# Supplementary material for: Pancreas agenesis mutations disrupt a lead enhancer controlling a developmental enhancer cluster
Source: Dev Cell. 2022 Aug 22;57(16):1922–1936.e9. doi: 10.1016/j.devcel.2022.07.014 (PMC9426562; doi:10.1016/j.devcel.2022.07.014)
Supplement: Table S1. H3K27ac, mediator-enriched and PTF1A-bound regions in human MPCs, related to Figure 4 — Consistent set of H3K27ac, mediator, and PTF1A-bound regions in human stage 4 MPCs. [file mmc2.xlsx]

## Sheet: H3K27ac
Table S1 - Consistent set of H3K27ac enriched regions in human stage 4 MPCs, related to Figure 4.
Chromosome (hg19)	Start (hg19)	End (hg19)	Assigned gene	Proximity to TSS
chr1	713177	715396	LOC100288069	Proximal
chr1	762052	763160	LINC01128	Proximal
chr1	833258	834008	LINC02593	Distal
chr1	859863	860130	SAMD11	Proximal
chr1	894078	894689	NOC2L	Proximal
chr1	895558	896192	KLHL17	Proximal
chr1	934244	937453	HES4	Proximal
chr1	940222	941098	HES4	Distal
chr1	948201	948796	ISG15	Proximal
chr1	952603	952822	AGRN	Distal
chr1	954386	955259	AGRN	Proximal
chr1	955463	957672	AGRN	Proximal
chr1	959204	960933	AGRN	Distal
chr1	967789	968954	AGRN	Distal
chr1	969250	969600	AGRN	Distal
chr1	993492	994044	RNF223	Distal
chr1	999438	999701	RNF223	Distal
chr1	1003707	1004331	RNF223	Distal
chr1	1004535	1005040	RNF223	Distal
chr1	1051152	1052354	C1orf159	Proximal
chr1	1059852	1060587	C1orf159	Distal
chr1	1092854	1094375	MIR200B	Distal
chr1	1097097	1101780	MIR200B	Proximal
chr1	1103713	1104435	MIR429	Proximal
chr1	1108492	1109838	TTLL10	Proximal
chr1	1166543	1168289	B3GALT6	Proximal
chr1	1172984	1174051	B3GALT6	Distal
chr1	1207807	1210019	UBE2J2	Proximal
chr1	1233998	1235491	ACAP3	Proximal
chr1	1239666	1241557	ACAP3	Proximal
chr1	1242633	1244825	ACAP3	Proximal
chr1	1259598	1261032	INTS11	Proximal
chr1	1266010	1266209	TAS1R3	Proximal
chr1	1283304	1285386	DVL1	Proximal
chr1	1307022	1307855	AURKAIP1	Distal
chr1	1309588	1311987	AURKAIP1	Proximal
chr1	1333231	1335857	MRPL20-AS1	Proximal
chr1	1341719	1343778	MRPL20	Proximal
chr1	1355702	1358170	ANKRD65	Proximal
chr1	1363005	1363223	TMEM88B	Distal
chr1	1365589	1366377	TMEM88B	Distal
chr1	1366585	1370312	VWA1	Proximal
chr1	1370976	1371570	VWA1	Proximal
chr1	1373107	1374366	VWA1	Distal
chr1	1406057	1407439	ATAD3B	Proximal
chr1	1439839	1441652	ATAD3A	Distal
chr1	1445913	1447793	ATAD3A	Proximal
chr1	1508924	1511147	SSU72	Proximal
chr1	1549685	1552214	MIB2	Proximal
chr1	1590217	1591428	CDK11B	Distal
chr1	1623676	1624766	SLC35E2B	Proximal
chr1	1655191	1656933	CDK11A	Proximal
chr1	1676959	1678101	SLC35E2B	Proximal
chr1	1708991	1711193	NADK	Proximal
chr1	1713447	1715352	NADK	Distal
chr1	1778608	1779275	GNB1	Distal
chr1	1789784	1790223	GNB1	Distal
chr1	1790495	1791304	GNB1	Distal
chr1	1813072	1813671	GNB1	Distal
chr1	1820766	1823793	GNB1	Proximal
chr1	1839966	1840565	CALML6	Distal
chr1	1850098	1850817	TMEM52	Proximal
chr1	1934996	1935617	CFAP74	Proximal
chr1	1980461	1982912	PRKCZ	Proximal
chr1	2063695	2068296	PRKCZ	Distal
chr1	2120443	2122103	FAAP20	Distal
chr1	2125965	2127308	FAAP20	Proximal
chr1	2135836	2136212	FAAP20	Distal
chr1	2136800	2137320	FAAP20	Distal
chr1	2143495	2144916	FAAP20	Distal
chr1	2158145	2159569	SKI	Proximal
chr1	2160246	2162096	SKI	Proximal
chr1	2179359	2180171	SKI	Distal
chr1	2200966	2204112	SKI	Distal
chr1	2207288	2208297	SKI	Distal
chr1	2209776	2211524	SKI	Distal
chr1	2215491	2216427	SKI	Distal
chr1	2245432	2247775	LOC100129534	Distal
chr1	2253713	2254412	LOC100129534	Distal
chr1	2321828	2323997	RER1	Proximal
chr1	2343238	2344834	PEX10	Proximal
chr1	2456846	2458111	PANK4	Proximal
chr1	2466105	2467693	HES5	Distal
chr1	2474972	2477569	TNFRSF14-AS1	Distal
chr1	2477791	2479207	TNFRSF14-AS1	Distal
chr1	2509449	2510299	PRXL2B	Distal
chr1	2516231	2518874	PRXL2B	Proximal
chr1	2573468	2575319	MMEL1	Distal
chr1	2984731	2984930	PRDM16-DT	Proximal
chr1	2985253	2985653	PRDM16	Proximal
chr1	2986261	2988451	PRDM16	Proximal
chr1	2990210	2990409	PRDM16	Distal
chr1	3002841	3003315	PRDM16	Distal
chr1	3017765	3018076	MIR4251	Distal
chr1	3021491	3023851	MIR4251	Distal
chr1	3028236	3030597	MIR4251	Distal
chr1	3031125	3034284	MIR4251	Distal
chr1	3036200	3036891	MIR4251	Distal
chr1	3037687	3038528	MIR4251	Distal
chr1	3042240	3043460	MIR4251	Distal
chr1	3050442	3054325	MIR4251	Distal
chr1	3055767	3057088	MIR4251	Distal
chr1	3073315	3073598	MIR4251	Distal
chr1	3086582	3087963	MIR4251	Distal
chr1	3107168	3108212	MIR4251	Distal
chr1	3114977	3115800	MIR4251	Distal
chr1	3134821	3139575	MIR4251	Distal
chr1	3154457	3155542	MIR4251	Distal
chr1	3164022	3168214	MIR4251	Distal
chr1	3168588	3169050	MIR4251	Distal
chr1	3229565	3230584	ARHGEF16	Distal
chr1	3231898	3232766	ARHGEF16	Distal
chr1	3235420	3240950	ARHGEF16	Distal
chr1	3242928	3243942	ARHGEF16	Distal
chr1	3244198	3245557	ARHGEF16	Distal
chr1	3246886	3248877	ARHGEF16	Distal
chr1	3251094	3252580	ARHGEF16	Distal
chr1	3254688	3259029	ARHGEF16	Distal
chr1	3262963	3263625	ARHGEF16	Distal
chr1	3264749	3266767	ARHGEF16	Distal
chr1	3267150	3267686	ARHGEF16	Distal
chr1	3268284	3270271	ARHGEF16	Distal
chr1	3281565	3282147	ARHGEF16	Distal
chr1	3282678	3283769	ARHGEF16	Distal
chr1	3309854	3310773	ARHGEF16	Distal
chr1	3356851	3359511	ARHGEF16	Distal
chr1	3370085	3372507	ARHGEF16	Proximal
chr1	3377111	3377488	ARHGEF16	Distal
chr1	3387615	3388914	ARHGEF16	Proximal
chr1	3447022	3448041	MEGF6	Proximal
chr1	3503995	3504436	MEGF6	Distal
chr1	3526648	3528064	MEGF6	Proximal
chr1	3528359	3531247	MEGF6	Proximal
chr1	3540745	3541653	TPRG1L	Proximal
chr1	3541882	3542667	TPRG1L	Proximal
chr1	3566141	3566726	WRAP73	Proximal
chr1	3663108	3663997	TP73-AS1	Proximal
chr1	3688429	3689036	SMIM1	Proximal
chr1	3712249	3714241	LRRC47	Proximal
chr1	3773070	3774951	DFFB	Proximal
chr1	3815789	3818314	LINC01134	Proximal
chr1	4142460	4144014	LINC01346	Distal
chr1	4197453	4198492	LINC01346	Distal
chr1	4589766	4590179	LINC01777	Distal
chr1	5114102	5114514	AJAP1	Distal
chr1	5965079	5965615	NPHP4	Proximal
chr1	6052006	6053076	NPHP4	Proximal
chr1	6258730	6260752	RPL22	Proximal
chr1	6265893	6266601	RNF207	Proximal
chr1	6278121	6278471	RNF207	Distal
chr1	6295329	6296530	ICMT	Proximal
chr1	6320533	6320966	GPR153	Proximal
chr1	6329248	6332188	GPR153	Distal
chr1	6418778	6420680	ACOT7	Proximal
chr1	6452665	6454557	ACOT7	Proximal
chr1	6506534	6509156	ESPN	Proximal
chr1	6535774	6536158	PLEKHG5	Distal
chr1	6536517	6537512	PLEKHG5	Proximal
chr1	6544328	6546464	PLEKHG5	Proximal
chr1	6550006	6551703	PLEKHG5	Proximal
chr1	6613327	6614998	NOL9	Proximal
chr1	6638862	6643306	ZBTB48	Proximal
chr1	6660780	6665205	KLHL21	Proximal
chr1	6672682	6676005	PHF13	Proximal
chr1	6684352	6686762	THAP3	Proximal
chr1	6760914	6762322	DNAJC11	Proximal
chr1	6843982	6846604	CAMTA1	Proximal
chr1	6944414	6944636	CAMTA1	Distal
chr1	7020292	7020571	CAMTA1	Distal
chr1	7021363	7022322	CAMTA1	Distal
chr1	7634025	7634474	CAMTA1	Distal
chr1	7739755	7741284	CAMTA1	Proximal
chr1	7764237	7764972	CAMTA1	Distal
chr1	7812520	7813026	CAMTA1	Distal
chr1	7830867	7832354	VAMP3	Proximal
chr1	7843250	7843682	PER3	Proximal
chr1	7843996	7844765	PER3	Proximal
chr1	8020558	8022455	PARK7	Proximal
chr1	8062564	8062983	ERRFI1	Distal
chr1	8064055	8066412	ERRFI1	Distal
chr1	8066698	8067131	ERRFI1	Distal
chr1	8075385	8075592	ERRFI1	Proximal
chr1	8076239	8080968	ERRFI1	Proximal
chr1	8081205	8081637	ERRFI1	Distal
chr1	8082309	8082617	ERRFI1	Distal
chr1	8082975	8084441	ERRFI1	Distal
chr1	8084757	8088689	ERRFI1	Proximal
chr1	8120786	8122929	ERRFI1	Distal
chr1	8128919	8131864	ERRFI1	Distal
chr1	8135645	8136125	ERRFI1	Distal
chr1	8136360	8136559	ERRFI1	Distal
chr1	8137294	8137603	ERRFI1	Distal
chr1	8138395	8138598	ERRFI1	Distal
chr1	8138806	8139009	ERRFI1	Distal
chr1	8144183	8144604	ERRFI1	Distal
chr1	8157265	8157573	ERRFI1	Distal
chr1	8176363	8177811	ERRFI1	Distal
chr1	8178158	8178583	ERRFI1	Distal
chr1	8179909	8182656	ERRFI1	Distal
chr1	8211218	8212004	ERRFI1	Distal
chr1	8212215	8212550	ERRFI1	Distal
chr1	8212800	8217497	ERRFI1	Distal
chr1	8227111	8227653	ERRFI1	Distal
chr1	8227988	8231640	ERRFI1	Distal
chr1	8241464	8243216	SLC45A1	Distal
chr1	8249449	8249954	SLC45A1	Distal
chr1	8260855	8262993	SLC45A1	Distal
chr1	8276635	8278064	SLC45A1	Distal
chr1	8290918	8291138	SLC45A1	Distal
chr1	8299162	8299751	SLC45A1	Distal
chr1	8316610	8321248	SLC45A1	Distal
chr1	8326140	8326371	SLC45A1	Distal
chr1	8373878	8374891	SLC45A1	Distal
chr1	8378075	8378527	SLC45A1	Distal
chr1	8415358	8415701	SLC45A1	Distal
chr1	8429609	8432338	SLC45A1	Distal
chr1	8456132	8456582	RERE	Distal
chr1	8468677	8468983	RERE	Distal
chr1	8472557	8472856	RERE	Distal
chr1	8474548	8474786	RERE	Distal
chr1	8479783	8480018	RERE	Distal
chr1	8480550	8481022	RERE	Distal
chr1	8482825	8485712	RERE	Proximal
chr1	8499205	8500148	RERE	Distal
chr1	8585321	8586156	RERE	Proximal
chr1	8586389	8586588	RERE	Proximal
chr1	8611069	8611701	RERE	Distal
chr1	8612119	8613275	RERE	Distal
chr1	8628064	8628407	RERE	Distal
chr1	8630868	8632867	RERE	Distal
chr1	8633835	8634374	RERE	Distal
chr1	8634938	8635939	RERE	Distal
chr1	8649061	8649494	RERE	Distal
chr1	8649773	8650512	RERE	Distal
chr1	8656509	8657560	RERE	Distal
chr1	8658428	8658628	RERE	Distal
chr1	8658849	8659355	RERE	Distal
chr1	8681309	8681508	RERE	Distal
chr1	8703609	8703888	RERE	Distal
chr1	8704353	8704557	RERE	Distal
chr1	8706284	8707157	RERE	Distal
chr1	8708140	8708697	RERE	Distal
chr1	8709284	8710378	RERE	Distal
chr1	8710684	8712381	RERE	Distal
chr1	8720601	8721880	RERE	Distal
chr1	8723578	8724080	RERE	Distal
chr1	8729369	8729748	RERE	Distal
chr1	8730559	8730924	RERE	Distal
chr1	8733232	8733466	RERE	Distal
chr1	8734453	8735782	RERE	Distal
chr1	8736574	8737301	RERE	Distal
chr1	8738410	8738780	RERE	Distal
chr1	8739179	8739610	RERE	Distal
chr1	8739914	8742209	RERE	Distal
chr1	8746872	8747292	RERE	Distal
chr1	8751139	8751412	RERE	Distal
chr1	8753231	8753756	RERE	Distal
chr1	8754116	8755028	RERE	Distal
chr1	8755369	8755950	RERE	Distal
chr1	8756169	8769793	RERE	Distal
chr1	8770766	8771314	RERE	Distal
chr1	8771540	8771796	RERE	Distal
chr1	8772258	8773803	RERE	Distal
chr1	8777497	8777877	RERE	Distal
chr1	8782577	8783080	RERE	Distal
chr1	8783419	8784072	RERE	Distal
chr1	8786228	8786651	RERE	Distal
chr1	8786907	8788120	RERE	Distal
chr1	8848204	8851538	RERE	Distal
chr1	8874890	8879125	RERE	Proximal
chr1	8889853	8890187	RERE	Distal
chr1	8936921	8941504	ENO1-AS1	Proximal
chr1	9062205	9062464	SLC2A7	Distal
chr1	9084710	9085529	SLC2A7	Proximal
chr1	9086027	9086810	SLC2A7	Proximal
chr1	9188936	9189138	GPR157	Proximal
chr1	9222283	9222992	MIR34A	Distal
chr1	9294398	9295985	H6PD	Proximal
chr1	9309598	9310383	H6PD	Distal
chr1	9352515	9353772	SPSB1	Proximal
chr1	9398078	9399579	SPSB1	Distal
chr1	9405593	9407169	SPSB1	Distal
chr1	9431471	9432083	SPSB1	Distal
chr1	9472761	9473886	SPSB1	Distal
chr1	9488252	9489867	SPSB1	Distal
chr1	9495222	9496276	SPSB1	Distal
chr1	9497623	9499351	SPSB1	Distal
chr1	9501455	9501961	SPSB1	Distal
chr1	9503863	9504625	SPSB1	Distal
chr1	9592782	9593411	SLC25A33	Distal
chr1	9597229	9600485	SLC25A33	Proximal
chr1	9610807	9611592	SLC25A33	Distal
chr1	9635383	9635855	TMEM201	Distal
chr1	9648362	9649824	TMEM201	Proximal
chr1	9652947	9654101	TMEM201	Distal
chr1	9747239	9747641	PIK3CD	Distal
chr1	9749037	9750415	PIK3CD	Distal
chr1	9777166	9778424	PIK3CD	Distal
chr1	9815760	9816333	CLSTN1	Distal
chr1	9820217	9820710	CLSTN1	Distal
chr1	9864502	9865215	CLSTN1	Distal
chr1	9883149	9884743	CLSTN1	Proximal
chr1	9935163	9935362	CTNNBIP1	Distal
chr1	9951386	9951781	CTNNBIP1	Distal
chr1	9952116	9953577	CTNNBIP1	Distal
chr1	9960128	9962164	CTNNBIP1	Distal
chr1	9969343	9971922	CTNNBIP1	Proximal
chr1	9985249	9985946	CTNNBIP1	Distal
chr1	9986859	9992533	LZIC	Distal
chr1	10001806	10002290	LZIC	Proximal
chr1	10002612	10004303	NMNAT1	Proximal
chr1	10010636	10010956	NMNAT1	Distal
chr1	10091918	10094765	UBE4B	Proximal
chr1	10117411	10119107	UBE4B	Distal
chr1	10126625	10127937	UBE4B	Distal
chr1	10269609	10272789	KIF1B	Proximal
chr1	10354938	10355336	KIF1B	Distal
chr1	10399614	10400009	PGD	Distal
chr1	10458401	10460421	PGD	Proximal
chr1	10489744	10491431	CENPS-CORT	Proximal
chr1	10531815	10533087	DFFA	Proximal
chr1	10534401	10535909	PEX14	Proximal
chr1	10615747	10616229	PEX14	Distal
chr1	10723156	10724132	CASZ1	Distal
chr1	10724396	10724636	CASZ1	Distal
chr1	10726280	10726596	CASZ1	Distal
chr1	10726982	10729631	CASZ1	Distal
chr1	10730015	10732498	CASZ1	Distal
chr1	10732849	10734031	CASZ1	Distal
chr1	10734246	10735008	CASZ1	Distal
chr1	10741418	10743511	CASZ1	Distal
chr1	10745618	10747893	CASZ1	Distal
chr1	10753876	10754573	CASZ1	Proximal
chr1	10754785	10755565	CASZ1	Proximal
chr1	10764252	10764797	CASZ1	Distal
chr1	10853394	10853593	CASZ1	Distal
chr1	10853907	10855739	CASZ1	Proximal
chr1	10856234	10856534	CASZ1	Proximal
chr1	10895705	10896487	CASZ1	Distal
chr1	10948446	10949401	C1orf127	Distal
chr1	11028673	11029127	C1orf127	Distal
chr1	11071726	11073493	TARDBP	Proximal
chr1	11119461	11120795	SRM	Proximal
chr1	11159131	11160504	EXOSC10	Proximal
chr1	11322039	11323350	MTOR	Proximal
chr1	11333186	11334428	UBIAD1	Proximal
chr1	11416198	11416434	UBIAD1	Distal
chr1	11417318	11417950	UBIAD1	Distal
chr1	11513652	11514348	DISP3	Distal
chr1	11514632	11514888	DISP3	Distal
chr1	11538672	11539823	DISP3	Proximal
chr1	11552209	11553325	DISP3	Distal
chr1	11714247	11714724	FBXO2	Proximal
chr1	11723905	11725038	FBXO6	Proximal
chr1	11731514	11732325	FBXO6	Distal
chr1	11740436	11742097	MAD2L2	Proximal
chr1	11749634	11752320	MAD2L2	Proximal
chr1	11795862	11797400	AGTRAP	Proximal
chr1	11847111	11848209	MTHFR	Distal
chr1	11862832	11864425	MTHFR	Proximal
chr1	11864779	11867272	CLCN6	Proximal
chr1	11967530	11970390	KIAA2013	Distal
chr1	11985980	11989222	KIAA2013	Proximal
chr1	11993959	11995095	PLOD1	Proximal
chr1	12003886	12005259	PLOD1	Distal
chr1	12039872	12041274	MFN2	Proximal
chr1	12078804	12080761	MIIP	Proximal
chr1	12244233	12245074	MIR4632	Distal
chr1	12289750	12291406	VPS13D	Proximal
chr1	12353516	12353834	VPS13D	Distal
chr1	12376599	12376895	VPS13D	Distal
chr1	12379388	12379708	VPS13D	Distal
chr1	12380100	12381122	VPS13D	Distal
chr1	12388778	12388995	VPS13D	Distal
chr1	12396385	12396732	VPS13D	Distal
chr1	12396996	12397313	VPS13D	Distal
chr1	12402650	12403038	VPS13D	Distal
chr1	12415683	12417042	VPS13D	Distal
chr1	12420014	12420452	VPS13D	Distal
chr1	12428555	12429010	VPS13D	Proximal
chr1	12429284	12429876	VPS13D	Distal
chr1	12437362	12437758	VPS13D	Distal
chr1	12438444	12438737	VPS13D	Distal
chr1	12439430	12443281	VPS13D	Distal
chr1	12460294	12462238	VPS13D	Distal
chr1	12465352	12467445	VPS13D	Distal
chr1	12488756	12489015	VPS13D	Distal
chr1	12489506	12489775	VPS13D	Distal
chr1	12492842	12494936	VPS13D	Distal
chr1	12495276	12495563	VPS13D	Distal
chr1	12496172	12496566	VPS13D	Distal
chr1	12496834	12497187	VPS13D	Distal
chr1	12513289	12515067	VPS13D	Distal
chr1	12521000	12521867	SNORA59B	Distal
chr1	12522153	12522813	SNORA59B	Distal
chr1	12524146	12526326	SNORA59B	Distal
chr1	12533197	12534288	SNORA59B	Distal
chr1	12535088	12535746	SNORA59B	Distal
chr1	12537461	12539441	SNORA59B	Distal
chr1	12544899	12547169	SNORA59B	Distal
chr1	12547537	12547736	SNORA59B	Distal
chr1	12587826	12588328	SNORA59B	Distal
chr1	12589185	12589445	SNORA59B	Distal
chr1	12599959	12601593	SNORA59B	Distal
chr1	12601830	12602085	SNORA59B	Distal
chr1	12608796	12610455	SNORA59B	Distal
chr1	12616745	12616978	DHRS3	Distal
chr1	12632379	12633125	DHRS3	Distal
chr1	12633353	12634750	DHRS3	Distal
chr1	12654381	12657082	DHRS3	Proximal
chr1	12661097	12661620	DHRS3	Distal
chr1	12662412	12664343	DHRS3	Distal
chr1	12664586	12665111	DHRS3	Distal
chr1	12674046	12680260	DHRS3	Proximal
chr1	12689013	12690434	DHRS3	Distal
chr1	12712503	12716461	AADACL4	Distal
chr1	12806004	12806568	C1orf158	Proximal
chr1	13909553	13911174	PDPN	Proximal
chr1	14026214	14027614	PRDM2	Proximal
chr1	14075051	14076978	PRDM2	Proximal
chr1	14085924	14086291	PRDM2	Distal
chr1	14091071	14091357	PRDM2	Distal
chr1	14862033	14862738	KAZN	Distal
chr1	14924172	14926220	KAZN	Proximal
chr1	14953329	14954564	KAZN	Distal
chr1	14960273	14963494	KAZN	Distal
chr1	14977199	14977545	KAZN	Distal
chr1	14978029	14978470	KAZN	Distal
chr1	15082125	15083946	KAZN	Distal
chr1	15091904	15095721	KAZN	Distal
chr1	15105259	15105983	KAZN	Distal
chr1	15106209	15106795	KAZN	Distal
chr1	15113852	15115235	KAZN	Distal
chr1	15414892	15418200	KAZN	Distal
chr1	15465226	15467812	TMEM51-AS1	Distal
chr1	15478883	15481103	TMEM51-AS1	Proximal
chr1	15482403	15483957	TMEM51	Distal
chr1	15505154	15506835	TMEM51	Distal
chr1	15513989	15514369	TMEM51	Distal
chr1	15514618	15515073	TMEM51	Distal
chr1	15515403	15518189	TMEM51	Distal
chr1	15523440	15524360	TMEM51	Distal
chr1	15526644	15527526	FHAD1	Distal
chr1	15528056	15529608	FHAD1	Distal
chr1	15532808	15534369	FHAD1	Distal
chr1	15573457	15574311	FHAD1	Proximal
chr1	15694603	15695024	FHAD1	Distal
chr1	15697152	15697496	FHAD1	Distal
chr1	15735655	15736762	EFHD2	Proximal
chr1	15750281	15751457	CTRC	Distal
chr1	15757333	15759773	CTRC	Distal
chr1	15850080	15850794	CASP9	Proximal
chr1	15851013	15851414	CASP9	Proximal
chr1	15851668	15854471	DNAJC16	Proximal
chr1	15911122	15911662	AGMAT	Proximal
chr1	15929506	15930523	DDI2	Distal
chr1	15942131	15942450	DDI2	Distal
chr1	15943069	15946040	DDI2	Proximal
chr1	15988237	15988471	RSC1A1	Distal
chr1	16010101	16011838	PLEKHM2	Proximal
chr1	16049596	16050160	SLC25A34	Distal
chr1	16064291	16066290	SLC25A34	Distal
chr1	16067284	16067808	TMEM82	Distal
chr1	16083750	16086330	FBLIM1	Proximal
chr1	16087258	16087940	FBLIM1	Distal
chr1	16090405	16091887	FBLIM1	Proximal
chr1	16106397	16107876	FBLIM1	Distal
chr1	16121975	16122656	UQCRHL	Distal
chr1	16128580	16129214	UQCRHL	Distal
chr1	16159857	16163304	SPEN	Distal
chr1	16163733	16164239	SPEN	Distal
chr1	16172737	16177280	SPEN	Proximal
chr1	16177521	16177944	FLJ37453	Distal
chr1	16212134	16214205	SPEN	Distal
chr1	16250915	16251343	SPEN	Distal
chr1	16301839	16303094	ZBTB17	Proximal
chr1	16338867	16340534	HSPB7	Distal
chr1	16375199	16375882	CLCNKB	Proximal
chr1	16392848	16395141	FAM131C	Distal
chr1	16437571	16437892	FAM131C	Distal
chr1	16438283	16440383	FAM131C	Distal
chr1	16441466	16443262	EPHA2	Distal
chr1	16469677	16474322	EPHA2	Distal
chr1	16476853	16478791	EPHA2	Distal
chr1	16479129	16480235	EPHA2	Distal
chr1	16480440	16483425	EPHA2	Proximal
chr1	16490143	16492370	EPHA2	Distal
chr1	16493457	16494894	EPHA2	Distal
chr1	16504718	16505889	EPHA2	Distal
chr1	16507568	16509326	ARHGEF19	Distal
chr1	16532447	16534768	ARHGEF19	Proximal
chr1	16536304	16540967	ARHGEF19	Proximal
chr1	16542210	16542696	ARHGEF19	Distal
chr1	16542905	16543155	ARHGEF19	Distal
chr1	16543488	16543903	ARHGEF19	Distal
chr1	16552973	16553439	CPLANE2	Distal
chr1	16563083	16564823	CPLANE2	Proximal
chr1	16570444	16571125	CPLANE2	Distal
chr1	16575989	16576685	CPLANE2	Distal
chr1	16577139	16580725	CPLANE2	Distal
chr1	16592941	16593288	CPLANE2	Distal
chr1	16593847	16594053	CPLANE2	Distal
chr1	16594575	16595739	CPLANE2	Distal
chr1	16596383	16598449	CPLANE2	Distal
chr1	16677702	16679673	FBXO42	Proximal
chr1	16692994	16694938	SZRD1	Proximal
chr1	16766670	16768124	NECAP2	Proximal
chr1	16824621	16826419	CROCCP3	Distal
chr1	16833261	16833513	CROCCP3	Distal
chr1	16839656	16839911	CROCCP3	Distal
chr1	16939334	16940586	NBPF1	Proximal
chr1	16970362	16972201	MST1P2	Proximal
chr1	17001295	17001631	MIR3675	Distal
chr1	17019926	17020143	MIR3675	Distal
chr1	17027368	17028246	ESPNP	Distal
chr1	17059247	17059558	CROCC	Distal
chr1	17090755	17092475	MST1L	Proximal
chr1	17093238	17093461	MST1L	Distal
chr1	17215261	17216534	MIR3675	Distal
chr1	17221704	17223601	CROCC	Distal
chr1	17223816	17224015	CROCC	Distal
chr1	17229508	17233008	CROCC	Distal
chr1	17239987	17241385	CROCC	Distal
chr1	17252102	17254895	CROCC	Distal
chr1	17287002	17287801	CROCC	Distal
chr1	17306105	17306593	MFAP2	Proximal
chr1	17306805	17307551	MFAP2	Proximal
chr1	17337937	17338832	ATP13A2	Proximal
chr1	17379817	17381302	SDHB	Proximal
chr1	17415776	17416084	PADI2	Distal
chr1	17604237	17606406	PADI4	Distal
chr1	17763707	17766303	RCC2	Proximal
chr1	17864607	17867458	ARHGEF10L	Proximal
chr1	17886087	17886440	ARHGEF10L	Distal
chr1	17898820	17903133	ARHGEF10L	Distal
chr1	17906086	17907895	ARHGEF10L	Proximal
chr1	17914046	17915334	ARHGEF10L	Proximal
chr1	18487670	18488337	IGSF21	Distal
chr1	18734957	18736102	IGSF21	Distal
chr1	18806925	18808239	KLHDC7A	Proximal
chr1	19228514	19230033	ALDH4A1	Proximal
chr1	19233743	19234363	ALDH4A1	Distal
chr1	19248313	19250500	ALDH4A1	Distal
chr1	19263618	19266105	IFFO2	Distal
chr1	19266356	19266908	IFFO2	Distal
chr1	19267213	19269417	IFFO2	Distal
chr1	19275499	19276806	IFFO2	Distal
chr1	19281186	19281481	IFFO2	Distal
chr1	19281802	19283911	IFFO2	Proximal
chr1	19331489	19331836	IFFO2	Distal
chr1	19332081	19339581	IFFO2	Distal
chr1	19342991	19344511	IFFO2	Distal
chr1	19369432	19371102	UBR4	Distal
chr1	19372303	19372904	UBR4	Distal
chr1	19390475	19392156	UBR4	Distal
chr1	19392388	19394653	UBR4	Distal
chr1	19396940	19397499	UBR4	Distal
chr1	19405833	19406402	UBR4	Distal
chr1	19406998	19407344	UBR4	Proximal
chr1	19409282	19410361	UBR4	Distal
chr1	19465500	19465912	UBR4	Distal
chr1	19535979	19538027	UBR4	Proximal
chr1	19555010	19557052	EMC1	Distal
chr1	19577476	19579441	EMC1	Proximal
chr1	19637819	19639635	SLC66A1	Proximal
chr1	19732326	19732614	CAPZB	Distal
chr1	19771803	19773310	CAPZB	Distal
chr1	19810482	19813158	CAPZB	Proximal
chr1	19922155	19924589	MICOS10-NBL1	Proximal
chr1	19941372	19941790	RPS14P3	Distal
chr1	19943081	19943730	RPS14P3	Distal
chr1	19945670	19947927	RPS14P3	Distal
chr1	19970605	19971314	NBL1	Proximal
chr1	20125967	20126860	TMCO4	Proximal
chr1	20208288	20209918	OTUD3	Proximal
chr1	20251241	20254129	PLA2G2E	Distal
chr1	20799585	20800365	CAMK2N1	Distal
chr1	20802235	20814075	CAMK2N1	Proximal
chr1	20834037	20835087	MUL1	Proximal
chr1	20878331	20878530	FAM43B	Proximal
chr1	20959495	20961125	PINK1	Proximal
chr1	20987005	20989132	DDOST	Proximal
chr1	21022846	21024180	KIF17	Proximal
chr1	21044413	21044767	KIF17	Proximal
chr1	21112118	21114829	HP1BP3	Proximal
chr1	21223697	21223896	EIF4G3	Distal
chr1	21348064	21348746	EIF4G3	Distal
chr1	21349087	21349352	EIF4G3	Distal
chr1	21443010	21445360	EIF4G3	Distal
chr1	21501033	21501232	EIF4G3	Proximal
chr1	21501538	21504101	EIF4G3	Proximal
chr1	21543619	21544440	EIF4G3	Distal
chr1	21545327	21546667	EIF4G3	Distal
chr1	21557763	21566428	ECE1	Distal
chr1	21566858	21569520	ECE1	Distal
chr1	21569917	21586329	ECE1	Distal
chr1	21586554	21587788	ECE1	Distal
chr1	21588077	21590851	ECE1	Distal
chr1	21591082	21594145	ECE1	Distal
chr1	21596326	21601279	ECE1	Distal
chr1	21601676	21606571	ECE1	Proximal
chr1	21609573	21613130	ECE1	Distal
chr1	21613566	21614226	ECE1	Distal
chr1	21614969	21618182	ECE1	Proximal
chr1	21619742	21620643	ECE1-AS1	Proximal
chr1	21644755	21654376	ECE1	Distal
chr1	21655739	21656958	ECE1	Distal
chr1	21660890	21662637	ECE1	Distal
chr1	21663686	21668214	ECE1	Distal
chr1	21668701	21669155	ECE1	Distal
chr1	21669477	21673179	ECE1	Proximal
chr1	21694561	21695714	ECE1	Distal
chr1	21765810	21766979	NBPF3	Proximal
chr1	21949213	21950367	RAP1GAP	Proximal
chr1	21992552	21994946	RAP1GAP	Proximal
chr1	21995337	21996509	RAP1GAP	Proximal
chr1	22002415	22003089	RAP1GAP	Distal
chr1	22031682	22033935	USP48	Proximal
chr1	22107741	22110970	USP48	Proximal
chr1	22140827	22141179	LDLRAD2	Distal
chr1	22192742	22193403	HSPG2	Distal
chr1	22226567	22226956	HSPG2	Distal
chr1	22227823	22230397	HSPG2	Distal
chr1	22231287	22231669	HSPG2	Distal
chr1	22236183	22236926	HSPG2	Distal
chr1	22239677	22239945	HSPG2	Distal
chr1	22243483	22244062	HSPG2	Distal
chr1	22246992	22251725	HSPG2	Distal
chr1	22253514	22254100	HSPG2	Distal
chr1	22257378	22264813	HSPG2	Proximal
chr1	22269614	22271500	HSPG2	Distal
chr1	22293190	22293706	CELA3B	Distal
chr1	22294983	22304044	CELA3B	Proximal
chr1	22318088	22318470	CELA3A	Distal
chr1	22319285	22319573	CELA3A	Distal
chr1	22320558	22328559	CELA3A	Proximal
chr1	22350779	22353005	LINC00339	Proximal
chr1	22357805	22358398	LINC00339	Distal
chr1	22369506	22370186	CDC42	Distal
chr1	22378398	22381001	CDC42	Proximal
chr1	22590901	22591366	WNT4	Distal
chr1	22668347	22668546	ZBTB40	Distal
chr1	22738470	22739216	ZBTB40	Distal
chr1	22739438	22741481	ZBTB40	Distal
chr1	22768613	22769577	ZBTB40	Distal
chr1	22773972	22774612	ZBTB40	Distal
chr1	22776577	22779693	ZBTB40	Proximal
chr1	22859242	22859803	EPHA8	Distal
chr1	23000220	23000465	C1QB	Distal
chr1	23036222	23038296	EPHB2	Proximal
chr1	23042700	23043565	MIR4684	Distal
chr1	23043820	23044190	MIR4684	Distal
chr1	23098686	23099010	MIR4684	Distal
chr1	23126491	23126876	MIR4253	Distal
chr1	23131741	23133693	MIR4253	Distal
chr1	23150853	23155151	MIR4253	Distal
chr1	23155377	23157004	MIR4253	Distal
chr1	23175705	23177634	MIR4253	Distal
chr1	23202413	23204073	MIR4253	Distal
chr1	23345342	23347866	KDM1A	Proximal
chr1	23493620	23495743	LUZP1	Proximal
chr1	23503979	23504545	LUZP1	Proximal
chr1	23543373	23543988	HTR1D	Distal
chr1	23668886	23672205	HNRNPR	Proximal
chr1	23693848	23698009	ZNF436-AS1	Proximal
chr1	23736379	23736763	TCEA3	Distal
chr1	23737680	23739228	TCEA3	Distal
chr1	23744269	23744468	TCEA3	Distal
chr1	23749988	23750296	TCEA3	Proximal
chr1	23804944	23806723	ASAP3	Distal
chr1	23809563	23811298	ASAP3	Proximal
chr1	23856932	23858510	E2F2	Proximal
chr1	23880099	23882152	ID3	Distal
chr1	23882497	23882952	ID3	Distal
chr1	23883237	23883845	ID3	Distal
chr1	23884548	23887267	ID3	Proximal
chr1	23887498	23890982	ID3	Distal
chr1	23891197	23893421	ID3	Distal
chr1	23893656	23896315	ID3	Distal
chr1	23903905	23904297	MDS2	Distal
chr1	23917547	23919062	MDS2	Distal
chr1	23919668	23920432	MDS2	Distal
chr1	23924758	23925634	MDS2	Distal
chr1	24017830	24019360	RPL11	Proximal
chr1	24030460	24033035	RPL11	Distal
chr1	24069250	24071399	ELOA	Proximal
chr1	24103829	24105622	ELOA-AS1	Proximal
chr1	24117166	24120136	LYPLA2	Proximal
chr1	24125569	24128216	GALE	Proximal
chr1	24151149	24152490	HMGCL	Proximal
chr1	24194231	24194780	FUCA1	Proximal
chr1	24306376	24306596	SRSF10	Proximal
chr1	24425254	24427005	MYOM3	Distal
chr1	24427516	24432898	MYOM3	Distal
chr1	24433633	24435396	MYOM3	Proximal
chr1	24444163	24445746	MYOM3	Distal
chr1	24445968	24446813	MYOM3	Distal
chr1	24476721	24480513	IL22RA1	Distal
chr1	24480796	24481054	IL22RA1	Distal
chr1	24481497	24482172	IL22RA1	Distal
chr1	24512715	24514624	IFNLR1	Proximal
chr1	24536987	24537199	LINC02800	Distal
chr1	24645976	24646402	GRHL3	Proximal
chr1	24648265	24649257	GRHL3	Proximal
chr1	24698833	24704067	STPG1	Proximal
chr1	24739516	24743182	NIPAL3	Proximal
chr1	24797702	24800323	NIPAL3	Distal
chr1	24800607	24801372	NIPAL3	Distal
chr1	24828100	24830114	RCAN3AS	Proximal
chr1	24867679	24868812	NCMAP	Distal
chr1	24945260	24947133	SRRM1	Distal
chr1	24968060	24971036	SRRM1	Proximal
chr1	25009823	25010330	SRRM1	Distal
chr1	25031223	25032684	CLIC4	Distal
chr1	25050783	25052257	CLIC4	Distal
chr1	25071208	25073669	CLIC4	Proximal
chr1	25174300	25174499	RUNX3	Distal
chr1	25190731	25191146	RUNX3	Distal
chr1	25238541	25238750	RUNX3	Distal
chr1	25348953	25349383	RUNX3	Distal
chr1	25493637	25496256	SYF2	Distal
chr1	25500917	25502085	SYF2	Distal
chr1	25558330	25560248	SYF2	Proximal
chr1	25565570	25567640	RSRP1	Distal
chr1	25572880	25575186	RSRP1	Proximal
chr1	25593894	25594862	RHD	Distal
chr1	25664233	25666069	TMEM50A	Proximal
chr1	25756198	25758317	MACO1	Proximal
chr1	25801307	25802144	MACO1	Distal
chr1	25802373	25803340	MACO1	Distal
chr1	25803967	25804745	MACO1	Distal
chr1	25805135	25805485	MACO1	Distal
chr1	25870076	25871276	LDLRAP1	Proximal
chr1	25942509	25943066	MAN1C1	Proximal
chr1	26025939	26026782	MAN1C1	Distal
chr1	26034082	26034602	MAN1C1	Distal
chr1	26041045	26041838	SELENON	Distal
chr1	26097356	26101386	SELENON	Distal
chr1	26101637	26102294	SELENON	Distal
chr1	26126138	26127323	SELENON	Proximal
chr1	26145406	26147868	MTFR1L	Proximal
chr1	26185302	26186500	AUNIP	Proximal
chr1	26201015	26202987	PAQR7	Distal
chr1	26216123	26218090	STMN1	Distal
chr1	26218977	26219429	STMN1	Proximal
chr1	26224560	26224877	STMN1	Distal
chr1	26230469	26233822	MIR3917	Proximal
chr1	26249081	26249907	STMN1	Distal
chr1	26253319	26255265	STMN1	Distal
chr1	26323452	26325351	PAFAH2	Proximal
chr1	26348326	26348941	EXTL1	Proximal
chr1	26361452	26362985	SLC30A2	Distal
chr1	26419111	26419802	PDIK1L	Distal
chr1	26420264	26422007	PDIK1L	Distal
chr1	26436797	26439542	PDIK1L	Proximal
chr1	26488045	26488616	FAM110D	Distal
chr1	26490517	26491451	ZNF593	Distal
chr1	26495639	26496991	ZNF593	Proximal
chr1	26503480	26504950	CNKSR1	Proximal
chr1	26560235	26561648	CEP85	Proximal
chr1	26601992	26602447	SH3BGRL3	Distal
chr1	26603555	26603865	SH3BGRL3	Distal
chr1	26604184	26604739	SH3BGRL3	Distal
chr1	26605563	26607297	SH3BGRL3	Proximal
chr1	26628338	26629873	UBXN11	Distal
chr1	26632326	26633815	UBXN11	Proximal
chr1	26662324	26663849	CRYBG2	Distal
chr1	26676403	26679206	CRYBG2	Distal
chr1	26679916	26681790	CRYBG2	Proximal
chr1	26735161	26739805	LIN28A	Proximal
chr1	26743073	26746979	LIN28A	Distal
chr1	26757971	26759460	DHDDS	Proximal
chr1	26797860	26800630	HMGN2	Proximal
chr1	26826752	26828296	HMGN2	Distal
chr1	26855767	26856768	RPS6KA1	Proximal
chr1	26946019	26948825	MIR1976	Distal
chr1	27018210	27025950	ARID1A	Proximal
chr1	27027968	27028215	ARID1A	Distal
chr1	27049511	27050340	ARID1A	Distal
chr1	27075056	27076237	ARID1A	Distal
chr1	27112490	27115692	PIGV	Proximal
chr1	27152633	27153681	ZDHHC18	Proximal
chr1	27190934	27192364	SFN	Distal
chr1	27216033	27217743	GPN2	Proximal
chr1	27225905	27227784	GPATCH3	Proximal
chr1	27236517	27238131	NR0B2	Distal
chr1	27239799	27242296	NR0B2	Proximal
chr1	27247489	27249252	NUDC	Proximal
chr1	27272164	27272605	KDF1	Distal
chr1	27285932	27287621	KDF1	Proximal
chr1	27316681	27318368	TRNP1	Distal
chr1	27319327	27321718	TRNP1	Proximal
chr1	27324204	27324549	TRNP1	Distal
chr1	27328451	27328762	TRNP1	Distal
chr1	27338879	27339921	TENT5B	Proximal
chr1	27352966	27354237	TENT5B	Distal
chr1	27397236	27397491	SLC9A1	Distal
chr1	27397769	27398245	SLC9A1	Distal
chr1	27480799	27482719	SLC9A1	Proximal
chr1	27560419	27562178	WDTC1	Proximal
chr1	27648175	27649810	TMEM222	Proximal
chr1	27692457	27693075	MAP3K6	Proximal
chr1	27719025	27719488	GPR3	Proximal
chr1	27744405	27745769	GPR3	Distal
chr1	27754405	27755657	GPR3	Distal
chr1	27814833	27815631	WASF2	Distal
chr1	27815961	27817777	WASF2	Proximal
chr1	27830457	27832391	WASF2	Distal
chr1	27845516	27847800	WASF2	Distal
chr1	27849117	27849983	WASF2	Distal
chr1	27851906	27856288	WASF2	Distal
chr1	27862524	27862878	WASF2	Distal
chr1	27863506	27864280	WASF2	Distal
chr1	27868129	27870213	WASF2	Distal
chr1	27880546	27881860	AHDC1	Distal
chr1	27887828	27889348	AHDC1	Distal
chr1	27889912	27891752	AHDC1	Distal
chr1	27893454	27902922	AHDC1	Distal
chr1	27925481	27926938	AHDC1	Distal
chr1	27928190	27931106	AHDC1	Proximal
chr1	27933095	27934918	AHDC1	Distal
chr1	27976698	27978071	FGR	Distal
chr1	27981508	27982297	IFI6	Distal
chr1	27998419	27999553	IFI6	Proximal
chr1	28009161	28009637	IFI6	Distal
chr1	28051477	28053564	FAM76A	Proximal
chr1	28099092	28100449	STX12	Proximal
chr1	28142710	28145416	PPP1R8	Distal
chr1	28156360	28158545	PPP1R8	Proximal
chr1	28192691	28194574	THEMIS2	Distal
chr1	28240478	28241682	RPA2	Proximal
chr1	28261547	28262156	SMPDL3B	Proximal
chr1	28285771	28287329	XKR8	Proximal
chr1	28414061	28415677	EYA3	Proximal
chr1	28431353	28431552	EYA3	Distal
chr1	28558730	28560135	DNAJC8	Proximal
chr1	28561771	28563769	ATP5IF1	Proximal
chr1	28573430	28575091	ATP5IF1	Distal
chr1	28575358	28575755	SESN2	Distal
chr1	28576085	28576626	SESN2	Distal
chr1	28585840	28587186	SESN2	Proximal
chr1	28616640	28617610	SESN2	Distal
chr1	28622732	28624193	MED18	Distal
chr1	28654873	28656532	MED18	Proximal
chr1	28695396	28697768	PHACTR4	Proximal
chr1	28764355	28764660	PHACTR4	Proximal
chr1	28831457	28837118	RCC1	Proximal
chr1	28837374	28837851	SNHG3	Distal
chr1	28844265	28846260	RCC1	Proximal
chr1	28850922	28852913	RCC1	Distal
chr1	28878861	28880320	TRNAU1AP	Proximal
chr1	28907452	28909489	SNORA16A	Proximal
chr1	28968691	28970628	TAF12	Proximal
chr1	28973773	28976577	RNU11	Proximal
chr1	28994188	28996895	GMEB1	Proximal
chr1	29061642	29065164	YTHDF2	Proximal
chr1	29101767	29102309	OPRD1	Distal
chr1	29112223	29112422	OPRD1	Distal
chr1	29208789	29209258	EPB41	Distal
chr1	29213441	29214334	EPB41	Proximal
chr1	29240458	29242480	EPB41	Proximal
chr1	29254267	29254555	EPB41	Distal
chr1	29447891	29452531	TMEM200B	Proximal
chr1	29479135	29485920	SRSF4	Distal
chr1	29486305	29486644	SRSF4	Distal
chr1	29486900	29487315	SRSF4	Distal
chr1	29487658	29488687	SRSF4	Distal
chr1	29497241	29497442	SRSF4	Distal
chr1	29506750	29509520	SRSF4	Proximal
chr1	29556923	29557836	MECR	Proximal
chr1	29562856	29565255	PTPRU	Proximal
chr1	29574202	29578632	PTPRU	Distal
chr1	29597105	29600095	PTPRU	Distal
chr1	29645943	29646163	PTPRU	Proximal
chr1	29777704	29778039	PTPRU	Distal
chr1	29778964	29782013	PTPRU	Distal
chr1	29795839	29802348	PTPRU	Distal
chr1	29804714	29805332	PTPRU	Distal
chr1	29828944	29831125	PTPRU	Distal
chr1	30128702	30129800	PTPRU	Distal
chr1	30155438	30156497	PTPRU	Distal
chr1	30341260	30341935	PTPRU	Distal
chr1	30534896	30535120	MATN1-AS1	Distal
chr1	31157788	31159279	MATN1-AS1	Distal
chr1	31190306	31191224	MATN1-AS1	Proximal
chr1	31191562	31192217	MATN1-AS1	Proximal
chr1	31256199	31256470	LAPTM5	Distal
chr1	31258925	31260073	LAPTM5	Distal
chr1	31296825	31297523	SDC3	Distal
chr1	31319493	31321031	SDC3	Distal
chr1	31374927	31375606	SDC3	Distal
chr1	31403496	31403958	SNORD103A	Distal
chr1	31535047	31539273	PUM1	Proximal
chr1	31626956	31627837	NKAIN1	Distal
chr1	31628051	31628752	NKAIN1	Distal
chr1	31711969	31712796	NKAIN1	Proximal
chr1	31768890	31771390	ZCCHC17	Proximal
chr1	31845775	31847312	FABP3	Proximal
chr1	31885679	31887790	SERINC2	Proximal
chr1	31950606	31951065	LDC1P	Distal
chr1	31974772	31975454	LDC1P	Distal
chr1	31976469	31977548	LDC1P	Distal
chr1	32040128	32042355	TINAGL1	Proximal
chr1	32109493	32111343	PEF1	Proximal
chr1	32180225	32180564	COL16A1	Distal
chr1	32180947	32181345	COL16A1	Distal
chr1	32225726	32227326	MIR4254	Distal
chr1	32253624	32254869	SPOCD1	Distal
chr1	32255113	32255354	SPOCD1	Distal
chr1	32387836	32390263	PTP4A2	Distal
chr1	32391040	32391260	PTP4A2	Distal
chr1	32392414	32392714	PTP4A2	Distal
chr1	32394002	32394360	PTP4A2	Distal
chr1	32395580	32396003	PTP4A2	Distal
chr1	32398048	32399240	PTP4A2	Distal
chr1	32402606	32404588	PTP4A2	Proximal
chr1	32405463	32405678	PTP4A2	Distal
chr1	32409530	32410941	PTP4A2	Distal
chr1	32417245	32418177	PTP4A2	Distal
chr1	32419955	32422332	PTP4A2	Distal
chr1	32477986	32481756	KHDRBS1	Proximal
chr1	32527919	32529125	TMEM39B	Distal
chr1	32536933	32539754	TMEM39B	Proximal
chr1	32559930	32560508	KPNA6	Distal
chr1	32560999	32561517	KPNA6	Distal
chr1	32572846	32575257	KPNA6	Proximal
chr1	32607610	32608351	KPNA6	Proximal
chr1	32608690	32609123	KPNA6	Proximal
chr1	32644348	32646521	TXLNA	Proximal
chr1	32665086	32667176	CCDC28B	Proximal
chr1	32670575	32672039	IQCC	Proximal
chr1	32681310	32681708	EIF3I	Distal
chr1	32686843	32688859	TMEM234	Proximal
chr1	32704321	32707848	MTMR9LP	Proximal
chr1	32712990	32717343	LCK	Proximal
chr1	32757058	32758825	HDAC1	Proximal
chr1	32786754	32787475	HDAC1	Distal
chr1	32787677	32787913	HDAC1	Distal
chr1	32797294	32802577	MARCKSL1	Proximal
chr1	32803086	32804757	MARCKSL1	Distal
chr1	32816343	32818559	FAM229A	Distal
chr1	32827405	32828259	FAM229A	Proximal
chr1	32859082	32861754	BSDC1	Proximal
chr1	32929775	32931082	ZBTB8A	Proximal
chr1	32960477	32960676	ZBTB8B	Distal
chr1	32965610	32967091	ZBTB8B	Distal
chr1	33004648	33006339	ZBTB8A	Proximal
chr1	33077539	33078333	ZBTB8OS	Distal
chr1	33109047	33110660	ZBTB8OS	Distal
chr1	33115290	33118513	ZBTB8OS	Proximal
chr1	33181309	33183571	SYNC	Distal
chr1	33199008	33199939	KIAA1522	Distal
chr1	33206907	33208800	KIAA1522	Proximal
chr1	33218909	33222196	KIAA1522	Proximal
chr1	33222481	33228524	KIAA1522	Distal
chr1	33230401	33233901	KIAA1522	Proximal
chr1	33281418	33285291	S100PBP	Proximal
chr1	33366613	33366962	TMEM54	Proximal
chr1	33429282	33430918	RNF19B	Proximal
chr1	33438343	33438983	RNF19B	Distal
chr1	33501856	33502691	AK2	Proximal
chr1	33546307	33546624	AZIN2	Proximal
chr1	33592366	33593354	AZIN2	Distal
chr1	33629162	33629425	TRIM62	Distal
chr1	33646689	33648291	TRIM62	Proximal
chr1	33700196	33700437	ZNF362	Distal
chr1	33720906	33724879	ZNF362	Proximal
chr1	33789259	33789513	A3GALT2	Distal
chr1	33801573	33809722	MIR3605	Distal
chr1	33810144	33810528	PHC2	Distal
chr1	33812080	33816443	PHC2	Proximal
chr1	33827123	33827608	PHC2	Distal
chr1	33827934	33831664	PHC2	Distal
chr1	33889884	33890083	PHC2	Distal
chr1	33895767	33896667	PHC2	Proximal
chr1	33938124	33938956	ZSCAN20	Proximal
chr1	35153598	35154556	GJB5	Distal
chr1	35258552	35259208	GJA4	Proximal
chr1	35261552	35262413	GJA4	Distal
chr1	35278727	35278926	GJA4	Distal
chr1	35290634	35292266	GJA4	Distal
chr1	35308141	35313807	SMIM12	Distal
chr1	35324561	35325753	SMIM12	Proximal
chr1	35331460	35332351	SMIM12	Distal
chr1	35394840	35395502	DLGAP3	Distal
chr1	35450157	35451219	TMEM35B	Proximal
chr1	35496383	35497924	ZMYM6	Proximal
chr1	35544253	35546151	ZMYM1	Proximal
chr1	35644891	35645253	SFPQ	Distal
chr1	35656701	35657065	SFPQ	Distal
chr1	35657354	35659552	SFPQ	Proximal
chr1	35733846	35735449	ZMYM4	Proximal
chr1	35855764	35856118	ZMYM4	Distal
chr1	35856499	35856932	ZMYM4	Distal
chr1	35909576	35909861	KIAA0319L	Distal
chr1	35978322	35978544	KIAA0319L	Distal
chr1	35989981	35990223	KIAA0319L	Distal
chr1	36021158	36024113	NCDN	Proximal
chr1	36106221	36108338	PSMB2	Proximal
chr1	36115070	36116493	PSMB2	Distal
chr1	36124621	36126069	PSMB2	Distal
chr1	36172909	36173211	C1orf216	Distal
chr1	36173434	36174240	C1orf216	Distal
chr1	36234071	36236490	CLSPN	Proximal
chr1	36273030	36274902	AGO4	Proximal
chr1	36309921	36310129	AGO1	Distal
chr1	36310368	36310567	AGO1	Distal
chr1	36310822	36311135	AGO1	Distal
chr1	36320673	36321679	AGO1	Distal
chr1	36348341	36350243	AGO1	Proximal
chr1	36351155	36354138	AGO1	Distal
chr1	36395518	36397980	AGO3	Proximal
chr1	36549117	36550405	TEKT2	Proximal
chr1	36553756	36555496	ADPRHL2	Proximal
chr1	36614251	36617060	TRAPPC3	Proximal
chr1	36620556	36623963	TRAPPC3	Proximal
chr1	36626205	36627288	MAP7D1	Distal
chr1	36653354	36653891	MAP7D1	Distal
chr1	36672298	36673553	THRAP3	Distal
chr1	36688689	36690987	THRAP3	Proximal
chr1	36705726	36706175	THRAP3	Distal
chr1	36762343	36762542	SH3D21	Distal
chr1	36771194	36772734	SH3D21	Proximal
chr1	36788249	36790466	EVA1B	Proximal
chr1	36837818	36840831	STK40	Distal
chr1	36841144	36841820	STK40	Distal
chr1	36849810	36853544	STK40	Proximal
chr1	36862720	36864224	LSM10	Proximal
chr1	36865998	36868025	LSM10	Distal
chr1	36915454	36916830	OSCP1	Proximal
chr1	36928994	36931493	MRPS15	Proximal
chr1	36950977	36953470	CSF3R	Distal
chr1	37033411	37033634	CSF3R	Distal
chr1	37036519	37037166	CSF3R	Distal
chr1	37939782	37940860	LINC01137	Proximal
chr1	37942563	37943464	ZC3H12A	Distal
chr1	37944975	37945668	ZC3H12A	Proximal
chr1	37979261	37980997	MEAF6	Proximal
chr1	38019321	38020468	SNIP1	Proximal
chr1	38022297	38023607	DNALI1	Proximal
chr1	38024983	38025932	DNALI1	Distal
chr1	38060967	38061948	GNL2	Proximal
chr1	38155402	38158838	C1orf109	Proximal
chr1	38256141	38256892	MANEAL	Distal
chr1	38259522	38260201	MANEAL	Proximal
chr1	38272919	38274914	C1orf122	Proximal
chr1	38324530	38326199	MTF1	Proximal
chr1	38396990	38398205	INPP5B	Proximal
chr1	38411551	38413367	INPP5B	Proximal
chr1	38454682	38455701	SF3A3	Proximal
chr1	38455919	38456652	SF3A3	Proximal
chr1	38461597	38461999	SF3A3	Distal
chr1	38464969	38467204	FHL3	Distal
chr1	38470432	38471176	FHL3	Proximal
chr1	38471469	38472239	FHL3	Proximal
chr1	38477910	38479195	UTP11	Proximal
chr1	38495028	38497009	POU3F1	Distal
chr1	38940564	38943058	LINC01343	Distal
chr1	39324338	39326208	RRAGC	Proximal
chr1	39338525	39339739	MYCBP	Proximal
chr1	39451230	39451736	AKIRIN1	Distal
chr1	39455833	39458375	AKIRIN1	Proximal
chr1	39491132	39493201	NDUFS5	Proximal
chr1	39547110	39547825	MACF1	Proximal
chr1	39570076	39573213	MACF1	Distal
chr1	39598282	39599215	MACF1	Distal
chr1	39608139	39608550	MACF1	Distal
chr1	39618631	39619595	MACF1	Distal
chr1	39623421	39625179	MACF1	Distal
chr1	39625562	39625825	MACF1	Distal
chr1	39635623	39637670	MACF1	Distal
chr1	39638185	39638827	MACF1	Distal
chr1	39639041	39639739	MACF1	Distal
chr1	39640219	39640651	MACF1	Distal
chr1	39644162	39644489	MACF1	Distal
chr1	39657756	39658216	MACF1	Distal
chr1	39658543	39658907	MACF1	Distal
chr1	39670135	39671199	MACF1	Proximal
chr1	39677402	39677981	MACF1	Distal
chr1	39678285	39681298	MACF1	Distal
chr1	39733464	39736080	MACF1	Distal
chr1	39736639	39739753	MACF1	Distal
chr1	39859316	39862574	KIAA0754	Distal
chr1	39862921	39863217	KIAA0754	Distal
chr1	39863541	39865400	KIAA0754	Distal
chr1	39872056	39876058	KIAA0754	Proximal
chr1	39956580	39957058	BMP8A	Proximal
chr1	39957269	39957755	BMP8A	Proximal
chr1	40040852	40043069	PABPC4	Proximal
chr1	40097925	40099817	HEYL	Proximal
chr1	40105037	40106076	HEYL	Proximal
chr1	40110776	40114403	HEYL	Distal
chr1	40203992	40205337	PPIE	Proximal
chr1	40348115	40349738	TRIT1	Proximal
chr1	40357884	40359248	MYCL	Distal
chr1	40362719	40365420	MYCL	Distal
chr1	40366354	40368338	MYCL	Proximal
chr1	40505160	40507353	CAP1	Proximal
chr1	40522690	40522961	CAP1	Distal
chr1	40523407	40523642	CAP1	Distal
chr1	40524015	40524482	CAP1	Distal
chr1	40562522	40563017	PPT1	Proximal
chr1	40626323	40627966	RLF	Proximal
chr1	40713110	40713313	TMCO2	Proximal
chr1	40722605	40724668	ZMPSTE24	Proximal
chr1	40780307	40782756	COL9A2	Proximal
chr1	40839313	40840748	SMAP2	Proximal
chr1	40848667	40852201	SMAP2	Distal
chr1	40915124	40916834	ZFP69B	Proximal
chr1	40942556	40943662	ZFP69	Proximal
chr1	40973695	40975027	EXO5	Proximal
chr1	40996372	40997999	ZNF684	Proximal
chr1	41156785	41158637	NFYC-AS1	Proximal
chr1	41174082	41177266	NFYC	Proximal
chr1	41289505	41292184	CITED4	Distal
chr1	41327030	41330694	CITED4	Proximal
chr1	41364894	41365222	CITED4	Distal
chr1	41383148	41386379	CITED4	Distal
chr1	41397269	41397600	CTPS1	Distal
chr1	41397869	41398405	CTPS1	Distal
chr1	41444678	41446701	CTPS1	Proximal
chr1	41706760	41708616	SCMH1	Proximal
chr1	41711065	41711537	SCMH1	Distal
chr1	41827123	41827865	SCMH1	Distal
chr1	41961714	41962822	EDN2	Distal
chr1	42347659	42348358	HIVEP3	Distal
chr1	42383677	42384050	HIVEP3	Proximal
chr1	42500777	42502175	HIVEP3	Proximal
chr1	42732187	42732921	FOXJ3	Distal
chr1	42799515	42802859	FOXJ3	Proximal
chr1	42805954	42806752	FOXJ3	Distal
chr1	42807070	42807437	FOXJ3	Distal
chr1	42845883	42846986	RIMKLA	Proximal
chr1	42921258	42923143	PPCS	Proximal
chr1	42928078	42930283	CCDC30	Proximal
chr1	43123144	43124954	PPIH	Proximal
chr1	43146735	43149425	YBX1	Proximal
chr1	43157413	43158981	YBX1	Distal
chr1	43186114	43187244	CLDN19	Distal
chr1	43230721	43230920	P3H1	Distal
chr1	43231311	43233641	P3H1	Proximal
chr1	43281524	43283173	ERMAP	Proximal
chr1	43311633	43313076	ZNF691	Proximal
chr1	43389625	43390960	SLC2A1-AS1	Distal
chr1	43422687	43425148	SLC2A1-AS1	Proximal
chr1	43427968	43429423	SLC2A1	Distal
chr1	43472744	43474830	SLC2A1	Distal
chr1	43501411	43502477	SLC2A1	Distal
chr1	43504487	43505197	SLC2A1	Distal
chr1	43613257	43613812	FAM183A	Proximal
chr1	43637334	43638236	EBNA1BP2	Proximal
chr1	43671782	43673409	EBNA1BP2	Distal
chr1	43734462	43737419	EBNA1BP2	Proximal
chr1	43741465	43743940	EBNA1BP2	Distal
chr1	43749489	43752588	C1orf210	Proximal
chr1	43760643	43761825	TIE1	Distal
chr1	43813887	43816463	CDC20	Distal
chr1	43817565	43818395	CDC20	Distal
chr1	43823467	43825723	CDC20	Proximal
chr1	43832914	43834803	ELOVL1	Proximal
chr1	43847130	43848692	MED8	Distal
chr1	43854688	43856180	MED8	Proximal
chr1	43918943	43920777	HYI	Proximal
chr1	43937554	43938129	HYI	Distal
chr1	43938456	43938998	HYI	Distal
chr1	43940973	43941696	HYI	Distal
chr1	43942033	43942517	HYI	Distal
chr1	43959769	43960011	PTPRF	Distal
chr1	43996060	43999727	PTPRF	Proximal
chr1	44001065	44002966	PTPRF	Proximal
chr1	44006021	44007176	PTPRF	Distal
chr1	44008818	44020550	PTPRF	Distal
chr1	44023755	44024714	PTPRF	Distal
chr1	44028937	44031981	PTPRF	Distal
chr1	44034324	44035282	PTPRF	Distal
chr1	44055435	44055844	PTPRF	Proximal
chr1	44056057	44057339	PTPRF	Proximal
chr1	44065872	44070019	PTPRF	Distal
chr1	44104773	44107204	KDM4A	Distal
chr1	44109636	44110725	KDM4A	Distal
chr1	44114556	44117460	KDM4A	Proximal
chr1	44172478	44173952	KDM4A-AS1	Proximal
chr1	44367643	44368770	ARTN	Distal
chr1	44401472	44402932	ARTN	Proximal
chr1	44411595	44413373	IPO13	Proximal
chr1	44439837	44441813	ATP6V0B	Proximal
chr1	44445005	44445993	B4GALT2	Proximal
chr1	44456396	44458802	CCDC24	Proximal
chr1	44462591	44463999	CCDC24	Distal
chr1	44494994	44498010	SLC6A9	Proximal
chr1	44501719	44502488	SLC6A9	Distal
chr1	44513678	44514187	KLF17	Proximal
chr1	44678481	44679632	DMAP1	Proximal
chr1	44683020	44685226	DMAP1	Distal
chr1	44688283	44688808	DMAP1	Distal
chr1	44748792	44749739	ERI3	Distal
chr1	44781924	44782460	ERI3	Distal
chr1	44819183	44821429	ERI3	Proximal
chr1	44966290	44966703	MIR5584	Distal
chr1	44967020	44967631	MIR5584	Distal
chr1	45007924	45009974	MIR5584	Distal
chr1	45068781	45070367	RNF220	Distal
chr1	45096941	45098738	RNF220	Proximal
chr1	45105568	45106214	RNF220	Distal
chr1	45107259	45107568	RNF220	Distal
chr1	45127897	45128513	TMEM53	Distal
chr1	45139165	45141055	ARMH1	Proximal
chr1	45146975	45148941	ARMH1	Distal
chr1	45187511	45187998	KIF2C	Distal
chr1	45195668	45197603	KIF2C	Distal
chr1	45204889	45206407	KIF2C	Proximal
chr1	45240099	45242509	SNORD55	Proximal
chr1	45242739	45242963	SNORD38A	Proximal
chr1	45249679	45250520	BEST4	Distal
chr1	45252076	45252627	BEST4	Proximal
chr1	45264793	45266604	PLK3	Proximal
chr1	45267861	45268951	PLK3	Distal
chr1	45271932	45275618	BTBD19	Proximal
chr1	45279073	45280171	BTBD19	Distal
chr1	45284692	45286609	BTBD19	Distal
chr1	45308370	45309250	PTCH2	Proximal
chr1	45451891	45452702	EIF2B3	Proximal
chr1	45476044	45478946	UROD	Proximal
chr1	45670994	45672856	ZSWIM5	Proximal
chr1	45763198	45763497	LINC01144	Distal
chr1	45768773	45770807	LINC01144	Proximal
chr1	45792406	45793106	HPDL	Proximal
chr1	45801109	45801633	TOE1	Distal
chr1	45804539	45806561	TOE1	Proximal
chr1	45955864	45958135	TESK2	Proximal
chr1	45965033	45966608	CCDC163	Proximal
chr1	45984439	45985536	PRDX1	Distal
chr1	45986379	45988471	PRDX1	Proximal
chr1	46015709	46017503	AKR1A1	Proximal
chr1	46048641	46051629	NASP	Proximal
chr1	46150136	46154780	TMEM69	Proximal
chr1	46215394	46217299	IPP	Proximal
chr1	46269008	46270079	MAST2	Proximal
chr1	46462990	46463554	MAST2	Distal
chr1	46463954	46464209	MAST2	Distal
chr1	46596265	46599863	PIK3R3	Proximal
chr1	46649084	46649335	PIK3R3	Distal
chr1	46663280	46664657	POMGNT1	Proximal
chr1	46669021	46669241	LURAP1	Proximal
chr1	46712458	46713044	RAD54L	Proximal
chr1	46713350	46714345	RAD54L	Proximal
chr1	46766384	46770918	LRRC41	Proximal
chr1	46804861	46808012	NSUN4	Proximal
chr1	46859782	46860394	FAAH	Proximal
chr1	46985518	46986470	DMBX1	Distal
chr1	46998774	46999115	MKNK1-AS1	Distal
chr1	47041607	47041861	KNCN	Distal
chr1	47049085	47049401	MKNK1	Distal
chr1	47069253	47070553	MKNK1	Proximal
chr1	47081839	47082862	MOB3C	Proximal
chr1	47133083	47134834	ATPAF1	Proximal
chr1	47153635	47154637	EFCAB14-AS1	Distal
chr1	47155089	47155785	EFCAB14-AS1	Distal
chr1	47158707	47159117	EFCAB14	Distal
chr1	47183450	47185802	EFCAB14	Proximal
chr1	47219566	47224404	EFCAB14	Distal
chr1	47224977	47225207	CYP4B1	Distal
chr1	47254216	47254757	CYP4B1	Distal
chr1	47657451	47658653	PDZK1IP1	Distal
chr1	47719382	47719919	TAL1	Distal
chr1	47720215	47720524	TAL1	Distal
chr1	47778666	47780739	STIL	Proximal
chr1	47798186	47801759	CMPK1	Proximal
chr1	47943321	47944467	FOXD2	Distal
chr1	48043340	48045174	FOXD2	Distal
chr1	48116944	48117258	FOXD2	Distal
chr1	48152344	48153215	FOXD2	Distal
chr1	48162105	48163706	FOXD2	Distal
chr1	48306749	48307446	TRABD2B	Distal
chr1	48341111	48342643	TRABD2B	Distal
chr1	48377136	48380826	TRABD2B	Distal
chr1	48381340	48382500	TRABD2B	Distal
chr1	48413276	48414598	TRABD2B	Distal
chr1	48461771	48463512	TRABD2B	Proximal
chr1	48505307	48505940	TRABD2B	Distal
chr1	48513712	48515210	TRABD2B	Distal
chr1	48515477	48517195	TRABD2B	Distal
chr1	48551181	48551790	TRABD2B	Distal
chr1	48564294	48564760	SKINT1L	Distal
chr1	48564998	48565345	SKINT1L	Distal
chr1	48579805	48582995	SKINT1L	Distal
chr1	48606589	48607716	SKINT1L	Distal
chr1	48665176	48666061	SKINT1L	Distal
chr1	48936901	48938467	SPATA6	Proximal
chr1	48996146	48996578	SPATA6	Distal
chr1	49241666	49243636	BEND5	Proximal
chr1	49354494	49354732	BEND5	Distal
chr1	50574003	50574488	ELAVL4	Proximal
chr1	50574971	50575638	ELAVL4	Proximal
chr1	50575850	50577163	ELAVL4	Proximal
chr1	50717289	50717563	ELAVL4	Distal
chr1	50941120	50941334	DMRTA2	Distal
chr1	50956310	50956907	DMRTA2	Distal
chr1	50957160	50957390	DMRTA2	Distal
chr1	51098839	51099644	FAF1	Distal
chr1	51425116	51427073	FAF1	Proximal
chr1	51433792	51435279	CDKN2C	Proximal
chr1	51701349	51704441	RNF11	Proximal
chr1	51794652	51795023	TTC39A	Proximal
chr1	51795328	51796852	TTC39A	Proximal
chr1	51797224	51797560	TTC39A	Proximal
chr1	51887359	51888557	EPS15	Proximal
chr1	51983632	51984997	EPS15	Proximal
chr1	52082731	52083819	OSBPL9	Proximal
chr1	52107641	52107934	OSBPL9	Distal
chr1	52113529	52114341	OSBPL9	Distal
chr1	52130576	52131026	OSBPL9	Distal
chr1	52134733	52135250	OSBPL9	Distal
chr1	52137668	52137994	OSBPL9	Distal
chr1	52154030	52158066	OSBPL9	Distal
chr1	52158840	52159161	OSBPL9	Distal
chr1	52194574	52196337	OSBPL9	Proximal
chr1	52199104	52199401	OSBPL9	Distal
chr1	52242529	52242829	OSBPL9	Distal
chr1	52250275	52251596	OSBPL9	Distal
chr1	52283283	52285274	MIR761	Distal
chr1	52285556	52285755	MIR761	Distal
chr1	52342476	52345694	NRDC	Proximal
chr1	52425570	52426358	RAB3B	Distal
chr1	52431750	52433354	RAB3B	Distal
chr1	52434399	52437872	RAB3B	Distal
chr1	52439295	52439649	RAB3B	Distal
chr1	52442492	52442805	RAB3B	Distal
chr1	52454687	52455686	RAB3B	Proximal
chr1	52455929	52456568	RAB3B	Proximal
chr1	52471013	52473018	RAB3B	Distal
chr1	52498391	52500125	KTI12	Proximal
chr1	52520101	52523181	TXNDC12	Proximal
chr1	52545638	52546570	BTF3L4	Distal
chr1	52563541	52563867	BTF3L4	Distal
chr1	52584660	52585196	ZFYVE9	Distal
chr1	52607099	52608974	ZFYVE9	Proximal
chr1	52746763	52747241	CC2D1B	Distal
chr1	52816095	52817813	CC2D1B	Distal
chr1	52830881	52832827	CC2D1B	Proximal
chr1	52833844	52834678	CC2D1B	Distal
chr1	52869299	52870888	ORC1	Proximal
chr1	53017050	53020631	TUT4	Proximal
chr1	53055341	53057041	GPX7	Distal
chr1	53067926	53068592	GPX7	Proximal
chr1	53163538	53164366	COA7	Proximal
chr1	53168537	53169545	COA7	Distal
chr1	53191938	53193117	ZYG11B	Proximal
chr1	53386751	53387401	ECHDC2	Proximal
chr1	53480241	53481296	SCP2	Proximal
chr1	53611404	53612288	SLC1A7	Distal
chr1	53662149	53663188	CPT2	Proximal
chr1	53685153	53687044	CZIB	Proximal
chr1	53703636	53705017	LOC100507564	Proximal
chr1	53714743	53716753	MAGOH	Distal
chr1	53792138	53794115	LRP8	Proximal
chr1	53983697	53983975	DMRTB1	Distal
chr1	54122201	54122784	GLIS1	Distal
chr1	54303001	54304533	NDC1	Proximal
chr1	54355015	54355850	YIPF1	Proximal
chr1	54375186	54375958	DIO1	Distal
chr1	54410385	54413116	LRRC42	Proximal
chr1	54415152	54415389	LRRC42	Distal
chr1	54415861	54416090	LRRC42	Distal
chr1	54433122	54433605	LRRC42	Distal
chr1	54448108	54448509	LDLRAD1	Distal
chr1	54493169	54493682	LDLRAD1	Distal
chr1	54494099	54494499	LDLRAD1	Distal
chr1	54517386	54519931	MIR4781	Proximal
chr1	54601287	54602591	CDCP2	Distal
chr1	54665243	54666688	MRPL37	Proximal
chr1	54737687	54739900	MRPL37	Distal
chr1	54778166	54779833	SSBP3	Distal
chr1	54780151	54781000	SSBP3	Distal
chr1	54791552	54792427	SSBP3	Distal
chr1	54794990	54795988	SSBP3	Distal
chr1	54797206	54798958	SSBP3	Distal
chr1	54800475	54801705	SSBP3	Distal
chr1	54807709	54808664	SSBP3	Distal
chr1	54813997	54814535	SSBP3	Distal
chr1	54820688	54823201	SSBP3	Distal
chr1	54841366	54842207	SSBP3	Distal
chr1	54843666	54845297	SSBP3	Distal
chr1	54868679	54868911	SSBP3	Distal
chr1	54869119	54874331	SSBP3	Proximal
chr1	54874636	54874975	SSBP3	Distal
chr1	54930085	54931275	SSBP3	Distal
chr1	54937192	54937584	SSBP3	Distal
chr1	54940141	54942144	ACOT11	Distal
chr1	54953309	54955474	ACOT11	Distal
chr1	55007483	55008858	ACOT11	Proximal
chr1	55044756	55045989	ACOT11	Distal
chr1	55181432	55181962	TTC4	Proximal
chr1	55229385	55231153	PARS2	Proximal
chr1	55349098	55349795	DHCR24	Distal
chr1	55351730	55354271	DHCR24	Proximal
chr1	55505168	55505679	PCSK9	Proximal
chr1	55518662	55519977	PCSK9	Distal
chr1	55677333	55677559	USP24	Distal
chr1	55679486	55682016	LOC100507634	Proximal
chr1	55895205	55895424	MIR4422	Distal
chr1	56796859	56798482	PLPP3	Distal
chr1	56880282	56881477	PLPP3	Distal
chr1	56901363	56903514	PLPP3	Distal
chr1	56942823	56943801	PLPP3	Distal
chr1	56959334	56960716	PLPP3	Distal
chr1	56975612	56976379	PLPP3	Distal
chr1	56981766	56983531	PLPP3	Distal
chr1	57005093	57005474	PLPP3	Distal
chr1	57031551	57033444	PLPP3	Distal
chr1	57034504	57036260	PLPP3	Distal
chr1	57036623	57037064	PLPP3	Distal
chr1	57043561	57045800	PLPP3	Proximal
chr1	57110206	57111838	PRKAA2	Proximal
chr1	57275812	57278009	FYB2	Distal
chr1	57283518	57285824	FYB2	Proximal
chr1	57286175	57286453	FYB2	Proximal
chr1	57286666	57287274	FYB2	Distal
chr1	57484574	57484794	C8B	Distal
chr1	57525734	57526863	C8B	Distal
chr1	57636303	57636915	DAB1	Distal
chr1	57745672	57745939	DAB1	Distal
chr1	57746202	57747177	DAB1	Distal
chr1	57887696	57890575	DAB1	Proximal
chr1	58532266	58532897	DAB1	Distal
chr1	59010186	59017952	OMA1	Proximal
chr1	59018420	59018725	DAB1	Distal
chr1	59035436	59035868	TACSTD2	Distal
chr1	59036410	59036687	TACSTD2	Distal
chr1	59037005	59044363	TACSTD2	Proximal
chr1	59058005	59058990	TACSTD2	Distal
chr1	59084871	59086865	TACSTD2	Distal
chr1	59117748	59118014	MYSM1	Distal
chr1	59164780	59166452	MYSM1	Proximal
chr1	59169407	59171279	MYSM1	Distal
chr1	59218150	59219639	JUN	Distal
chr1	59247426	59251739	LINC01135	Proximal
chr1	59279253	59282564	LINC01135	Distal
chr1	59335463	59336585	LINC01135	Distal
chr1	59339565	59342100	LINC01135	Distal
chr1	59348346	59352677	LINC01135	Distal
chr1	59364009	59365589	LINC01135	Distal
chr1	59368929	59370130	LINC01135	Distal
chr1	59536739	59537574	HSD52	Distal
chr1	59665113	59665590	HSD52	Distal
chr1	59679825	59681164	HSD52	Distal
chr1	59760809	59764205	FGGY	Proximal
chr1	59857798	59860735	FGGY	Distal
chr1	59874468	59875179	FGGY	Distal
chr1	59898055	59898328	FGGY	Distal
chr1	59909333	59909832	FGGY	Distal
chr1	60007495	60011498	FGGY	Distal
chr1	60017612	60024693	FGGY	Distal
chr1	60133685	60137965	MIR4711	Distal
chr1	60139222	60140030	MIR4711	Distal
chr1	60140381	60140877	MIR4711	Distal
chr1	60143188	60143387	MIR4711	Distal
chr1	60143660	60144701	MIR4711	Distal
chr1	60154846	60155084	MIR4711	Distal
chr1	60156851	60157304	MIR4711	Distal
chr1	60196788	60197588	MIR4711	Distal
chr1	60203816	60205811	MIR4711	Distal
chr1	60279752	60281419	HOOK1	Proximal
chr1	60322098	60323441	HOOK1	Distal
chr1	60357864	60358670	CYP2J2	Distal
chr1	60359256	60359752	CYP2J2	Distal
chr1	60437488	60438282	C1orf87	Distal
chr1	61198225	61199530	NFIA	Distal
chr1	61297579	61299581	NFIA	Distal
chr1	61389468	61389667	NFIA	Distal
chr1	61508779	61509362	NFIA	Distal
chr1	61515836	61516693	NFIA	Distal
chr1	61542228	61543595	NFIA	Proximal
chr1	61803339	61804546	NFIA	Distal
chr1	61918119	61918853	NFIA	Distal
chr1	62190113	62191565	TM2D1	Proximal
chr1	62206817	62209788	PATJ	Proximal
chr1	62217836	62218414	PATJ	Distal
chr1	62218858	62219321	PATJ	Distal
chr1	62337375	62337650	PATJ	Distal
chr1	62416010	62416852	PATJ	Distal
chr1	62417370	62417738	PATJ	Proximal
chr1	62636747	62637057	L1TD1	Distal
chr1	62703724	62704328	KANK4	Distal
chr1	62744079	62746145	KANK4	Distal
chr1	62749125	62749463	KANK4	Distal
chr1	62751361	62753372	KANK4	Distal
chr1	62753820	62754600	KANK4	Distal
chr1	62851508	62851980	USP1	Distal
chr1	62900857	62903929	USP1	Proximal
chr1	63152798	63154950	DOCK7	Proximal
chr1	63155449	63156020	DOCK7	Distal
chr1	63156259	63156715	DOCK7	Distal
chr1	63190627	63193162	DOCK7	Distal
chr1	63194405	63195133	DOCK7	Distal
chr1	63248850	63250478	ATG4C	Proximal
chr1	63498950	63499212	ATG4C	Distal
chr1	63553836	63554199	LINC00466	Distal
chr1	63590013	63590900	LINC00466	Distal
chr1	63599453	63601496	LINC00466	Distal
chr1	63832669	63834108	ALG6	Proximal
chr1	63988227	63990223	ITGB3BP	Proximal
chr1	64058693	64060287	PGM1	Proximal
chr1	64103650	64110057	PGM1	Distal
chr1	64139602	64141677	PGM1	Distal
chr1	64170169	64170564	ROR1	Distal
chr1	64170984	64171413	ROR1	Distal
chr1	64211757	64212555	ROR1	Distal
chr1	64236864	64242726	ROR1	Proximal
chr1	64259131	64261040	ROR1	Distal
chr1	64311667	64312116	ROR1	Distal
chr1	64312325	64312935	ROR1	Distal
chr1	64313793	64314256	ROR1	Distal
chr1	64340617	64341763	ROR1	Distal
chr1	64370480	64370952	ROR1	Distal
chr1	64371243	64375891	ROR1	Distal
chr1	64376121	64376650	ROR1	Distal
chr1	64382271	64382539	ROR1	Distal
chr1	64383386	64383892	ROR1	Distal
chr1	64384186	64384563	ROR1	Distal
chr1	64385073	64386169	ROR1	Distal
chr1	64471849	64472452	UBE2U	Distal
chr1	64472719	64473039	UBE2U	Distal
chr1	64710920	64711663	UBE2U	Distal
chr1	64935121	64937567	CACHD1	Proximal
chr1	64940397	64940637	CACHD1	Distal
chr1	64970875	64971129	CACHD1	Proximal
chr1	64971457	64971955	CACHD1	Proximal
chr1	65062114	65062322	MIR4794	Distal
chr1	65209963	65211805	RAVER2	Proximal
chr1	65380164	65383579	JAK1	Distal
chr1	65431030	65432702	JAK1	Proximal
chr1	65467961	65468887	JAK1	Distal
chr1	65531622	65534302	MIR101-1	Distal
chr1	65613450	65613924	AK4	Proximal
chr1	65614259	65615122	AK4	Proximal
chr1	65719797	65721382	DNAJC6	Proximal
chr1	65731279	65731943	DNAJC6	Proximal
chr1	65774953	65775848	DNAJC6	Proximal
chr1	65884846	65887547	LEPR	Proximal
chr1	66019976	66020871	LEPR	Distal
chr1	66257852	66259214	PDE4B	Proximal
chr1	66445212	66445638	PDE4B	Distal
chr1	66703904	66704193	PDE4B	Distal
chr1	66735768	66736271	PDE4B	Distal
chr1	66737090	66738681	PDE4B	Distal
chr1	66758603	66759055	PDE4B	Distal
chr1	66797441	66798338	PDE4B	Proximal
chr1	66998557	67000441	SGIP1	Proximal
chr1	67008246	67009555	SGIP1	Distal
chr1	67101310	67101509	MIR3117	Distal
chr1	67389752	67391955	MIER1	Proximal
chr1	67395462	67397368	MIER1	Proximal
chr1	67485019	67485737	SLC35D1	Distal
chr1	67518443	67520516	SLC35D1	Proximal
chr1	67894701	67897072	SERBP1	Proximal
chr1	68044354	68044701	GADD45A	Distal
chr1	68045713	68046787	GADD45A	Distal
chr1	68143232	68143504	GADD45A	Distal
chr1	68149998	68150495	GADD45A	Proximal
chr1	68150787	68153810	GADD45A	Proximal
chr1	68154426	68154809	GADD45A	Distal
chr1	68166065	68166544	GADD45A	Distal
chr1	68213211	68216205	GADD45A	Distal
chr1	68229690	68230047	GNG12-AS1	Distal
chr1	68297596	68297917	GNG12-AS1	Proximal
chr1	68298140	68299331	GNG12	Proximal
chr1	68354247	68354632	GNG12	Distal
chr1	68362332	68362930	GNG12	Distal
chr1	68363172	68363371	GNG12	Distal
chr1	68415123	68415576	DIRAS3	Distal
chr1	68662837	68664566	WLS	Distal
chr1	68683321	68683607	WLS	Distal
chr1	68696180	68698706	WLS	Proximal
chr1	68758701	68760758	WLS	Distal
chr1	68961901	68963269	DEPDC1	Proximal
chr1	69543965	69544389	LRRC7	Distal
chr1	70032754	70033398	LRRC7	Proximal
chr1	70203531	70205191	LRRC7	Distal
chr1	70602560	70602906	LRRC40	Distal
chr1	70603280	70603945	LRRC40	Distal
chr1	70670382	70672987	LRRC40	Proximal
chr1	70686286	70688391	SRSF11	Proximal
chr1	70798148	70799022	ANKRD13C	Distal
chr1	70799277	70800296	ANKRD13C	Distal
chr1	70819075	70821498	HHLA3	Proximal
chr1	70875491	70878297	CTH	Proximal
chr1	71140623	71141895	CTH	Distal
chr1	71545863	71547577	ZRANB2-AS2	Proximal
chr1	72748009	72748328	NEGR1	Proximal
chr1	72748660	72750383	NEGR1	Proximal
chr1	73531490	73531702	NEGR1	Distal
chr1	73853176	73853489	LRRIQ3	Distal
chr1	74663334	74664348	FPGT-TNNI3K	Proximal
chr1	74821638	74821897	TNNI3K	Distal
chr1	74822572	74823082	TNNI3K	Distal
chr1	74970616	74970961	ERICH3	Distal
chr1	75138841	75139781	ERICH3	Proximal
chr1	75152980	75153274	ERICH3	Distal
chr1	75196826	75199534	TYW3	Proximal
chr1	75841191	75841972	SLC44A5	Distal
chr1	76080711	76081856	SLC44A5	Proximal
chr1	76082078	76082435	SLC44A5	Proximal
chr1	76138039	76138284	SLC44A5	Distal
chr1	76143372	76143821	SLC44A5	Proximal
chr1	76189365	76191352	ACADM	Proximal
chr1	76250902	76252898	RABGGTB	Proximal
chr1	76419142	76419611	ASB17	Distal
chr1	76540031	76540971	ST6GALNAC3	Proximal
chr1	76605880	76606079	ST6GALNAC3	Distal
chr1	77053340	77053763	ST6GALNAC5	Distal
chr1	77077402	77078340	ST6GALNAC5	Distal
chr1	77078588	77078790	ST6GALNAC5	Distal
chr1	77139434	77139815	ST6GALNAC5	Distal
chr1	77333130	77334824	ST6GALNAC5	Proximal
chr1	77496328	77496696	ST6GALNAC5	Distal
chr1	77684169	77685730	PIGK	Proximal
chr1	77747512	77748797	AK5	Proximal
chr1	77787896	77788983	AK5	Distal
chr1	77861003	77861585	AK5	Distal
chr1	77940005	77940204	ZZZ3	Distal
chr1	77978701	77982041	ZZZ3	Distal
chr1	78003949	78006204	ZZZ3	Distal
chr1	78147086	78150561	ZZZ3	Proximal
chr1	78224093	78226025	USP33	Proximal
chr1	78244628	78246296	MIGA1	Proximal
chr1	78261673	78262699	MIGA1	Distal
chr1	78353071	78355701	NEXN	Proximal
chr1	78414501	78415289	NEXN	Distal
chr1	78442620	78446086	DNAJB4	Proximal
chr1	78446874	78447282	DNAJB4	Distal
chr1	78448137	78450626	DNAJB4	Distal
chr1	78469847	78471185	DNAJB4	Proximal
chr1	78511273	78513006	GIPC2	Proximal
chr1	79964117	79965360	ADGRL4	Distal
chr1	79965716	79965980	ADGRL4	Distal
chr1	81519664	81519863	ADGRL2	Distal
chr1	81901779	81901978	ADGRL2	Distal
chr1	82145855	82146133	ADGRL2	Distal
chr1	82146633	82146972	ADGRL2	Distal
chr1	82147800	82148915	ADGRL2	Distal
chr1	82265437	82269589	ADGRL2	Proximal
chr1	82386016	82386665	ADGRL2	Distal
chr1	83528640	83528940	MIR548AP	Distal
chr1	83878490	83879586	MIR548AP	Distal
chr1	84157580	84159661	MIR548AP	Distal
chr1	84205642	84208561	MIR548AP	Distal
chr1	84230024	84230567	MIR548AP	Distal
chr1	84326265	84326708	MIR548AP	Distal
chr1	84464161	84465571	TTLL7	Proximal
chr1	84484840	84487303	TTLL7	Distal
chr1	84542780	84544742	PRKACB	Proximal
chr1	84568896	84569281	PRKACB	Distal
chr1	84587230	84587902	PRKACB	Distal
chr1	84608634	84609135	PRKACB	Proximal
chr1	84710880	84711582	SAMD13	Distal
chr1	84711803	84712431	SAMD13	Distal
chr1	84713249	84713545	SAMD13	Distal
chr1	84719484	84720224	SAMD13	Distal
chr1	84724420	84729847	SAMD13	Distal
chr1	84730325	84730986	SAMD13	Distal
chr1	84734648	84739874	SAMD13	Distal
chr1	84741541	84741892	SAMD13	Distal
chr1	84743633	84745205	SAMD13	Distal
chr1	84763093	84769579	SAMD13	Proximal
chr1	84831711	84832389	SAMD13	Distal
chr1	84898979	84899539	DNASE2B	Distal
chr1	84899954	84900180	DNASE2B	Distal
chr1	84944535	84945728	RPF1	Proximal
chr1	84970444	84972949	GNG5	Proximal
chr1	85038334	85040530	CTBS	Proximal
chr1	85068587	85069035	LINC01555	Distal
chr1	85069318	85069560	LINC01555	Distal
chr1	85077218	85077957	LINC01555	Distal
chr1	85084205	85086840	LINC01555	Distal
chr1	85154643	85157512	SSX2IP	Proximal
chr1	85239050	85239418	SSX2IP	Distal
chr1	85239795	85240495	SSX2IP	Distal
chr1	85513094	85514858	MCOLN3	Proximal
chr1	85515377	85515785	MCOLN3	Distal
chr1	85527327	85528308	WDR63	Proximal
chr1	85544053	85544895	WDR63	Distal
chr1	85603630	85603946	MIR4423	Distal
chr1	85609547	85610683	MIR4423	Distal
chr1	85614686	85615812	MIR4423	Distal
chr1	85616994	85617802	MIR4423	Distal
chr1	85665590	85668931	SYDE2	Proximal
chr1	85687511	85693975	SYDE2	Distal
chr1	85694224	85694514	SYDE2	Distal
chr1	85694983	85696587	SYDE2	Distal
chr1	85705548	85705781	C1orf52	Distal
chr1	85706046	85706290	C1orf52	Distal
chr1	85724627	85725672	C1orf52	Proximal
chr1	85741222	85743164	LOC646626	Proximal
chr1	85809762	85810224	DDAH1	Distal
chr1	85929764	85931634	DDAH1	Proximal
chr1	85992375	85993008	DDAH1	Distal
chr1	85993247	85993453	DDAH1	Distal
chr1	86042086	86043121	DDAH1	Proximal
chr1	86044912	86048693	CCN1	Proximal
chr1	86050282	86050484	CCN1	Distal
chr1	86077899	86079119	CCN1	Distal
chr1	86173036	86174740	ZNHIT6	Proximal
chr1	86861001	86862603	ODF2L	Proximal
chr1	87169516	87171711	SH3GLB1	Proximal
chr1	87258443	87259204	SH3GLB1	Distal
chr1	87378939	87381760	SELENOF	Proximal
chr1	87399083	87400527	HS2ST1	Distal
chr1	87620123	87621896	LINC01140	Distal
chr1	87635053	87635552	LINC01140	Distal
chr1	87666113	87668062	LINC01140	Distal
chr1	87793368	87798202	LMO4	Proximal
chr1	87799924	87801399	LMO4	Distal
chr1	88107113	88107312	LINC01364	Distal
chr1	88108079	88108457	LINC01364	Distal
chr1	88108768	88109008	LINC01364	Distal
chr1	88148282	88149070	LINC01364	Distal
chr1	88149595	88150693	LINC01364	Distal
chr1	88262151	88262497	LINC01364	Distal
chr1	88271403	88272621	LINC01364	Distal
chr1	88536979	88537228	PKN2	Distal
chr1	88928050	88928687	PKN2	Distal
chr1	89148141	89151510	PKN2	Proximal
chr1	89240180	89240730	PKN2	Distal
chr1	89356817	89357936	GTF2B	Proximal
chr1	89457094	89459820	RBMXL1	Proximal
chr1	89685067	89685372	GBP4	Distal
chr1	89989518	89991392	LRRC8B	Proximal
chr1	90097115	90099641	LRRC8C-DT	Proximal
chr1	90273787	90274131	LRRC8D	Distal
chr1	90285825	90288315	LRRC8D	Proximal
chr1	90297344	90297869	LRRC8D	Distal
chr1	90367471	90367755	LRRC8D	Distal
chr1	90367962	90368327	LRRC8D	Distal
chr1	90371984	90373173	LRRC8D	Distal
chr1	90415312	90416515	GEMIN8P4	Distal
chr1	90455814	90456290	GEMIN8P4	Distal
chr1	90459807	90462661	ZNF326	Proximal
chr1	90684962	90685823	ZNF326	Distal
chr1	90867669	90869454	BARHL2	Distal
chr1	91227233	91227980	BARHL2	Distal
chr1	91316482	91317109	BARHL2	Distal
chr1	91480113	91481309	ZNF644	Distal
chr1	91482214	91482849	ZNF644	Distal
chr1	91483144	91483565	ZNF644	Distal
chr1	91485659	91488607	ZNF644	Proximal
chr1	91869454	91870884	HFM1	Proximal
chr1	91965764	91967991	CDC7	Proximal
chr1	92145624	92145947	CDC7	Distal
chr1	92184780	92185012	TGFBR3	Distal
chr1	92202199	92203074	TGFBR3	Distal
chr1	92226517	92228005	TGFBR3	Distal
chr1	92229312	92234625	TGFBR3	Distal
chr1	92243172	92243516	TGFBR3	Distal
chr1	92283006	92283282	TGFBR3	Distal
chr1	92283561	92285669	TGFBR3	Distal
chr1	92292127	92294641	TGFBR3	Distal
chr1	92350726	92352469	TGFBR3	Proximal
chr1	92495145	92496405	EPHX4	Proximal
chr1	92545439	92546875	BTBD8	Proximal
chr1	92763761	92765256	GLMN	Proximal
chr1	92907082	92907955	GFI1	Distal
chr1	92908216	92908491	GFI1	Distal
chr1	93249686	93251402	EVI5	Distal
chr1	93297382	93298749	RPL5	Proximal
chr1	93351794	93353331	DIPK1A	Distal
chr1	93426125	93428041	DIPK1A	Proximal
chr1	93433604	93434095	DIPK1A	Distal
chr1	93543861	93546327	MTF2	Proximal
chr1	93644927	93646985	CCDC18	Proximal
chr1	93741278	93741870	CCDC18	Distal
chr1	93743094	93743797	CCDC18	Distal
chr1	93810566	93812570	CCDC18-AS1	Proximal
chr1	93896086	93896582	FNBP1L	Distal
chr1	93913023	93915746	FNBP1L	Proximal
chr1	94018355	94019284	FNBP1L	Distal
chr1	94041236	94041509	BCAR3	Distal
chr1	94044282	94046010	BCAR3	Distal
chr1	94050073	94051463	BCAR3	Proximal
chr1	94056868	94059011	BCAR3-AS1	Proximal
chr1	94077673	94078089	BCAR3	Distal
chr1	94078364	94080015	BCAR3	Proximal
chr1	94080339	94084586	BCAR3	Proximal
chr1	94087078	94088618	BCAR3	Distal
chr1	94103769	94104023	BCAR3	Distal
chr1	94104235	94105202	BCAR3	Distal
chr1	94128533	94129017	BCAR3	Distal
chr1	94133600	94133897	BCAR3	Distal
chr1	94146560	94147757	BCAR3	Proximal
chr1	94187436	94189568	BCAR3	Distal
chr1	94311182	94314004	MIR760	Proximal
chr1	94343925	94345726	DNTTIP2	Proximal
chr1	94374145	94375697	GCLM	Proximal
chr1	94424636	94425011	GCLM	Distal
chr1	94444796	94445518	ABCA4	Distal
chr1	94445763	94446299	ABCA4	Distal
chr1	94478221	94479317	ABCA4	Distal
chr1	94509878	94510825	ABCA4	Distal
chr1	94511301	94511757	ABCA4	Distal
chr1	94514250	94514457	ABCA4	Distal
chr1	94533774	94535504	ABCA4	Distal
chr1	94544314	94545134	ABCA4	Distal
chr1	94570079	94571952	ABCA4	Distal
chr1	94581399	94582470	ABCA4	Distal
chr1	94582825	94583440	ABCA4	Distal
chr1	94591358	94592168	ABCA4	Distal
chr1	94702111	94703984	ARHGAP29	Proximal
chr1	94712451	94713856	ARHGAP29	Distal
chr1	94715019	94716118	ARHGAP29	Distal
chr1	94765503	94765950	ARHGAP29	Distal
chr1	94775769	94776073	ARHGAP29	Distal
chr1	94776492	94776764	ARHGAP29	Distal
chr1	94781203	94781765	ARHGAP29	Distal
chr1	94782761	94783135	ARHGAP29	Distal
chr1	94849347	94851171	ABCD3	Distal
chr1	94882691	94884854	ABCD3	Proximal
chr1	94979907	94980404	F3	Distal
chr1	94992581	94994160	F3	Distal
chr1	94994390	94994730	F3	Distal
chr1	94998247	94998448	F3	Distal
chr1	95000481	95001276	F3	Distal
chr1	95003452	95004780	F3	Distal
chr1	95005096	95009842	F3	Proximal
chr1	95014701	95021206	F3	Distal
chr1	95025374	95025918	F3	Distal
chr1	95027891	95028928	F3	Distal
chr1	95045355	95046270	F3	Distal
chr1	95054971	95057283	F3	Distal
chr1	95061078	95062255	F3	Distal
chr1	95073382	95074608	F3	Distal
chr1	95077714	95078307	F3	Distal
chr1	95087948	95089992	F3	Distal
chr1	95113841	95114596	F3	Distal
chr1	95118866	95119973	F3	Distal
chr1	95126290	95127146	F3	Distal
chr1	95141941	95143721	F3	Distal
chr1	95163351	95164594	SLC44A3	Distal
chr1	95167838	95168186	SLC44A3	Distal
chr1	95218925	95219690	SLC44A3	Distal
chr1	95222997	95223948	SLC44A3	Distal
chr1	95224280	95225317	SLC44A3	Distal
chr1	95233914	95234924	SLC44A3	Distal
chr1	95235177	95242957	SLC44A3	Distal
chr1	95243988	95245054	SLC44A3	Distal
chr1	95245465	95245908	SLC44A3	Distal
chr1	95248471	95250331	SLC44A3	Distal
chr1	95264628	95264848	SLC44A3	Distal
chr1	95265767	95266020	SLC44A3	Distal
chr1	95266353	95266680	SLC44A3	Distal
chr1	95267019	95274411	SLC44A3	Distal
chr1	95284422	95288767	SLC44A3	Proximal
chr1	95314497	95315200	SLC44A3	Distal
chr1	95327653	95332951	SLC44A3	Distal
chr1	95348477	95351067	CNN3	Distal
chr1	95389669	95394500	CNN3	Proximal
chr1	95401300	95401706	LOC729970	Distal
chr1	95402081	95402362	LOC729970	Distal
chr1	95402862	95403106	LOC729970	Distal
chr1	95414456	95416226	LOC729970	Distal
chr1	95428291	95428557	LOC729970	Distal
chr1	95478724	95480159	ALG14	Distal
chr1	95480491	95480949	ALG14	Distal
chr1	95525749	95527987	ALG14	Distal
chr1	95533727	95536611	ALG14	Distal
chr1	95537577	95539351	ALG14	Proximal
chr1	95546078	95547141	ALG14	Distal
chr1	95549797	95556171	TLCD4	Distal
chr1	95582018	95588699	TLCD4-RWDD3	Proximal
chr1	95693029	95694013	TLCD4-RWDD3	Distal
chr1	95697656	95700644	TLCD4-RWDD3	Proximal
chr1	95722832	95723055	RWDD3	Distal
chr1	95723765	95724026	RWDD3	Distal
chr1	95752354	95752812	RWDD3	Distal
chr1	96952726	96952979	PTBP2	Distal
chr1	96953362	96953652	PTBP2	Distal
chr1	97038973	97039305	PTBP2	Distal
chr1	97096870	97100702	PTBP2	Distal
chr1	97186621	97189109	PTBP2	Proximal
chr1	97932180	97933330	DPYD-AS1	Distal
chr1	98334490	98335267	DPYD	Distal
chr1	98385961	98387417	DPYD	Proximal
chr1	98514318	98515075	MIR137HG	Proximal
chr1	98518983	98520082	MIR137HG	Distal
chr1	98674736	98675617	LINC01776	Proximal
chr1	98675819	98676501	LINC01776	Proximal
chr1	98742190	98743676	LINC01776	Distal
chr1	98745751	98745980	LINC01776	Distal
chr1	98891917	98892338	LINC01776	Distal
chr1	98892571	98894577	LINC01776	Distal
chr1	98895369	98895853	LINC01776	Distal
chr1	98903458	98904072	SNX7	Distal
chr1	99126510	99128226	SNX7	Proximal
chr1	99646152	99646417	PLPPR4	Distal
chr1	100023028	100023272	PALMD	Distal
chr1	100023761	100026360	PALMD	Distal
chr1	100038757	100039852	PALMD	Distal
chr1	100044987	100045511	PALMD	Distal
chr1	100046139	100046375	PALMD	Distal
chr1	100054453	100054723	PALMD	Distal
chr1	100055053	100055381	PALMD	Distal
chr1	100066162	100066639	PALMD	Distal
chr1	100111466	100112094	PALMD	Proximal
chr1	100231629	100232548	FRRS1	Proximal
chr1	100232755	100233008	FRRS1	Distal
chr1	100301357	100302486	AGL	Distal
chr1	100315025	100316715	AGL	Proximal
chr1	100434853	100436285	SLC35A3	Proximal
chr1	100502398	100505555	MFSD14A	Proximal
chr1	100589787	100590265	SASS6	Distal
chr1	100597683	100599588	SASS6	Proximal
chr1	100714483	100715930	DBT	Proximal
chr1	100731247	100732733	RTCA	Proximal
chr1	100816018	100819330	CDC14A	Proximal
chr1	100819558	100821044	CDC14A	Distal
chr1	100826025	100826251	CDC14A	Distal
chr1	101359684	101362528	SLC30A7	Proximal
chr1	101414544	101415646	SLC30A7	Distal
chr1	101490637	101492026	DPH5	Proximal
chr1	101682396	101683480	S1PR1	Distal
chr1	101701192	101702846	S1PR1	Proximal
chr1	101799402	101799780	RNU6-31P	Distal
chr1	101864535	101864881	RNU6-31P	Distal
chr1	102860617	102861243	OLFM3	Distal
chr1	103573736	103574610	COL11A1	Proximal
chr1	104068289	104069376	RNPC3	Proximal
chr1	104483661	104484004	LOC100129138	Distal
chr1	106025415	106026902	LOC100129138	Distal
chr1	106172740	106173322	PRMT6	Distal
chr1	106173551	106177996	PRMT6	Distal
chr1	107598666	107600882	PRMT6	Proximal
chr1	107737707	107739033	NTNG1	Distal
chr1	107787319	107787561	NTNG1	Distal
chr1	107865128	107865365	NTNG1	Distal
chr1	107865746	107867396	NTNG1	Distal
chr1	108074528	108074727	NTNG1	Distal
chr1	108075083	108075931	NTNG1	Distal
chr1	108208309	108208557	VAV3	Distal
chr1	108235396	108235795	VAV3	Distal
chr1	108506480	108508571	VAV3-AS1	Proximal
chr1	108622507	108622920	SLC25A24	Distal
chr1	108741725	108743648	SLC25A24	Proximal
chr1	109076105	109076940	FAM102B	Distal
chr1	109101951	109103418	FAM102B	Proximal
chr1	109112836	109114967	FAM102B	Distal
chr1	109203528	109204462	HENMT1	Proximal
chr1	109234138	109236954	PRPF38B	Proximal
chr1	109288857	109290481	STXBP3	Proximal
chr1	109359120	109360199	AKNAD1	Distal
chr1	109419215	109420387	GPSM2	Proximal
chr1	109505155	109506725	CLCC1	Proximal
chr1	109583550	109584815	WDR47	Proximal
chr1	109618176	109619595	TAF13	Proximal
chr1	109625973	109626547	TMEM167B	Distal
chr1	109626811	109627088	TMEM167B	Distal
chr1	109627393	109627604	TMEM167B	Distal
chr1	109632613	109634559	TMEM167B	Proximal
chr1	109642338	109644299	SCARNA2	Proximal
chr1	109676434	109678628	KIAA1324	Distal
chr1	109679606	109682246	KIAA1324	Distal
chr1	109690997	109695652	KIAA1324	Distal
chr1	109698948	109700228	KIAA1324	Distal
chr1	109718574	109719268	KIAA1324	Distal
chr1	109721591	109725321	KIAA1324	Distal
chr1	109739708	109740270	KIAA1324	Proximal
chr1	109756002	109758075	SARS1	Proximal
chr1	109771943	109773690	SARS1	Distal
chr1	109791604	109792899	CELSR2	Proximal
chr1	109795936	109798560	CELSR2	Distal
chr1	109798796	109799173	CELSR2	Distal
chr1	109814979	109821233	PSRC1	Distal
chr1	109824345	109826942	PSRC1	Proximal
chr1	109924864	109926954	SORT1	Distal
chr1	109933934	109934157	SORT1	Distal
chr1	109935286	109936157	SORT1	Proximal
chr1	109939575	109942114	SORT1	Proximal
chr1	109967631	109970204	PSMA5	Proximal
chr1	110009258	110009747	SYPL2	Proximal
chr1	110025799	110027579	ATXN7L2	Proximal
chr1	110036315	110037375	CYB561D1	Proximal
chr1	110051967	110052995	AMIGO1	Proximal
chr1	110072402	110074154	GPR61	Distal
chr1	110089176	110089855	GNAI3	Distal
chr1	110090276	110091875	GNAI3	Proximal
chr1	110106916	110107144	GNAI3	Distal
chr1	110111365	110111583	GNAI3	Distal
chr1	110161401	110163941	AMPD2	Proximal
chr1	110198179	110199010	GSTM2	Proximal
chr1	110210482	110211508	GSTM2	Proximal
chr1	110230043	110231159	GSTM1	Proximal
chr1	110254357	110254611	GSTM5	Proximal
chr1	110267898	110268605	GSTM5	Distal
chr1	110272884	110276850	GSTM3	Distal
chr1	110281983	110283466	GSTM3	Proximal
chr1	110325489	110326483	EPS8L3	Distal
chr1	110453540	110454153	CSF1	Proximal
chr1	110472147	110475013	CSF1	Distal
chr1	110476667	110476953	CSF1	Distal
chr1	110477793	110478889	CSF1	Distal
[truncated: 37,779 more rows]

## Sheet: Mediator
Table S1 - Consistent set of Mediator regions in human stage 4 MPCs, related to Figure 4.
Chromosome (hg19)	Start (hg19)	End (hg19)	Assigned gene	Proximity to TSS
chr1	934342	936349	HES4	Proximal
chr1	955648	955875	AGRN	Proximal
chr1	959895	960185	AGRN	Distal
chr1	960494	960840	AGRN	Distal
chr1	1004666	1005029	RNF223	Distal
chr1	1051275	1051809	C1orf159	Proximal
chr1	1093555	1093855	MIR200B	Distal
chr1	1243475	1243852	PUSL1	Proximal
chr1	1310343	1311005	AURKAIP1	Proximal
chr1	1368365	1368673	VWA1	Distal
chr1	1446832	1447589	ATAD3A	Proximal
chr1	1509458	1510446	SSU72	Proximal
chr1	1677112	1677903	SLC35E2B	Proximal
chr1	1710249	1710483	NADK	Proximal
chr1	1821504	1821951	GNB1	Proximal
chr1	1981189	1981692	PRKCZ	Proximal
chr1	2986361	2986744	PRDM16	Proximal
chr1	2990718	2990982	PRDM16	Distal
chr1	3031580	3032363	MIR4251	Distal
chr1	3051643	3052531	MIR4251	Distal
chr1	3136200	3136513	MIR4251	Distal
chr1	3164055	3164643	MIR4251	Distal
chr1	3166618	3167224	MIR4251	Distal
chr1	3185861	3187577	MIR4251	Distal
chr1	3236878	3237638	ARHGEF16	Distal
chr1	3247330	3247649	ARHGEF16	Distal
chr1	3256892	3257764	ARHGEF16	Distal
chr1	3268524	3268874	ARHGEF16	Distal
chr1	3310125	3310386	ARHGEF16	Distal
chr1	3540911	3541157	TPRG1L	Proximal
chr1	3566356	3566772	WRAP73	Proximal
chr1	3569158	3569591	TP73	Proximal
chr1	5831184	5831615	MIR4689	Distal
chr1	6295742	6296296	ICMT	Proximal
chr1	6507429	6507841	ESPN	Proximal
chr1	6545176	6545621	PLEKHG5	Proximal
chr1	6550799	6551070	PLEKHG5	Proximal
chr1	6614035	6615149	NOL9	Proximal
chr1	6662127	6662900	KLHL21	Proximal
chr1	6663141	6664360	KLHL21	Proximal
chr1	6761414	6762052	DNAJC11	Proximal
chr1	7740220	7740925	CAMTA1	Proximal
chr1	8002462	8002840	TNFRSF9	Proximal
chr1	8064294	8064852	ERRFI1	Distal
chr1	8064916	8065171	ERRFI1	Distal
chr1	8085632	8087272	ERRFI1	Proximal
chr1	8087349	8087608	ERRFI1	Proximal
chr1	8130524	8130971	ERRFI1	Distal
chr1	8181275	8181617	ERRFI1	Distal
chr1	8214482	8215079	ERRFI1	Distal
chr1	8215714	8216114	ERRFI1	Distal
chr1	8229496	8230041	ERRFI1	Distal
chr1	8230122	8230859	ERRFI1	Distal
chr1	8318524	8319055	SLC45A1	Distal
chr1	8319394	8320026	SLC45A1	Distal
chr1	8761589	8762458	RERE	Distal
chr1	8762692	8763753	RERE	Distal
chr1	8877280	8878247	RERE	Proximal
chr1	8937984	8939482	ENO1-AS1	Proximal
chr1	9294867	9295353	H6PD	Proximal
chr1	9599023	9599479	SLC25A33	Proximal
chr1	10002973	10003733	NMNAT1	Proximal
chr1	10270125	10270394	KIF1B	Proximal
chr1	10270622	10270897	KIF1B	Proximal
chr1	10270953	10271398	KIF1B	Proximal
chr1	10532317	10532968	DFFA	Proximal
chr1	10699052	10699318	CASZ1	Distal
chr1	10764442	10764929	CASZ1	Distal
chr1	11072244	11073186	TARDBP	Proximal
chr1	11159410	11160135	EXOSC10	Proximal
chr1	11473724	11473979	DISP3	Distal
chr1	11538955	11539347	DISP3	Proximal
chr1	11750550	11751728	MAD2L2	Proximal
chr1	11967888	11968411	KIAA2013	Distal
chr1	11968472	11968768	KIAA2013	Distal
chr1	11968862	11969261	KIAA2013	Distal
chr1	11969802	11970075	KIAA2013	Distal
chr1	12440909	12441344	VPS13D	Distal
chr1	12441531	12441833	VPS13D	Distal
chr1	12493478	12493799	VPS13D	Distal
chr1	12538113	12538509	SNORA59B	Distal
chr1	12545745	12546068	SNORA59B	Distal
chr1	12654863	12655184	DHRS3	Proximal
chr1	12663954	12664856	DHRS3	Distal
chr1	12675770	12676444	DHRS3	Proximal
chr1	12676530	12678744	DHRS3	Proximal
chr1	12714387	12715648	AADACL4	Distal
chr1	14026612	14027122	PRDM2	Proximal
chr1	14924374	14925877	KAZN	Proximal
chr1	14961312	14961924	KAZN	Distal
chr1	16085429	16085922	FBLIM1	Proximal
chr1	16160947	16162298	SPEN	Distal
chr1	16174439	16174867	FLJ37453	Proximal
chr1	16176355	16176756	FLJ37453	Distal
chr1	16439371	16439902	FAM131C	Distal
chr1	16472674	16472997	EPHA2	Distal
chr1	16473058	16473568	EPHA2	Distal
chr1	16481954	16482245	EPHA2	Proximal
chr1	16538466	16539867	ARHGEF19	Proximal
chr1	16577804	16578519	CPLANE2	Distal
chr1	16578720	16578962	CPLANE2	Distal
chr1	16767056	16767287	NECAP2	Proximal
chr1	16970827	16971446	CROCCP2	Proximal
chr1	17019895	17020742	MIR3675	Distal
chr1	17027659	17028071	ESPNP	Distal
chr1	17222287	17222970	CROCC	Distal
chr1	17230922	17231351	CROCC	Distal
chr1	17231434	17232106	CROCC	Distal
chr1	17764481	17765841	RCC2	Proximal
chr1	17765935	17766207	RCC2	Proximal
chr1	17866338	17866813	ARHGEF10L	Proximal
chr1	19267372	19267720	IFFO2	Distal
chr1	19268075	19268573	IFFO2	Distal
chr1	19333539	19334684	IFFO2	Distal
chr1	19336148	19336664	IFFO2	Distal
chr1	19379015	19379251	UBR4	Distal
chr1	19577930	19578620	EMC1	Proximal
chr1	19638143	19639128	SLC66A1	Proximal
chr1	19922934	19923896	MICOS10-NBL1	Proximal
chr1	20807039	20807465	CAMK2N1	Distal
chr1	20810581	20811369	CAMK2N1	Distal
chr1	20811475	20812217	CAMK2N1	Proximal
chr1	20812483	20812765	CAMK2N1	Proximal
chr1	20812845	20813206	CAMK2N1	Proximal
chr1	20880200	20880443	FAM43B	Distal
chr1	21112999	21113737	HP1BP3	Proximal
chr1	21577604	21579598	ECE1	Distal
chr1	22263962	22264373	HSPG2	Proximal
chr1	22299722	22300473	CELA3B	Distal
chr1	23152565	23154255	MIR4253	Distal
chr1	23176171	23176797	MIR4253	Distal
chr1	23345671	23346828	KDM1A	Proximal
chr1	23670628	23670901	HNRNPR	Proximal
chr1	23880948	23881702	ID3	Distal
chr1	23886008	23886262	ID3	Proximal
chr1	23894479	23895663	ID3	Distal
chr1	24429383	24430425	MYOM3	Distal
chr1	24477226	24477877	IL22RA1	Distal
chr1	24648392	24648676	GRHL3	Proximal
chr1	24701067	24702875	STPG1	Proximal
chr1	24739987	24740447	STPG1	Proximal
chr1	24741737	24742132	NIPAL3	Proximal
chr1	24798561	24799627	NIPAL3	Distal
chr1	24968993	24969370	SRRM1	Proximal
chr1	25072334	25072735	CLIC4	Proximal
chr1	26098355	26098702	SELENON	Distal
chr1	26146287	26147565	MTFR1L	Proximal
chr1	26201524	26202357	PAQR7	Distal
chr1	26232213	26232980	MIR3917	Proximal
chr1	26324431	26325102	PAFAH2	Proximal
chr1	26420298	26420991	PDIK1L	Distal
chr1	26437433	26437841	PDIK1L	Proximal
chr1	26735854	26736691	LIN28A	Proximal
chr1	26737208	26738639	LIN28A	Proximal
chr1	26738737	26739025	LIN28A	Distal
chr1	26745100	26745700	LIN28A	Distal
chr1	26758420	26758893	DHDDS	Proximal
chr1	26798391	26799367	HMGN2	Proximal
chr1	26947034	26947989	MIR1976	Distal
chr1	27018729	27019328	ARID1A	Distal
chr1	27019475	27019971	ARID1A	Distal
chr1	27021622	27022440	ARID1A	Proximal
chr1	27022920	27023838	ARID1A	Proximal
chr1	27216641	27216925	GPN2	Proximal
chr1	27226321	27227371	GPATCH3	Proximal
chr1	27286600	27287252	KDF1	Proximal
chr1	27854162	27854590	WASF2	Distal
chr1	27897462	27898061	AHDC1	Distal
chr1	27930248	27930865	AHDC1	Proximal
chr1	28051739	28052429	FAM76A	Proximal
chr1	28241140	28241559	RPA2	Proximal
chr1	28696197	28696864	PHACTR4	Proximal
chr1	28832005	28832595	RCC1	Proximal
chr1	28844720	28845227	RCC1	Proximal
chr1	28974694	28975435	RNU11	Proximal
chr1	28995580	28995876	GMEB1	Proximal
chr1	29062871	29064056	YTHDF2	Proximal
chr1	29241025	29241609	EPB41	Proximal
chr1	29449420	29450007	TMEM200B	Proximal
chr1	29450453	29451555	TMEM200B	Proximal
chr1	29451634	29451865	TMEM200B	Distal
chr1	29507938	29508753	SRSF4	Proximal
chr1	29575947	29576464	PTPRU	Distal
chr1	31537710	31538609	PUM1	Proximal
chr1	31627317	31627782	NKAIN1	Distal
chr1	32705370	32705746	MTMR9LP	Proximal
chr1	32715692	32716246	LCK	Proximal
chr1	32800803	32801973	MARCKSL1	Proximal
chr1	32966005	32966431	ZBTB8B	Distal
chr1	33077814	33078169	ZBTB8OS	Distal
chr1	33116214	33117388	RBBP4	Proximal
chr1	33207495	33207911	KIAA1522	Proximal
chr1	33225062	33226919	KIAA1522	Distal
chr1	33283266	33283986	YARS1	Proximal
chr1	33721270	33721790	ZNF362	Proximal
chr1	33721927	33722295	ZNF362	Proximal
chr1	33722498	33723242	ZNF362	Proximal
chr1	33804201	33804615	MIR3605	Distal
chr1	33814946	33815427	PHC2	Proximal
chr1	33829655	33829920	PHC2	Distal
chr1	33830173	33830507	PHC2	Distal
chr1	33896061	33896500	PHC2	Proximal
chr1	35308714	35309039	SMIM12	Distal
chr1	35309092	35309458	SMIM12	Distal
chr1	35309659	35310474	SMIM12	Distal
chr1	35312577	35313187	SMIM12	Distal
chr1	35657675	35658736	SFPQ	Proximal
chr1	35734318	35734839	ZMYM4	Proximal
chr1	36106789	36107501	PSMB2	Proximal
chr1	36173512	36173946	C1orf216	Distal
chr1	36273597	36274100	AGO4	Proximal
chr1	36396416	36396942	AGO3	Proximal
chr1	36621255	36621525	TRAPPC3	Proximal
chr1	36621722	36622440	MAP7D1	Proximal
chr1	36851692	36851928	STK40	Proximal
chr1	36863370	36863752	LSM10	Proximal
chr1	38478023	38478306	UTP11	Proximal
chr1	39570675	39571801	MACF1	Distal
chr1	39873971	39874506	KIAA0754	Proximal
chr1	40042301	40042836	PABPC4	Proximal
chr1	40111635	40112696	HEYL	Distal
chr1	40112771	40113056	HEYL	Distal
chr1	40113109	40113590	HEYL	Distal
chr1	40367336	40367725	MYCL	Proximal
chr1	40562532	40563127	PPT1	Proximal
chr1	40723556	40724007	ZMPSTE24	Proximal
chr1	40942799	40943179	ZFP69	Proximal
chr1	40943236	40943468	ZFP69	Proximal
chr1	40974110	40974685	EXO5	Proximal
chr1	41157023	41157837	NFYC	Proximal
chr1	41174948	41175675	NFYC	Proximal
chr1	41290232	41290684	CITED4	Distal
chr1	41290762	41291099	CITED4	Distal
chr1	41327345	41328023	CITED4	Proximal
chr1	41385031	41385928	CITED4	Distal
chr1	41445579	41446057	CTPS1	Proximal
chr1	41961721	41962358	EDN2	Distal
chr1	42801024	42801271	FOXJ3	Proximal
chr1	43423436	43424481	SLC2A1-AS1	Proximal
chr1	43473382	43473685	SLC2A1	Distal
chr1	43751029	43751560	C1orf210	Proximal
chr1	43751710	43751972	C1orf210	Proximal
chr1	43814133	43814726	CDC20	Distal
chr1	43814826	43815157	CDC20	Distal
chr1	43824191	43824948	CDC20	Proximal
chr1	43997280	43997653	PTPRF	Proximal
chr1	44012084	44012325	PTPRF	Distal
chr1	44014023	44014284	PTPRF	Distal
chr1	44015579	44016493	PTPRF	Distal
chr1	44067963	44068791	PTPRF	Distal
chr1	45097326	45097969	RNF220	Proximal
chr1	45187303	45187712	KIF2C	Distal
chr1	45196462	45197087	KIF2C	Distal
chr1	45240949	45241479	RPS8	Proximal
chr1	45285437	45286114	BTBD19	Distal
chr1	45792515	45793457	HPDL	Proximal
chr1	45805256	45806112	TOE1	Proximal
chr1	45987185	45988075	PRDX1	Proximal
chr1	46216193	46216676	IPP	Proximal
chr1	46597780	46598629	PIK3R3	Proximal
chr1	46713304	46713575	RAD54L	Proximal
chr1	46767223	46768179	LRRC41	Proximal
chr1	46859826	46860247	FAAH	Proximal
chr1	46932289	46932513	FAAHP1	Distal
chr1	47133810	47134525	ATPAF1	Proximal
chr1	47779431	47780016	STIL	Proximal
chr1	48378998	48379457	TRABD2B	Distal
chr1	48463258	48463663	TRABD2B	Proximal
chr1	48580639	48581842	SKINT1L	Distal
chr1	48582094	48582318	SKINT1L	Distal
chr1	52520847	52521601	TXNDC12	Proximal
chr1	52521993	52522614	BTF3L4	Proximal
chr1	52607625	52608488	ZFYVE9	Proximal
chr1	53018343	53019553	TUT4	Proximal
chr1	53308268	53308894	ZYG11A	Proximal
chr1	54518900	54519401	TCEANC2	Proximal
chr1	54953828	54954281	ACOT11	Distal
chr1	55680376	55681430	LOC100507634	Proximal
chr1	57044280	57045379	PLPP3	Proximal
chr1	57110510	57111324	PRKAA2	Proximal
chr1	59014099	59015990	DAB1	Distal
chr1	59038496	59038791	TACSTD2	Distal
chr1	59038897	59040145	TACSTD2	Distal
chr1	59042500	59042881	TACSTD2	Proximal
chr1	59165281	59165990	MYSM1	Proximal
chr1	59249954	59250475	JUN	Proximal
chr1	59340592	59341035	LINC01135	Distal
chr1	60019538	60020458	FGGY	Distal
chr1	60022118	60023675	FGGY	Distal
chr1	60135199	60136502	MIR4711	Distal
chr1	60280516	60280918	HOOK1	Proximal
chr1	61542855	61543094	NFIA	Proximal
chr1	62208153	62208646	PATJ	Proximal
chr1	62901490	62901969	USP1	Proximal
chr1	62902381	62902682	USP1	Proximal
chr1	63153381	63154280	DOCK7	Proximal
chr1	64107033	64108044	PGM1	Distal
chr1	64935890	64936600	CACHD1	Proximal
chr1	65210314	65210853	RAVER2	Proximal
chr1	65532648	65533225	MIR101-1	Distal
chr1	65613058	65613484	AK4	Proximal
chr1	65614306	65614705	AK4	Proximal
chr1	67519420	67519921	SLC35D1	Proximal
chr1	67895387	67895730	SERBP1	Proximal
chr1	67895964	67896781	SERBP1	Proximal
chr1	68697414	68698228	WLS	Proximal
chr1	70686914	70687600	SRSF11	Proximal
chr1	70819894	70820939	HHLA3	Proximal
chr1	70876525	70876814	CTH	Proximal
chr1	70877002	70877232	CTH	Proximal
chr1	77979417	77981029	ZZZ3	Distal
chr1	78147805	78148751	ZZZ3	Proximal
chr1	78353912	78354800	NEXN	Proximal
chr1	78443956	78445441	DNAJB4	Proximal
chr1	78511715	78512248	GIPC2	Proximal
chr1	82265913	82266484	ADGRL2	Proximal
chr1	82266588	82267519	ADGRL2	Proximal
chr1	84464870	84465105	TTLL7	Proximal
chr1	84543116	84544130	PRKACB	Proximal
chr1	84726441	84727125	SAMD13	Distal
chr1	84764111	84764804	SAMD13	Proximal
chr1	84944971	84945385	RPF1	Proximal
chr1	85513952	85514468	MCOLN3	Proximal
chr1	85666810	85667661	SYDE2	Proximal
chr1	85690461	85691876	SYDE2	Distal
chr1	85930392	85931239	DDAH1	Proximal
chr1	86042257	86043040	DDAH1	Distal
chr1	86045840	86047223	CCN1	Proximal
chr1	87169922	87170478	SH3GLB1	Proximal
chr1	87380692	87381176	HS2ST1	Proximal
chr1	87794174	87794922	LMO4	Proximal
chr1	89150263	89150574	PKN2	Proximal
chr1	89458094	89458427	RBMXL1	Proximal
chr1	89989665	89990913	LRRC8B	Proximal
chr1	90286566	90287774	LRRC8D	Proximal
chr1	90460494	90461175	ZNF326	Proximal
chr1	91486768	91487089	ZNF644	Proximal
chr1	91487293	91487745	ZNF644	Proximal
chr1	91966762	91967028	CDC7	Proximal
chr1	92351413	92351832	TGFBR3	Proximal
chr1	92495226	92495832	EPHX4	Proximal
chr1	93544504	93545024	MTF2	Proximal
chr1	93913688	93914926	FNBP1L	Proximal
chr1	94147089	94147452	BCAR3	Proximal
chr1	94311778	94312887	MIR760	Proximal
chr1	94313483	94313739	BCAR3	Proximal
chr1	94344272	94345134	DNTTIP2	Proximal
chr1	94702858	94703442	ARHGAP29	Proximal
chr1	95006150	95007363	F3	Proximal
chr1	95007483	95008272	F3	Proximal
chr1	95017203	95017740	F3	Distal
chr1	95237677	95241271	SLC44A3	Distal
chr1	95269100	95269644	SLC44A3	Distal
chr1	95285513	95286616	SLC44A3	Proximal
chr1	95328905	95329782	SLC44A3	Distal
chr1	95390703	95392813	CNN3	Proximal
chr1	95392937	95393600	LOC729970	Proximal
chr1	95551492	95552011	TLCD4	Distal
chr1	95552174	95553043	TLCD4	Distal
chr1	95582421	95583692	TLCD4-RWDD3	Proximal
chr1	95699702	95700011	TLCD4-RWDD3	Proximal
chr1	98386610	98387109	DPYD	Proximal
chr1	98513879	98514167	MIR137HG	Distal
chr1	98519621	98519997	MIR137HG	Distal
chr1	100315164	100315903	AGL	Proximal
chr1	100435327	100435764	SLC35A3	Proximal
chr1	100503979	100504231	MFSD14A	Proximal
chr1	100817998	100818469	CDC14A	Proximal
chr1	104068299	104068854	RNPC3	Proximal
chr1	106174582	106174817	PRMT6	Distal
chr1	106174874	106175452	PRMT6	Distal
chr1	106175541	106175839	PRMT6	Distal
chr1	108742308	108742987	SLC25A24	Proximal
chr1	109203585	109204025	HENMT1	Proximal
chr1	109234611	109235181	PRPF38B	Proximal
chr1	109289347	109289633	STXBP3	Proximal
chr1	109618596	109619043	TAF13	Proximal
chr1	109632897	109633426	TMEM167B	Proximal
chr1	109676853	109677149	KIAA1324	Distal
chr1	109693809	109694187	KIAA1324	Distal
chr1	109817248	109817504	PSRC1	Distal
chr1	110026558	110027061	ATXN7L2	Proximal
chr1	110036365	110036790	CYB561D1	Proximal
chr1	110230339	110230622	GSTM1	Proximal
chr1	110274016	110275242	GSTM3	Distal
chr1	110576847	110577814	STRIP1	Proximal
chr1	110880817	110881959	RBM15-AS1	Proximal
chr1	111681997	111683107	CEPT1	Proximal
chr1	111991664	111992520	ATP5PB	Proximal
chr1	112162399	112162745	RAP1A	Proximal
chr1	112298045	112298847	DDX20	Proximal
chr1	113161743	113162303	ST7L	Proximal
chr1	113162383	113162869	ST7L	Proximal
chr1	113217392	113218250	MOV10	Proximal
chr1	113249580	113250424	RHOC	Proximal
chr1	113392210	113392444	AKR7A2P1	Distal
chr1	113498423	113498814	SLC16A1	Proximal
chr1	114301956	114302318	PHTF1	Proximal
chr1	114447757	114448309	DCLRE1B	Proximal
chr1	115053254	115054233	TRIM33	Proximal
chr1	115213040	115213279	DENND2C	Proximal
chr1	115299862	115300922	CSDE1	Proximal
chr1	116184428	116185328	VANGL1	Proximal
chr1	116257228	116257722	CASQ2	Distal
chr1	116861209	116861659	ATP1A1	Distal
chr1	116915473	116915731	ATP1A1	Proximal
chr1	116958696	116959256	ATP1A1-AS1	Distal
chr1	116960953	116961563	ATP1A1-AS1	Proximal
chr1	116975817	116976185	ATP1A1-AS1	Distal
chr1	117008655	117009060	ATP1A1-AS1	Distal
chr1	117338145	117338495	CD2	Distal
chr1	117452441	117453038	PTGFRN	Proximal
chr1	117453103	117453408	PTGFRN	Proximal
chr1	117602062	117602758	TTF2	Proximal
chr1	117664440	117665764	TRIM45	Proximal
chr1	117714477	117715283	VTCN1	Distal
chr1	117751432	117752469	VTCN1	Distal
chr1	117909150	117910166	MAN1A2	Proximal
chr1	118174940	118175538	TENT5C	Distal
chr1	119522320	119522687	TBX15	Distal
chr1	119682985	119683706	WARS2	Proximal
chr1	120190921	120191370	ZNF697	Proximal
chr1	120254251	120254887	PHGDH	Proximal
chr1	120254945	120255268	PHGDH	Proximal
chr1	120255398	120256995	PHGDH	Proximal
chr1	120257396	120257667	PHGDH	Distal
chr1	120258010	120258511	PHGDH	Distal
chr1	120264334	120264848	PHGDH	Distal
chr1	120318004	120318321	HMGCS2	Distal
chr1	120333745	120334056	REG4	Distal
chr1	120925148	120925618	FCGR1B	Distal
chr1	121260672	121261954	EMBP1	Proximal
chr1	143743260	143743768	NA	Proximal
chr1	144533969	144534373	NA	Distal
chr1	144931822	144932212	PDE4DIP	Proximal
chr1	145208945	145209686	NBPF10	Proximal
chr1	145382546	145383023	NBPF10	Distal
chr1	145395580	145396033	HJV	Distal
chr1	145507437	145508081	RBM8A	Proximal
chr1	145516165	145516634	PEX11B	Proximal
chr1	146009521	146009850	NA	Distal
chr1	146556031	146556588	NBPF13P	Distal
chr1	147624506	147624740	NA	Proximal
chr1	147735495	147736499	MIR5087	Distal
chr1	147806503	147807241	MIR5087	Proximal
chr1	147994003	147994403	NBPF8	Distal
chr1	148176153	148176526	LINC01138	Proximal
chr1	148241376	148241844	NBPF14	Distal
chr1	148928110	148928430	LSP1P5	Proximal
chr1	149223173	149224267	LINC02591	Distal
chr1	149764251	149764842	FCGR1A	Distal
chr1	149783592	149784017	H2BC18	Proximal
chr1	149784580	149785305	H3C13	Proximal
chr1	149856901	149860421	H2AC21	Proximal
chr1	149871052	149871374	BOLA1	Proximal
chr1	150038897	150039978	VPS45	Proximal
chr1	150121514	150122924	PLEKHO1	Proximal
chr1	150206824	150207857	ANP32E	Proximal
chr1	150229440	150230546	CA14	Proximal
chr1	150336164	150336454	RPRD2	Proximal
chr1	150336712	150337456	RPRD2	Proximal
chr1	150534009	150534593	ADAMTSL4	Distal
chr1	150534700	150535519	ADAMTSL4	Distal
chr1	150539583	150541541	ADAMTSL4	Distal
chr1	150550928	150552205	MCL1	Proximal
chr1	150946762	150947233	CERS2	Proximal
chr1	151031413	151031766	CDC42SE1	Proximal
chr1	151031826	151032473	MLLT11	Proximal
chr1	151042847	151043626	GABPB2	Proximal
chr1	151119292	151119625	SEMA6C	Proximal
chr1	151253934	151254289	ZNF687	Proximal
chr1	151318973	151319699	RFX5	Proximal
chr1	151431982	151432493	POGZ	Proximal
chr1	151445674	151446062	POGZ	Distal
chr1	151485433	151486047	CGN	Distal
chr1	151486294	151486692	CGN	Distal
chr1	151763814	151764196	TDRKH	Proximal
chr1	151810631	151811091	C2CD4D-AS1	Proximal
chr1	153539196	153539440	S100A2	Proximal
chr1	153748142	153748679	SLC27A3	Proximal
chr1	153935740	153936171	SLC39A1	Proximal
chr1	153936280	153936754	SLC39A1	Proximal
chr1	153939513	153940256	SLC39A1	Proximal
chr1	153949941	153950205	JTB	Proximal
chr1	154192677	154193211	UBAP2L	Proximal
chr1	154908929	154909584	PMVK	Proximal
chr1	154946637	154947192	CKS1B	Proximal
chr1	154973316	154974151	ZBTB7B	Proximal
chr1	155163291	155163766	MUC1	Proximal
chr1	155164253	155164681	MIR92B	Proximal
chr1	155178450	155178950	MTX1	Proximal
chr1	155196768	155197424	GBAP1	Proximal
chr1	155197589	155197901	GBAP1	Proximal
chr1	155214235	155214903	GBA	Proximal
chr1	155232043	155232471	SCAMP3	Proximal
chr1	155278362	155278841	FDPS	Proximal
chr1	155531880	155532433	ASH1L	Proximal
chr1	156023752	156024997	LAMTOR2	Proximal
chr1	156050623	156051476	MEX3A	Proximal
chr1	156052043	156052537	LMNA	Proximal
chr1	156052655	156053026	LMNA	Proximal
chr1	156182601	156183465	PMF1-BGLAP	Proximal
chr1	156251893	156253059	SMG5	Proximal
chr1	156631814	156632097	NES	Distal
chr1	156645670	156646157	NES	Distal
chr1	156646234	156647551	NES	Proximal
chr1	156662451	156663329	CRABP2	Distal
chr1	156716567	156716943	HDGF	Distal
chr1	156721045	156722182	HDGF	Proximal
chr1	157015248	157016085	ARHGEF11	Proximal
chr1	157108151	157108870	ETV3	Proximal
chr1	157210831	157211055	ETV3	Distal
chr1	157271292	157272169	ETV3	Distal
chr1	157971821	157973281	KIRREL1	Distal
chr1	160053730	160054105	KCNJ9	Distal
chr1	160231901	160232601	DCAF8	Proximal
chr1	160369916	160370227	VANGL2	Proximal
chr1	160370522	160370834	VANGL2	Proximal
chr1	160370956	160371306	VANGL2	Proximal
chr1	161008200	161008801	TSTD1	Proximal
chr1	161123579	161124215	UFC1	Proximal
chr1	161135981	161136394	PPOX	Proximal
chr1	161171883	161172429	NDUFS2	Proximal
chr1	161696419	161696691	FCRLB	Proximal
chr1	161696951	161697324	FCRLB	Distal
chr1	163291482	163291761	NUF2	Proximal
chr1	164290505	164290734	PBX1	Distal
chr1	164545415	164545842	PBX1	Distal
chr1	164557868	164558481	PBX1	Proximal
chr1	164560951	164561906	PBX1	Distal
chr1	164581435	164581810	PBX1	Distal
chr1	164743987	164745017	LOC100505795	Proximal
chr1	165106617	165107579	LMX1A	Distal
chr1	165737869	165738671	TMCO1	Proximal
chr1	165797052	165797413	TMCO1	Proximal
chr1	166808410	166808923	POGK	Proximal
chr1	166844952	166845199	TADA1	Proximal
chr1	167905337	167906107	MPC2	Proximal
chr1	168106361	168106895	GPR161	Proximal
chr1	169074780	169075753	ATP1B1	Proximal
chr1	169454807	169455149	SLC19A2	Proximal
chr1	169862926	169863564	SCYL3	Proximal
chr1	170501282	170501515	GORAB	Proximal
chr1	171454635	171455037	PRRC2C	Proximal
chr1	172189302	172189852	DNM3OS	Distal
chr1	173793327	173794167	DARS2	Proximal
chr1	173837547	173837776	ZBTB37	Proximal
chr1	174968315	174969573	CACYBP	Proximal
chr1	174992352	174992959	MRPS14	Proximal
chr1	178693995	178694444	RALGPS2	Proximal
chr1	178694719	178695443	RALGPS2	Proximal
chr1	178995293	178995794	FAM20B	Proximal
chr1	179851061	179852103	TOR1AIP1	Proximal
chr1	179923461	179924456	CEP350	Proximal
chr1	180471462	180472231	ACBD6	Proximal
chr1	180894633	180894973	KIAA1614	Distal
chr1	180991256	180991570	STX6	Proximal
chr1	180991726	180992036	STX6	Proximal
chr1	181073962	181074477	IER5	Distal
chr1	181399040	181399899	CACNA1E	Distal
chr1	182070457	182071364	ZNF648	Distal
chr1	182270690	182271113	GLUL	Distal
chr1	182360503	182360971	GLUL	Proximal
chr1	182361188	182361462	GLUL	Proximal
chr1	182584193	182584453	LINC01686	Proximal
chr1	182808465	182808745	DHX9	Proximal
chr1	183440914	183441631	SMG7-AS1	Proximal
chr1	184020604	184021201	TSEN15	Proximal
chr1	184724038	184724490	EDEM3	Proximal
chr1	184942903	184943507	NIBAN1	Proximal
chr1	185014660	185015188	RNF2	Proximal
chr1	185285412	185286448	IVNS1ABP	Proximal
chr1	185448626	185449501	GS1-279B7.1	Distal
chr1	193028897	193029345	UCHL5	Proximal
chr1	195817004	195817615	KCNT2	Distal
chr1	197871750	197872004	C1orf53	Proximal
chr1	198125987	198126471	NEK7	Proximal
chr1	199416885	199418636	MIR181A1HG	Distal
chr1	199997807	199998811	NR5A2	Distal
chr1	200004451	200004931	NR5A2	Distal
chr1	200008010	200012120	NR5A2	Proximal
chr1	200045087	200045688	NR5A2	Distal
chr1	200638528	200639643	DDX59	Proximal
chr1	200708048	200709133	CAMSAP2	Proximal
chr1	200859964	200862375	INAVA	Proximal
chr1	200862562	200863219	INAVA	Proximal
chr1	200992202	200992882	KIF21B	Proximal
chr1	201083286	201083965	ASCL5	Proximal
chr1	201084027	201084299	ASCL5	Proximal
chr1	201123097	201123490	TMEM9	Proximal
chr1	201140032	201141072	TMEM9	Proximal
chr1	201368435	201369160	LAD1	Proximal
chr1	201462943	201463635	CSRP1	Proximal
chr1	201469583	201470178	CSRP1	Distal
chr1	201476133	201476412	CSRP1	Proximal
chr1	201484133	201484685	RPS10P7	Distal
chr1	201507850	201509316	RPS10P7	Distal
chr1	201708976	201709520	NAV1	Proximal
chr1	201709630	201709878	NAV1	Proximal
chr1	201798150	201798633	IPO9	Proximal
chr1	201865145	201865391	SHISA4	Distal
chr1	201910714	201911418	LMOD1	Distal
chr1	201923929	201925048	TIMM17A	Proximal
chr1	201951797	201952589	RNPEP	Proximal
chr1	201976496	201976749	ELF3	Proximal
chr1	201976822	201977937	ELF3	Proximal
chr1	201987716	201987940	ELF3	Distal
chr1	202054298	202054971	GPR37L1	Distal
chr1	202112700	202114279	ARL8A	Proximal
chr1	202501309	202501792	PPP1R12B	Distal
chr1	202775137	202775568	KDM5B	Proximal
chr1	202775853	202776711	KDM5B	Proximal
chr1	202776895	202777786	KDM5B	Proximal
chr1	202829557	202831054	LOC148709	Proximal
chr1	202895925	202896626	KLHL12	Proximal
chr1	202927159	202927618	ADIPOR1	Proximal
chr1	202976050	202976918	NA	Proximal
chr1	203256224	203256458	CHIT1	Distal
chr1	203256543	203256931	CHIT1	Distal
chr1	203258949	203259976	LINC01136	Distal
chr1	203274627	203275492	BTG2	Proximal
chr1	203291536	203292124	BTG2	Distal
chr1	203292182	203292454	BTG2	Distal
chr1	203295933	203297347	BTG2	Distal
chr1	203483281	203483862	OPTC	Distal
chr1	203487919	203489294	OPTC	Distal
chr1	203561157	203561658	ATP2B4	Distal
chr1	203764724	203765107	ZC3H11A	Proximal
chr1	203830288	203831389	SNRPE	Proximal
chr1	204043640	204044209	SOX13	Distal
chr1	204047457	204047848	SOX13	Distal
chr1	204049678	204050140	SOX13	Distal
chr1	204053033	204054125	SOX13	Distal
chr1	204120905	204121647	ETNK2	Proximal
chr1	204183139	204183569	GOLT1A	Proximal
chr1	204380445	204380935	PPP1R15B	Proximal
chr1	204462884	204464288	PIK3C2B	Proximal
chr1	204485211	204485825	MDM4	Proximal
chr1	204593438	204593674	LRRN2	Distal
chr1	205091112	205091606	RBBP5	Proximal
chr1	205180160	205181031	DSTYK	Proximal
chr1	205269601	205271311	NUAK2	Distal
chr1	205283039	205283459	NUAK2	Distal
chr1	205419853	205420293	MIR135B	Distal
chr1	205420353	205420657	MIR135B	Distal
chr1	205424740	205425068	MIR135B	Distal
chr1	205425360	205425637	MIR135B	Distal
chr1	205425719	205425991	MIR135B	Distal
chr1	205600293	205601103	ELK4	Proximal
chr1	205648862	205649602	ELK4	Proximal
chr1	205717874	205718627	NUCKS1	Proximal
chr1	205718779	205719050	NUCKS1	Proximal
chr1	205902497	205903404	SLC26A9	Distal
chr1	206785561	206785906	EIF2D	Proximal
chr1	206859083	206859606	MAPKAPK2	Proximal
chr1	206943076	206943309	IL10	Distal
chr1	207223881	207224741	YOD1	Proximal
chr1	207226014	207226564	YOD1	Proximal
chr1	207494448	207495002	CD55	Proximal
chr1	209957690	209958180	C1orf74	Proximal
chr1	210502063	210502459	HHAT	Proximal
chr1	211431895	211432502	RCOR3	Proximal
chr1	212458521	212459057	PPP2R5A	Proximal
chr1	212459297	212459674	PPP2R5A	Proximal
chr1	212964878	212965724	TATDN3	Proximal
chr1	213031094	213031840	FLVCR1	Proximal
chr1	213664912	213666474	RPS6KC1	Distal
chr1	214156029	214156693	PROX1	Distal
chr1	214161194	214162990	PROX1	Proximal
chr1	214224016	214224266	PROX1	Distal
chr1	214453914	214454772	SMYD2	Proximal
chr1	214619930	214621058	PTPN14	Distal
chr1	214723971	214725988	PTPN14	Proximal
chr1	215740512	215741444	KCTD3	Proximal
chr1	218329972	218330419	RRP15	Distal
chr1	218337876	218338872	RRP15	Distal
chr1	218518282	218519882	TGFB2	Proximal
chr1	218519982	218521421	TGFB2-AS1	Proximal
chr1	218539788	218540990	TGFB2-AS1	Distal
chr1	218545242	218545519	TGFB2-AS1	Distal
chr1	218571166	218571536	TGFB2-AS1	Distal
chr1	219213988	219214403	LYPLAL1-DT	Distal
chr1	219736425	219738318	RNU5F-1	Distal
chr1	219833929	219834523	RNU5F-1	Distal
chr1	220701415	220701749	MARK1	Proximal
chr1	220701918	220702356	MARK1	Proximal
chr1	220960228	220960586	MARC1	Proximal
chr1	222614433	222614694	HHIPL2	Distal
chr1	223316202	223316505	TLR5	Proximal
chr1	223809833	223810444	CAPN8	Distal
chr1	224033055	224034251	TP53BP2	Proximal
chr1	224370947	224371374	DEGS1	Proximal
chr1	225117163	225117802	DNAH14	Proximal
chr1	225615947	225616562	LBR	Proximal
chr1	225840041	225840824	ENAH	Proximal
chr1	225841126	225841962	ENAH	Proximal
chr1	226068949	226069390	TMEM63A	Distal
chr1	226069594	226070883	TMEM63A	Proximal
chr1	226078039	226079533	LEFTY1	Distal
chr1	226249347	226250224	H3-3A	Proximal
chr1	226250435	226251539	H3-3A	Proximal
chr1	226309757	226310333	H3P6	Distal
chr1	226496959	226497205	LIN9	Proximal
chr1	226891053	226891558	ITPKB	Distal
chr1	227505390	227506171	CDC42BPA	Proximal
chr1	227506292	227506565	CDC42BPA	Proximal
chr1	227922644	227923161	SNAP47	Proximal
chr1	228105644	228106111	MIR5008	Distal
chr1	228297108	228297912	MRPL55	Proximal
chr1	228566221	228566781	OBSCN	Distal
chr1	228593813	228594563	TRIM11	Proximal
chr1	228644875	228646646	H2BU1	Proximal
chr1	228646750	228647372	H2BU1	Proximal
chr1	228871783	228872375	RHOU	Proximal
chr1	228973315	228974516	RHOU	Distal
chr1	229283604	229284427	RAB4A	Distal
chr1	229345463	229346023	RAB4A	Distal
chr1	229388396	229389299	RAB4A	Distal
chr1	229643570	229644384	NUP133	Proximal
chr1	230202938	230203168	GALNT2	Proximal
chr1	230745837	230747929	COG2	Distal
chr1	231003841	231004276	C1orf198	Proximal
chr1	231004559	231005272	C1orf198	Proximal
chr1	231175017	231175567	FAM89A	Proximal
chr1	231473105	231474479	EXOC8	Proximal
chr1	231664095	231664351	TSNAX-DISC1	Proximal
chr1	232765431	232766405	SIPA1L2	Distal
chr1	232940809	232941779	MAP10	Proximal
chr1	233463817	233464348	MAP3K21	Proximal
chr1	234040343	234040655	SLC35F3	Proximal
chr1	234349747	234350254	SLC35F3	Proximal
chr1	234508924	234509398	COA6	Proximal
chr1	234735541	234735926	IRF2BP2	Distal
chr1	234742859	234743322	IRF2BP2	Proximal
chr1	234744075	234745283	IRF2BP2	Proximal
chr1	234745722	234747603	IRF2BP2	Proximal
chr1	235092618	235093741	SNORA14B	Distal
chr1	235096487	235096952	SNORA14B	Distal
chr1	235253495	235254267	SNORA14B	Distal
chr1	235291713	235292413	TOMM20	Proximal
chr1	235490404	235491071	ARID4B	Proximal
chr1	235491134	235491512	ARID4B	Proximal
chr1	235667282	235667538	B3GALNT2	Proximal
chr1	235668029	235668378	B3GALNT2	Proximal
chr1	236029778	236030191	LYST	Proximal
chr1	236227629	236228488	NID1	Proximal
chr1	236958243	236958593	MTR	Proximal
chr1	239549721	239550295	CHRM3	Proximal
chr1	244013695	244014469	AKT3	Distal
chr1	244211120	244211478	ZBTB18	Proximal
chr1	244615112	244615748	ADSS2	Proximal
chr1	244624583	244624810	CATSPERE	Proximal
chr1	244893701	244894019	DESI2	Distal
chr1	244997724	244998930	COX20	Proximal
chr1	244999079	244999303	COX20	Proximal
chr1	245026867	245027149	HNRNPU	Proximal
chr1	245027987	245028563	HNRNPU	Proximal
chr1	245133032	245133943	EFCAB2	Proximal
chr1	245134008	245134845	EFCAB2	Proximal
chr1	246887159	246887924	SCCPDH	Proximal
chr1	247094572	247095884	AHCTF1	Proximal
chr1	247170913	247171329	ZNF695	Proximal
chr1	247274407	247275224	C1orf229	Proximal
chr1	247495267	247495572	ZNF496	Proximal
chr1	247802809	247803112	OR13G1	Distal
chr1	249132521	249133050	ZNF672	Proximal
chr1	249200238	249200634	PGBD2	Proximal
chr1	249201008	249201670	PGBD2	Proximal
chr10	180664	182541	ZMYND11	Proximal
chr10	735385	735623	DIP2C	Proximal
chr10	976645	977870	LARP4B	Proximal
chr10	1019913	1020621	GTPBP4	Distal
chr10	1029165	1032198	GTPBP4	Distal
chr10	1033165	1034269	GTPBP4	Proximal
chr10	1094999	1095325	IDI1	Proximal
chr10	2121892	2122788	LINC00700	Distal
chr10	3558334	3558577	KLF6	Distal
chr10	3826418	3827390	KLF6	Proximal
chr10	3827606	3828426	KLF6	Proximal
chr10	4283554	4284052	LINC00705	Distal
chr10	4284551	4284901	LINC00705	Distal
chr10	5708524	5708759	ASB13	Proximal
chr10	5726279	5727177	TASOR2	Proximal
chr10	5854654	5856066	GDI2	Proximal
chr10	6245016	6245387	PFKFB3	Proximal
chr10	7829700	7830407	KIN	Proximal
chr10	11653275	11653574	USP6NL	Proximal
chr10	11916418	11917239	PROSER2-AS1	Distal
chr10	12237615	12238336	NUDT5	Proximal
chr10	13341269	13342281	PHYH	Proximal
chr10	13388953	13390135	SEPHS1	Proximal
chr10	13390263	13390741	SEPHS1	Proximal
chr10	13807201	13807466	PRPF18	Distal
chr10	14880097	14880568	HSPA14	Proximal
chr10	14920521	14921698	SUV39H2	Proximal
chr10	15001206	15002057	MEIG1	Proximal
chr10	15138840	15139710	RPP38	Proximal
chr10	15386296	15387147	FAM171A1	Distal
chr10	17243215	17243888	TRDMT1	Proximal
chr10	17271370	17271634	VIM	Distal
chr10	17271832	17272831	VIM	Distal
chr10	17685850	17686132	STAM	Proximal
chr10	18948328	18948918	ARL5B	Proximal
chr10	20104411	20105308	PLXDC2	Proximal
chr10	21785039	21786258	MIR1915	Proximal
chr10	21788940	21789649	MIR1915HG	Distal
chr10	21797583	21797857	MIR1915HG	Distal
chr10	21797989	21798535	MIR1915HG	Distal
chr10	21799001	21799404	MIR1915HG	Distal
chr10	21799514	21799835	MIR1915HG	Distal
chr10	21805192	21805991	SKIDA1	Distal
chr10	21806087	21806674	SKIDA1	Distal
chr10	21807985	21808425	SKIDA1	Distal
chr10	21808903	21809293	SKIDA1	Distal
chr10	21813581	21816597	SKIDA1	Proximal
chr10	22610267	22610560	BMI1	Proximal
chr10	22629332	22629765	SPAG6	Distal
chr10	22725655	22726634	LOC100499489	Proximal
chr10	23384482	23384785	MSRB2	Proximal
chr10	23462153	23464306	PTF1A	Distal
chr10	23481050	23482572	PTF1A	Proximal
chr10	23483927	23484522	PTF1A	Distal
chr10	23487578	23489400	PTF1A	Distal
chr10	23493585	23494048	PTF1A	Distal
chr10	23728677	23728943	OTUD1	Proximal
chr10	23983277	23984253	KIAA1217	Proximal
chr10	24207249	24207674	KIAA1217	Distal
chr10	24495895	24497125	KIAA1217	Proximal
chr10	24497536	24498706	KIAA1217	Proximal
chr10	24527294	24527840	KIAA1217	Proximal
chr10	24527926	24528485	KIAA1217	Proximal
chr10	24671952	24672917	KIAA1217	Distal
chr10	24829275	24831033	KIAA1217	Proximal
chr10	25011646	25012407	ARHGAP21	Proximal
chr10	25013368	25014021	ARHGAP21	Proximal
chr10	25241294	25242000	PRTFDC1	Proximal
chr10	27023118	27023763	PDSS1	Proximal
chr10	27149029	27149346	ABI1	Proximal
chr10	27149433	27150236	ABI1	Proximal
chr10	27388997	27389709	ANKRD26	Proximal
chr10	27443669	27444161	MASTL	Proximal
chr10	27529185	27529655	ACBD5	Proximal
chr10	27530818	27531309	ACBD5	Proximal
chr10	27547923	27548366	LRRC37A6P	Distal
chr10	28287287	28288111	ARMC4	Proximal
chr10	30024012	30024280	SVIL	Proximal
chr10	30024340	30025898	SVIL	Proximal
chr10	30154585	30154858	SVIL	Distal
chr10	30155063	30155495	SVIL	Distal
chr10	30347627	30348188	JCAD	Proximal
chr10	30722285	30722994	MAP3K8	Proximal
chr10	30723135	30723604	MAP3K8	Proximal
chr10	30816699	30817559	MAP3K8	Distal
chr10	32344414	32345392	KIF5B	Proximal
chr10	32635326	32636592	EPC1	Proximal
chr10	32734951	32735234	NA	Proximal
chr10	33247007	33247779	ITGB1	Proximal
chr10	33330295	33331480	ITGB1	Distal
chr10	33623867	33624352	NRP1	Proximal
chr10	35025992	35026599	PARD3	Distal
chr10	35069709	35071002	PARD3	Distal
chr10	35102854	35103767	PARD3	Proximal
chr10	35103828	35104182	PARD3	Proximal
chr10	35416209	35416670	CREM	Proximal
chr10	43133726	43133974	ZNF33B	Proximal
chr10	43134046	43134270	ZNF33B	Proximal
chr10	43277865	43278442	BMS1	Proximal
chr10	43633335	43633788	CSGALNACT2	Proximal
chr10	43857707	43858197	FXYD4	Distal
chr10	43891501	43892192	HNRNPF	Proximal
chr10	43902665	43903044	HNRNPF	Proximal
chr10	43932268	43932503	ZNF487	Proximal
chr10	44143982	44144641	ZNF32	Proximal
chr10	44277304	44277528	HNRNPA3P1	Distal
chr10	44732330	44732603	C10orf142	Distal
chr10	45459483	45459754	RASSF4	Distal
chr10	45496216	45496894	C10orf25	Proximal
chr10	46970556	46970905	SYT15	Proximal
chr10	47656053	47656434	NA	Distal
chr10	50322997	50323435	VSTM4	Proximal
chr10	51564719	51565666	NCOA4	Proximal
chr10	52383606	52385252	SGMS1	Proximal
chr10	60028837	60029283	CISD1	Proximal
chr10	61468788	61470022	SLC16A9	Proximal
chr10	62493019	62493508	ANK3	Proximal
chr10	62703743	62704180	RHOBTB1	Proximal
chr10	64892517	64893118	NRBF2	Proximal
chr10	65225295	65225663	JMJD1C	Proximal
chr10	65281214	65281630	REEP3	Proximal
chr10	69609021	69609616	DNAJC12	Distal
chr10	69644317	69644917	SIRT1	Proximal
chr10	70091011	70092924	HNRNPH3	Proximal
chr10	70166703	70167395	RUFY2	Proximal
chr10	70480967	70481686	CCAR1	Proximal
chr10	70660224	70660898	DDX50	Proximal
chr10	71078376	71079001	HK1	Proximal
chr10	71812230	71814083	MACROH2A2	Proximal
chr10	71892276	71892708	AIFM2	Proximal
chr10	71930231	71930701	SAR1A	Proximal
chr10	72238445	72238771	PALD1	Proximal
chr10	72647700	72647944	PCBD1	Proximal
chr10	72971965	72972392	UNC5B	Proximal
chr10	73468132	73468427	CDH23	Distal
chr10	73724003	73725139	CHST3	Proximal
chr10	73975740	73976058	ANAPC16	Proximal
chr10	74020796	74021043	DDIT4	Distal
chr10	74032141	74033203	DDIT4	Proximal
chr10	74114473	74114800	DNAJB12	Proximal
chr10	74184754	74186022	DNAJB12	Distal
chr10	74712419	74712865	PLA2G12B	Distal
chr10	75012005	75012647	MRPS16	Proximal
chr10	75117994	75118875	CFAP70	Proximal
chr10	75173115	75174100	ANXA7	Proximal
chr10	75312713	75313643	USP54	Proximal
chr10	75385583	75386475	MYOZ1	Distal
chr10	75490140	75490428	AGAP5	Proximal
chr10	75532039	75532289	FUT11	Proximal
chr10	75541691	75542034	CHCHD1	Proximal
chr10	75634092	75634386	CAMK2G	Proximal
chr10	75936353	75936788	ADK	Proximal
chr10	76870974	76871502	SAMD8	Proximal
chr10	77054340	77055136	ZNF503-AS1	Distal
chr10	77155106	77156950	ZNF503-AS2	Distal
chr10	77158448	77159720	ZNF503-AS2	Distal
chr10	77160699	77165747	ZNF503-AS2	Proximal
chr10	77168368	77169207	ZNF503-AS2	Distal
chr10	77873518	77873777	LRMDA	Distal
chr10	77873848	77874114	LRMDA	Distal
chr10	77874172	77874979	LRMDA	Distal
chr10	77875041	77876241	LRMDA	Distal
chr10	77908866	77911105	LRMDA	Distal
chr10	77945872	77946175	LRMDA	Distal
chr10	78010496	78010981	LRMDA	Distal
chr10	78011167	78012960	LRMDA	Distal
chr10	79648890	79649148	DLG5	Proximal
chr10	80724660	80725493	ZMIZ1-AS1	Distal
chr10	80733123	80733404	ZMIZ1-AS1	Distal
chr10	80734060	80734484	ZMIZ1-AS1	Distal
chr10	80917206	80917968	ZMIZ1	Distal
chr10	80999734	81000106	ZMIZ1	Distal
chr10	81107177	81107425	PPIF	Proximal
chr10	81838514	81838849	TMEM254	Proximal
chr10	82214082	82214544	TSPAN14	Proximal
chr10	82224165	82224477	TSPAN14	Distal
chr10	82224739	82225453	TSPAN14	Distal
chr10	85305207	85306483	GHITM	Distal
chr10	86596195	86597948	CCSER2	Distal
chr10	88281618	88281925	WAPL	Proximal
chr10	88471008	88471771	LDB3	Distal
chr10	88515396	88516120	BMPR1A	Proximal
chr10	88516491	88516822	BMPR1A	Proximal
chr10	88854323	88854765	GLUD1	Proximal
chr10	88855104	88855536	SHLD2	Proximal
chr10	89621877	89622529	KLLN	Proximal
chr10	89623033	89623582	KLLN	Proximal
chr10	91273857	91277325	SLC16A12	Distal
chr10	91293609	91295322	SLC16A12	Proximal
chr10	91295475	91296216	SLC16A12	Proximal
chr10	91307359	91308702	SLC16A12	Distal
chr10	91403873	91405529	PANK1	Proximal
chr10	91461353	91461593	KIF20B	Proximal
chr10	92690565	92690793	ANKRD1	Distal
chr10	92690906	92691525	ANKRD1	Distal
chr10	93169294	93170385	HECTD2	Proximal
chr10	93350408	93353403	HECTD2-AS1	Distal
chr10	93363093	93364185	HECTD2-AS1	Distal
chr10	93557725	93558082	TNKS2	Proximal
chr10	93646820	93647536	FGFBP3	Distal
chr10	94333363	94334123	IDE	Proximal
chr10	94352876	94353186	KIF11	Proximal
chr10	94449894	94450587	HHEX	Proximal
chr10	94456056	94456443	HHEX	Distal
chr10	94608307	94608573	EXOC6	Proximal
chr10	94831598	94832216	CYP26A1	Distal
chr10	96122558	96123121	NOC3L	Proximal
chr10	96304860	96305946	HELLS	Proximal
chr10	97115028	97115285	SORBS1	Distal
chr10	97802852	97804176	CCNJ	Proximal
chr10	97889323	97890591	ZNF518A	Proximal
chr10	98432599	98434248	PIK3AP1	Distal
chr10	98434479	98434799	PIK3AP1	Distal
chr10	98592344	98592606	LCOR	Proximal
chr10	98899661	98900861	SLIT1-AS1	Distal
chr10	99078734	99079012	FRAT1	Proximal
chr10	99548672	99548955	SFRP5	Distal
chr10	101380445	101381131	SLC25A28	Proximal
chr10	101690478	101690824	DNMBP	Proximal
chr10	101869479	101869797	CPN1	Distal
chr10	101945477	101945858	ERLIN1	Proximal
chr10	101989083	101989664	CHUK	Proximal
chr10	102672777	102673242	SLF2	Proximal
chr10	102758849	102759476	LZTS2	Proximal
chr10	102768418	102768734	LZTS2	Distal
chr10	102802549	102803169	SFXN3	Distal
chr10	102819935	102821037	KAZALD1	Proximal
chr10	103453891	103454707	FBXW4	Proximal
chr10	103577955	103578220	OGA	Proximal
chr10	103815889	103816301	ARMH3	Proximal
chr10	103825351	103825625	HPS6	Proximal
chr10	103911678	103912059	NOLC1	Proximal
chr10	103986045	103986333	ELOVL3	Proximal
chr10	104005199	104005434	GBF1	Proximal
chr10	104192148	104192411	CUEDC2	Proximal
chr10	104402132	104403239	TRIM8	Distal
chr10	104403375	104404444	TRIM8	Proximal
chr10	104404557	104405408	TRIM8	Proximal
chr10	104473502	104474195	ARL3	Proximal
chr10	104503458	104503931	WBP1L	Proximal
chr10	104677805	104678575	CNNM2	Proximal
chr10	104952382	104952733	NT5C2	Proximal
chr10	105110705	105110984	PCGF6	Proximal
chr10	105272330	105273122	NEURL1	Distal
chr10	105726873	105727463	SLK	Proximal
chr10	105881032	105881525	SFR1	Proximal
chr10	105991722	105992227	CFAP43	Proximal
chr10	106028794	106029358	GSTO2	Proximal
chr10	111985538	111985908	MXI1	Proximal
chr10	112064218	112064972	SMNDC1	Proximal
chr10	112136076	112136888	SMNDC1	Distal
chr10	112313565	112314048	SMC3	Distal
chr10	112314301	112314647	SMC3	Distal
chr10	112314958	112315290	SMC3	Distal
chr10	112316241	112316558	SMC3	Distal
chr10	112326591	112328172	SMC3	Proximal
chr10	112632318	112632551	PDCD4	Proximal
chr10	112836890	112837173	ADRA2A	Proximal
chr10	114498376	114499976	MIR4295	Distal
chr10	114564276	114564810	TCF7L2	Distal
chr10	114710473	114710711	TCF7L2	Proximal
chr10	114711118	114711343	TCF7L2	Proximal
chr10	114711512	114713621	TCF7L2	Proximal
chr10	115023795	115024825	TCF7L2	Distal
chr10	115032882	115034474	TCF7L2	Distal
chr10	115190834	115192429	HABP2	Distal
chr10	115613759	115614994	NHLRC2	Proximal
chr10	116581571	116582103	FAM160B1	Proximal
chr10	116697818	116698113	TRUB1	Proximal
chr10	118032842	118033211	GFRA1	Proximal
chr10	118608529	118609274	ENO4	Proximal
chr10	118764432	118764773	SHTN1	Proximal
chr10	118976075	118976446	KCNK18	Distal
chr10	119805848	119806689	RAB11FIP2	Proximal
chr10	120839522	120840369	EIF3A	Proximal
chr10	120937754	120938393	PRDX3	Proximal
chr10	120949370	120949896	PRDX3	Distal
chr10	120966336	120966941	GRK5	Proximal
chr10	121169200	121170112	MIR4681	Distal
chr10	121170175	121170718	MIR4681	Distal
chr10	121172239	121174090	MIR4681	Distal
chr10	121356245	121356471	TIAL1	Proximal
chr10	121410380	121410802	BAG3	Proximal
chr10	121577747	121578254	INPP5F	Proximal
chr10	122708619	122708865	WDR11	Distal
chr10	122738886	122739396	WDR11	Distal
chr10	122739485	122740130	WDR11	Distal
chr10	123164733	123165005	FGFR2	Distal
chr10	123196066	123196856	FGFR2	Distal
chr10	123209118	123209403	FGFR2	Distal
chr10	123260091	123260645	FGFR2	Distal
chr10	123302246	123302660	FGFR2	Distal
chr10	123355253	123356085	FGFR2	Proximal
chr10	123356569	123358368	FGFR2	Proximal
chr10	123687122	123688026	ATE1	Proximal
chr10	123733775	123734766	NSMCE4A	Proximal
chr10	123872190	123873344	TACC2	Proximal
chr10	124091103	124091577	PLEKHA1	Distal
chr10	124134252	124134909	PLEKHA1	Proximal
chr10	124768042	124768578	ACADSB	Proximal
chr10	126043367	126043859	OAT	Distal
chr10	126068822	126069264	OAT	Distal
chr10	126413390	126413663	FAM53B	Distal
chr10	126432472	126433161	FAM53B	Proximal
chr10	126480115	126480568	EEF1AKMT2	Proximal
chr10	126605185	126606154	ZRANB1	Distal
chr10	126745267	126745513	MIR4296	Distal
chr10	126745630	126746442	MIR4296	Distal
chr10	126845410	126846467	CTBP2	Proximal
chr10	126847042	126847823	CTBP2	Proximal
chr10	126848148	126849097	CTBP2	Proximal
chr10	126849373	126850051	CTBP2	Proximal
chr10	126850292	126850744	CTBP2	Proximal
chr10	126850806	126851060	CTBP2	Distal
chr10	127407669	127408719	EDRF1	Proximal
chr10	127584224	127584885	DHX32	Proximal
chr10	127584993	127585227	DHX32	Proximal
chr10	131908845	131909631	C10orf143	Proximal
chr10	131934578	131934923	GLRX3	Proximal
chr10	134209400	134209873	PWWP2B	Proximal
chr10	134220991	134222506	PWWP2B	Distal
chr10	134330313	134331601	INPP5A	Distal
chr10	134699031	134699441	CFAP46	Distal
chr10	135186649	135187211	ECHS1	Proximal
chr10	135207905	135208249	MTG1	Proximal
chr11	355728	356046	B4GALNT4	Distal
chr11	450163	450521	PTDSS2	Proximal
chr11	575415	575862	LOC143666	Proximal
chr11	742660	742906	TALDO1	Distal
chr11	819578	819895	PNPLA2	Proximal
chr11	842539	842763	POLR2L	Proximal
chr11	1285723	1286032	TOLLIP	Distal
chr11	1681905	1682248	FAM99A	Distal
chr11	1693937	1694299	FAM99A	Distal
chr11	1694782	1698512	FAM99A	Distal
chr11	1702838	1704826	FAM99B	Distal
chr11	1709487	1710115	FAM99B	Distal
chr11	1710858	1712936	FAM99B	Distal
chr11	1851983	1852230	SYT8	Distal
chr11	1968522	1968957	MRPL23	Proximal
chr11	1969065	1969413	MRPL23	Proximal
chr11	1989170	1992416	MRPL23-AS1	Distal
chr11	1997141	1998053	MRPL23-AS1	Distal
chr11	1999838	2001088	MRPL23-AS1	Distal
chr11	2002176	2006014	MRPL23-AS1	Distal
chr11	2006455	2006920	MRPL23-AS1	Distal
chr11	2008743	2013372	MRPL23-AS1	Proximal
chr11	2013773	2016289	MIR675	Distal
chr11	2016362	2017616	MIR675	Proximal
chr11	2017798	2018563	MIR675	Proximal
chr11	2018714	2018938	H19	Proximal
chr11	2143627	2144145	INS-IGF2	Distal
chr11	2149585	2150934	INS-IGF2	Distal
chr11	2157582	2157933	IGF2	Proximal
chr11	2158165	2159542	IGF2	Proximal
chr11	2160324	2162508	IGF2	Proximal
chr11	2162572	2163562	IGF2	Proximal
chr11	2163774	2164435	IGF2	Distal
chr11	2164837	2165870	IGF2	Distal
chr11	2749182	2752464	KCNQ1OT1	Distal
chr11	2753204	2754397	KCNQ1OT1	Distal
chr11	2906264	2906599	CDKN1C	Proximal
chr11	3663435	3663890	ART5	Proximal
chr11	6502338	6502870	ARFIP2	Proximal
chr11	7272788	7273111	SYT9	Proximal
chr11	7618941	7619246	PPFIBP2	Proximal
chr11	8190526	8190767	RIC3	Proximal
chr11	8290063	8290395	LMO1	Proximal
chr11	8703761	8704938	RPL27A	Proximal
chr11	8742586	8743004	DENND2B	Distal
chr11	8892189	8892662	DENND2B	Proximal
chr11	9335893	9336439	TMEM41B	Proximal
chr11	9385550	9386301	IPO7	Distal
chr11	9481522	9482334	LOC644656	Proximal
chr11	9482523	9483280	ZNF143	Proximal
chr11	9595068	9596104	WEE1	Proximal
chr11	10315536	10315997	SBF2	Proximal
chr11	10472063	10472706	AMPD3	Proximal
chr11	10829306	10830426	EIF4G2	Proximal
chr11	10830716	10831246	EIF4G2	Proximal
chr11	10878858	10879295	ZBED5	Proximal
chr11	10880055	10880356	ZBED5-AS1	Proximal
chr11	11157541	11158110	CSNK2A3	Distal
chr11	11863082	11864059	USP47	Proximal
chr11	12041122	12041451	DKK3	Distal
chr11	12222630	12222997	MICAL2	Distal
chr11	12399123	12399690	PARVA	Proximal
chr11	12494158	12495686	PARVA	Distal
chr11	12695418	12695937	TEAD1	Proximal
chr11	12696074	12696304	TEAD1	Proximal
chr11	12696605	12696903	TEAD1	Proximal
chr11	13031393	13032123	RASSF10	Proximal
chr11	13032287	13032556	RASSF10	Distal
chr11	13484091	13485396	BTBD10	Proximal
chr11	13689684	13690136	FAR1	Proximal
chr11	13897084	13897724	SPON1	Distal
chr11	13984136	13984909	SPON1	Proximal
chr11	14379887	14380706	RRAS2	Proximal
chr11	14521290	14521593	COPB1	Proximal
chr11	14665184	14666458	PDE3B	Proximal
chr11	16625843	16626288	SOX6	Distal
chr11	16626488	16627015	SOX6	Proximal
chr11	16628430	16629538	SOX6	Proximal
chr11	16635530	16635992	SOX6	Distal
chr11	16759725	16760606	C11orf58	Proximal
chr11	16833722	16834292	PLEKHA7	Distal
chr11	17003322	17004148	PLEKHA7	Distal
chr11	17034953	17035660	PLEKHA7	Proximal
chr11	17099328	17099799	RPS13	Proximal
chr11	17229655	17230202	PIK3C2A	Proximal
chr11	17373073	17373411	NCR3LG1	Proximal
chr11	18127349	18127682	SAAL1	Proximal
chr11	18343715	18343988	HPS5	Proximal
chr11	18655863	18656309	SPTY2D1	Proximal
chr11	19262882	19263200	E2F8	Proximal
chr11	19733886	19734276	NAV2	Proximal
chr11	22646829	22647256	FANCF	Proximal
chr11	22850950	22851763	SVIP	Proximal
chr11	27481319	27482490	LGR4	Distal
chr11	27493779	27494262	LGR4	Proximal
chr11	27528047	27528808	BDNF-AS	Proximal
chr11	27722222	27722775	BDNF	Proximal
chr11	27740302	27740558	BDNF	Proximal
chr11	28670125	28671011	METTL15	Distal
chr11	30038410	30038712	KCNA4	Proximal
chr11	30344517	30344989	ARL14EP	Proximal
chr11	30607715	30608126	MPPED2	Proximal
chr11	31530944	31531585	IMMP1L	Proximal
chr11	32112663	32113424	RCN1	Proximal
chr11	32605105	32605800	EIF3M	Proximal
chr11	32914888	32915121	QSER1	Proximal
chr11	33060835	33061604	TCP11L1	Proximal
chr11	33182695	33182996	CSTF3	Proximal
chr11	33183140	33183471	CSTF3-DT	Proximal
chr11	33278872	33279473	HIPK3	Proximal
chr11	33279634	33279961	HIPK3	Proximal
chr11	33715882	33717104	C11orf91	Distal
chr11	34073685	34074011	CAPRIN1	Proximal
chr11	34126566	34127338	NAT10	Proximal
chr11	34622096	34622425	EHF	Distal
chr11	35640039	35640401	FJX1	Proximal
chr11	35641869	35642218	FJX1	Distal
chr11	35684150	35684651	TRIM44	Proximal
chr11	37106757	37107714	RAG2	Distal
chr11	44087404	44088230	ACCS	Proximal
chr11	44265204	44265955	ALX4	Distal
chr11	44845737	44846258	TSPAN18	Distal
chr11	44971429	44971943	TP53I11	Proximal
chr11	44972089	44972472	TP53I11	Proximal
chr11	45168691	45169129	PRDM11	Proximal
chr11	45943200	45944656	LARGE2	Proximal
chr11	46141358	46141589	PHF21A	Distal
chr11	46143380	46143657	PHF21A	Proximal
chr11	46402013	46403109	MDK	Proximal
chr11	46403256	46404031	MDK	Proximal
chr11	46867292	46867836	CKAP5	Proximal
chr11	47270170	47270595	NR1H3	Proximal
chr11	47429493	47430158	SLC39A13	Proximal
chr11	47586744	47587631	PTPMT1	Proximal
chr11	47600378	47600796	NDUFS3	Proximal
chr11	47663781	47664337	MTCH2	Proximal
chr11	47788188	47789047	FNBP4	Proximal
chr11	47789227	47789816	FNBP4	Proximal
chr11	47869736	47870353	NUP160	Proximal
chr11	55723803	55724478	OR10AG1	Distal
chr11	55725171	55725484	OR10AG1	Distal
chr11	56652577	56653182	OR5AK2	Distal
chr11	57102770	57103254	SSRP1	Proximal
chr11	57261173	57261623	SLC43A1	Distal
chr11	57265139	57265637	SLC43A1	Distal
chr11	57365190	57365631	SERPING1	Proximal
chr11	57405408	57405644	MIR130A	Distal
chr11	57405829	57407550	MIR130A	Distal
chr11	57424695	57425187	CLP1	Proximal
chr11	57434617	57436106	ZDHHC5	Proximal
chr11	57545631	57547716	CTNND1	Distal
chr11	57548975	57549504	CTNND1	Distal
chr11	57738366	57738635	OR9Q1	Distal
chr11	57738694	57740610	OR9Q1	Distal
chr11	57740695	57741038	OR9Q1	Distal
chr11	57826093	57826596	OR6Q1	Distal
chr11	58345649	58346576	LPXN	Proximal
chr11	58346724	58347112	ZFP91	Proximal
chr11	58869800	58870032	FAM111B	Distal
chr11	58910074	58910566	FAM111A	Proximal
chr11	58953415	58953811	DTX4	Distal
chr11	60674089	60674502	PRPF19	Proximal
chr11	60691983	60692361	TMEM132A	Proximal
chr11	60714923	60715640	SLC15A3	Distal
chr11	60715867	60716717	SLC15A3	Distal
chr11	60718409	60719210	SLC15A3	Proximal
chr11	61062368	61062592	VWCE	Proximal
chr11	61159832	61160315	TMEM216	Proximal
chr11	61196949	61197446	CPSF7	Proximal
chr11	61433955	61435001	DAGLA	Distal
chr11	61517022	61517776	MYRF	Distal
chr11	61536822	61537461	MYRF	Distal
chr11	61559500	61560134	FEN1	Proximal
chr11	61582953	61584657	FADS1	Proximal
chr11	61594675	61596024	FADS2	Proximal
chr11	61596291	61596897	FADS2	Proximal
chr11	61735084	61736091	FTH1	Proximal
chr11	62341450	62341944	EEF1G	Proximal
chr11	62369470	62369717	MTA2	Proximal
chr11	62379511	62379808	EML3	Proximal
chr11	62389639	62389924	B3GAT3	Proximal
chr11	62598716	62599143	STX5	Proximal
chr11	62608726	62610200	WDR74	Proximal
chr11	62648377	62649045	SLC3A2	Proximal
chr11	62649235	62649890	SLC3A2	Proximal
chr11	62981540	62981998	SLC22A25	Distal
chr11	63257384	63260377	PLAAT5	Proximal
chr11	63535591	63535836	C11orf95	Proximal
chr11	63535903	63536135	C11orf95	Proximal
chr11	63684066	63684359	RCOR2	Proximal
chr11	63753931	63754315	OTUB1	Proximal
chr11	63795866	63796369	OTUB1	Distal
chr11	63933347	63934070	MACROD1	Proximal
chr11	64037687	64038205	GPR137	Distal
chr11	64490828	64491162	NRXN2	Proximal
chr11	64545727	64545999	SF1	Proximal
chr11	64546077	64546681	SF1	Proximal
chr11	64646067	64646581	EHD1	Proximal
chr11	64863528	64863908	VPS51	Proximal
chr11	64884621	64885282	ZNHIT2	Proximal
chr11	65186625	65187034	NEAT1	Distal
chr11	65189264	65190694	NEAT1	Proximal
chr11	65244465	65245063	MALAT1	Distal
chr11	65264700	65266791	MALAT1	Proximal
chr11	65274495	65274964	MIR548AR	Distal
chr11	65487953	65488464	RNASEH2C	Proximal
chr11	65628235	65628474	MUS81	Proximal
chr11	65769591	65770069	EIF1AD	Proximal
chr11	66035074	66035439	RAB1B	Proximal
chr11	66206178	66206452	MRPL11	Proximal
chr11	66247585	66247853	DPP3	Proximal
chr11	66313373	66313808	ZDHHC24	Proximal
chr11	66445017	66445583	RBM4B	Proximal
chr11	66495067	66495335	SPTBN2	Distal
chr11	66848967	66849217	RHOD	Distal
chr11	66885380	66886179	KDM2A	Proximal
chr11	67056348	67056646	ANKRD13D	Proximal
chr11	67121179	67121480	POLD4	Proximal
chr11	67250501	67250849	AIP	Proximal
chr11	67398011	67398323	NUDT8	Proximal
chr11	67784965	67785231	ALDH3B1	Distal
chr11	67889217	67889463	CHKA	Proximal
chr11	67895399	67895897	CHKA	Distal
chr11	67980913	67981838	KMT5B	Proximal
chr11	68109902	68110193	LRP5	Distal
chr11	68924115	68925271	TPCN2	Distal
chr11	69044780	69045959	MYEOV	Distal
chr11	69151923	69152899	MYEOV	Distal
chr11	69203113	69203468	MYEOV	Distal
chr11	69231086	69231480	MYEOV	Distal
chr11	69231733	69232842	MYEOV	Distal
chr11	69251845	69252197	MYEOV	Distal
chr11	69311239	69311699	CCND1	Distal
chr11	69312036	69312362	CCND1	Distal
chr11	69451244	69453855	CCND1	Distal
chr11	69453907	69454280	CCND1	Distal
chr11	69455301	69455711	CCND1	Proximal
chr11	69457909	69458246	CCND1	Distal
chr11	69473245	69473578	LTO1	Distal
chr11	69816464	69816749	ANO1	Distal
chr11	70049143	70050047	FADD	Proximal
chr11	70962531	70963682	SHANK2	Distal
chr11	70963809	70964359	SHANK2	Distal
chr11	70993431	70994218	SHANK2	Distal
chr11	70994340	70994839	SHANK2	Distal
chr11	70994894	70996309	SHANK2	Distal
chr11	71639370	71639662	LOC100133315	Proximal
chr11	71639885	71640201	RNF121	Proximal
chr11	71791398	71791789	NUMA1	Proximal
chr11	71829548	71830333	ANAPC15	Distal
chr11	71935069	71935664	INPPL1	Proximal
chr11	72145389	72145910	CLPB	Proximal
chr11	72504850	72505259	ARAP1	Proximal
chr11	72525503	72526154	ATG16L2	Proximal
chr11	73019242	73020499	ARHGEF17	Proximal
chr11	73041595	73042519	ARHGEF17	Distal
chr11	73309152	73309811	FAM168A	Proximal
chr11	73359913	73360206	PLEKHB1	Proximal
chr11	73362661	73363366	PLEKHB1	Proximal
chr11	73363509	73364544	PLEKHB1	Proximal
chr11	73471958	73472627	RAB6A	Proximal
chr11	73490354	73491035	MRPL48	Distal
chr11	73498689	73499361	MRPL48	Proximal
chr11	74459971	74460717	RNF169	Proximal
chr11	74863279	74863515	SLCO2B1	Distal
chr11	75228407	75229889	GDPD5	Distal
chr11	75273199	75273764	SERPINH1	Proximal
chr11	75274701	75275217	SERPINH1	Distal
chr11	75294019	75294894	SERPINH1	Distal
chr11	75526564	75526897	UVRAG	Proximal
chr11	76155245	76155586	EMSY	Proximal
chr11	76494205	76494821	TSKU	Proximal
chr11	77184356	77184748	PAK1	Proximal
chr11	77184873	77185208	PAK1	Proximal
chr11	77185348	77185602	PAK1	Proximal
chr11	77790559	77791171	NDUFC2-KCTD14	Proximal
chr11	77867445	77868249	KCTD21-AS1	Distal
chr11	78128971	78129286	GAB2	Proximal
chr11	78657958	78659031	TENM4	Distal
chr11	79144093	79145540	TENM4	Distal
chr11	79151458	79151860	TENM4	Proximal
chr11	85375840	85376502	CREBZF	Proximal
chr11	85565701	85566043	CCDC83	Proximal
chr11	85955805	85956308	EED	Proximal
chr11	86510857	86511670	PRSS23	Proximal
chr11	86665816	86666467	FZD4	Proximal
chr11	88771723	88772377	GRM5	Distal
chr11	89224267	89224867	NOX4	Proximal
chr11	91957770	91958171	FAT3	Distal
chr11	92930803	92931112	SLC36A4	Proximal
chr11	93394600	93394927	CEP295	Proximal
chr11	93474232	93475157	C11orf54	Proximal
chr11	93517622	93518007	MED17	Proximal
chr11	93862066	93862908	PANX1	Proximal
chr11	94134419	94134814	GPR83	Proximal
chr11	94226521	94227440	MRE11	Proximal
chr11	94276913	94277384	PIWIL4	Proximal
chr11	94501282	94502306	AMOTL1	Proximal
chr11	94502529	94502833	AMOTL1	Distal
chr11	94800349	94801149	ENDOD1	Distal
chr11	95522597	95523151	FAM76B	Proximal
chr11	95656864	95657232	MTMR2	Proximal
chr11	95831157	95832338	MTMR2	Distal
chr11	95976272	95976909	MIR1260B	Distal
chr11	96122584	96123076	CCDC82	Proximal
chr11	100501633	100502408	ARHGAP42	Distal
chr11	100558008	100558320	ARHGAP42	Proximal
chr11	101980661	101981315	YAP1	Proximal
chr11	101981485	101982992	YAP1	Proximal
chr11	101983086	101983410	YAP1	Proximal
chr11	102322552	102323621	TMEM123	Proximal
chr11	105948405	105948759	KBTBD3	Proximal
chr11	106048014	106048439	AASDHPPT	Distal
chr11	106079478	106080397	AASDHPPT	Distal
chr11	106332268	106333222	AASDHPPT	Distal
chr11	106337325	106337914	AASDHPPT	Distal
chr11	106353711	106354038	AASDHPPT	Distal
chr11	106888450	106889204	GUCY1A2	Proximal
chr11	106889804	106890366	GUCY1A2	Proximal
chr11	107879479	107880455	CUL5	Proximal
chr11	108368690	108369287	POGLUT3	Proximal
chr11	108464388	108464799	EXPH5	Proximal
chr11	109963689	109964604	ZC3H12C	Proximal
chr11	110166975	110167373	RDX	Proximal
chr11	110300595	110301308	FDX1	Proximal
chr11	112097152	112097532	PTS	Proximal
chr11	113644201	113644786	ZW10	Proximal
chr11	113930522	113930768	ZBTB16	Proximal
chr11	113931406	113932114	ZBTB16	Proximal
chr11	113962484	113963084	ZBTB16	Distal
chr11	114079895	114080391	NNMT	Distal
chr11	114082081	114083319	NNMT	Distal
chr11	114270811	114271688	RBM7	Proximal
chr11	115588587	115589369	LINC00900	Distal
chr11	116064197	116064802	LINC00900	Distal
chr11	116643393	116643788	BUD13	Proximal
chr11	116708136	116708955	APOA1	Proximal
chr11	116969328	116969741	SIK3	Proximal
chr11	117170395	117171076	BACE1	Distal
chr11	117171136	117171452	BACE1	Distal
chr11	117747463	117747719	FXYD6-FXYD2	Proximal
chr11	118134826	118135326	MPZL2	Proximal
chr11	118305676	118305992	KMT2A	Distal
chr11	118306551	118307161	KMT2A	Proximal
chr11	118401565	118401885	TMEM25	Proximal
chr11	118436407	118436953	IFT46	Proximal
chr11	118486005	118486757	PHLDB1	Distal
chr11	118661013	118661662	DDX6	Proximal
chr11	118661764	118662639	DDX6	Proximal
chr11	118799079	118799399	BCL9L	Distal
chr11	118965550	118966395	H2AX	Proximal
chr11	119039357	119039933	NLRX1	Proximal
chr11	119191165	119192008	MCAM	Distal
chr11	120195785	120196290	TLCD5	Proximal
chr11	120206646	120207397	ARHGEF12	Proximal
chr11	121526131	121526355	SORL1	Distal
chr11	121562757	121563498	SORL1	Distal
chr11	121593081	121593876	SORL1	Distal
chr11	122933171	122934151	HSPA8	Proximal
chr11	124543557	124543916	SPA17	Proximal
chr11	124670132	124670544	MSANTD2	Proximal
chr11	124790850	124791180	HEPN1	Distal
chr11	125034633	125038745	PKNOX2	Proximal
chr11	125062042	125062305	PKNOX2	Distal
chr11	125071135	125071695	PKNOX2	Distal
chr11	125072237	125072477	PKNOX2	Distal
chr11	125131039	125131437	PKNOX2	Distal
chr11	125131688	125132633	PKNOX2	Distal
chr11	125132739	125133952	PKNOX2	Distal
chr11	125461829	125462108	STT3A	Proximal
chr11	125462169	125462418	STT3A	Proximal
chr11	126152703	126153385	TIRAP	Proximal
chr11	126173626	126173911	DCPS	Proximal
chr11	126471848	126472138	ST3GAL4	Distal
chr11	126987168	126987558	KIRREL3	Distal
chr11	129185237	129186364	BARX2	Distal
chr11	129244143	129244740	BARX2	Distal
chr11	129481826	129482362	TMEM45B	Distal
chr11	129648717	129649832	TMEM45B	Distal
chr11	129871656	129872703	LINC00167	Proximal
chr11	129873063	129873400	PRDM10	Proximal
chr11	129938967	129939388	APLP2	Proximal
chr11	130716327	130716747	SNX19	Distal
chr11	131754669	131754981	NTM	Distal
chr11	131780640	131780949	NTM	Proximal
chr11	134865674	134866149	LOC283177	Distal
chr12	510408	511069	CCDC77	Proximal
chr12	751892	752541	NINJ2	Proximal
chr12	861339	861631	WNK1	Proximal
chr12	1059203	1059454	RAD52	Proximal
chr12	1099598	1100265	ERC1	Proximal
chr12	1100353	1100706	ERC1	Proximal
chr12	2800191	2800532	CACNA1C-AS1	Proximal
chr12	2800642	2800935	CACNA1C-AS1	Proximal
chr12	2893129	2893402	FKBP4	Distal
chr12	2986371	2986637	RHNO1	Proximal
chr12	3068524	3069168	TEAD4	Proximal
chr12	3309463	3309715	TSPAN9	Distal
chr12	4119200	4119562	PARP11	Distal
chr12	4124476	4124863	PARP11	Distal
chr12	4244103	4244550	CCND2	Distal
chr12	4337183	4337546	CCND2	Distal
chr12	4382740	4383896	CCND2	Proximal
chr12	4384320	4384544	CCND2	Distal
chr12	6642785	6644270	GAPDH	Proximal
chr12	6798146	6798666	ZNF384	Proximal
chr12	6982321	6982551	SPSB2	Proximal
chr12	7036838	7037128	ATN1	Proximal
chr12	7046784	7047431	ATN1	Distal
chr12	7052575	7053432	C12orf57	Proximal
chr12	7071810	7072742	MIR200C	Proximal
chr12	7260917	7261382	C1RL-AS1	Proximal
chr12	7592658	7593134	CD163L1	Distal
chr12	8234464	8234925	NECAP1	Proximal
chr12	8828559	8828834	RIMKLB	Distal
chr12	8849807	8851397	RIMKLB	Proximal
chr12	9102409	9102760	M6PR	Proximal
chr12	9800455	9801107	LOC374443	Proximal
chr12	10515572	10515923	KLRK1	Distal
chr12	10516414	10516727	KLRK1	Distal
chr12	10765957	10766562	MAGOHB	Proximal
chr12	10874844	10876003	YBX3	Proximal
chr12	11323724	11324911	SMIM10L1	Proximal
chr12	11801756	11802663	ETV6	Proximal
chr12	11965221	11966186	ETV6	Distal
chr12	11980071	11980824	ETV6	Distal
chr12	12038538	12038898	ETV6	Distal
chr12	12419314	12419538	LRP6	Proximal
chr12	12419594	12420561	LRP6	Proximal
chr12	12714435	12714935	DUSP16	Proximal
chr12	12715626	12716063	DUSP16	Proximal
chr12	12764487	12764891	CREBL2	Proximal
chr12	12848908	12849606	GPR19	Proximal
chr12	12876731	12877706	DDX47	Distal
chr12	12878060	12879055	DDX47	Proximal
chr12	14410521	14411041	ATF7IP	Distal
chr12	14411093	14411504	ATF7IP	Distal
chr12	14518512	14518936	ATF7IP	Proximal
chr12	14720492	14720899	PLBD1	Proximal
chr12	14922791	14923273	H4-16	Proximal
chr12	14923344	14924273	H4-16	Proximal
chr12	14927321	14927597	H2AJ	Proximal
chr12	15941118	15941703	EPS8	Proximal
chr12	15942020	15942414	EPS8	Proximal
chr12	16035447	16035879	STRAP	Proximal
chr12	16064053	16064484	DERA	Proximal
chr12	16500295	16501103	MGST1	Proximal
chr12	19283057	19283324	PLEKHA5	Proximal
chr12	19592432	19593187	AEBP2	Proximal
chr12	19593248	19593700	AEBP2	Proximal
chr12	20068124	20068808	LINC02398	Distal
chr12	20119741	20120711	LINC02398	Distal
chr12	20123787	20125903	LINC02398	Distal
chr12	20125998	20126268	LINC02398	Distal
chr12	20522071	20523318	PDE3A	Proximal
chr12	21590387	21590946	PYROXD1	Proximal
chr12	21810097	21810777	LDHB	Proximal
chr12	22199124	22199644	CMAS	Proximal
chr12	22697161	22697724	C2CD5	Proximal
chr12	22778120	22778650	ETNK1	Proximal
chr12	24715848	24716276	SOX5	Proximal
chr12	24912650	24912875	BCAT1	Distal
chr12	24913059	24913315	BCAT1	Distal
chr12	25101597	25102308	BCAT1	Proximal
chr12	25128622	25128904	C12orf77	Distal
chr12	25538848	25539137	KRAS	Distal
chr12	26111199	26111990	RASSF8	Proximal
chr12	26338226	26338890	SSPN	Distal
chr12	27090840	27091847	FGFR1OP2	Proximal
chr12	27167021	27167486	TM7SF3	Proximal
chr12	27396716	27397560	STK38L	Proximal
chr12	27485659	27486121	ARNTL2	Proximal
chr12	27486348	27486593	ARNTL2	Proximal
chr12	27932588	27933747	KLHL42	Proximal
chr12	29301854	29302143	FAR2	Proximal
chr12	29533752	29534418	ERGIC2	Proximal
chr12	30975385	30975870	LINC00941	Distal
chr12	31226529	31226963	DDX11-AS1	Proximal
chr12	31271728	31272192	DDX11	Distal
chr12	31476677	31479040	SINHCAF	Proximal
chr12	31523120	31524759	SINHCAF	Distal
chr12	31742960	31743302	DENND5B	Proximal
chr12	31743480	31744188	DENND5B	Proximal
chr12	31925700	31927290	H3-5	Distal
chr12	32112171	32112843	RESF1	Proximal
chr12	32259480	32260096	BICD1	Proximal
chr12	33592139	33592713	SYT10	Proximal
chr12	39836215	39836769	KIF21A	Proximal
chr12	39836975	39837589	KIF21A	Proximal
chr12	42632258	42632519	YAF2	Proximal
chr12	42876458	42876705	PRICKLE1	Proximal
chr12	42877521	42877816	PRICKLE1	Proximal
chr12	42945296	42945724	PRICKLE1	Distal
chr12	42983253	42983827	PRICKLE1	Proximal
chr12	43150895	43151124	PRICKLE1	Distal
chr12	43183629	43184331	PRICKLE1	Distal
chr12	43184561	43184917	PRICKLE1	Distal
chr12	43185043	43185389	PRICKLE1	Distal
chr12	44199747	44200164	TWF1	Proximal
chr12	44229510	44229774	TMEM117	Proximal
chr12	44229830	44230126	TMEM117	Proximal
chr12	45609699	45610269	ANO6	Proximal
chr12	45610330	45610913	PLEKHA8P1	Proximal
chr12	46123805	46124031	ARID2	Proximal
chr12	46383664	46384536	SCAF11	Proximal
chr12	46660397	46663913	SLC38A1	Proximal
chr12	46765310	46766532	SLC38A2	Proximal
chr12	48213060	48213457	HDAC7	Proximal
chr12	48213811	48214326	HDAC7	Proximal
chr12	48382114	48382514	COL2A1	Proximal
chr12	48396625	48397247	COL2A1	Distal
chr12	48397910	48399829	COL2A1	Proximal
chr12	48499735	48500259	SENP1	Proximal
chr12	48630886	48631174	OR10AD1	Distal
chr12	49110400	49111181	CCNT1	Proximal
chr12	49182995	49183760	ADCY6	Proximal
chr12	49245756	49246197	DDX23	Proximal
chr12	49277251	49278215	RND1	Distal
chr12	49350835	49351738	ARF3	Proximal
chr12	49453722	49454791	KMT2D	Distal
chr12	49524741	49525145	TUBA1B	Proximal
chr12	49582516	49582802	TUBA1A	Proximal
chr12	49658250	49659003	TUBA1C	Proximal
chr12	49716438	49717312	TROAP	Proximal
chr12	49741544	49741862	DNAJC22	Proximal
chr12	49760721	49761067	SPATS2	Proximal
chr12	50016593	50017017	PRPF40B	Proximal
chr12	50374508	50374784	AQP6	Distal
chr12	50419158	50419659	RACGAP1	Proximal
chr12	50560790	50561196	CERS5	Proximal
chr12	51158239	51158477	ATF1	Proximal
chr12	51419486	51420134	SLC11A2	Proximal
chr12	51566741	51566968	TFCP2	Proximal
chr12	51984318	51984600	SCN8A	Proximal
chr12	52208297	52208530	FIGNL2	Distal
chr12	52239853	52240342	FIGNL2	Distal
chr12	52240968	52241251	FIGNL2	Distal
chr12	52241596	52242493	FIGNL2	Distal
chr12	52249592	52250102	FIGNL2	Distal
chr12	52463501	52463780	ATG101	Proximal
chr12	52641161	52641487	KRT86	Distal
chr12	53278090	53278466	KRT8	Distal
chr12	53319470	53319742	KRT8	Proximal
chr12	53338962	53340814	KRT18	Distal
chr12	53343075	53343379	KRT18	Proximal
chr12	53363147	53364250	KRT8	Distal
chr12	53369781	53371031	KRT8	Distal
chr12	53400301	53400680	EIF4B	Proximal
chr12	53818470	53819541	AMHR2	Proximal
chr12	53846120	53846540	PCBP2	Proximal
chr12	54019716	54020457	ATF7	Proximal
chr12	54052467	54052909	ATP5MC2	Distal
chr12	54071103	54071406	ATP5MC2	Proximal
chr12	54473196	54473609	LOC100240735	Distal
chr12	54475506	54475853	LOC100240735	Proximal
chr12	54528822	54530151	LINC02381	Distal
chr12	54653138	54653657	CBX5	Proximal
chr12	54653715	54653939	CBX5	Proximal
chr12	54674506	54674975	HNRNPA1	Proximal
chr12	54694723	54695711	NFE2	Proximal
chr12	55892387	55892627	OR6C68	Distal
chr12	55892783	55894297	OR6C68	Distal
chr12	56223382	56224575	DNAJC14	Proximal
chr12	56472690	56474529	ERBB3	Proximal
chr12	56474624	56475406	ERBB3	Proximal
chr12	56475503	56475952	ERBB3	Distal
chr12	56497912	56498678	PA2G4	Proximal
chr12	56545993	56546437	MYL6B	Proximal
chr12	56583945	56584303	SMARCC2	Proximal
chr12	56651919	56652151	ANKRD52	Proximal
chr12	56709268	56710322	CNPY2	Proximal
chr12	56727475	56728040	PAN2	Proximal
chr12	56842646	56843302	TIMELESS	Proximal
chr12	56858105	56858419	SPRYD4	Distal
chr12	57028545	57028830	BAZ2A	Distal
chr12	57081773	57082718	PTGES3	Proximal
chr12	57118642	57119068	NACA	Proximal
chr12	57119148	57119476	NACA	Proximal
chr12	57623504	57623980	SHMT2	Proximal
chr12	57940544	57941255	DCTN2	Proximal
chr12	58138850	58139109	TSPAN31	Proximal
chr12	58166331	58166630	EEF1AKMT3	Proximal
chr12	58239021	58240755	CTDSP2	Proximal
chr12	59313263	59313665	LRIG3	Proximal
chr12	59313723	59314315	LRIG3	Proximal
chr12	59989919	59990511	SLC16A7	Proximal
chr12	62996125	62997939	LINC01465	Proximal
chr12	64238026	64238471	SRGAP1	Proximal
chr12	64798233	64798704	XPOT	Proximal
chr12	65174440	65174741	TBC1D30	Distal
chr12	65672140	65672553	MSRB3	Proximal
chr12	65904349	65904814	MSRB3	Distal
chr12	66122794	66123342	HMGA2	Distal
chr12	66135645	66136394	HMGA2	Distal
chr12	66217600	66220437	HMGA2	Proximal
chr12	66270453	66271837	HMGA2	Distal
chr12	66283224	66283872	HMGA2	Distal
chr12	66289408	66291007	HMGA2	Distal
chr12	66291293	66292306	HMGA2	Distal
chr12	66320586	66320955	HMGA2	Distal
chr12	66323992	66324457	HMGA2	Distal
chr12	67662502	67663610	CAND1	Proximal
chr12	68042559	68042882	DYRK2	Proximal
chr12	68043000	68043414	DYRK2	Proximal
chr12	69201631	69202868	MDM2	Proximal
chr12	69633579	69633865	CPSF6	Proximal
chr12	69633956	69634209	CPSF6	Proximal
chr12	69753474	69754156	YEATS4	Proximal
chr12	72056993	72058295	ZFC3H1	Proximal
chr12	74931639	74931907	ATXN7L3B	Proximal
chr12	75905187	75905633	KRR1	Proximal
chr12	76424672	76424934	PHLDA1	Proximal
chr12	76425046	76425511	PHLDA1	Proximal
chr12	76425595	76426180	PHLDA1	Proximal
chr12	76477909	76478553	NAP1L1	Proximal
chr12	77157340	77157717	ZDHHC17	Proximal
chr12	77158023	77158341	ZDHHC17	Proximal
chr12	77271959	77272815	CSRP2	Proximal
chr12	77272934	77273591	CSRP2	Proximal
chr12	77458788	77459227	E2F7	Proximal
chr12	77459530	77460006	E2F7	Proximal
chr12	80083606	80084029	PAWR	Proximal
chr12	80328404	80329323	PPP1R12A	Proximal
chr12	81330521	81331081	LIN7A	Proximal
chr12	89619455	89619871	DUSP6	Distal
chr12	89745469	89748378	DUSP6	Proximal
chr12	90102747	90103139	ATP2B1-AS1	Proximal
chr12	91251967	91252193	LINC00615	Distal
chr12	92320077	92321133	LINC01619	Distal
chr12	92538089	92539746	BTG1	Proximal
chr12	93772138	93772575	NUDT4	Proximal
chr12	93835129	93836225	UBE2N	Proximal
chr12	93964877	93965171	SOCS2-AS1	Proximal
chr12	95466731	95467369	NR2C1	Proximal
chr12	95610611	95610971	FGD6	Proximal
chr12	95941927	95942654	USP44	Proximal
chr12	96131450	96132310	NTN4	Distal
chr12	96793190	96793517	CDK17	Proximal
chr12	98897166	98897575	LINC02453	Proximal
chr12	98908838	98910453	TMPO-AS1	Proximal
chr12	98987268	98987927	SLC25A3	Proximal
chr12	99139580	99139890	APAF1	Distal
chr12	100378172	100378486	ANKS1B	Proximal
chr12	100535899	100536273	UHRF1BP1L	Proximal
chr12	100536383	100536626	UHRF1BP1L	Proximal
chr12	102513560	102514331	PARPBP	Proximal
chr12	104324009	104324337	MIR3652	Proximal
chr12	104531173	104531970	NFYB	Proximal
chr12	105501162	105501880	WASHC4	Proximal
chr12	105629717	105629950	APPL2	Proximal
chr12	105711240	105711523	C12orf75	Distal
chr12	106532352	106533656	NUAK1	Proximal
chr12	106641383	106641878	CKAP4	Proximal
chr12	106642218	106642451	CKAP4	Proximal
chr12	107167724	107168305	RIC8B	Proximal
chr12	107487721	107488009	CRY1	Proximal
chr12	108154799	108155291	PRDM4	Proximal
chr12	109531124	109531731	ALKBH2	Proximal
chr12	110385716	110387229	GIT2	Distal
chr12	110719096	110719819	ATP2A2	Proximal
chr12	110905820	110906355	FAM216A	Proximal
chr12	110939893	110940345	RAD9B	Proximal
chr12	111051711	111052217	TCTN1	Proximal
chr12	111180497	111181190	PPP1CC	Proximal
chr12	111325665	111326061	MYL2	Distal
chr12	111471925	111472783	CUX2	Proximal
chr12	111473192	111473554	CUX2	Distal
chr12	112037140	112037435	ATXN2	Proximal
chr12	112279581	112280331	MAPKAPK5-AS1	Proximal
chr12	113878534	113880173	SDSL	Distal
chr12	113900212	113900554	LHX5	Distal
chr12	115121659	115122376	TBX3	Proximal
chr12	115859958	115860224	MIR620	Distal
chr12	116310299	116310523	MIR620	Distal
chr12	117318830	117319292	HRK	Proximal
chr12	118406599	118407505	KSR2	Proximal
chr12	118454259	118455063	RFC5	Proximal
chr12	118499992	118500541	WSB2	Distal
chr12	118541943	118542192	VSIG10	Proximal
chr12	118573468	118574387	PEBP1	Proximal
chr12	118814040	118814409	SUDS3	Proximal
chr12	119318319	119318934	SRRM4	Distal
chr12	119617273	119617537	HSPB8	Proximal
chr12	119740136	119740932	LINC00934	Proximal
chr12	120105556	120106011	PRKAB1	Proximal
chr12	120553939	120554292	RAB35	Proximal
chr12	120666404	120667344	PXN	Distal
chr12	120729296	120730538	SIRT4	Distal
chr12	120730599	120731248	SIRT4	Distal
chr12	120799386	120800116	MSI1	Distal
chr12	120806218	120806968	MSI1	Proximal
chr12	120826788	120827082	MSI1	Distal
chr12	120907211	120907581	SRSF9	Proximal
chr12	120966722	120967175	COQ5	Proximal
chr12	121079009	121079313	CABP1	Proximal
chr12	121416303	121416644	HNF1A	Proximal
chr12	121418902	121419226	HNF1A	Distal
chr12	121789974	121790517	ANAPC5	Proximal
chr12	121905395	121905619	KDM2B	Proximal
chr12	121975399	121975695	KDM2B	Distal
chr12	122020448	122021183	KDM2B	Distal
chr12	122038836	122039240	KDM2B	Distal
chr12	122237733	122240455	LINC01089	Proximal
chr12	122240605	122241651	LINC01089	Proximal
chr12	122241766	122242237	LINC01089	Proximal
chr12	122326513	122326869	HPD	Proximal
chr12	122906679	122907176	CLIP1	Proximal
chr12	122985059	122985541	ZCCHC8	Proximal
chr12	123010980	123011576	RSRC2	Proximal
chr12	123237057	123237907	DENR	Proximal
chr12	123717282	123717851	MPHOSPH9	Proximal
chr12	123753650	123755569	CDK2AP1	Proximal
chr12	123755624	123756127	CDK2AP1	Proximal
chr12	123756262	123756888	CDK2AP1	Proximal
chr12	123849490	123850046	SBNO1	Proximal
chr12	123942459	123942969	SNRNP35	Proximal
chr12	124018429	124019049	RILPL1	Proximal
chr12	124068515	124069027	TMED2	Proximal
chr12	124456366	124456608	CCDC92	Proximal
chr12	124762751	124763827	RFLNA	Distal
chr12	124994648	124994881	NCOR2	Distal
chr12	125398803	125399914	UBC	Proximal
chr12	125473334	125473914	DHX37	Proximal
chr12	125670646	125671083	AACS	Distal
chr12	129308212	129308923	SLC15A4	Proximal
chr12	131356997	131357301	RAN	Proximal
chr12	131530344	131531803	ADGRD1	Distal
chr12	131714112	131714519	LINC01257	Distal
chr12	132434193	132434880	EP400	Proximal
chr12	132569317	132569782	EP400P1	Proximal
chr12	133136697	133138004	LRCOL1	Distal
chr12	133164370	133164729	LRCOL1	Distal
chr12	133263495	133264380	POLE	Proximal
chr12	133287060	133287642	PGAM5	Proximal
chr12	133338089	133338710	ANKLE2	Proximal
chr12	133464084	133464552	CHFR	Proximal
chr12	133485279	133485686	CHFR	Distal
chr13	20176042	20176550	MPHOSPH8	Distal
chr13	20356079	20357021	PSPC1	Proximal
chr13	20437466	20438520	ZMYM5	Proximal
chr13	20531901	20532595	ZMYM2	Proximal
chr13	21278029	21278436	IL17D	Proximal
chr13	21476827	21477123	XPO4	Proximal
chr13	21477180	21477404	XPO4	Proximal
chr13	21634767	21635775	LATS2	Proximal
chr13	21714270	21715379	SAP18	Proximal
chr13	21750095	21751377	SKA3	Proximal
chr13	22032625	22033444	ZDHHC20	Proximal
chr13	22039686	22040866	ZDHHC20	Distal
chr13	22177719	22178659	MICU2	Proximal
chr13	22244136	22244824	FGF9	Proximal
chr13	22244934	22245220	FGF9	Proximal
chr13	22248484	22248789	FGF9	Distal
chr13	23489722	23489985	BASP1P1	Distal
chr13	24153532	24153915	TNFRSF19	Proximal
chr13	24613211	24613898	SPATA13	Distal
chr13	24614713	24615313	SPATA13	Distal
chr13	24794027	24795978	SPATA13	Distal
chr13	25086594	25087191	PARP4	Proximal
chr13	25592161	25592418	TPTE2P1	Distal
chr13	25744811	25745155	AMER2	Proximal
chr13	26551336	26551708	SHISA2	Distal
chr13	26796309	26796591	RNF6	Proximal
chr13	27131655	27132607	WASF3	Proximal
chr13	27269385	27270516	GPR12	Distal
chr13	27825482	27825987	RPL21	Proximal
chr13	28195111	28196081	LNX2	Proximal
chr13	28491160	28493585	PDX1	Proximal
chr13	28493702	28494594	PDX1	Proximal
chr13	28494711	28495035	PDX1	Proximal
chr13	28495226	28496101	PDX1	Distal
chr13	28496155	28497497	PDX1	Distal
chr13	28498386	28499058	PDX1	Distal
chr13	28499124	28499730	PDX1	Distal
chr13	28500850	28501102	PDX1	Distal
chr13	28501842	28502116	PDX1	Distal
chr13	28527895	28528257	ATP5F1EP2	Distal
chr13	28528480	28528954	ATP5F1EP2	Distal
chr13	28554894	28555149	URAD	Distal
chr13	28712092	28712392	PAN3	Proximal
chr13	28712769	28713423	PAN3-AS1	Proximal
chr13	30168832	30169056	SLC7A1	Proximal
chr13	30424233	30424787	UBL3	Proximal
chr13	30881325	30881715	KATNAL1	Proximal
chr13	31038192	31039065	HMGB1	Proximal
chr13	31191144	31192178	USPL1	Proximal
chr13	31736237	31737014	HSPH1	Proximal
chr13	31774012	31774303	B3GLCT	Proximal
chr13	32889340	32889973	BRCA2	Proximal
chr13	33001669	33003063	N4BP2L1	Proximal
chr13	33112394	33113115	N4BP2L2	Proximal
chr13	34116905	34117345	STARD13	Distal
chr13	34391967	34392759	RFC3	Proximal
chr13	36919687	36920279	SPART-AS1	Proximal
chr13	37573292	37573695	ALG5	Proximal
chr13	37573999	37574241	EXOSC8	Proximal
chr13	37574323	37575227	EXOSC8	Proximal
chr13	37633298	37633842	SUPT20H	Proximal
chr13	39260791	39261891	FREM2	Proximal
chr13	39611736	39612358	PROSER1	Proximal
chr13	41634236	41634669	WBP4	Distal
chr13	41635238	41635759	WBP4	Proximal
chr13	41635813	41636102	WBP4	Proximal
chr13	41706745	41707331	KBTBD6	Proximal
chr13	41768404	41768995	KBTBD7	Proximal
chr13	42845586	42846328	AKAP11	Proximal
chr13	42846404	42846787	AKAP11	Proximal
chr13	43597508	43597890	DNAJC15	Proximal
chr13	44453222	44454241	LACC1	Proximal
chr13	44715907	44716131	SMIM2-IT1	Distal
chr13	44817676	44818070	SMIM2-IT1	Distal
chr13	44818444	44818744	SMIM2-IT1	Distal
chr13	45009416	45010437	TSC22D1	Proximal
chr13	45010675	45010969	TSC22D1	Proximal
chr13	45152032	45152502	TSC22D1	Distal
chr13	45492175	45492538	NUFIP1	Distal
chr13	46189647	46190265	ERICH6B	Proximal
chr13	47370792	47371627	ESD	Proximal
chr13	48611617	48612109	NUDT15	Proximal
chr13	48807281	48807834	ITM2B	Proximal
chr13	48877584	48878200	RB1-DT	Proximal
chr13	49107078	49107308	RCBTB2	Proximal
chr13	49159258	49159688	LINC00462	Distal
chr13	49199695	49200289	LINC00462	Distal
chr13	49549728	49550498	FNDC3A	Proximal
chr13	50017533	50018658	CAB39L	Proximal
chr13	50159337	50160090	RCBTB1	Proximal
chr13	50365969	50366640	KPNA3	Proximal
chr13	50366929	50367571	KPNA3	Proximal
chr13	50422053	50422367	CTAGE10P	Distal
chr13	50570418	50570936	MIR3613	Proximal
chr13	50571206	50571639	TRIM13	Proximal
chr13	50655343	50655636	DLEU2	Proximal
chr13	50655808	50656032	DLEU2	Proximal
chr13	50698070	50698534	DLEU2	Distal
chr13	50699928	50700255	DLEU2	Proximal
chr13	51483923	51484669	RNASEH2B	Proximal
chr13	51725681	51725905	C13orf42	Distal
chr13	52027517	52027921	INTS6	Proximal
chr13	52572388	52572708	ATP7B	Distal
chr13	52572946	52573403	ATP7B	Distal
chr13	53226084	53227130	SUGT1	Proximal
chr13	59025612	59026087	PCDH17	Distal
chr13	59026371	59026646	PCDH17	Distal
chr13	72441369	72441683	DACH1	Proximal
chr13	73355570	73356327	PIBF1	Proximal
chr13	73632918	73633750	KLF5	Proximal
chr13	74709013	74709828	KLF12	Proximal
chr13	77601037	77601283	FBXL3	Proximal
chr13	79170921	79171306	POU4F1	Distal
chr13	79177446	79178060	POU4F1	Proximal
chr13	79232827	79233295	OBI1	Proximal
chr13	79979910	79980880	RBM26-AS1	Proximal
chr13	80356849	80357389	NDFIP2	Distal
chr13	80706968	80707481	SPRY2	Distal
chr13	80912940	80913400	SPRY2	Proximal
chr13	80914981	80915860	SPRY2	Proximal
chr13	81148524	81148752	SPRY2	Distal
chr13	91155055	91155375	MIR622	Distal
chr13	92000512	92001577	MIR17HG	Proximal
chr13	93879307	93880419	GPC6	Proximal
chr13	95248313	95248635	TGDS	Proximal
chr13	95357985	95358320	SOX21	Distal
chr13	95358998	95360198	SOX21	Distal
chr13	95360347	95360939	SOX21	Distal
chr13	95363112	95365721	SOX21	Proximal
chr13	95655080	95656868	ABCC4	Distal
chr13	95775934	95776297	ABCC4	Distal
chr13	96296519	96296777	DZIP1	Proximal
chr13	96705939	96706221	UGGT2	Proximal
chr13	98628927	98629428	IPO5	Proximal
chr13	98794728	98796211	FARP1	Proximal
chr13	98925647	98926708	MIR3170	Distal
chr13	98979880	98980194	MIR3170	Distal
chr13	98980274	98980972	MIR3170	Distal
chr13	98985841	98986165	MIR3170	Distal
chr13	98986409	98986664	MIR3170	Distal
chr13	99068550	99069511	STK24	Distal
chr13	99228690	99228957	STK24	Proximal
chr13	99229506	99229987	STK24	Proximal
chr13	99852453	99853228	UBAC2-AS1	Proximal
chr13	100620763	100621060	ZIC5	Distal
chr13	100631631	100632037	ZIC2	Distal
chr13	101326299	101326884	TMTC4	Proximal
chr13	103248547	103249414	TPP2	Proximal
chr13	107187786	107188614	EFNB2	Proximal
chr13	107219903	107220467	ARGLU1	Proximal
chr13	108870462	108871104	LIG4	Proximal
chr13	110438624	110438939	IRS2	Proximal
chr13	110439671	110439907	IRS2	Proximal
chr13	110959271	110959831	COL4A1	Proximal
chr13	111364988	111365244	ING1	Proximal
chr13	111566577	111567385	ANKRD10	Proximal
chr13	111767619	111768125	ARHGEF7	Proximal
chr13	112547422	112547809	SOX1	Distal
chr13	113241680	113242738	TUBGCP3	Proximal
chr13	113344190	113344995	ATP11A	Proximal
chr13	113862778	113863729	PCID2	Proximal
chr13	113863932	113864496	CUL4A	Proximal
chr13	113951154	113952162	LAMP1	Proximal
chr13	114051885	114053001	GRTP1	Distal
chr13	114145148	114145521	TMCO3	Proximal
chr13	114238699	114239098	TFDP1	Proximal
chr13	114829656	114830723	RASA3	Distal
chr13	115046654	115047513	UPF3A	Proximal
[truncated: 5,277 more rows]

## Sheet: PTF1A
Table S1 - Consistent set of PTF1A bound regions in human stage 4 MPCs, related to Figure 4.
Chromosome (hg19)	Start (hg19)	End (hg19)	Assigned gene	Proximity to TSS
chr1	957175	957538	AGRN	Distal
chr1	1234161	1234754	ACAP3	Proximal
chr1	1307250	1307714	AURKAIP1	Distal
chr1	1356563	1356835	ANKRD65	Proximal
chr1	1530048	1530217	FNDC10	Distal
chr1	1982721	1982908	PRKCZ	Proximal
chr1	2031996	2032278	PRKCZ	Distal
chr1	2064465	2064753	PRKCZ	Distal
chr1	2250498	2250868	LOC100129534	Distal
chr1	2253770	2254087	LOC100129534	Distal
chr1	2476388	2476710	TNFRSF14-AS1	Distal
chr1	2477771	2477980	TNFRSF14-AS1	Distal
chr1	3014127	3014492	PRDM16	Distal
chr1	3031632	3032394	MIR4251	Distal
chr1	3051975	3052321	MIR4251	Distal
chr1	3094877	3095216	MIR4251	Distal
chr1	3236926	3237558	ARHGEF16	Distal
chr1	3239770	3240019	ARHGEF16	Distal
chr1	3247347	3247596	ARHGEF16	Distal
chr1	3257683	3257951	ARHGEF16	Distal
chr1	3625226	3625902	TP73	Distal
chr1	3773742	3774025	DFFB	Proximal
chr1	3827637	3827970	LINC01134	Distal
chr1	4361027	4361517	LINC01777	Distal
chr1	5752345	5752514	NA	Distal
chr1	5949827	5950196	NPHP4	Distal
chr1	6663572	6663818	KLHL21	Proximal
chr1	7016734	7016931	CAMTA1	Distal
chr1	8121323	8121741	ERRFI1	Distal
chr1	8214845	8215085	ERRFI1	Distal
chr1	8229917	8230546	ERRFI1	Distal
chr1	8318924	8319869	SLC45A1	Distal
chr1	8649676	8649846	RERE	Distal
chr1	8709056	8709442	RERE	Distal
chr1	8758216	8758903	RERE	Distal
chr1	8763421	8763674	RERE	Distal
chr1	8765205	8765529	RERE	Distal
chr1	8767118	8767319	RERE	Distal
chr1	8777830	8778079	RERE	Distal
chr1	8908076	8908424	ENO1	Distal
chr1	9398516	9398865	SPSB1	Distal
chr1	9864402	9864697	CLSTN1	Distal
chr1	9885963	9886132	CLSTN1	Distal
chr1	10117754	10118116	UBE4B	Distal
chr1	10895920	10896091	CASZ1	Distal
chr1	11028520	11028932	C1orf127	Distal
chr1	11400065	11400328	UBIAD1	Distal
chr1	11710858	11711112	FBXO2	Distal
chr1	11750635	11750804	MAD2L2	Proximal
chr1	11750907	11751155	MAD2L2	Proximal
chr1	11779790	11779967	AGTRAP	Distal
chr1	11941166	11941426	NPPB	Distal
chr1	12027366	12027730	MFN2	Distal
chr1	12396645	12396918	VPS13D	Distal
chr1	12441362	12441541	VPS13D	Distal
chr1	12535740	12535989	SNORA59B	Distal
chr1	12714663	12715123	AADACL4	Distal
chr1	14075610	14075909	PRDM2	Proximal
chr1	14435629	14435864	PRDM2	Distal
chr1	14761880	14762053	KAZN	Distal
chr1	14954250	14954473	KAZN	Distal
chr1	14960927	14961649	KAZN	Distal
chr1	15093656	15093970	KAZN	Distal
chr1	15114121	15114434	KAZN	Distal
chr1	15256749	15257008	KAZN	Proximal
chr1	15416891	15417180	KAZN	Distal
chr1	15482631	15482928	TMEM51	Distal
chr1	15505623	15505940	TMEM51	Distal
chr1	15528707	15528975	FHAD1	Distal
chr1	15758749	15759204	CTRC	Distal
chr1	16065302	16065627	SLC25A34	Distal
chr1	16090961	16091359	FBLIM1	Proximal
chr1	16393696	16394053	FAM131C	Distal
chr1	16420895	16421167	FAM131C	Distal
chr1	16439481	16439709	FAM131C	Distal
chr1	16440287	16440510	FAM131C	Distal
chr1	16470329	16470594	EPHA2	Distal
chr1	16482363	16482745	EPHA2	Proximal
chr1	16570813	16571077	CPLANE2	Distal
chr1	16578295	16578740	CPLANE2	Distal
chr1	16596878	16597137	CPLANE2	Distal
chr1	16862200	16862417	MIR3675	Distal
chr1	17287216	17287458	CROCC	Distal
chr1	17445862	17446031	PADI2	Proximal
chr1	17605342	17605911	PADI4	Distal
chr1	17906700	17907083	ARHGEF10L	Proximal
chr1	17914215	17914699	ARHGEF10L	Proximal
chr1	18404254	18404615	IGSF21	Distal
chr1	18487823	18488332	IGSF21	Distal
chr1	18582813	18583092	IGSF21	Distal
chr1	18735313	18735809	IGSF21	Distal
chr1	19333536	19333737	IFFO2	Distal
chr1	19333861	19334408	IFFO2	Distal
chr1	19336288	19336580	IFFO2	Distal
chr1	19343693	19343919	IFFO2	Distal
chr1	19370041	19370323	UBR4	Distal
chr1	19390842	19391188	UBR4	Distal
chr1	19393553	19393946	UBR4	Distal
chr1	19555731	19556075	EMC1	Distal
chr1	19922769	19923072	MICOS10-NBL1	Proximal
chr1	20141530	20141812	RNF186	Proximal
chr1	21578233	21579263	ECE1	Distal
chr1	21611675	21612108	ECE1	Distal
chr1	21646205	21646413	ECE1	Distal
chr1	21665112	21665439	ECE1	Distal
chr1	22257722	22257917	HSPG2	Distal
chr1	22301212	22301605	CELA3B	Distal
chr1	22303306	22303494	CELA3B	Proximal
chr1	22326163	22326508	CELA3A	Distal
chr1	22327936	22328223	CELA3A	Proximal
chr1	22483578	22483852	WNT4	Distal
chr1	22693169	22693473	ZBTB40	Distal
chr1	23038099	23038368	EPHB2	Proximal
chr1	23131984	23132301	MIR4253	Distal
chr1	23176346	23176680	MIR4253	Distal
chr1	23202886	23203566	MIR4253	Distal
chr1	23884561	23884880	ID3	Distal
chr1	23888778	23888980	ID3	Distal
chr1	23894357	23894534	ID3	Distal
chr1	23917823	23918266	MDS2	Distal
chr1	23920008	23920395	MDS2	Distal
chr1	23946140	23946475	MDS2	Distal
chr1	24430034	24430259	MYOM3	Distal
chr1	24444828	24445042	MYOM3	Distal
chr1	24446040	24446445	MYOM3	Distal
chr1	24644710	24645064	GRHL3	Proximal
chr1	24645695	24645951	GRHL3	Proximal
chr1	24701332	24702231	STPG1	Distal
chr1	24798955	24799571	NIPAL3	Distal
chr1	26420705	26421116	PDIK1L	Distal
chr1	26645144	26645348	UBXN11	Proximal
chr1	26678250	26678462	CRYBG2	Distal
chr1	26799575	26799823	HMGN2	Proximal
chr1	26946748	26946980	MIR1976	Distal
chr1	27240641	27240963	NR0B2	Proximal
chr1	27933828	27934107	AHDC1	Distal
chr1	28852029	28852198	RCC1	Distal
chr1	29779764	29780065	PTPRU	Distal
chr1	29798523	29798862	PTPRU	Distal
chr1	29829986	29830298	PTPRU	Distal
chr1	30129144	30129462	PTPRU	Distal
chr1	30176435	30176714	PTPRU	Distal
chr1	31136398	31136767	MATN1-AS1	Distal
chr1	32059678	32059956	TINAGL1	Distal
chr1	32715782	32716084	LCK	Proximal
chr1	32803916	32804263	MARCKSL1	Distal
chr1	33225693	33226184	KIAA1522	Distal
chr1	33226707	33227264	KIAA1522	Distal
chr1	33232590	33232913	KIAA1522	Distal
chr1	33647694	33647905	TRIM62	Proximal
chr1	33807876	33808308	PHC2	Distal
chr1	33829586	33830246	PHC2	Distal
chr1	33848274	33848455	PHC2	Distal
chr1	33895675	33895973	PHC2	Proximal
chr1	34065166	34065487	CSMD2	Distal
chr1	34485670	34486000	CSMD2	Distal
chr1	34539048	34539288	CSMD2	Distal
chr1	34615264	34615596	CSMD2	Distal
chr1	35154351	35154676	GJB5	Distal
chr1	35309091	35309608	SMIM12	Distal
chr1	35309721	35310076	SMIM12	Distal
chr1	35312567	35312961	SMIM12	Distal
chr1	36021695	36022027	KIAA0319L	Proximal
chr1	36125203	36125397	PSMB2	Distal
chr1	36173432	36173756	C1orf216	Distal
chr1	36839438	36839637	STK40	Distal
chr1	36952176	36952523	CSF3R	Distal
chr1	37237156	37237352	GRIK3	Distal
chr1	37592822	37593272	MIR4255	Distal
chr1	38496028	38496322	POU3F1	Distal
chr1	38941001	38941538	LINC01343	Distal
chr1	39636406	39636757	MACF1	Distal
chr1	39737876	39738332	MACF1	Distal
chr1	40098646	40099138	HEYL	Proximal
chr1	40111876	40112773	HEYL	Distal
chr1	40198877	40199157	PPIE	Distal
chr1	40358967	40359176	MYCL	Distal
chr1	41329277	41329524	CITED4	Distal
chr1	41385142	41385349	CITED4	Distal
chr1	42179593	42179846	HIVEP3	Distal
chr1	42392792	42393111	HIVEP3	Distal
chr1	43212740	43213068	CLDN19	Distal
chr1	43736001	43736591	EBNA1BP2	Proximal
chr1	43761216	43761718	TIE1	Distal
chr1	43938140	43938350	HYI	Distal
chr1	44002201	44002507	PTPRF	Distal
chr1	44015884	44016104	PTPRF	Distal
chr1	44017901	44018387	PTPRF	Distal
chr1	44030369	44030766	PTPRF	Distal
chr1	44067929	44068496	PTPRF	Distal
chr1	44068638	44069011	PTPRF	Distal
chr1	44105627	44106105	KDM4A	Distal
chr1	44368127	44368485	ARTN	Distal
chr1	44778571	44778800	ERI3	Distal
chr1	44779032	44779265	ERI3	Distal
chr1	45008998	45009301	MIR5584	Distal
chr1	45069440	45069765	RNF220	Distal
chr1	45251980	45252303	BEST4	Distal
chr1	47973910	47974185	FOXD2	Distal
chr1	47998916	47999144	FOXD2	Distal
chr1	48342042	48342304	TRABD2B	Distal
chr1	48581344	48581825	SKINT1L	Distal
chr1	48686725	48687124	SLC5A9	Distal
chr1	49354761	49355046	BEND5	Distal
chr1	50884788	50884977	DMRTA2	Distal
chr1	50956922	50957202	DMRTA2	Distal
chr1	51117223	51117520	FAF1	Distal
chr1	51426004	51426250	FAF1	Proximal
chr1	52435867	52436213	RAB3B	Distal
chr1	52563811	52564101	BTF3L4	Distal
chr1	53611482	53611796	SLC1A7	Distal
chr1	53801869	53802206	LRP8	Distal
chr1	53983672	53983853	DMRTB1	Distal
chr1	54122024	54122334	GLIS1	Distal
chr1	54152243	54152645	GLIS1	Distal
chr1	54738671	54738935	MRPL37	Distal
chr1	54797758	54797968	SSBP3	Distal
chr1	55008063	55008372	ACOT11	Proximal
chr1	55506166	55506335	PCSK9	Proximal
chr1	55831913	55832278	MIR4422	Distal
chr1	56088980	56089439	MIR4422	Distal
chr1	56880394	56880638	PLPP3	Distal
chr1	56975732	56976157	PLPP3	Distal
chr1	57276901	57277318	FYB2	Distal
chr1	58086280	58086685	DAB1	Distal
chr1	59017441	59017697	DAB1	Distal
chr1	59039338	59039766	TACSTD2	Distal
chr1	59218843	59219192	JUN	Distal
chr1	59350990	59351324	LINC01135	Distal
chr1	60022275	60023037	FGGY	Distal
chr1	60135585	60135959	MIR4711	Distal
chr1	60225101	60225415	MIR4711	Distal
chr1	60280132	60280319	HOOK1	Proximal
chr1	60630909	60631232	C1orf87	Distal
chr1	60807652	60807892	C1orf87	Distal
chr1	61298932	61299136	NFIA	Distal
chr1	61388976	61389233	NFIA	Distal
chr1	61449434	61450023	NFIA	Distal
chr1	61975752	61976045	NFIA	Distal
chr1	62218795	62219173	PATJ	Distal
chr1	62744807	62745136	KANK4	Distal
chr1	62751889	62752187	KANK4	Distal
chr1	63156002	63156207	DOCK7	Distal
chr1	63565960	63566245	LINC00466	Distal
chr1	64106847	64107589	PGM1	Distal
chr1	64170726	64170973	ROR1	Distal
chr1	64237512	64238082	ROR1	Distal
chr1	64371874	64372492	ROR1	Distal
chr1	64934786	64935123	CACHD1	Distal
chr1	65859664	65859938	LEPR	Distal
chr1	68045434	68045604	GADD45A	Distal
chr1	68353902	68354266	GNG12	Distal
chr1	70827622	70828064	HHLA3	Distal
chr1	73877339	73877530	LRRIQ3	Distal
chr1	76518820	76519183	ST6GALNAC3	Distal
chr1	76549900	76550182	ST6GALNAC3	Distal
chr1	77012362	77012716	ST6GALNAC5	Distal
chr1	77077353	77077949	ST6GALNAC5	Distal
chr1	77980043	77980807	ZZZ3	Distal
chr1	78245277	78245505	MIGA1	Proximal
chr1	78262402	78262672	MIGA1	Distal
chr1	78353965	78354357	NEXN	Proximal
chr1	78450353	78450612	DNAJB4	Distal
chr1	79083311	79083595	IFI44L	Distal
chr1	81519623	81519798	ADGRL2	Distal
chr1	81943462	81943639	ADGRL2	Distal
chr1	83568408	83568734	MIR548AP	Distal
chr1	83878948	83879406	MIR548AP	Distal
chr1	84464597	84464911	TTLL7	Proximal
chr1	84726505	84727095	SAMD13	Distal
chr1	84738205	84738374	SAMD13	Distal
chr1	84784878	84785102	SAMD13	Distal
chr1	85690552	85691200	SYDE2	Distal
chr1	87240376	87240752	SH3GLB1	Distal
chr1	87620982	87621170	LINC01140	Distal
chr1	87666420	87666988	LINC01140	Distal
chr1	87793955	87794362	LMO4	Proximal
chr1	88139046	88139364	LINC01364	Distal
chr1	88938030	88938338	PKN2	Distal
chr1	90868572	90869161	BARHL2	Distal
chr1	91869881	91870054	HFM1	Proximal
chr1	92083018	92083354	CDC7	Distal
chr1	92146107	92146303	CDC7	Distal
chr1	92184573	92184754	TGFBR3	Distal
chr1	92232375	92232780	TGFBR3	Distal
chr1	92271004	92271288	TGFBR3	Distal
chr1	92907575	92907869	GFI1	Distal
chr1	92950962	92951599	GFI1	Proximal
chr1	93250514	93250687	EVI5	Distal
chr1	93352468	93352883	DIPK1A	Distal
chr1	94091200	94091399	BCAR3	Distal
chr1	94312890	94313246	BCAR3	Proximal
chr1	94478310	94478613	ABCA4	Distal
chr1	94534500	94534798	ABCA4	Distal
chr1	95017561	95017812	F3	Distal
chr1	95018851	95019140	F3	Distal
chr1	95082039	95082306	F3	Distal
chr1	95239033	95239293	SLC44A3	Distal
chr1	95239361	95240335	SLC44A3	Distal
chr1	95392979	95393301	CNN3	Proximal
chr1	95415619	95415823	LOC729970	Distal
chr1	95527211	95527655	ALG14	Distal
chr1	95552531	95552916	TLCD4	Distal
chr1	95698336	95698724	TLCD4-RWDD3	Proximal
chr1	95723445	95723743	RWDD3	Distal
chr1	95837325	95837598	LINC01761	Distal
chr1	95850216	95850427	LINC01761	Distal
chr1	95875965	95876194	LINC01761	Distal
chr1	99718186	99718524	PLPPR4	Distal
chr1	100039458	100039686	PALMD	Distal
chr1	101003944	101004239	GPR88	Proximal
chr1	102861113	102861527	OLFM3	Distal
chr1	104307969	104308256	AMY1A	Distal
chr1	104781633	104781886	LOC100129138	Distal
chr1	106175322	106175953	PRMT6	Distal
chr1	109076607	109076813	FAM102B	Distal
chr1	109359045	109359351	AKNAD1	Distal
chr1	109372153	109372463	AKNAD1	Distal
chr1	109677050	109677414	KIAA1324	Distal
chr1	109693846	109694124	KIAA1324	Distal
chr1	109724039	109724550	KIAA1324	Distal
chr1	109772508	109772774	SARS1	Distal
chr1	110504137	110504530	AHCYL1	Distal
chr1	111771227	111771449	CHI3L2	Proximal
chr1	112078369	112078628	RAP1A	Distal
chr1	112789697	112790210	CTTNBP2NL	Distal
chr1	113348745	113349057	TAFA3	Distal
chr1	113391978	113392237	AKR7A2P1	Distal
chr1	113678068	113678566	LRIG2	Distal
chr1	114347442	114347664	RSBN1	Distal
chr1	116257547	116257782	CASQ2	Distal
chr1	116454007	116454230	SLC22A15	Distal
chr1	116518666	116518857	SLC22A15	Proximal
chr1	116681848	116682017	MAB21L3	Distal
chr1	116864442	116864786	ATP1A1	Distal
chr1	116958787	116958978	ATP1A1-AS1	Distal
chr1	117008384	117008656	ATP1A1-AS1	Distal
chr1	117367318	117367853	CD2	Distal
chr1	117525402	117525628	CD101	Distal
chr1	117601985	117602155	TTF2	Proximal
chr1	117663520	117663784	TRIM45	Proximal
chr1	117665253	117665560	TRIM45	Proximal
chr1	117703548	117703833	TRIM45	Distal
chr1	117704502	117704839	TRIM45	Distal
chr1	117714457	117715029	VTCN1	Distal
chr1	117787516	117788058	VTCN1	Distal
chr1	118159064	118159259	TENT5C	Distal
chr1	118174333	118174742	TENT5C	Distal
chr1	118174938	118175401	TENT5C	Distal
chr1	118283020	118283500	TENT5C	Distal
chr1	118297168	118297785	TENT5C	Distal
chr1	118795669	118796575	SPAG17	Distal
chr1	120203085	120203311	ZNF697	Distal
chr1	120258064	120258506	PHGDH	Distal
chr1	120263638	120263993	PHGDH	Distal
chr1	120279954	120280361	PHGDH	Distal
chr1	120435777	120436443	ADAM30	Distal
chr1	121280757	121281113	EMBP1	Distal
chr1	144859767	144859999	PDE4DIP	Distal
chr1	145195837	145196070	NBPF10	Distal
chr1	145542635	145542887	ANKRD35	Distal
chr1	149297703	149297895	LINC02591	Distal
chr1	149875468	149875694	SV2A	Distal
chr1	149889398	149889769	SV2A	Proximal
chr1	150540055	150540966	ADAMTSL4	Distal
chr1	150622846	150623067	ENSA	Distal
chr1	151267244	151267557	ZNF687	Distal
chr1	151467104	151467597	CGN	Distal
chr1	151523047	151523227	MIR554	Distal
chr1	151538141	151538351	MIR554	Distal
chr1	151763105	151763465	TDRKH	Proximal
chr1	151995081	151995328	S100A11	Distal
chr1	151996528	151997089	S100A11	Distal
chr1	153095260	153095709	SPRR2F	Distal
chr1	153462694	153463126	S100A7	Distal
chr1	153538886	153539061	S100A2	Proximal
chr1	154506860	154507044	TDRD10	Distal
chr1	155176834	155177095	THBS3	Proximal
chr1	155826800	155826997	GON4L	Proximal
chr1	155954203	155954562	ARHGEF2	Distal
chr1	156441408	156441640	MEF2D	Distal
chr1	156589038	156589406	HAPLN2	Proximal
chr1	156631802	156632154	NES	Distal
chr1	156634359	156634569	NES	Distal
chr1	156645255	156646056	NES	Distal
chr1	156716499	156716774	HDGF	Distal
chr1	156785180	156785444	NTRK1	Proximal
chr1	157044060	157044311	ETV3L	Distal
chr1	157074449	157074738	ETV3L	Distal
chr1	157204744	157204931	ETV3	Distal
chr1	157271692	157272161	ETV3	Distal
chr1	157928129	157928393	KIRREL1	Distal
chr1	157972224	157972636	KIRREL1	Distal
chr1	157978432	157978776	KIRREL1	Distal
chr1	159133474	159133697	CADM3	Distal
chr1	159157797	159158362	CADM3-AS1	Distal
chr1	159656708	159657000	CRP	Distal
chr1	160509972	160510207	SLAMF6	Distal
chr1	160990956	160991215	F11R	Proximal
chr1	161102671	161102896	DEDD	Proximal
chr1	162162998	162163361	MIR4654	Distal
chr1	162666037	162666309	DDR2	Distal
chr1	162702494	162702862	HSD17B7	Distal
chr1	163000732	163001179	RGS4	Distal
chr1	163442128	163442364	NUF2	Distal
chr1	163535015	163535184	NUF2	Distal
chr1	164629205	164629799	PBX1	Distal
chr1	164717782	164718105	LOC100505795	Distal
chr1	164744126	164744693	LOC100505795	Proximal
chr1	164751186	164751556	LOC100505795	Distal
chr1	166272373	166272576	FAM78B	Distal
chr1	166916700	166916997	ILDR2	Distal
chr1	167786581	167786755	ADCY10	Distal
chr1	168106285	168106594	GPR161	Proximal
chr1	168156484	168156824	TIPRL	Distal
chr1	168773139	168773364	LINC00626	Distal
chr1	169085445	169085651	ATP1B1	Distal
chr1	171189791	171190110	FMO1	Distal
chr1	171247898	171248108	FMO1	Distal
chr1	171366235	171366656	TOP1P1	Distal
chr1	172189310	172189997	DNM3OS	Distal
chr1	173398622	173398964	LOC100506023	Distal
chr1	173399119	173399554	LOC100506023	Distal
chr1	174781759	174782346	RABGAP1L	Distal
chr1	174844541	174844761	RABGAP1L	Proximal
chr1	175598594	175598771	TNR	Distal
chr1	175684973	175685258	TNR	Distal
chr1	175772597	175772814	TNR	Distal
chr1	176660814	176661083	PAPPA2	Distal
chr1	176748673	176749335	MIR488	Distal
chr1	177023663	177024065	ASTN1	Distal
chr1	178029919	178030210	SEC16B	Distal
chr1	178511089	178511338	C1orf220	Proximal
chr1	178942367	178942670	FAM20B	Distal
chr1	179133653	179133822	ABL2	Distal
chr1	180126787	180127656	QSOX1	Distal
chr1	180240364	180240557	LHX4-AS1	Distal
chr1	180583959	180584179	XPR1	Distal
chr1	180894727	180895130	KIAA1614	Distal
chr1	181066329	181066680	IER5	Distal
chr1	181399437	181400084	CACNA1E	Distal
chr1	181748019	181748333	CACNA1E	Distal
chr1	182038171	182038541	ZNF648	Distal
chr1	182070567	182070782	ZNF648	Distal
chr1	182205516	182205728	GLUL	Distal
chr1	182270858	182271230	GLUL	Distal
chr1	182580822	182581366	LINC01686	Distal
chr1	183251635	183251870	NMNAT2	Distal
chr1	184724276	184724559	EDEM3	Proximal
chr1	184806014	184806477	NIBAN1	Distal
chr1	184874615	184875058	NIBAN1	Distal
chr1	184943127	184943400	NIBAN1	Proximal
chr1	185448836	185449416	GS1-279B7.1	Distal
chr1	186181556	186182021	PRG4	Distal
chr1	187486699	187487136	PLA2G4A	Distal
chr1	187996893	187997197	PLA2G4A	Distal
chr1	189898858	189899207	BRINP3	Distal
chr1	190919125	190919381	LINC01720	Distal
chr1	194179481	194179880	B3GALT2	Distal
chr1	195817416	195817932	KCNT2	Distal
chr1	196515441	196515728	MIR4735	Distal
chr1	197993946	197994245	LHX9	Distal
chr1	198757695	198758083	MIR181B1	Distal
chr1	199417226	199417411	MIR181A1HG	Distal
chr1	199790602	199790850	NR5A2	Distal
chr1	199887372	199887868	NR5A2	Distal
chr1	199990782	199990959	NR5A2	Distal
chr1	199991708	199992119	NR5A2	Distal
chr1	200002232	200002710	NR5A2	Distal
chr1	200045159	200045819	NR5A2	Distal
chr1	200050566	200050779	NR5A2	Distal
chr1	200367463	200367890	ZNF281	Distal
chr1	200452723	200452983	ZNF281	Distal
chr1	200462362	200463101	ZNF281	Distal
chr1	200860529	200860776	INAVA	Proximal
chr1	200861000	200861177	INAVA	Proximal
chr1	200865899	200866249	INAVA	Distal
chr1	201094227	201094644	ASCL5	Distal
chr1	201136088	201136461	TMEM9	Distal
chr1	201140000	201140376	TMEM9	Proximal
chr1	201141544	201141818	TMEM9	Proximal
chr1	201345677	201346571	TNNT2	Proximal
chr1	201472537	201472908	CSRP1	Distal
chr1	201500791	201501467	RPS10P7	Distal
chr1	201700459	201701288	NAV1	Distal
chr1	201714537	201714819	NAV1	Distal
chr1	201941726	201942026	RNPEP	Distal
chr1	201977244	201977547	ELF3	Proximal
chr1	202003734	202004188	ELF3	Distal
chr1	202038826	202039065	GPR37L1	Distal
chr1	202044049	202044347	GPR37L1	Distal
chr1	202054510	202054811	GPR37L1	Distal
chr1	202104958	202105239	ARL8A	Distal
chr1	202205549	202205868	LGR6	Distal
chr1	202501425	202501648	PPP1R12B	Distal
chr1	202588142	202588542	SYT2	Distal
chr1	202779643	202779961	PCAT6	Proximal
chr1	203118190	203118663	ADORA1	Distal
chr1	203251936	203252461	CHIT1	Distal
chr1	203256601	203256782	CHIT1	Distal
chr1	203259424	203259988	LINC01136	Distal
chr1	203289876	203290335	BTG2	Distal
chr1	203291734	203292505	BTG2	Distal
chr1	203296289	203296690	BTG2	Distal
chr1	203336000	203336425	FMOD	Distal
chr1	203456581	203457195	OPTC	Distal
chr1	203488368	203488937	OPTC	Distal
chr1	203522719	203522964	OPTC	Distal
chr1	203611373	203611685	ATP2B4	Distal
chr1	203619288	203619779	ATP2B4	Distal
chr1	203641497	203641931	ATP2B4	Distal
chr1	204047367	204047686	SOX13	Distal
chr1	204053436	204053870	SOX13	Distal
chr1	204062000	204062636	SOX13	Distal
chr1	204183028	204183381	GOLT1A	Proximal
chr1	204415657	204415886	PPP1R15B	Distal
chr1	204643669	204644062	LRRN2	Distal
chr1	204893148	204893727	NFASC	Distal
chr1	205175613	205175821	DSTYK	Distal
chr1	205242743	205242972	TMCC2	Distal
chr1	205270377	205270828	NUAK2	Distal
chr1	205420152	205420653	MIR135B	Distal
chr1	205639729	205640519	SLC45A3	Distal
chr1	206642819	206643049	IKBKE	Proximal
chr1	206878579	206878825	MAPKAPK2	Distal
chr1	206899784	206899991	MAPKAPK2	Distal
chr1	206942841	206943420	IL10	Distal
chr1	207127514	207127799	PIGR	Distal
chr1	208042342	208042662	CD34	Distal
chr1	208405432	208405780	PLXNA2	Distal
chr1	208406774	208407114	PLXNA2	Distal
chr1	208413077	208413487	PLXNA2	Distal
chr1	209219051	209219516	MIR205HG	Distal
chr1	209709490	209709790	CAMK1G	Distal
chr1	209827240	209827668	LAMB3	Distal
chr1	211849040	211849322	NEK2	Proximal
chr1	211876213	211876467	NEK2	Distal
chr1	211925792	211925963	NEK2	Distal
chr1	212106141	212106390	LPGAT1	Distal
chr1	212707491	212707718	ATF3	Distal
chr1	212780574	212780770	ATF3	Distal
chr1	212803386	212803652	FAM71A	Distal
chr1	213154554	213154831	VASH2	Distal
chr1	213665436	213665969	RPS6KC1	Distal
chr1	213758728	213759106	LINC00538	Distal
chr1	214157751	214157989	PROX1	Distal
chr1	214224050	214224219	PROX1	Distal
chr1	214620134	214620578	PTPN14	Distal
chr1	214633233	214633608	PTPN14	Distal
chr1	214678314	214678697	PTPN14	Distal
chr1	214687325	214687608	PTPN14	Distal
chr1	217537623	217538099	GPATCH2	Distal
chr1	217790700	217790924	GPATCH2	Distal
chr1	217899344	217899687	SPATA17	Distal
chr1	218329873	218330539	RRP15	Distal
chr1	218521239	218521511	TGFB2-AS1	Distal
chr1	218539979	218540432	TGFB2-AS1	Distal
chr1	218554217	218554453	TGFB2-AS1	Distal
chr1	218556661	218557060	TGFB2-AS1	Distal
chr1	218902022	218902658	TGFB2-AS1	Distal
chr1	219050825	219051208	LYPLAL1-DT	Distal
chr1	219077982	219078179	LYPLAL1-DT	Distal
chr1	219335005	219335195	LYPLAL1-DT	Distal
chr1	219560592	219560891	LYPLAL1	Distal
chr1	219564437	219564823	LYPLAL1	Distal
chr1	219586701	219587199	LYPLAL1	Distal
chr1	219607174	219607447	LYPLAL1	Distal
chr1	219679774	219680259	LYPLAL1	Distal
chr1	219736844	219737831	RNU5F-1	Distal
chr1	221100796	221101046	HLX	Distal
chr1	221348040	221348346	LINC02817	Distal
chr1	221475659	221475931	LINC02817	Distal
chr1	221882397	221882681	DUSP10	Distal
chr1	223002206	223002456	DISP1	Distal
chr1	223713833	223714258	CAPN8	Distal
chr1	224400558	224400794	DEGS1	Distal
chr1	224723395	224723788	CNIH3	Distal
chr1	225039391	225039988	DNAH14	Distal
chr1	225668709	225669052	ENAH	Distal
chr1	225840659	225840872	ENAH	Proximal
chr1	225869121	225869488	ENAH	Distal
chr1	226036396	226036601	EPHX1	Distal
chr1	226069795	226070162	TMEM63A	Proximal
chr1	226078811	226079265	LEFTY1	Distal
chr1	226096563	226096765	PYCR2	Distal
chr1	226844305	226844722	ITPKB	Distal
chr1	227060264	227060606	PSEN2	Distal
chr1	227133272	227133495	COQ8A	Distal
chr1	227163227	227163537	COQ8A	Distal
chr1	227628195	227628441	CDC42BPA	Distal
chr1	228083754	228083970	MIR5008	Distal
chr1	228104806	228105221	MIR5008	Distal
chr1	228129280	228129825	MIR5008	Proximal
chr1	228566348	228566551	OBSCN	Distal
chr1	228667672	228668103	RNF187	Distal
chr1	229047040	229047209	RHOU	Distal
chr1	229249073	229249552	RAB4A	Distal
chr1	229253729	229254231	RAB4A	Distal
chr1	229283805	229284330	RAB4A	Distal
chr1	229372869	229373583	RAB4A	Distal
chr1	229388882	229389375	RAB4A	Distal
chr1	229694624	229694843	ABCB10	Proximal
chr1	230214791	230215469	GALNT2	Distal
chr1	230436236	230436987	GALNT2	Distal
chr1	230623599	230624043	PGBD5	Distal
chr1	230638191	230638411	PGBD5	Distal
chr1	230651563	230651766	PGBD5	Distal
chr1	230746200	230746727	COG2	Distal
chr1	230904067	230904303	CAPN9	Distal
chr1	231210780	231211113	FAM89A	Distal
chr1	231243054	231243318	TRIM67	Distal
chr1	231298052	231298238	TRIM67	Proximal
chr1	231369614	231369897	GNPAT	Distal
chr1	231963177	231963356	DISC2	Distal
chr1	231992794	231993011	DISC2	Distal
chr1	232059838	232060191	DISC2	Distal
chr1	232765914	232766141	SIPA1L2	Distal
chr1	234040314	234040553	SLC35F3	Proximal
chr1	234398532	234398853	MIR4671	Distal
chr1	234681696	234682080	LINC01354	Distal
chr1	234752550	234752749	IRF2BP2	Distal
chr1	234779033	234779318	LINC00184	Distal
chr1	234886973	234887184	LINC01132	Distal
chr1	235092811	235093067	SNORA14B	Distal
chr1	235158110	235158375	SNORA14B	Distal
chr1	235253618	235253975	SNORA14B	Distal
chr1	235400361	235400618	ARID4B	Distal
chr1	236111319	236111593	NID1	Distal
chr1	239516972	239517293	CHRM3	Distal
chr1	239550157	239550390	CHRM3	Proximal
chr1	240286254	240286534	FMN2	Distal
chr1	240457795	240458108	FMN2	Distal
chr1	240701561	240701881	GREM2	Distal
chr1	241273342	241273799	MIR3123	Distal
chr1	241771741	241772024	CHML	Distal
chr1	243646762	243647210	MIR4677	Distal
chr1	244211176	244211605	ZBTB18	Proximal
chr1	244212547	244212775	ZBTB18	Proximal
chr1	244513412	244513665	C1orf100	Distal
chr1	245340448	245340702	KIF26B	Distal
chr1	245474020	245474365	KIF26B	Distal
chr1	245818034	245818455	KIF26B	Distal
chr1	245976510	245976971	SMYD3	Distal
chr1	246332177	246332366	SMYD3	Distal
chr1	246383105	246383401	SMYD3	Distal
chr10	352559	352993	DIP2C	Distal
chr10	659227	659594	MIR5699	Distal
chr10	1019990	1020292	GTPBP4	Distal
chr10	1029992	1030777	GTPBP4	Distal
chr10	1243249	1243562	ADARB2	Distal
chr10	2121812	2122306	LINC00700	Distal
chr10	2777056	2777383	PFKP	Distal
chr10	3052913	3053402	PFKP	Distal
chr10	3057256	3057619	PFKP	Distal
chr10	3255361	3255652	PITRM1	Distal
chr10	3389538	3389865	PITRM1	Distal
chr10	3761460	3761805	KLF6	Distal
chr10	3828878	3829077	KLF6	Distal
chr10	3869836	3870056	KLF6	Distal
chr10	4284027	4284291	LINC00705	Distal
chr10	5625580	5625972	CALML3	Distal
chr10	6128190	6128694	RBM17	Distal
chr10	6558286	6558707	PRKCQ	Distal
chr10	6616393	6616704	PRKCQ	Distal
chr10	6621040	6621363	PRKCQ	Proximal
chr10	7124066	7124294	LINC00707	Distal
chr10	7517528	7517755	SFMBT2	Distal
chr10	7529524	7529752	SFMBT2	Distal
chr10	7583719	7584205	ITIH5	Distal
chr10	7868825	7869286	TAF3	Distal
chr10	11364605	11365063	CELF2	Distal
chr10	11510171	11510382	USP6NL	Distal
chr10	11559316	11559492	USP6NL	Distal
chr10	11715741	11716010	USP6NL	Distal
chr10	12390121	12390568	CAMK1D	Distal
chr10	12433287	12433581	CAMK1D	Distal
chr10	13481858	13482282	BEND7	Distal
chr10	13716994	13717279	PRPF18	Distal
chr10	14302144	14302679	FRMD4A	Distal
chr10	14530413	14530648	FRMD4A	Distal
chr10	14574903	14575233	FAM107B	Distal
chr10	14774287	14774472	FAM107B	Distal
chr10	14853054	14853273	CDNF	Distal
chr10	15272215	15272527	NMT2	Distal
chr10	15383562	15383833	FAM171A1	Distal
chr10	15384230	15384401	FAM171A1	Distal
chr10	15386774	15387149	FAM171A1	Distal
chr10	15696620	15696789	ITGA8	Distal
chr10	15943983	15944194	MINDY3	Distal
chr10	16482925	16483154	PTER	Distal
chr10	16870113	16870387	RSU1	Distal
chr10	17430217	17430822	ST8SIA6-AS1	Distal
chr10	17686552	17686747	STAM	Proximal
chr10	18551953	18552187	CACNB2	Distal
chr10	18639303	18639609	CACNB2	Distal
chr10	19695240	19695581	PLXDC2	Distal
chr10	20255739	20256041	PLXDC2	Distal
chr10	20959251	20959516	MIR4675	Distal
chr10	21001400	21001625	MIR4675	Distal
chr10	21160679	21161092	NEBL	Distal
chr10	22020859	22021327	MLLT10	Distal
chr10	22656975	22657144	SPAG6	Distal
chr10	22989290	22989693	PIP4K2A	Distal
chr10	23027488	23027841	PIP4K2A	Distal
chr10	23334845	23335471	MSRB2	Distal
chr10	23461965	23462440	PTF1A	Distal
chr10	23463400	23463887	PTF1A	Distal
chr10	23464020	23464293	PTF1A	Distal
chr10	23508231	23508500	PTF1A	Distal
chr10	23542802	23543095	PTF1A	Distal
chr10	23552771	23553042	PTF1A	Distal
chr10	23749350	23749673	OTUD1	Distal
chr10	23983940	23984214	KIAA1217	Proximal
chr10	24173549	24174047	KIAA1217	Distal
chr10	24207281	24207622	KIAA1217	Distal
chr10	24540387	24540887	KIAA1217	Distal
chr10	24600006	24600287	MIR603	Distal
chr10	24607461	24607681	MIR603	Distal
chr10	24671055	24671337	KIAA1217	Distal
chr10	24754891	24755176	KIAA1217	Proximal
chr10	24830149	24830812	KIAA1217	Proximal
chr10	25550124	25550382	GPR158-AS1	Distal
chr10	27023109	27023476	PDSS1	Proximal
chr10	27847561	27847846	RAB18	Distal
chr10	28179980	28180221	ARMC4	Distal
chr10	28573023	28573368	MPP7	Distal
chr10	28654920	28655171	MPP7	Distal
chr10	28797438	28797870	WAC-AS1	Distal
chr10	28952794	28953067	BAMBI	Distal
chr10	29032342	29032962	LINC00837	Distal
chr10	29058413	29058603	LINC00837	Distal
chr10	29264882	29265097	LINC00837	Distal
chr10	29808636	29808905	SVIL	Distal
chr10	29824235	29824822	MIR604	Distal
chr10	29923940	29924143	SVIL	Proximal
chr10	29924729	29924989	SVIL	Proximal
chr10	30131039	30131286	SVIL	Distal
chr10	30246972	30247217	JCAD	Distal
chr10	30345907	30346127	JCAD	Distal
chr10	30358807	30359250	JCAD	Distal
chr10	30361833	30362112	JCAD	Distal
chr10	30648766	30649180	MTPAP	Distal
chr10	30672243	30672508	MTPAP	Distal
chr10	30816882	30817253	MAP3K8	Distal
chr10	30825548	30826034	LYZL2	Distal
chr10	30842488	30842839	LYZL2	Distal
chr10	32060275	32060486	ARHGAP12	Distal
chr10	32460270	32460569	KIF5B	Distal
chr10	33270860	33271167	ITGB1	Distal
chr10	33330331	33331359	ITGB1	Distal
chr10	33476415	33476717	NRP1	Distal
chr10	33553252	33553427	NRP1	Distal
chr10	33562336	33562938	NRP1	Distal
chr10	33576141	33576347	NRP1	Distal
chr10	33711993	33712357	NRP1	Distal
chr10	34525931	34526249	PARD3	Distal
chr10	34958957	34959231	PARD3	Distal
chr10	35028788	35029261	PARD3	Distal
chr10	35069805	35070508	PARD3	Distal
chr10	35597466	35597766	CCNY	Distal
chr10	35698316	35698551	CCNY	Distal
chr10	35739634	35739952	CCNY	Distal
chr10	36173706	36174005	FZD8	Distal
chr10	44194923	44195141	ZNF32	Distal
chr10	44516463	44516715	LINC00841	Distal
chr10	44552762	44553344	LINC00841	Distal
chr10	45135959	45136195	CXCL12	Distal
chr10	45459743	45459977	RASSF4	Distal
chr10	45967514	45967683	MARCHF8	Distal
chr10	47002681	47002908	GPRIN2	Distal
chr10	47107528	47107941	NPY4R	Distal
chr10	48361412	48361731	ZNF488	Distal
chr10	48484371	48484764	GDF10	Distal
chr10	49552362	49552531	MAPK8	Distal
chr10	49647839	49648078	ARHGAP22	Distal
chr10	49802980	49803182	ARHGAP22	Distal
chr10	50438237	50438488	TMEM273	Distal
chr10	51039829	51039998	OGDHL	Distal
chr10	52266816	52267229	SGMS1	Distal
chr10	53746334	53746739	PRKG1	Distal
chr10	56201157	56201379	PCDH15	Distal
chr10	57390990	57391433	PCDH15	Distal
chr10	57652155	57652357	PCDH15	Distal
chr10	59625049	59625258	IPMK	Distal
chr10	60041177	60041452	CISD1	Distal
chr10	60228417	60228590	BICC1	Distal
chr10	60761703	60762316	PHYHIPL	Distal
chr10	60833207	60833560	PHYHIPL	Distal
chr10	61658645	61658969	CCDC6	Distal
chr10	62365224	62365563	ANK3	Distal
chr10	62940405	62940672	RHOBTB1	Distal
chr10	63573319	63573621	ARID5B	Distal
chr10	64929277	64929705	JMJD1C	Distal
chr10	66386553	66386823	ANXA2P3	Distal
chr10	67101366	67101694	ANXA2P3	Distal
chr10	67101783	67102313	ANXA2P3	Distal
chr10	67524758	67525269	ANXA2P3	Distal
chr10	67670613	67670839	LRRTM3	Distal
chr10	67952385	67952844	LRRTM3	Distal
chr10	69492719	69492903	CTNNA3	Distal
chr10	70630934	70631380	DDX50	Distal
chr10	71329885	71330134	NEUROG3	Distal
chr10	71425599	71425768	FAM241B	Distal
chr10	71658415	71658661	COL13A1	Distal
chr10	72150696	72151244	LRRC20	Distal
chr10	72678957	72679345	PCBD1	Distal
chr10	73310022	73310615	CDH23	Distal
chr10	73758886	73759330	CHST3	Distal
chr10	73816757	73816944	SPOCK2	Distal
chr10	73989148	73989330	ASCC1	Distal
chr10	74025799	74026101	DDIT4	Distal
chr10	74161736	74161940	DNAJB12	Distal
chr10	74184698	74185381	DNAJB12	Distal
chr10	74517518	74517741	MIR4676	Distal
chr10	76317723	76317980	KAT6B	Distal
chr10	76464475	76464733	KAT6B	Distal
chr10	76741957	76742229	DUPD1	Distal
chr10	76781643	76781918	DUPD1	Distal
chr10	77021685	77022245	COMTD1	Distal
chr10	77272066	77272733	ZNF503-AS2	Distal
chr10	77874986	77876061	LRMDA	Distal
chr10	77878601	77879070	LRMDA	Distal
chr10	77909357	77910248	LRMDA	Distal
chr10	77945818	77946034	LRMDA	Distal
chr10	78011273	78012045	LRMDA	Distal
chr10	78526556	78526851	KCNMA1	Distal
chr10	78631326	78631504	KCNMA1	Distal
chr10	79727357	79727526	DLG5-AS1	Distal
chr10	80062897	80063238	LINC00595	Distal
chr10	80095396	80095631	LINC00595	Distal
chr10	80288593	80288835	LINC00595	Distal
chr10	80677475	80677774	ZMIZ1-AS1	Distal
chr10	80724679	80725187	ZMIZ1-AS1	Distal
chr10	80785002	80785410	ZMIZ1-AS1	Distal
chr10	80819680	80819875	ZMIZ1-AS1	Distal
chr10	81870833	81871135	PLAC9	Distal
chr10	82203355	82203571	TSPAN14	Distal
chr10	82258639	82258890	SH2D4B	Distal
chr10	82312074	82312539	SH2D4B	Distal
chr10	83728618	83728787	NRG3	Distal
chr10	83780849	83781121	NRG3	Distal
chr10	84157410	84157830	NRG3	Distal
chr10	84573438	84574115	NRG3	Distal
chr10	85305492	85306314	GHITM	Distal
chr10	85837583	85837803	GHITM	Distal
chr10	86030485	86030725	LINC00858	Distal
chr10	86585243	86585492	CCSER2	Distal
chr10	86596685	86597526	CCSER2	Distal
chr10	86752930	86753871	CCSER2	Distal
chr10	86984350	86984741	GRID1-AS1	Distal
chr10	88421705	88422114	OPN4	Distal
chr10	88726529	88727010	ADIRF	Distal
chr10	89378627	89378855	PAPSS2	Distal
chr10	89924442	89924681	PTEN	Distal
chr10	90003486	90003933	RNLS	Distal
chr10	90463024	90463339	LIPK	Distal
chr10	90911730	90912062	CH25H	Distal
chr10	90930013	90930351	CH25H	Distal
chr10	91274875	91275702	SLC16A12	Distal
chr10	91307748	91308299	SLC16A12	Distal
chr10	91403894	91404176	PANK1	Proximal
chr10	92515308	92515580	HTR7	Distal
chr10	93350929	93351619	HECTD2-AS1	Distal
chr10	93352294	93352771	HECTD2-AS1	Distal
chr10	93363850	93364117	HECTD2-AS1	Distal
chr10	93598018	93598384	TNKS2	Distal
chr10	94487478	94487714	HHEX	Distal
chr10	94790621	94791119	CYP26C1	Distal
chr10	95205379	95205626	MYOF	Distal
chr10	98047556	98047864	DNTT	Distal
chr10	98433361	98433880	PIK3AP1	Distal
chr10	98507899	98508084	PIK3AP1	Distal
chr10	98945475	98945644	SLIT1	Proximal
chr10	99309663	99310005	ANKRD2	Distal
chr10	99621727	99621997	GOLGA7B	Distal
chr10	99644563	99644802	GOLGA7B	Distal
chr10	100220508	100220765	HPS1	Distal
chr10	100432799	100433202	HPS1	Distal
chr10	100669665	100670020	HPSE2	Distal
chr10	101935076	101935355	ERLIN1	Distal
chr10	102242249	102242474	WNT8B	Distal
chr10	102499527	102499882	PAX2	Distal
chr10	102526889	102527118	PAX2	Distal
chr10	102984925	102985222	LBX1	Distal
chr10	103476639	103476936	FBXW4	Distal
chr10	103478406	103478793	FBXW4	Distal
chr10	104005627	104005890	GBF1	Proximal
chr10	104343654	104343839	SUFU	Distal
chr10	104536766	104537111	WBP1L	Proximal
chr10	104636326	104636752	AS3MT	Distal
chr10	105212137	105212400	CALHM2	Proximal
chr10	105267265	105268019	NEURL1	Distal
chr10	105272474	105272699	NEURL1	Distal
chr10	105336644	105336946	NEURL1	Distal
chr10	105616134	105616342	SH3PXD2A	Proximal
chr10	105827256	105827575	COL17A1	Distal
chr10	106002788	106003029	CFAP43	Distal
chr10	106470966	106471268	SORCS3	Distal
chr10	107755778	107756007	SORCS3	Distal
chr10	107906797	107907143	SORCS3	Distal
chr10	108273236	108273496	SORCS1	Distal
chr10	110834977	110835247	XPNPEP1	Distal
chr10	110841824	110842100	XPNPEP1	Distal
chr10	110863037	110863484	XPNPEP1	Distal
chr10	111675374	111675754	XPNPEP1	Distal
chr10	111694937	111695139	XPNPEP1	Distal
chr10	111725119	111725529	ADD3	Distal
chr10	111770694	111771000	ADD3-AS1	Distal
chr10	112136351	112136702	SMNDC1	Distal
chr10	112200209	112200530	DUSP5	Distal
chr10	112315052	112315221	SMC3	Distal
chr10	112439819	112440171	RBM20	Distal
chr10	112506177	112506666	RBM20	Distal
chr10	112593494	112593669	PDCD4-AS1	Distal
chr10	112960368	112960968	ADRA2A	Distal
chr10	113107374	113107749	ADRA2A	Distal
chr10	113704117	113704339	GPAM	Distal
chr10	114067624	114067968	TECTB	Distal
chr10	114330308	114330587	MIR4295	Distal
chr10	114340330	114340598	MIR4295	Distal
chr10	114467778	114468044	MIR4295	Distal
chr10	114498592	114499023	MIR4295	Distal
chr10	114499434	114499698	MIR4295	Distal
chr10	114563973	114564175	TCF7L2	Distal
chr10	114595777	114595966	TCF7L2	Distal
chr10	114726374	114726576	TCF7L2	Distal
chr10	114778378	114778595	TCF7L2	Distal
chr10	114779914	114780161	TCF7L2	Distal
chr10	114853228	114853594	TCF7L2	Distal
chr10	114892231	114892724	TCF7L2	Distal
chr10	115024004	115024526	TCF7L2	Distal
chr10	115032987	115033163	TCF7L2	Distal
chr10	115033233	115033645	TCF7L2	Distal
chr10	115165538	115165848	HABP2	Distal
chr10	115170693	115171092	HABP2	Distal
chr10	115191343	115192186	HABP2	Distal
chr10	115373860	115374167	NRAP	Distal
chr10	115613891	115614096	DCLRE1A	Proximal
chr10	115635068	115635317	NHLRC2	Distal
chr10	116122208	116122409	AFAP1L2	Distal
chr10	116123888	116124243	AFAP1L2	Distal
chr10	116265088	116265331	ABLIM1	Distal
chr10	116789232	116789586	ATRNL1	Distal
chr10	117607341	117607556	GFRA1	Distal
chr10	117922482	117922706	GFRA1	Distal
chr10	118014382	118014646	GFRA1	Distal
chr10	119423202	119423502	EMX2OS	Distal
chr10	119968703	119969008	FAM204A	Distal
chr10	120788736	120789084	NANOS1	Proximal
chr10	120864025	120864356	DENND10P1	Proximal
chr10	120949309	120949641	PRDX3	Distal
chr10	120949796	120949983	PRDX3	Distal
chr10	121071820	121072086	MIR4681	Distal
chr10	121169418	121169774	MIR4681	Distal
chr10	121172935	121173266	MIR4681	Distal
chr10	121173582	121173994	MIR4681	Distal
chr10	121768245	121768467	MIR4682	Distal
chr10	121820864	121821226	MIR4682	Distal
chr10	122298510	122299052	PLPP4	Distal
chr10	122823347	122823621	WDR11	Distal
chr10	122918478	122918667	WDR11	Distal
chr10	123127870	123128192	FGFR2	Distal
chr10	123193793	123194104	FGFR2	Distal
chr10	123287299	123287517	FGFR2	Distal
chr10	123302334	123302856	FGFR2	Distal
chr10	123313045	123313306	FGFR2	Distal
chr10	123318751	123319148	FGFR2	Distal
chr10	123731701	123731969	NSMCE4A	Distal
chr10	123930865	123931071	TACC2	Distal
chr10	123942950	123943340	TACC2	Distal
chr10	124461236	124461591	C10orf120	Distal
chr10	124605449	124605632	FAM24B-CUZD1	Proximal
chr10	125063011	125063613	BUB3	Distal
chr10	125795617	125795968	CHST15	Distal
chr10	126382800	126383021	FAM53B	Distal
chr10	126396819	126397081	FAM53B	Distal
chr10	126480027	126480263	EEF1AKMT2	Proximal
chr10	126697706	126698046	CTBP2	Distal
chr10	126745691	126746018	MIR4296	Distal
chr10	126793374	126793752	CTBP2	Distal
chr10	126845216	126845905	CTBP2	Distal
chr10	126878591	126878806	CTBP2	Distal
chr10	126879001	126879319	CTBP2	Distal
chr10	126905059	126905433	CTBP2	Distal
chr10	126905568	126905898	CTBP2	Distal
chr10	127279956	127280201	TEX36-AS1	Distal
chr10	127702161	127702445	FANK1	Distal
chr10	127751186	127751405	FANK1	Distal
chr10	127859353	127859728	FANK1	Distal
chr10	128271888	128272685	C10orf90	Distal
chr10	129283496	129283701	NPS	Distal
chr10	129283892	129284095	NPS	Distal
chr10	129948435	129948679	MKI67	Distal
chr10	130545860	130546187	MKI67	Distal
chr10	130758109	130758530	MGMT	Distal
chr10	131682336	131682561	MIR4297	Distal
chr10	131925897	131926315	GLRX3	Distal
chr10	132134991	132135350	GLRX3	Distal
chr10	132209964	132210291	GLRX3	Distal
chr10	132404247	132404689	MIR378C	Distal
chr10	133279301	133279568	TCERG1L	Distal
chr10	134222427	134222696	PWWP2B	Distal
chr10	134261449	134261669	C10orf91	Distal
chr10	134328790	134329032	INPP5A	Distal
chr10	134330694	134330868	INPP5A	Distal
chr10	134332092	134332359	INPP5A	Distal
chr10	134675045	134675388	CFAP46	Distal
chr10	134893519	134893737	ADGRA1	Distal
chr10	134956844	134957050	KNDC1	Distal
chr10	134999698	135000176	KNDC1	Distal
chr10	135132079	135132337	TUBGCP2	Distal
chr10	135170921	135171192	FUOM	Proximal
chr11	364546	364865	B4GALNT4	Distal
chr11	441946	442175	ANO9	Proximal
chr11	884033	884330	CHID1	Distal
chr11	1430415	1430693	BRSK2	Proximal
chr11	1628987	1629254	KRTAP5-3	Proximal
chr11	1695470	1695794	FAM99A	Distal
chr11	1696198	1696428	FAM99A	Distal
chr11	1697236	1697478	FAM99B	Distal
chr11	1703540	1703986	FAM99B	Distal
chr11	1718632	1719008	KRTAP5-6	Proximal
chr11	1852071	1852292	SYT8	Distal
chr11	1990300	1990823	MRPL23-AS1	Distal
chr11	2000059	2000636	MRPL23-AS1	Distal
chr11	2004012	2004882	MRPL23-AS1	Distal
chr11	2009245	2010553	MRPL23-AS1	Proximal
chr11	2010770	2010947	MRPL23-AS1	Proximal
chr11	2141900	2142170	INS-IGF2	Distal
chr11	2169888	2170078	IGF2	Proximal
chr11	2200141	2200393	MIR4686	Distal
chr11	2232292	2232610	MIR4686	Distal
chr11	2583520	2583847	KCNQ1	Distal
chr11	2713697	2713976	KCNQ1OT1	Distal
chr11	2749972	2750389	KCNQ1OT1	Distal
chr11	2751747	2751973	KCNQ1OT1	Distal
chr11	2753737	2754114	KCNQ1OT1	Distal
chr11	2758387	2758558	KCNQ1OT1	Distal
chr11	2952027	2952259	PHLDA2	Distal
chr11	4725644	4725851	OR51E2	Distal
chr11	4978656	4978916	OR51A2	Distal
chr11	7592413	7592646	PPFIBP2	Distal
chr11	7616207	7616532	PPFIBP2	Distal
chr11	8816150	8816569	DENND2B	Distal
chr11	9561448	9561743	WEE1	Distal
chr11	9589822	9590075	WEE1	Distal
chr11	11162028	11162247	CSNK2A3	Distal
chr11	11200647	11200905	CSNK2A3	Distal
chr11	12072686	12072915	DKK3	Distal
chr11	12201840	12202147	MICAL2	Distal
chr11	12269995	12270191	MICAL2	Distal
chr11	12397718	12398032	PARVA	Proximal
chr11	12494648	12495381	PARVA	Distal
chr11	12703836	12704021	TEAD1	Distal
chr11	12709029	12709199	TEAD1	Distal
chr11	12867373	12867794	TEAD1	Distal
chr11	13031462	13032012	RASSF10	Proximal
chr11	13033873	13034166	RASSF10	Distal
chr11	13896998	13897555	SPON1	Distal
chr11	14263905	14264178	RRAS2	Distal
chr11	14708923	14709516	PDE3B	Distal
chr11	15778162	15778501	INSC	Distal
chr11	15782311	15782621	INSC	Distal
chr11	15990970	15991165	SOX6	Distal
chr11	16173412	16174014	SOX6	Distal
chr11	16215664	16216003	SOX6	Distal
chr11	16316953	16317398	SOX6	Distal
chr11	16915038	16915227	PLEKHA7	Distal
chr11	16958114	16958532	PLEKHA7	Distal
chr11	17035349	17035616	PLEKHA7	Proximal
chr11	17037384	17037596	PLEKHA7	Distal
chr11	19277642	19277845	E2F8	Distal
chr11	19420312	19420584	NAV2	Distal
chr11	19843139	19843308	MIR4694	Distal
chr11	20029067	20029454	NAV2	Distal
chr11	20032845	20033197	NAV2	Distal
chr11	20055452	20055745	NAV2	Distal
chr11	22530359	22530658	FANCF	Distal
chr11	27223206	27223476	BBOX1	Distal
chr11	27237860	27238134	CCDC34	Distal
chr11	27395673	27396098	CCDC34	Distal
chr11	27481626	27482480	LGR4	Distal
chr11	27594681	27594938	LINC00678	Distal
chr11	28670163	28670740	METTL15	Distal
chr11	28676356	28676666	METTL15	Distal
chr11	28944152	28944549	METTL15	Distal
chr11	31082458	31082686	NA	Distal
chr11	31148361	31148705	NA	Proximal
chr11	31463741	31463984	IMMP1L	Distal
chr11	31531026	31531568	IMMP1L	Proximal
chr11	31658769	31658960	ELP4	Distal
chr11	31839182	31839530	PAX6	Proximal
chr11	32112297	32112551	RCN1	Proximal
chr11	33499633	33499897	KIAA1549L	Distal
chr11	33529591	33529808	KIAA1549L	Distal
chr11	33709115	33709590	C11orf91	Distal
chr11	34284991	34285324	ABTB2	Distal
chr11	34535249	34535611	ELF5	Proximal
chr11	34568256	34568518	ELF5	Distal
chr11	34653655	34653935	EHF	Proximal
chr11	34673145	34673350	EHF	Distal
chr11	35287634	35288031	CD44	Distal
chr11	35757467	35757886	TRIM44	Distal
chr11	36176571	36176902	LDLRAD3	Distal
chr11	36650124	36650472	RAG2	Distal
chr11	36921395	36921640	RAG2	Distal
chr11	37106849	37107842	RAG2	Distal
chr11	37269844	37270104	RAG2	Distal
chr11	42265149	42265385	LINC02740	Distal
chr11	44608353	44608604	CD82	Distal
chr11	44706407	44706812	TSPAN18	Distal
chr11	44761936	44762123	TSPAN18	Distal
chr11	44915750	44915943	TSPAN18	Distal
chr11	44949747	44949935	TSPAN18	Distal
chr11	45845019	45845238	SLC35C1	Distal
chr11	45943570	45943948	LARGE2	Proximal
chr11	46019148	46019445	PHF21A	Distal
chr11	46318411	46318834	CREB3L1	Distal
chr11	47148727	47149227	ARFGAP2	Distal
chr11	47945959	47946243	PTPRJ	Distal
chr11	48012971	48013144	PTPRJ	Distal
chr11	55723969	55724441	OR10AG1	Distal
chr11	56652519	56653071	OR5AK2	Distal
chr11	57009812	57010072	APLNR	Distal
chr11	57056692	57056995	TNKS1BP1	Distal
chr11	57079074	57079348	TNKS1BP1	Distal
chr11	57267910	57268293	SLC43A1	Distal
chr11	57365363	57365551	SERPING1	Proximal
chr11	57406615	57407087	MIR130A	Distal
chr11	57543606	57543908	CTNND1	Distal
chr11	57546704	57547145	CTNND1	Distal
chr11	57586916	57587254	CTNND1	Distal
chr11	57739510	57739773	OR9Q1	Distal
chr11	58328828	58329225	LPXN	Distal
chr11	59624819	59625153	TCN1	Distal
chr11	59643450	59643941	TCN1	Distal
chr11	60673917	60674140	PRPF19	Proximal
chr11	60715557	60716235	SLC15A3	Distal
chr11	61294590	61294823	LRRC10B	Distal
chr11	61370591	61370801	RPLP0P2	Distal
chr11	61418678	61418971	DAGLA	Distal
chr11	61422471	61422670	DAGLA	Distal
chr11	61428400	61428721	DAGLA	Distal
chr11	61434317	61434745	DAGLA	Distal
chr11	61517216	61517618	MYRF	Distal
chr11	61742514	61742986	FTH1	Distal
chr11	61849540	61849733	INCENP	Distal
chr11	62539861	62540188	TAF6L	Distal
chr11	62676515	62676896	CHRM1	Distal
chr11	62692838	62693059	CHRM1	Distal
chr11	62695473	62695837	CHRM1	Distal
chr11	63257370	63257834	PLAAT5	Proximal
chr11	63259047	63259775	PLAAT5	Proximal
chr11	63607608	63607890	MARK2	Distal
chr11	63815514	63815758	FLRT1	Distal
chr11	64095555	64095749	PRDX5	Distal
chr11	64102547	64102842	CCDC88B	Distal
chr11	64215857	64216124	LINC02724	Proximal
chr11	64764314	64764643	BATF2	Proximal
chr11	64980680	64981055	SLC22A20P	Proximal
chr11	65180106	65180429	NEAT1	Distal
chr11	65189694	65189957	NEAT1	Proximal
chr11	65473832	65474065	KAT5	Distal
chr11	65554542	65554766	OVOL1	Proximal
chr11	65584998	65585303	SNX32	Distal
chr11	66056036	66056255	YIF1A	Proximal
chr11	66247894	66248099	DPP3	Proximal
chr11	66446034	66446295	RBM4B	Proximal
chr11	66462182	66462473	SPTBN2	Distal
chr11	66843566	66843822	RHOD	Distal
chr11	67350983	67351188	GSTP1	Proximal
chr11	67413151	67413518	ACY3	Distal
chr11	67785105	67785295	ALDH3B1	Distal
chr11	67805675	67805981	TCIRG1	Proximal
chr11	68095824	68096078	LRP5	Distal
chr11	68141756	68141995	LRP5	Distal
chr11	68359207	68359539	PPP6R3	Distal
chr11	68840764	68841070	TPCN2	Distal
chr11	68899122	68899399	TPCN2	Distal
chr11	68924732	68925020	TPCN2	Distal
chr11	68946469	68946810	MYEOV	Distal
chr11	68959732	68960129	MYEOV	Distal
chr11	69017143	69017499	MYEOV	Distal
chr11	69044795	69045089	MYEOV	Distal
chr11	69045348	69045968	MYEOV	Distal
chr11	69151722	69152361	MYEOV	Distal
chr11	69152460	69152945	MYEOV	Distal
chr11	69203299	69203468	MYEOV	Distal
chr11	69203520	69203937	MYEOV	Distal
chr11	69231931	69232532	MYEOV	Distal
chr11	69311991	69312363	CCND1	Distal
chr11	69962811	69963019	ANO1	Distal
chr11	70049005	70049382	FADD	Proximal
chr11	70549826	70550436	SHANK2	Distal
chr11	70672335	70672890	SHANK2-AS3	Distal
chr11	70885893	70886671	SHANK2	Distal
chr11	70962861	70963110	SHANK2	Distal
chr11	70994959	70995424	SHANK2	Distal
chr11	71249388	71249694	KRTAP5-8	Proximal
chr11	71279652	71280003	KRTAP5-10	Distal
chr11	72240167	72240412	MIR139	Distal
chr11	72492087	72492274	STARD10	Proximal
chr11	73038131	73038351	ARHGEF17	Distal
chr11	73042692	73042937	ARHGEF17	Distal
chr11	73363242	73363676	PLEKHB1	Proximal
chr11	73472366	73472572	RAB6A	Proximal
chr11	73550191	73550430	PAAF1	Distal
chr11	74123996	74124308	PGM2L1	Distal
chr11	74407979	74408392	CHRDL2	Distal
chr11	74437583	74437867	CHRDL2	Distal
chr11	74862952	74863584	SLCO2B1	Proximal
chr11	75012702	75013221	MIR326	Distal
chr11	75054396	75054814	ARRB1	Distal
chr11	75228654	75229256	GDPD5	Distal
chr11	75230954	75231261	GDPD5	Distal
chr11	75235060	75235268	GDPD5	Distal
chr11	75303784	75304231	SERPINH1	Distal
chr11	75311437	75311732	SERPINH1	Distal
chr11	76096808	76097406	THAP12	Distal
chr11	76309951	76310364	EMSY	Distal
chr11	76511629	76511970	TSKU	Distal
chr11	76673994	76674345	B3GNT6	Distal
chr11	76943361	76943627	MYO7A	Distal
chr11	77903520	77903787	USP35	Distal
chr11	78657805	78658403	TENM4	Distal
chr11	78771047	78771422	TENM4	Distal
chr11	79144525	79144928	TENM4	Distal
chr11	79605900	79606182	TENM4	Distal
chr11	79675350	79675798	TENM4	Distal
chr11	79820803	79821092	TENM4	Distal
chr11	80306156	80306370	TENM4	Distal
chr11	81287938	81288139	MIR4300	Distal
chr11	82468074	82468534	FAM181B	Distal
chr11	82708353	82708618	RAB30	Proximal
chr11	84028236	84028434	DLG2	Proximal
chr11	84148468	84148752	DLG2	Distal
chr11	86180876	86181401	CCDC81	Distal
chr11	86229115	86229641	CCDC81	Distal
chr11	86522937	86523237	PRSS23	Distal
chr11	86635062	86635535	FZD4	Distal
chr11	86645707	86645886	FZD4	Distal
chr11	86665746	86666068	FZD4	Proximal
chr11	87026953	87027247	TMEM135	Distal
chr11	88030616	88030956	CTSC	Distal
chr11	88748921	88749131	GRM5	Distal
chr11	88771613	88772160	GRM5	Distal
chr11	91605412	91605680	FAT3	Distal
chr11	91731671	91731992	FAT3	Distal
chr11	91944964	91945153	FAT3	Distal
chr11	91982468	91982826	FAT3	Distal
chr11	92228201	92228718	FAT3	Distal
chr11	93013180	93013577	DEUP1	Distal
chr11	94397558	94398027	PIWIL4	Distal
chr11	94438622	94438863	AMOTL1	Distal
chr11	94509735	94509932	AMOTL1	Distal
chr11	95448882	95449436	FAM76B	Distal
chr11	95927205	95927446	MIR1260B	Distal
chr11	95971061	95971343	MIR1260B	Distal
chr11	97643712	97644072	CNTN5	Distal
chr11	97970206	97970394	CNTN5	Distal
chr11	98910667	98910945	CNTN5	Distal
chr11	99966540	99966778	CNTN5	Distal
chr11	100501673	100502178	ARHGAP42	Distal
chr11	100508517	100508827	ARHGAP42	Distal
chr11	100509969	100510272	ARHGAP42	Distal
chr11	102218979	102219207	BIRC2	Proximal
chr11	102291922	102292299	TMEM123	Distal
chr11	102473846	102474192	MMP20	Distal
chr11	104034744	104035057	PDGFD	Proximal
chr11	104133807	104134106	PDGFD	Distal
chr11	105239499	105239930	CARD18	Distal
chr11	106027065	106027278	AASDHPPT	Distal
chr11	106079496	106080050	AASDHPPT	Distal
chr11	106120505	106120947	AASDHPPT	Distal
chr11	106333066	106333293	AASDHPPT	Distal
chr11	106337674	106337856	AASDHPPT	Distal
chr11	106353613	106353998	AASDHPPT	Distal
chr11	107650554	107650883	SLN	Distal
chr11	110001319	110001560	ZC3H12C	Proximal
chr11	111230934	111231103	MIR4491	Distal
chr11	111636302	111636636	PPP2R1B	Proximal
chr11	111789285	111789772	HSPB2	Distal
chr11	111797440	111797703	DIXDC1	Proximal
chr11	112945755	112946355	NCAM1	Distal
chr11	113008824	113009158	NCAM1	Distal
chr11	113255219	113255595	ANKK1	Distal
chr11	113921434	113921603	ZBTB16	Distal
chr11	113931413	113931711	ZBTB16	Proximal
chr11	113954915	113955579	ZBTB16	Distal
chr11	113956664	113957036	ZBTB16	Distal
chr11	114080178	114080395	NNMT	Distal
chr11	114082693	114082905	NNMT	Distal
chr11	114388838	114389067	NXPE1	Distal
chr11	115398458	115398897	CADM1	Distal
chr11	115406375	115406824	CADM1	Distal
chr11	115588778	115589383	LINC00900	Distal
chr11	115829779	115830120	LINC00900	Distal
chr11	115834934	115835147	LINC00900	Distal
chr11	116557478	116557965	BUD13	Distal
chr11	117170274	117170616	BACE1	Distal
chr11	117704190	117704483	FXYD2	Distal
chr11	117924067	117924336	TMPRSS4	Distal
chr11	118065086	118065297	JAML	Distal
chr11	118476328	118476587	PHLDB1	Proximal
chr11	118505573	118506020	PHLDB1	Distal
chr11	118749911	118750233	CXCR5	Distal
chr11	118763108	118763421	CXCR5	Proximal
chr11	119076277	119076619	CBL	Proximal
chr11	119511376	119511625	NECTIN1	Distal
chr11	119534791	119535035	NECTIN1	Distal
chr11	119610830	119611032	NECTIN1	Distal
chr11	119710164	119710477	NECTIN1	Distal
chr11	120055893	120056116	OAF	Distal
chr11	120581180	120581528	GRIK4	Distal
chr11	121107399	121107588	SC5D	Distal
chr11	121534937	121535213	SORL1	Distal
chr11	121562967	121563473	SORL1	Distal
chr11	122497156	122497452	UBASH3B	Distal
chr11	123806870	123807213	OR4D5	Distal
chr11	123950376	123950680	VWA5A	Distal
chr11	124492445	124492744	TBRG1	Proximal
chr11	124624698	124624936	ESAM	Distal
chr11	124791315	124791484	HEPACAM	Distal
chr11	125037855	125038232	PKNOX2	Distal
chr11	125071457	125071654	PKNOX2	Distal
chr11	125132996	125133638	PKNOX2	Distal
chr11	125155807	125156043	PKNOX2	Distal
chr11	125918189	125918366	CDON	Distal
chr11	126059786	126060069	RPUSD4	Distal
chr11	126177925	126178211	DCPS	Distal
chr11	126178298	126178545	DCPS	Distal
chr11	126489512	126489713	ST3GAL4	Distal
chr11	126863990	126864326	MIR3167	Distal
chr11	126943984	126944319	KIRREL3	Distal
chr11	127717946	127718464	ETS1	Distal
chr11	128259110	128259520	ETS1	Distal
chr11	128435857	128436068	ETS1	Distal
chr11	128764699	128765040	KCNJ5	Distal
chr11	129185468	129186210	BARX2	Distal
chr11	129481963	129482551	TMEM45B	Distal
chr11	129649318	129649785	TMEM45B	Distal
chr11	129862291	129862594	LINC00167	Distal
chr11	130318654	130318913	ADAMTS15	Proximal
chr11	130473155	130473430	C11orf44	Distal
chr11	131692332	131692729	NTM	Distal
chr11	131754529	131754985	NTM	Distal
chr11	132275212	132275704	NTM	Distal
chr11	132756160	132756540	OPCML	Distal
chr11	133417521	133417711	OPCML	Distal
chr11	133491544	133491713	OPCML	Distal
chr11	133506674	133506919	OPCML	Distal
chr11	133818129	133818543	IGSF9B	Distal
chr11	133941629	133941918	JAM3	Distal
chr11	134169850	134170187	GLB1L3	Distal
chr11	134651192	134651452	LOC283177	Distal
chr11	134675944	134676280	LOC283177	Distal
chr11	134863861	134864135	LOC283177	Distal
chr11	134865536	134865946	LOC283177	Distal
chr11	134877702	134878139	LOC283177	Distal
chr12	176041	176346	IQSEC3	Proximal
chr12	319577	319816	SLC6A12	Distal
chr12	606795	606994	B4GALNT3	Distal
chr12	699624	699862	B4GALNT3	Distal
chr12	1060322	1060711	RAD52	Distal
chr12	1163719	1163894	ERC1	Distal
chr12	1427616	1427843	ERC1	Distal
chr12	1466274	1466779	LINC00942	Distal
chr12	1940299	1940588	LRTM2	Distal
chr12	2797250	2797441	CACNA1C-AS1	Distal
chr12	2800949	2801216	CACNA1C-AS1	Proximal
chr12	3405496	3405869	PRMT8	Distal
chr12	3606184	3606593	PRMT8	Distal
chr12	3866374	3866710	CRACR2A	Distal
chr12	4108539	4108916	PARP11	Distal
chr12	4113832	4114123	PARP11	Distal
chr12	4134283	4134690	PARP11	Distal
chr12	4417230	4417462	TIGAR	Distal
chr12	5353234	5353789	NTF3	Distal
chr12	5619483	5619870	NTF3	Distal
chr12	6331268	6331553	CD9	Distal
chr12	6715390	6715691	CHD4	Proximal
chr12	6726962	6727170	CHD4	Distal
chr12	6873150	6873362	PTMS	Distal
chr12	6944801	6945014	GNB3	Distal
chr12	6948983	6949246	GNB3	Proximal
chr12	6960957	6961473	USP5	Proximal
chr12	7074117	7074487	MIR141	Proximal
chr12	7756348	7756538	APOBEC1	Distal
chr12	7940471	7941149	NANOG	Proximal
chr12	8043300	8044255	SLC2A14	Proximal
chr12	8390034	8390333	FAM86FP	Distal
chr12	8827655	8827833	RIMKLB	Distal
chr12	8828103	8828679	RIMKLB	Distal
chr12	9483886	9484128	LOC642846	Distal
chr12	9495367	9495697	LOC642846	Distal
chr12	9540821	9541142	DDX12P	Distal
chr12	10874498	10874856	YBX3	Distal
chr12	11653263	11653782	LINC01252	Distal
chr12	11970626	11970841	ETV6	Distal
chr12	11970930	11971265	ETV6	Distal
chr12	11980268	11980886	ETV6	Distal
chr12	12075009	12075269	ETV6	Distal
chr12	12178894	12179085	BCL2L14	Distal
chr12	12393890	12394209	LRP6	Distal
chr12	12537594	12537936	BORCS5	Distal
chr12	12929140	12929656	APOLD1	Distal
chr12	14093427	14093784	GRIN2B	Distal
chr12	15091434	15091654	ERP27	Proximal
chr12	15784355	15784606	EPS8	Distal
chr12	16683182	16683587	LMO3	Distal
chr12	16684517	16685155	LMO3	Distal
chr12	16757253	16757488	LMO3	Proximal
chr12	17034102	17034450	SKP1P2	Distal
chr12	17896747	17897094	MIR3974	Distal
chr12	18989978	18990343	CAPZA3	Distal
chr12	19219457	19219857	PLEKHA5	Distal
chr12	20065965	20066238	LINC02398	Distal
chr12	20068301	20068721	LINC02398	Distal
chr12	20099050	20099257	LINC02398	Distal
chr12	20119804	20120438	LINC02398	Distal
chr12	20123041	20123411	LINC02398	Distal
chr12	20124070	20124744	LINC02398	Distal
chr12	20124833	20125229	LINC02398	Distal
chr12	20183897	20184096	LINC02398	Distal
chr12	21624271	21624766	RECQL	Distal
chr12	21679764	21680095	SPX	Proximal
chr12	21791049	21791677	LDHB	Distal
chr12	21819779	21820144	LDHB	Distal
chr12	22465211	22465556	ST8SIA1	Distal
chr12	23793745	23793935	SOX5	Distal
chr12	23982276	23982509	SOX5	Distal
chr12	24222967	24223172	SOX5	Distal
chr12	24338415	24338688	MIR920	Distal
chr12	25034942	25035310	BCAT1	Distal
chr12	25128453	25129036	C12orf77	Distal
chr12	25808804	25809183	LMNTD1	Distal
chr12	26338175	26338768	SSPN	Distal
chr12	27023768	27024161	ITPR2	Distal
chr12	27360599	27361422	STK38L	Distal
chr12	27425546	27425890	STK38L	Distal
chr12	27706113	27706347	PPFIBP1	Distal
chr12	28651800	28652057	CCDC91	Distal
chr12	29936706	29936911	TMTC1	Proximal
chr12	31926281	31926690	H3-5	Distal
chr12	32654841	32655302	FGD4	Proximal
chr12	32688129	32688557	FGD4	Proximal
chr12	40665790	40666227	LRRK2	Distal
chr12	41112495	41112684	CNTN1	Distal
chr12	41870378	41870647	PDZRN4	Distal
chr12	41887324	41887665	PDZRN4	Distal
chr12	42944959	42945475	PRICKLE1	Distal
chr12	42981632	42982080	PRICKLE1	Distal
chr12	43150898	43151170	PRICKLE1	Distal
chr12	43184640	43184866	PRICKLE1	Distal
chr12	43432989	43433252	ADAMTS20	Distal
chr12	43446001	43446457	ADAMTS20	Distal
chr12	43794924	43795235	ADAMTS20	Distal
chr12	45525525	45525694	RNY5	Distal
chr12	45887740	45888262	ANO6	Distal
chr12	46759042	46759497	SLC38A2	Proximal
chr12	46886411	46886659	SLC38A2	Distal
chr12	46979717	46979970	SLC38A2	Distal
chr12	47164275	47164530	SLC38A4	Distal
chr12	48046721	48046952	RPAP3	Distal
chr12	48336090	48336441	TMEM106C	Distal
chr12	48382252	48382747	COL2A1	Proximal
chr12	48398320	48399092	COL2A1	Proximal
chr12	49277652	49278015	RND1	Distal
chr12	49363003	49363364	WNT10B	Distal
chr12	49626701	49626993	TUBA1C	Distal
chr12	49690357	49690563	PRPH	Distal
chr12	49944738	49944996	KCNH3	Distal
chr12	49974157	49974585	MCRS1	Distal
chr12	50229537	50229706	BCDIN3D	Distal
chr12	50521448	50521751	COX14	Distal
chr12	50596148	50596340	LIMA1	Proximal
chr12	51465431	51465858	CSRNP2	Distal
chr12	51745640	51746128	CELA1	Distal
chr12	51785369	51785681	GALNT6	Proximal
chr12	52249640	52249836	FIGNL2	Distal
chr12	52311697	52311922	ACVRL1	Distal
chr12	52355552	52355853	ACVR1B	Distal
chr12	52404131	52404367	GRASP	Proximal
chr12	52533449	52533623	KRT80	Distal
chr12	52641199	52641493	KRT86	Distal
chr12	53278333	53278666	KRT8	Distal
chr12	53320122	53320343	KRT8	Proximal
chr12	53615470	53615697	RARG	Distal
chr12	54052923	54053189	ATP5MC2	Distal
chr12	54132125	54132301	CALCOCO1	Distal
chr12	54476427	54476652	LOC100240735	Proximal
chr12	54653300	54653555	CBX5	Proximal
chr12	54694836	54695648	NFE2	Proximal
chr12	54747045	54747483	GPR84	Distal
chr12	55431360	55431564	NEUROD4	Distal
chr12	55893480	55894138	OR6C68	Distal
chr12	56183072	56183343	SARNP	Distal
chr12	56475043	56475492	ERBB3	Distal
chr12	57022813	57023064	BAZ2A	Proximal
chr12	58896029	58896296	LRIG3	Distal
chr12	60130239	60130459	SLC16A7	Distal
chr12	60334420	60334762	SLC16A7	Distal
chr12	60566520	60567255	SLC16A7	Distal
chr12	62491573	62491866	TAFA2	Distal
chr12	63011575	63011744	MIRLET7I	Distal
chr12	63047603	63047779	MIRLET7I	Distal
chr12	63125765	63126437	MIRLET7I	Distal
chr12	63187733	63188079	PPM1H	Distal
chr12	63417783	63418003	PPM1H	Distal
chr12	63460630	63460993	AVPR1A	Distal
chr12	64433424	64433771	SRGAP1	Distal
chr12	64652322	64652574	C12orf56	Distal
chr12	65059711	65060256	RASSF3	Distal
chr12	65391607	65392075	LINC02389	Distal
chr12	65728767	65729245	MSRB3	Distal
chr12	66114466	66114784	HMGA2	Distal
chr12	66270699	66271292	HMGA2	Distal
chr12	66296304	66296533	HMGA2	Distal
chr12	66352288	66352591	HMGA2	Distal
chr12	67014189	67014433	GRIP1	Distal
chr12	67824586	67824935	CAND1	Distal
chr12	68134516	68135035	DYRK2	Distal
chr12	68503579	68503915	IFNG	Distal
chr12	69733893	69734102	LYZ	Distal
chr12	70095617	70095923	BEST3	Distal
chr12	70948823	70949106	PTPRB	Distal
chr12	71608401	71608716	TSPAN8	Distal
chr12	72056990	72057367	THAP2	Proximal
chr12	72366525	72366787	TPH2	Distal
chr12	72665301	72665692	TRHDE	Proximal
chr12	72762469	72762921	TRHDE-AS1	Distal
chr12	74749828	74750206	LOC100507377	Distal
chr12	76040379	76040634	KRR1	Distal
chr12	76353813	76354235	PHLDA1	Distal
chr12	76379637	76380262	PHLDA1	Distal
chr12	77022585	77022957	OSBPL8	Distal
chr12	77157477	77157861	ZDHHC17	Proximal
chr12	77419565	77420077	E2F7	Distal
chr12	77608331	77608669	E2F7	Distal
chr12	79593996	79594293	SYT1	Distal
chr12	80452418	80452642	PPP1R12A	Distal
chr12	82362431	82362826	PPFIA2	Distal
chr12	83537668	83537939	TMTC2	Distal
chr12	85933068	85933376	ALX1	Distal
chr12	86215645	86216043	RASSF9	Distal
chr12	86218483	86218672	RASSF9	Distal
chr12	86706018	86706316	MGAT4C	Distal
chr12	88176596	88176991	MKRN9P	Distal
chr12	88897269	88897482	KITLG	Distal
chr12	89126368	89126809	KITLG	Distal
chr12	89495139	89495502	LINC02458	Distal
chr12	89720417	89720721	DUSP6	Distal
chr12	89722748	89722994	DUSP6	Distal
chr12	89902598	89902860	POC1B	Distal
chr12	90908226	90908417	LINC00615	Distal
chr12	91252122	91252484	LINC00615	Distal
chr12	92320532	92321243	LINC01619	Distal
chr12	92348231	92348672	LINC01619	Distal
chr12	92415162	92415443	LINC01619	Distal
chr12	92428694	92429053	LINC01619	Distal
chr12	92458892	92459137	LINC01619	Distal
chr12	92860094	92860538	CLLU1OS	Distal
chr12	92897039	92897484	CLLU1OS	Distal
chr12	92899217	92899491	CLLU1OS	Distal
chr12	94474415	94474638	PLXNC1	Distal
chr12	95477697	95478105	NR2C1	Distal
chr12	95607818	95608150	FGD6	Distal
chr12	95730242	95730460	MIR3685	Distal
chr12	95805488	95805729	METAP2	Distal
chr12	95941782	95941965	USP44	Proximal
chr12	96131979	96132319	NTN4	Distal
chr12	96506454	96506627	LTA4H	Distal
chr12	96525201	96525453	ELK3	Distal
chr12	96657370	96657704	ELK3	Distal
chr12	98647015	98647292	SLC9A7P1	Distal
chr12	98715528	98716211	SLC9A7P1	Distal
chr12	98896782	98897109	LINC02453	Proximal
chr12	99213868	99214069	ANKS1B	Distal
chr12	99525484	99525817	ANKS1B	Distal
chr12	101636565	101637232	SLC5A8	Distal
chr12	102140460	102140831	SYCP3	Distal
chr12	102872698	102872994	IGF1	Proximal
chr12	102916779	102916970	IGF1	Distal
chr12	103163433	103163614	LINC00485	Distal
chr12	103277177	103277404	PAH	Distal
chr12	103278209	103278713	PAH	Distal
chr12	104246464	104246743	NT5DC3	Distal
chr12	104850484	104850675	CHST11	Proximal
chr12	105712292	105712484	C12orf75	Distal
chr12	105785581	105785822	C12orf75	Distal
chr12	106138942	106139200	NUAK1	Distal
chr12	106208094	106208325	NUAK1	Distal
chr12	106254468	106254830	NUAK1	Distal
chr12	106468529	106468725	NUAK1	Distal
chr12	106525453	106525697	NUAK1	Distal
chr12	106734872	106735746	POLR3B	Distal
chr12	106812847	106813093	POLR3B	Distal
chr12	106887361	106887665	RFX4	Distal
chr12	107349279	107349486	TMEM263	Proximal
chr12	107381003	107381222	MTERF2	Proximal
chr12	109123532	109123795	CORO1C	Proximal
chr12	109553772	109554159	ACACB	Proximal
chr12	110062262	110062431	MVK	Distal
chr12	110164472	110164682	FAM222A	Distal
chr12	110282989	110283191	TRPV4	Distal
chr12	110363336	110363669	TCHP	Distal
chr12	110386378	110387300	GIT2	Distal
chr12	110389794	110389974	GIT2	Distal
chr12	110531658	110531878	C12orf76	Distal
chr12	111506251	111506525	CUX2	Distal
chr12	111581061	111581443	CUX2	Distal
chr12	113599946	113600196	CFAP73	Distal
chr12	113683668	113683996	TPCN1	Distal
chr12	113878794	113879702	SDSL	Distal
chr12	113903079	113903358	LHX5	Distal
chr12	114150305	114150946	LHX5	Distal
chr12	114337795	114338086	RBM19	Distal
chr12	114658463	114658695	TBX5	Distal
chr12	115402644	115403059	TBX3	Distal
chr12	115787726	115787979	TBX3	Distal
chr12	115945776	115946081	MIR620	Distal
chr12	116355118	116355371	MIR620	Distal
chr12	117036096	117036265	MAP1LC3B2	Distal
chr12	117062460	117062679	MAP1LC3B2	Distal
chr12	117179630	117179893	RNFT2	Distal
chr12	117485985	117486387	TESC	Distal
chr12	117602584	117602838	FBXO21	Distal
chr12	117846423	117846637	NOS1	Distal
chr12	119041462	119041800	SUDS3	Distal
chr12	119049045	119049272	SUDS3	Distal
chr12	119312639	119312853	SRRM4	Distal
chr12	119318212	119318534	SRRM4	Distal
chr12	119616347	119616818	HSPB8	Proximal
chr12	119730723	119730943	LINC00934	Distal
chr12	119739992	119740742	LINC00934	Proximal
chr12	119746869	119747307	LINC00934	Distal
chr12	120034016	120034282	TMEM233	Distal
chr12	120666768	120666999	PXN	Distal
chr12	120686453	120686816	PXN	Distal
chr12	120740114	120740539	SIRT4	Proximal
chr12	120799577	120799869	MSI1	Distal
chr12	120800393	120800661	MSI1	Distal
chr12	120803601	120803848	MSI1	Distal
chr12	121551932	121552254	P2RX7	Distal
chr12	121676373	121676647	CAMKK2	Distal
chr12	121962281	121962797	KDM2B	Distal
chr12	122038744	122039274	KDM2B	Distal
chr12	122110395	122110587	MORN3	Proximal
chr12	122126658	122127139	MORN3	Distal
chr12	122236544	122236889	LINC01089	Distal
chr12	122459395	122459595	BCL7A	Proximal
chr12	122502111	122502407	MLXIP	Distal
chr12	122582331	122582741	MLXIP	Distal
chr12	123881427	123881740	KMT5A	Distal
chr12	123977280	123977481	RILPL1	Distal
chr12	124559829	124560343	ZNF664	Distal
chr12	124615310	124615536	ZNF664	Distal
chr12	124756619	124757049	RFLNA	Distal
chr12	124762831	124763596	RFLNA	Distal
chr12	124764763	124764992	RFLNA	Distal
chr12	124886168	124886560	NCOR2	Distal
chr12	124982282	124982700	NCOR2	Distal
chr12	124985022	124985265	NCOR2	Distal
chr12	124994474	124994721	NCOR2	Distal
chr12	125230601	125230823	SCARB1	Distal
chr12	125498658	125499098	BRI3BP	Distal
chr12	126374331	126374745	LINC00939	Distal
chr12	126713522	126713817	LINC02347	Distal
chr12	126770742	126771070	LINC02347	Distal
chr12	127368293	127368665	LINC02372	Distal
chr12	127437058	127437628	LINC02372	Distal
chr12	127500798	127501101	LINC02372	Distal
chr12	127884037	127884380	LINC02393	Distal
chr12	130449580	130449910	TMEM132D	Distal
chr12	131339238	131339534	STX2	Distal
chr12	131704947	131705319	LINC01257	Distal
chr12	131990616	131990921	SFSWAP	Distal
chr12	132051527	132051806	SFSWAP	Distal
chr12	133005570	133006100	FBRSL1	Distal
chr12	133042897	133043504	FBRSL1	Distal
chr12	133091035	133091832	FBRSL1	Distal
chr12	133094051	133094402	FBRSL1	Distal
chr12	133096794	133097000	FBRSL1	Distal
chr12	133137234	133138020	LRCOL1	Distal
chr13	20534253	20534469	ZMYM2	Proximal
chr13	20702863	20703143	GJA3	Distal
chr13	21278126	21278428	IL17D	Proximal
chr13	21363382	21363601	EEF1AKMT1	Distal
chr13	22039791	22040065	ZDHHC20	Distal
chr13	22245176	22245355	FGF9	Proximal
chr13	23648656	23648896	SGCG	Distal
chr13	24152772	24153438	TNFRSF19	Proximal
chr13	24543657	24544212	SPATA13	Distal
chr13	24613216	24613596	SPATA13	Distal
chr13	24614976	24615388	SPATA13	Distal
chr13	24650196	24650702	SPATA13	Distal
chr13	24680461	24681010	SPATA13	Distal
chr13	24750473	24751007	MIR2276	Distal
chr13	24795003	24795874	SPATA13	Distal
chr13	26456101	26456387	SHISA2	Distal
chr13	26484479	26484860	SHISA2	Distal
chr13	26551360	26551581	SHISA2	Distal
chr13	26585024	26585352	SHISA2	Distal
chr13	26719228	26719437	RNF6	Distal
chr13	27133208	27133430	WASF3	Distal
chr13	27269719	27270341	GPR12	Distal
chr13	27360201	27360387	GPR12	Distal
chr13	27536153	27536358	GPR12	Distal
chr13	27781586	27781954	USP12	Distal
chr13	27916513	27916765	RASL11A	Distal
chr13	27946187	27946436	GTF3A	Distal
chr13	28425542	28426255	GSX1	Distal
chr13	28475305	28475683	PDX1	Distal
chr13	28483555	28483944	PDX1	Distal
chr13	28492173	28492853	PDX1	Distal
chr13	28493900	28494143	PDX1	Proximal
chr13	29037232	29037578	FLT1	Distal
chr13	29557893	29558135	MTUS2	Distal
chr13	30071384	30071893	MTUS2	Proximal
chr13	30461273	30461448	LINC00297	Distal
chr13	30761239	30761441	KATNAL1	Distal
chr13	31019782	31020185	HMGB1	Distal
chr13	31665243	31665572	HSPH1	Distal
chr13	31948979	31949165	B3GLCT	Distal
chr13	32519698	32519967	FRY	Distal
chr13	33002433	33003020	N4BP2L1	Proximal
chr13	33320798	33321079	PDS5B	Distal
chr13	33700341	33700645	STARD13	Distal
chr13	33769501	33769795	STARD13	Distal
chr13	33778653	33779016	STARD13	Distal
chr13	33841482	33841702	STARD13-AS	Distal
chr13	33953749	33954052	STARD13	Distal
chr13	34019194	34019385	STARD13	Distal
chr13	34350445	34350954	RFC3	Distal
chr13	35141777	35141996	LINC00457	Distal
chr13	35837204	35837606	NBEA	Distal
chr13	36731743	36732027	DCLK1	Distal
chr13	39210933	39211214	FREM2	Distal
chr13	39329987	39330218	FREM2	Distal
chr13	39400593	39401093	FREM2	Distal
chr13	39404740	39405263	FREM2	Distal
chr13	39701208	39701448	NHLRC3	Distal
chr13	40188200	40188484	LHFPL6	Distal
chr13	41567287	41567543	ELF1	Distal
chr13	41568021	41568290	ELF1	Distal
chr13	41805968	41806333	MTRF1	Distal
chr13	42187997	42188622	MIR5006	Distal
chr13	42857766	42857950	AKAP11	Distal
chr13	43194621	43194931	TNFSF11	Distal
chr13	43711364	43711642	DNAJC15	Distal
chr13	43796578	43796765	ENOX1	Distal
chr13	44552908	44553131	NRAD1	Distal
chr13	45009515	45009762	TSC22D1	Distal
chr13	45428330	45428668	LINC00330	Distal
chr13	46189452	46190314	ERICH6B	Proximal
chr13	46291502	46291963	CBY2	Distal
chr13	46704264	46704437	LCP1	Distal
chr13	46919538	46920386	RUBCNL	Distal
chr13	46964113	46964384	RUBCNL	Proximal
chr13	47067166	47067462	RUBCNL	Distal
chr13	47440452	47440734	HTR2A	Distal
chr13	47643767	47644076	HTR2A	Distal
chr13	47710755	47711169	HTR2A	Distal
chr13	47722746	47723005	HTR2A	Distal
chr13	48669235	48669441	MED4	Proximal
chr13	49159539	49159932	LINC00462	Distal
chr13	49174795	49175084	LINC00462	Distal
chr13	49235391	49235645	CYSLTR2	Distal
chr13	51322183	51322621	DLEU7-AS1	Distal
chr13	52194587	52194920	WDFY2	Distal
chr13	52345541	52345854	DHRS12	Distal
chr13	52569065	52569509	ATP7B	Distal
chr13	52572100	52572576	ATP7B	Distal
chr13	52572766	52573360	ATP7B	Distal
chr13	53281536	53281773	CNMD	Distal
chr13	53638919	53639159	OLFM4	Distal
chr13	54002860	54003175	LINC00558	Distal
chr13	54179692	54179882	LINC00558	Distal
chr13	54217780	54218240	LINC00558	Distal
chr13	54520713	54521102	LINC00558	Distal
chr13	58533292	58533498	PCDH17	Distal
chr13	58723479	58723665	PCDH17	Distal
chr13	59026292	59026570	PCDH17	Distal
chr13	59193665	59194150	PCDH17	Distal
chr13	59922415	59922630	DIAPH3	Distal
chr13	59989433	59989943	DIAPH3	Distal
chr13	60057930	60058243	DIAPH3	Distal
chr13	60431800	60432034	DIAPH3	Distal
chr13	60835781	60836349	DIAPH3	Distal
chr13	61669325	61669642	MIR3169	Distal
chr13	61710341	61710716	MIR3169	Distal
chr13	62398230	62398700	PCDH20	Distal
chr13	63861461	63861760	OR7E156P	Distal
chr13	63874125	63874336	OR7E156P	Distal
chr13	65895617	65895786	PCDH9-AS2	Distal
chr13	66301179	66301555	PCDH9-AS2	Distal
chr13	69081188	69081582	LINC00550	Distal
chr13	69387377	69387759	LINC00550	Distal
chr13	69450405	69450698	LINC00550	Distal
chr13	69817574	69817743	LINC00550	Distal
chr13	70258196	70258482	ATXN8OS	Distal
chr13	70998682	70998977	KLHL1	Distal
chr13	72453187	72453475	DACH1	Distal
chr13	74025777	74026030	KLF5	Distal
chr13	74921176	74921388	LINC00381	Distal
chr13	75027616	75027975	LINC00381	Distal
chr13	75790264	75790505	CTAGE11P	Distal
chr13	75914084	75914339	TBC1D4	Distal
chr13	76079630	76079979	TBC1D4	Distal
chr13	76123444	76123624	UCHL3	Proximal
chr13	76668911	76669097	LMO7DN	Distal
chr13	78712797	78713324	OBI1-AS1	Distal
chr13	80298467	80298849	NDFIP2	Distal
chr13	80356954	80357463	NDFIP2	Distal
chr13	80747486	80747766	SPRY2	Distal
chr13	80934227	80934450	SPRY2	Distal
chr13	81519457	81519761	SPRY2	Distal
chr13	82249291	82249522	SPRY2	Distal
chr13	82482154	82482490	SPRY2	Distal
chr13	85260982	85261468	LINC00333	Distal
chr13	89178400	89179176	LINC00433	Distal
chr13	91370578	91370901	LINC00410	Distal
chr13	91764946	91765123	LINC00379	Distal
chr13	92755980	92756256	GPC5-AS1	Distal
chr13	93275538	93275748	GPC5-AS1	Distal
chr13	93932273	93932484	GPC6	Distal
chr13	94615494	94615813	GPC6-AS2	Distal
chr13	94772939	94773338	GPC6-AS2	Distal
chr13	95068879	95069070	DCT	Distal
chr13	95313073	95314134	SOX21	Distal
chr13	95359031	95359404	SOX21	Distal
chr13	95422061	95422304	SOX21	Distal
chr13	95655511	95656145	ABCC4	Distal
chr13	95775946	95776312	ABCC4	Distal
chr13	95788990	95789252	ABCC4	Distal
chr13	95910920	95911232	ABCC4	Distal
chr13	96193156	96193447	CLDN10-AS1	Distal
chr13	96205935	96206187	CLDN10	Proximal
chr13	97777644	97778023	MBNL2	Distal
chr13	97878320	97878573	MBNL2	Distal
chr13	97960307	97960816	MBNL2	Distal
chr13	98851944	98852229	MIR3170	Distal
chr13	98943932	98944273	MIR3170	Distal
chr13	98945410	98945634	MIR3170	Distal
chr13	98965678	98965935	MIR3170	Distal
chr13	99068487	99069153	STK24	Distal
chr13	99120739	99120972	STK24	Distal
chr13	99251681	99252300	STK24	Distal
chr13	99288598	99288930	STK24	Distal
chr13	99494415	99494597	DOCK9	Distal
chr13	99628154	99628569	DOCK9	Distal
chr13	100258326	100258518	CLYBL	Proximal
chr13	100375270	100375526	MIR4306	Distal
chr13	100444410	100444763	MIR4306	Distal
chr13	100472844	100473149	ZIC5	Distal
chr13	100480487	100480735	ZIC5	Distal
chr13	100583747	100584008	ZIC5	Distal
chr13	100593459	100593836	ZIC5	Distal
chr13	101169451	101169702	GGACT	Distal
chr13	101386583	101387026	NALCN-AS1	Distal
chr13	101490039	101490334	NALCN-AS1	Distal
chr13	103046482	103046961	FGF14-IT1	Proximal
chr13	103935138	103935441	MIR548AS	Proximal
chr13	104026600	104026808	MIR548AS	Distal
chr13	104758319	104758719	MIR548AS	Distal
chr13	105251338	105251626	DAOA	Distal
chr13	105979458	105979766	DAOA	Distal
chr13	107487843	107488400	LINC00443	Distal
chr13	108044620	108044893	FAM155A	Distal
chr13	108480301	108480484	FAM155A	Distal
chr13	109917068	109917238	MYO16-AS1	Distal
chr13	111768598	111768849	ARHGEF7	Proximal
chr13	111773940	111774265	ARHGEF7	Distal
chr13	111792418	111792865	ARHGEF7	Distal
chr13	112600578	112600751	SOX1	Distal
chr13	113106825	113107082	SPACA7	Distal
chr13	113366197	113366516	ATP11A	Distal
chr13	113812825	113813009	PROZ	Proximal
chr13	114097108	114097574	ADPRHL1	Distal
chr13	114103113	114103412	ADPRHL1	Proximal
chr13	114449131	114449329	LINC00552	Distal
chr13	114790997	114791476	RASA3	Distal
chr13	114829976	114830464	RASA3	Distal
chr13	114847268	114847707	RASA3	Distal
chr13	114884190	114884419	RASA3	Distal
chr13	114914110	114914440	RASA3	Distal
chr13	114992332	114992613	CDC16	Distal
chr14	21267600	21267867	RNASE1	Distal
chr14	21507173	21507575	RNASE7	Distal
chr14	22538923	22539192	OR4E2	Distal
chr14	22801322	22801778	DAD1	Distal
chr14	22804503	22804750	DAD1	Distal
chr14	22891306	22891539	DAD1	Distal
chr14	23017043	23017222	DAD1	Distal
chr14	23155554	23155952	OXA1L	Distal
chr14	23707115	23707299	HOMEZ	Distal
chr14	23849085	23849446	CMTM5	Distal
chr14	23854859	23855371	MIR208A	Distal
chr14	24421045	24421320	DHRS4	Distal
chr14	25434925	25435203	STXBP6	Distal
chr14	27067712	27067990	NOVA1	Proximal
chr14	27436207	27436551	MIR4307	Distal
chr14	27983972	27984214	LINC00645	Distal
chr14	30712156	30712353	PRKD1	Distal
chr14	31343473	31343642	COCH	Proximal
chr14	32420485	32420729	ARHGAP5-AS1	Distal
chr14	33522208	33522484	NPAS3	Distal
chr14	33587861	33588242	NPAS3	Distal
chr14	33756388	33756647	NPAS3	Distal
chr14	34688540	34688719	SPTSSA	Distal
chr14	35147236	35147538	CFL2	Distal
chr14	37237088	37237313	PAX9	Distal
chr14	38016074	38016384	FOXA1	Distal
chr14	38036297	38036537	FOXA1	Distal
chr14	38438678	38439306	SSTR1	Distal
chr14	39193241	39193543	LINC00639	Distal
chr14	42944552	42944787	LRFN5	Distal
chr14	45708326	45708560	MIS18BP1	Distal
chr14	46093997	46094209	MIS18BP1	Distal
chr14	50108565	50108929	DNAAF2	Distal
chr14	50465565	50465805	LINC01588	Distal
chr14	51135934	51136134	SAV1	Proximal
chr14	51891393	51891827	FRMD6	Distal
chr14	51899022	51899363	FRMD6	Distal
chr14	51996623	51996792	FRMD6	Distal
chr14	52001235	52001519	FRMD6	Distal
chr14	52042074	52042303	FRMD6-AS2	Distal
chr14	52083710	52083992	FRMD6-AS2	Distal
chr14	52105048	52105234	FRMD6-AS1	Distal
chr14	52553476	52553705	NID2	Distal
chr14	53800579	53800914	DDHD1	Distal
chr14	54080577	54080950	MIR5580	Distal
chr14	54820623	54821426	CDKN3	Distal
chr14	55741567	55741779	FBXO34	Distal
chr14	56592547	56593129	PELI2	Distal
chr14	56604578	56604810	PELI2	Distal
chr14	56691780	56692001	PELI2	Distal
chr14	57813406	57813927	NAA30	Distal
chr14	59000191	59000426	KIAA0586	Distal
chr14	59239864	59240198	DACT1	Distal
chr14	59436680	59436925	DAAM1	Distal
chr14	59495240	59495540	DAAM1	Distal
chr14	59628495	59628920	DAAM1	Distal
chr14	60781802	60782055	PPM1A	Distal
chr14	60798206	60798500	PPM1A	Distal
chr14	60815064	60815261	PPM1A	Distal
chr14	61108918	61109204	SIX1	Distal
chr14	61951668	61952093	PRKCH	Distal
chr14	62035412	62035635	FLJ22447	Distal
chr14	62075477	62075825	FLJ22447	Distal
chr14	62496118	62496833	SYT16	Distal
chr14	64230738	64231230	SGPP1	Distal
chr14	65081654	65081900	PPP1R36	Distal
chr14	65115213	65115457	PLEKHG3	Distal
chr14	65193205	65193492	PLEKHG3	Proximal
chr14	65201722	65202127	PLEKHG3	Distal
chr14	65225159	65225682	PLEKHG3	Distal
chr14	65228895	65229213	SPTB	Distal
chr14	65692611	65692905	MIR4708	Distal
chr14	66331813	66332089	FUT8	Distal
chr14	67591959	67592211	FAM71D	Distal
chr14	68631233	68631632	RAD51B	Distal
chr14	68698214	68698404	RAD51B	Distal
chr14	68761980	68762384	RAD51B	Distal
chr14	68779071	68779347	ZFP36L1	Distal
chr14	68831178	68831358	ZFP36L1	Distal
chr14	68943390	68943806	ZFP36L1	Distal
chr14	68959744	68960014	ZFP36L1	Distal
chr14	68984795	68985588	ZFP36L1	Distal
chr14	68985736	68986346	ZFP36L1	Distal
chr14	68987384	68988145	ZFP36L1	Distal
chr14	69030125	69030444	ZFP36L1	Distal
chr14	69036554	69036874	ZFP36L1	Distal
chr14	69104894	69105486	ZFP36L1	Distal
chr14	69121791	69122335	ZFP36L1	Distal
chr14	69409851	69410163	ACTN1	Distal
chr14	69658072	69658279	EXD2	Proximal
chr14	69658587	69658794	EXD2	Proximal
chr14	69771511	69771703	GALNT16	Distal
chr14	69813092	69813362	ERH	Distal
chr14	70155077	70155452	SRSF5	Distal
chr14	70166686	70167004	SRSF5	Distal
chr14	70309551	70309980	SMOC1	Distal
chr14	70377657	70377834	SMOC1	Distal
chr14	70409747	70410222	SMOC1	Distal
chr14	70447230	70447475	SLC8A3	Distal
chr14	70783877	70784166	COX16	Distal
chr14	71850671	71851205	SNORD56B	Distal
chr14	71987952	71988317	SIPA1L1	Distal
chr14	72542571	72542740	RGS6	Distal
chr14	72551235	72551530	RGS6	Distal
chr14	73012704	73012963	RGS6	Distal
chr14	73210239	73210460	DPF3	Distal
chr14	73247741	73247982	DPF3	Distal
chr14	73943060	73943287	NUMB	Distal
chr14	74130741	74130964	DNAL1	Distal
chr14	74828988	74829567	VRTN	Distal
chr14	75075941	75076123	LTBP2	Distal
[truncated: 4,740 more rows]
