# Supplementary material for: Pancreas agenesis mutations disrupt a lead enhancer controlling a developmental enhancer cluster
Source: Dev Cell. 2022 Aug 22;57(16):1922–1936.e9. doi: 10.1016/j.devcel.2022.07.014 (PMC9426562; doi:10.1016/j.devcel.2022.07.014)
Supplement: Table S2. Differentially enriched H3K27ac regions in mutant MPCs, related to Figure 4 — H3K27ac changes in PTF1AenhΔ/enhΔ stage-4 MPCs. Significance was established at adjusted q = 0.05. [file mmc3.xlsx]

## Sheet: Table S2
Table S2: H3K27ac changes in PTF1A enhΔ/enhΔ stage-4 MPCs, related to Figure 4. Significance was established at adjusted q=0.05.
H3K27ac-enriched genomic region (hg19)	H3K27ac Log2 Fold Change	Standard error of fold change (SE)	Unadjusted p-value	Adjusted p-value	Associated gene name	Binding by PTF1A
chr10:91271994-91279873	-5.36223	0.584807	4.76429e-20	1.98495e-15	SLC16A12	Distal
chr10:23461237-23465081	-5.08605	0.56582	2.49949e-19	5.20681e-15	PTF1A	Distal
chr5:168846287-168852991	-4.9703	0.569216	2.50588e-18	3.48008e-14	SLIT3	Distal
chr5:24543842-24551360	-4.7588	0.547432	3.53174e-18	3.67857e-14	CDH10	Distal
chr10:23504522-23510708	-5.12248	0.605277	2.60528e-17	2.17088e-13	PTF1A	Distal
chr18:32719198-32727044	-4.28393	0.541169	2.45118e-15	1.70206e-11	ZNF397	Distal
chr5:24526884-24533034	-4.43071	0.57106	8.57699e-15	5.1049e-11	CDH10	Distal
chr10:91291975-91298003	-4.00787	0.523135	1.84123e-14	9.58888e-11	SLC16A12	No
chr17:69796750-69803645	-4.10767	0.546154	5.43244e-14	2.5148e-10	SOX9	Distal
chr10:23479657-23482873	-5.04874	0.68327	1.47842e-13	6.15953e-10	PTF1A	No
chr12:113877406-113880787	-4.29962	0.589948	3.14284e-13	1.19037e-09	SDSL	Distal
chr11:88768575-88773630	-4.46748	0.614339	3.54171e-13	1.22965e-09	GRM5	Distal
chr4:27054636-27059601	-3.97188	0.557591	1.05378e-12	3.37719e-09	STIM2	Distal
chr8:66769538-66772500	-4.77043	0.69212	5.4827e-12	1.20224e-08	PDE7A	Distal
chr20:44740561-44743109	-4.68126	0.679167	5.4762e-12	1.20224e-08	CD40	Distal
chr1:40110704-40114403	-3.90088	0.565826	5.41918e-12	1.20224e-08	HEYL	Distal
chr10:86595276-86599301	-3.77895	0.548236	5.46569e-12	1.20224e-08	CCSER2	Distal
chr10:35067794-35073215	-3.59723	0.519137	4.23063e-12	1.20224e-08	PARD3	Distal
chr12:110381260-110391304	-3.40347	0.493422	5.28581e-12	1.20224e-08	GIT2	Distal
chr15:45676041-45680528	-4.22047	0.624458	1.39314e-11	2.87757e-08	GATM	Distal
chr5:111962620-111965737	-4.14917	0.614439	1.45042e-11	2.87757e-08	APC	Distal
chr14:92369599-92373074	-4.2766	0.641271	2.57655e-11	4.8794e-08	FBLN5	Distal
chr10:115190289-115192798	-3.93869	0.592717	3.02909e-11	5.487e-08	HABP2	Distal
chr6:144808382-144811539	-4.05713	0.612168	3.41471e-11	5.71958e-08	UTRN	Distal
chr7:139409085-139414949	-3.46821	0.523367	3.43205e-11	5.71958e-08	HIPK2	Distal
chr18:32121823-32125932	-4.06563	0.614697	3.73986e-11	5.99284e-08	DTNA	Distal
chr8:103979066-103982921	-3.66875	0.55555	4.00713e-11	6.1833e-08	ATP6V1C1	Distal
chr1:200042649-200052122	-3.43944	0.52339	4.98212e-11	7.41321e-08	NR5A2	Distal
chr5:158265931-158267681	-4.44329	0.679827	6.32215e-11	9.08274e-08	EBF1	Distal
chr3:74690691-74695335	-3.72082	0.571212	7.32216e-11	1.01688e-07	CNTN3	Distal
chr2:75796681-75800086	-3.69918	0.568808	7.85317e-11	1.05544e-07	EVA1A	Proximal
chr16:69846128-69850423	-3.4631	0.53597	1.03765e-10	1.35098e-07	WWP2	Distal
chr6:125208204-125211465	-3.58758	0.557279	1.21315e-10	1.53162e-07	RNF217	Distal
chr4:179030125-179034631	-4.28141	0.666553	1.33436e-10	1.63511e-07	LINC01098	Distal
chr3:116811588-116815129	-4.08463	0.637651	1.4963e-10	1.78116e-07	TUSC7	Distal
chr8:72768923-72772067	-4.97145	0.780882	1.93438e-10	2.20472e-07	MSC	Distal
chr12:8042096-8045006	-3.80478	0.597803	1.95797e-10	2.20472e-07	SLC2A14	Proximal
chr8:72856971-72859100	-5.49946	0.866623	2.21193e-10	2.40666e-07	MSC	Distal
chr10:33327485-33333316	-3.2902	0.518711	2.25284e-10	2.40666e-07	ITGB1	Distal
chr10:86750504-86757806	-3.27396	0.518379	2.68837e-10	2.80014e-07	CCSER2	Distal
chr2:79415161-79419509	-3.82957	0.614616	4.63963e-10	4.71466e-07	CTNNA2	Distal
chr2:75300464-75305406	-3.33926	0.538989	5.81312e-10	5.63238e-07	MIR5000	Distal
chr8:65277194-65293325	5.30636	0.856377	5.78107e-10	5.63238e-07	MIR124-2HG	No
chr20:50004611-50007947	-3.66448	0.593642	6.70571e-10	6.34955e-07	MIR3194	Distal
chr14:99810599-99815933	-3.29791	0.535591	7.38944e-10	6.84147e-07	BCL11B	Distal
chr2:223159674-223166616	5.7692	0.942971	9.46913e-10	8.57636e-07	CCDC140	No
chr13:112756269-112762199	5.53761	0.907242	1.03585e-09	9.18224e-07	SOX1	No
chr10:23483430-23492728	-4.09866	0.673679	1.17224e-09	1.01312e-06	PTF1A	No
chr8:53057597-53061115	-3.54003	0.582109	1.19153e-09	1.01312e-06	ST18	Distal
chr8:21552688-21555229	-3.80964	0.636612	2.17403e-09	1.81153e-06	GFRA2	Distal
chr11:74861786-74864726	-3.68095	0.618334	2.63244e-09	2.1505e-06	SLCO2B1	Proximal
chr6:112789420-112799444	-3.2784	0.552444	2.95002e-09	2.36359e-06	RFPL4B	Distal
chr5:102903475-102906942	-3.58755	0.605517	3.12724e-09	2.45831e-06	NUDT12	Distal
chr16:14400367-14405449	-3.24962	0.555257	4.84327e-09	3.73676e-06	MIR365A	Proximal
chr5:14455780-14460583	-3.03109	0.521203	6.04294e-09	4.57758e-06	OTULINL	Distal
chr10:60760443-60763574	-3.59997	0.623792	7.87516e-09	5.75777e-06	PHYHIPL	Distal
chr7:70813321-70816808	-3.52226	0.610332	7.87733e-09	5.75777e-06	MIR3914-1	Distal
chr7:157248844-157253942	5.36073	0.93409	9.52472e-09	6.84187e-06	DNAJB6	No
chr2:79403351-79408135	-3.0444	0.532108	1.05654e-08	7.46081e-06	CTNNA2	Distal
chr11:100500807-100502943	-3.87497	0.68077	1.25531e-08	8.71664e-06	ARHGAP42	Distal
chr14:93564696-93567114	-3.25978	0.574275	1.37611e-08	9.39885e-06	ITPK1	Distal
chr11:95446910-95451809	-3.4369	0.609206	1.68468e-08	1.13208e-05	FAM76B	Distal
chr19:36344534-36349658	-2.89478	0.514218	1.80747e-08	1.19531e-05	KIRREL2	Proximal
chr13:100631332-100637819	4.91998	0.876567	1.991e-08	1.29611e-05	ZIC2	No
chr7:157477343-157487206	4.646	0.828625	2.06002e-08	1.32041e-05	MIR153-2	No
chr12:92317532-92324293	-3.01839	0.539331	2.1867e-08	1.38037e-05	LINC01619	Distal
chr11:20179838-20185908	5.16676	0.92457	2.29319e-08	1.42599e-05	DBX1	No
chr6:159200120-159205086	-2.87105	0.516212	2.67065e-08	1.63628e-05	EZR	Distal
chr9:131143661-131157944	4.67629	0.841234	2.71569e-08	1.63977e-05	MIR219B	No
chr6:142715191-142718350	-3.81796	0.691645	3.38774e-08	2.01633e-05	ADGRG6	Distal
chr2:213145248-213152046	-3.05348	0.553411	3.43735e-08	2.01704e-05	MIR548F2	Distal
chr15:93627381-93633559	4.82298	0.874572	3.49425e-08	2.02196e-05	RGMA	No
chr21:31062893-31065957	-3.6189	0.661269	4.43353e-08	2.46285e-05	GRIK1-AS1	Distal
chr5:2204575-2208473	4.91232	0.89756	4.42557e-08	2.46285e-05	IRX4	No
chr2:105464137-105470296	5.01924	0.916415	4.32511e-08	2.46285e-05	PANTR1	No
chr15:94522963-94529668	4.95494	0.908383	4.9059e-08	2.6894e-05	MCTP2	No
chr6:147497269-147499604	-3.52727	0.649786	5.68731e-08	3.07728e-05	STXBP5	Distal
chr19:36336282-36338580	-3.52365	0.650034	5.93614e-08	3.17074e-05	NPHS1	Distal
chr12:106975062-106981874	4.64574	0.858921	6.34463e-08	3.34603e-05	RFX4	No
chr11:70885122-70887441	-3.05293	0.566421	7.05152e-08	3.67234e-05	SHANK2	Distal
chr2:105458664-105463917	4.88739	0.909254	7.65113e-08	3.93542e-05	PANTR1	No
chr2:121267537-121270560	5.03425	0.943727	9.58425e-08	4.86962e-05	LINC01101	No
chr3:87252207-87254893	-4.36309	0.819677	1.02105e-07	5.0643e-05	MIR4795	Distal
chr2:145269837-145277949	4.57028	0.858527	1.01847e-07	5.0643e-05	ZEB2	No
chr1:18955665-18959138	5.42698	1.02351	1.14328e-07	5.60383e-05	PAX7	No
chr1:219962973-219971557	3.84417	0.725341	1.15922e-07	5.6159e-05	RNU5F-1	No
chr11:14707640-14711021	-3.27832	0.619068	1.18644e-07	5.61712e-05	PDE3B	Distal
chr20:19598655-19603276	-2.88058	0.543842	1.17905e-07	5.61712e-05	RIN2	Distal
chr3:59617362-59623364	-3.22906	0.610813	1.2468e-07	5.83655e-05	C3orf67	Distal
chr10:91226006-91230792	-2.96032	0.560914	1.30841e-07	6.05692e-05	SLC16A12	No
chr6:100050067-100056614	4.78849	0.908825	1.37257e-07	6.28411e-05	PRDM13	Distal,Proximal
chr3:55509148-55523263	4.33003	0.824492	1.5065e-07	6.8223e-05	WNT5A	No
chr9:107257964-107263362	-3.19177	0.609273	1.61753e-07	7.24634e-05	OR13F1	Distal
chr2:223153776-223159415	5.00841	0.956454	1.63709e-07	7.25597e-05	CCDC140	No
chr3:13903614-13907032	5.0519	0.967027	1.74949e-07	7.67254e-05	WNT7A	No
chr7:107997962-108000328	-3.12709	0.602746	2.12474e-07	9.22114e-05	NRCAM	Distal
chr15:91693014-91697278	-3.111	0.601352	2.29947e-07	9.87659e-05	SV2B	Distal
chr3:147104389-147107814	5.35533	1.03579	2.33741e-07	9.93711e-05	ZIC4	No
chr18:48972705-48974831	-3.4417	0.666335	2.40287e-07	0.000101122	LINC01630	Distal
chr3:143356002-143359501	-3.42541	0.666195	2.72181e-07	0.000113399	SLC9A9	Distal
chr13:112856657-112860798	4.77783	0.929816	2.76988e-07	0.000114259	SOX1	No
chr5:147205985-147219757	-2.85536	0.558937	3.24633e-07	0.0001326	SPINK1	Distal,Proximal
chr7:80701488-80704137	-3.59054	0.703522	3.3314e-07	0.000134102	SEMA3C	Distal
chr20:48831412-48834455	-3.2046	0.628237	3.37968e-07	0.000134102	CEBPB	Distal
chr2:237079612-237082440	5.17187	1.01357	3.35002e-07	0.000134102	GBX2	No
chrX:28869061-28871384	-4.10037	0.805081	3.52227e-07	0.000138442	IL1RAPL1	Distal
chr12:98715448-98716871	-5.61463	1.10367	3.63344e-07	0.000141477	SLC9A7P1	Distal
chr13:27267904-27271628	-2.70861	0.532711	3.68438e-07	0.000142132	GPR12	Distal
chr14:96409098-96411956	5.16069	1.01607	3.79248e-07	0.00014496	TUNAR	No
chr3:66669735-66673834	4.73597	0.933784	3.94063e-07	0.000149253	LRIG1	No
chr3:13852186-13855209	4.7209	0.932223	4.10261e-07	0.000153988	WNT7A	No
chr10:23552177-23554351	-3.56041	0.704597	4.34656e-07	0.000161688	PTF1A	Distal
chr3:54910977-54916296	4.69623	0.93211	4.69751e-07	0.000173197	CACNA2D3-AS1	No
chr10:77270775-77274323	-2.77447	0.551543	4.89536e-07	0.000178908	ZNF503-AS2	Distal
chr3:127125065-127139966	4.26913	0.853476	5.67234e-07	0.00020373	TPRA1	No
chr12:130643868-130647814	4.56268	0.912112	5.66436e-07	0.00020373	FZD10-AS1	No
chr20:10773812-10777709	-2.5991	0.521555	6.24878e-07	0.000222515	JAG1	Distal
chr8:1422901-1429620	-2.64686	0.531345	6.31136e-07	0.000222839	DLGAP2	Distal
chr9:4832204-4834315	-3.3756	0.679283	6.71745e-07	0.000234449	RCL1	Distal
chr7:155282492-155284765	4.91405	0.989073	6.75273e-07	0.000234449	EN2	No
chr11:131753531-131756765	-3.05934	0.616508	6.96402e-07	0.000239787	NTM	Distal
chr13:100608110-100614255	4.42047	0.894104	7.65265e-07	0.000261338	ZIC5	No
chr1:231226998-231232634	4.33957	0.878088	7.72999e-07	0.000261833	FAM89A	No
chr13:100619842-100624505	4.34046	0.879013	7.89772e-07	0.000265357	ZIC5	No
chr4:26424030-26430202	-2.9003	0.588974	8.46511e-07	0.000282145	CCKAR	No
chr14:84440597-84443340	-3.18022	0.646055	8.54322e-07	0.000282489	LINC00911	Distal
chr8:94756639-94761619	-2.72579	0.554298	8.76331e-07	0.000287485	RBM12B	Distal
chr1:118795022-118797499	-3.14637	0.641728	9.44002e-07	0.000306109	SPAG17	Distal
chr16:72927505-72938111	-2.56153	0.522528	9.47796e-07	0.000306109	ZFHX3	Distal
chr2:98949175-98952539	4.3531	0.888662	9.65771e-07	0.000309515	CNGA3	No
chr7:157256625-157261745	4.35577	0.890475	1.00064e-06	0.000318242	DNAJB6	No
chr8:49669478-49671548	-3.50818	0.718203	1.0361e-06	0.000324564	EFCAB1	Distal
chr20:48826281-48829194	-2.97858	0.609732	1.03392e-06	0.000324564	CEBPB	Distal
chr7:156945703-156953354	-2.65115	0.543732	1.08348e-06	0.000336873	UBE3C	Distal
chrX:82757645-82761174	5.87554	1.20795	1.14997e-06	0.000354896	POU3F4	No
chr8:54789021-54791317	4.61012	0.949896	1.2143e-06	0.000371994	RGS20	No
chr15:93470608-93475487	-2.82672	0.584161	1.30532e-06	0.000396959	CHD2	Distal
chr8:102050760-102055543	-2.83706	0.586891	1.33779e-06	0.000403887	FLJ42969	Distal
chr16:51575483-51580675	4.28727	0.888888	1.41286e-06	0.000423482	SALL1	No
chr2:216305621-216308919	-3.19148	0.662152	1.43657e-06	0.000427514	FN1	Distal
chr13:24791481-24800478	-2.42164	0.50293	1.4715e-06	0.000434801	SPATA13	Distal
chr13:78491887-78494481	4.36891	0.908075	1.50045e-06	0.000440234	EDNRB	No
chr1:172187305-172191115	-3.73609	0.777138	1.52826e-06	0.000445259	DNM3OS	Distal
chr17:14757396-14761151	4.52722	0.943812	1.61267e-06	0.000466587	CDRT7	No
chr1:208507748-208511847	4.40543	0.919703	1.66732e-06	0.000479073	PLXNA2	No
chrX:68525138-68527588	4.7692	0.996068	1.68429e-06	0.000480633	PJA1	No
chr2:217342139-217344303	-3.15158	0.659012	1.73315e-06	0.000491211	RPL37A	Distal
chr18:75010771-75014415	-2.8013	0.587539	1.86207e-06	0.000524184	GALR1	Distal
chr12:106733710-106737022	-2.77437	0.582415	1.90213e-06	0.00053187	POLR3B	Distal
chr1:210879995-210882663	4.79339	1.00687	1.92939e-06	0.000535895	HHAT	No
chr2:129502326-129505655	-3.20511	0.673853	1.97081e-06	0.000543775	HS6ST1	Distal
chr12:46756584-46761258	-2.8862	0.607529	2.02689e-06	0.000555567	SLC38A2	Proximal
chr4:26171715-26178743	-3.10134	0.654013	2.11609e-06	0.000557237	RBPJ	Distal
chr7:107473420-107480047	-2.69028	0.566715	2.0631e-06	0.000557237	SLC26A3	Distal
chr15:100740640-100744248	-2.67483	0.563727	2.08607e-06	0.000557237	ADAMTS17	Distal
chr2:219145498-219152872	-2.53372	0.534569	2.13998e-06	0.000557237	TMBIM1	Distal
chr9:131165487-131175151	4.02123	0.84826	2.13123e-06	0.000557237	CERCAM	No
chr2:237074451-237079220	4.28113	0.902308	2.0888e-06	0.000557237	GBX2	No
chr4:54960102-54964063	4.88151	1.02958	2.12398e-06	0.000557237	GSX2	No
chr1:18982791-18985743	5.23959	1.10413	2.08043e-06	0.000557237	PAX7	No
chr9:18775632-18778383	-2.88769	0.609644	2.17248e-06	0.000562187	ADAMTSL1	Distal
chr10:67100233-67103222	-3.60251	0.760793	2.18836e-06	0.000562801	ANXA2P3	Distal
chr6:139116693-139121152	4.08275	0.863072	2.23985e-06	0.00057251	ECT2L	No
chr8:53061605-53063993	-3.24825	0.687028	2.26774e-06	0.000576103	ST18	No
chr14:57812003-57815262	-3.14511	0.665486	2.2895e-06	0.000578106	NAA30	Distal
chr3:55154456-55163369	4.16554	0.882085	2.33109e-06	0.00058506	LRTM1	No
chr14:94390562-94396056	4.18439	0.887327	2.40846e-06	0.00060086	FAM181A-AS1	No
chr18:76321464-76323559	5.20019	1.10413	2.47989e-06	0.000614999	SALL3	No
chr14:95725272-95726921	-2.99652	0.636958	2.54577e-06	0.000627116	CLMN	No
chr6:104972284-104977343	-2.91221	0.619265	2.56748e-06	0.000627116	HACE1	Distal
chr6:26139555-26143736	-2.41179	0.512909	2.57391e-06	0.000627116	H1-4	Distal
chr14:71849306-71852325	-2.82955	0.602186	2.61686e-06	0.000633874	SNORD56B	Distal
chr5:87691810-87694510	5.05089	1.07594	2.6738e-06	0.000643922	TMEM161B-AS1	No
chr4:184096388-184100149	-2.75145	0.58689	2.75653e-06	0.00066003	WWC2	Distal
chr6:131546523-131549534	-2.97708	0.635192	2.77364e-06	0.000660332	AKAP7	Distal
chr10:29031865-29033405	-3.38892	0.723449	2.80791e-06	0.000660938	LINC00837	Distal
chr7:157800842-157802776	-2.89234	0.617418	2.80534e-06	0.000660938	LOC100506585	Distal
chr20:3489145-3492698	-2.83214	0.604865	2.83717e-06	0.000664073	ATRN	Distal
chr12:92345443-92349944	-3.00268	0.641529	2.86167e-06	0.000666066	LINC01619	Distal
chr2:173711924-173715544	-2.59292	0.554992	2.98278e-06	0.000690227	RAPGEF4	Distal
chr16:56329043-56332467	4.19536	0.898188	2.99861e-06	0.000690227	MIR3935	No
chr4:154706945-154714637	4.05169	0.867816	3.02922e-06	0.000693441	SFRP2	No
chr11:31816892-31822369	4.37475	0.938173	3.11553e-06	0.000709303	PAX6	No
chr1:95014700-95021423	-2.54041	0.545063	3.1502e-06	0.000713299	F3	Distal
chr15:93676943-93681981	4.24387	0.911875	3.25547e-06	0.000729209	RGMA	No
chr5:36535003-36537812	4.66551	1.0023	3.24272e-06	0.000729209	SLC1A3	No
chr11:129184757-129187086	-2.57687	0.554029	3.3011e-06	0.000735474	BARX2	Distal
chr5:80179616-80182075	-2.99325	0.643998	3.35296e-06	0.00074079	RASGRF2	Distal
chr12:11969804-11972553	-2.78061	0.598588	3.39608e-06	0.00074079	ETV6	Distal
chr1:206941978-206944630	-2.72394	0.586149	3.36517e-06	0.00074079	IL10	Distal
chr13:112720370-112729454	3.64161	0.783859	3.3886e-06	0.00074079	SOX1	No
chr20:62084743-62087620	4.39365	0.946276	3.43219e-06	0.000741448	KCNQ2	No
chr16:6173416-6176687	4.42129	0.952258	3.43469e-06	0.000741448	RBFOX1	No
chr18:47144895-47147210	3.96545	0.854648	3.48643e-06	0.000744897	LIPG	No
chr11:122187345-122193500	4.13283	0.890607	3.4762e-06	0.000744897	MIR100HG	No
chr8:10157866-10160772	-3.13628	0.678098	3.7438e-06	0.000791087	MSRA	Distal
chr2:26908525-26912047	-2.46729	0.533503	3.7514e-06	0.000791087	KCNK3	Distal
chr10:11205155-11208325	3.96262	0.857282	3.79505e-06	0.000791087	CELF2	No
chr13:112813012-112818105	4.02364	0.87051	3.79755e-06	0.000791087	SOX1	No
chr7:2504649-2506563	4.87381	1.05441	3.79475e-06	0.000791087	LFNG	No
chr11:121561857-121564626	-2.84281	0.615748	3.89627e-06	0.000807613	SORL1	Distal
chr10:125833851-125836574	4.82592	1.04583	3.94134e-06	0.00081291	CHST15	No
chr7:21067307-21071098	4.41624	0.957603	3.99265e-06	0.000819437	RPL23P8	No
chr12:24830017-24832995	4.53005	0.984673	4.21346e-06	0.000860516	LINC00477	No
chr17:66476450-66482501	-2.58877	0.562907	4.24657e-06	0.000863048	WIPI1	Distal
chr4:26450348-26461139	-2.68712	0.584786	4.32645e-06	0.000875015	CCKAR	Distal
chr11:133834822-133837198	4.68616	1.02238	4.57047e-06	0.000919902	IGSF9B	No
chr1:95525748-95527987	-3.01465	0.658639	4.71496e-06	0.000939901	ALG14	Distal
chr2:223132635-223138907	4.31796	0.943183	4.69263e-06	0.000939901	CCDC140	No
chr22:46283523-46287023	3.98787	0.872806	4.89994e-06	0.000972126	WNT7B	No
chr7:72755210-72761200	-2.56827	0.562648	5.00405e-06	0.000988074	FKBP6	Distal
chr2:233145226-233151160	3.98874	0.87497	5.14678e-06	0.00101146	ALPP	No
chr6:99273182-99277545	4.18513	0.91973	5.35471e-06	0.00104739	POU3F2	No
chr15:65680829-65683787	-2.73931	0.602825	5.51647e-06	0.00107398	IGDCC4	Distal
chr7:131288374-131293979	3.87627	0.854024	5.65659e-06	0.00109614	PODXL	No
chr11:60713605-60720500	-2.45927	0.542248	5.75159e-06	0.00110939	SLC15A3	Distal
chr2:148107853-148113948	-2.9533	0.651604	5.83301e-06	0.00111991	ACVR2A	Distal
chr1:118282200-118284010	-2.88912	0.63876	6.09645e-06	0.00116512	TENT5C	Distal
chr7:129922318-129925510	-2.89857	0.641138	6.15552e-06	0.00117104	CPA4	No
chrX:107528023-107530190	-3.9277	0.870147	6.36646e-06	0.00120566	COL4A6	Distal
chr2:177033616-177041158	3.80389	0.843544	6.50075e-06	0.00122552	HAGLR	No
chr3:108063659-108065819	-3.23	0.716481	6.53968e-06	0.00122731	HHLA2	Distal
chr8:35488362-35491987	4.14209	0.919029	6.5742e-06	0.00122826	UNC5D	No
chr3:54964200-54966269	4.44274	0.986076	6.62262e-06	0.00123178	LRTM1	No
chr14:95727234-95735244	-2.72709	0.605567	6.68873e-06	0.00123854	CLMN	Distal
chr2:80086809-80088962	-3.24565	0.721028	6.74982e-06	0.00124433	CTNNA2	Distal
chr2:75305985-75307766	-4.0684	0.904157	6.80611e-06	0.00124617	MIR5000	Distal
chr1:205324999-205326972	4.18665	0.930524	6.81963e-06	0.00124617	KLHDC8A	No
chr17:7614387-7617484	3.76318	0.837463	7.00484e-06	0.00127442	DNAH2	No
chr12:1687569-1691438	3.99122	0.889491	7.22069e-06	0.00130232	WNT5B	No
chr1:20773921-20776476	4.51884	1.00699	7.20716e-06	0.00130232	LINC01141	No
chr3:135457443-135461743	4.11862	0.918123	7.26036e-06	0.00130383	PPP2R3A	No
chr10:91321456-91323498	-2.7697	0.619056	7.67454e-06	0.00137229	SLC16A12	No
chr5:143714147-143716144	-3.08074	0.690249	8.07342e-06	0.00143406	KCTD16	Distal
chr5:92742027-92745362	4.01453	0.89955	8.08882e-06	0.00143406	NR2F1-AS1	No
chr9:130041442-130042868	-3.4924	0.784072	8.42151e-06	0.0014776	GARNL3	Distal
chr19:32118347-32123118	4.07044	0.913948	8.44081e-06	0.0014776	THEG5	No
chr3:112821528-112825143	4.32349	0.97041	8.37669e-06	0.0014776	NEPRO	No
chr3:122702649-122709561	3.87844	0.872048	8.6871e-06	0.00151435	SEMA5B	No
chr6:138015926-138020048	-2.36212	0.531609	8.857e-06	0.00153754	TNFAIP3	Distal
chr19:14284157-14286017	-3.58304	0.809541	9.59892e-06	0.00164634	ADGRL1	Distal
chr3:59578368-59580660	-2.8285	0.638979	9.57325e-06	0.00164634	C3orf67	Distal
chr6:164817023-164818094	4.97493	1.12404	9.60228e-06	0.00164634	C6orf118	No
chr9:34576825-34581624	3.71533	0.839762	9.67704e-06	0.00165235	CNTFR	No
chr12:45427521-45430572	4.5441	1.02813	9.88073e-06	0.00168025	DBX2	No
chr1:219943861-219948224	4.00799	0.907039	9.92654e-06	0.00168118	RNU5F-1	No
chr1:19001489-19004353	4.37243	0.990113	1.005e-05	0.00169519	PAX7	No
chr11:76095807-76098343	-3.03486	0.689023	1.05987e-05	0.00178054	THAP12	Distal
chr16:86428958-86431687	4.14592	0.942748	1.09404e-05	0.00183056	LINC00917	No
chr14:100128584-100132002	4.12415	0.938664	1.11468e-05	0.00185763	MIR5698	No
chr16:54610114-54612718	4.27334	0.973122	1.12637e-05	0.00186963	IRX3	No
chr5:36354480-36357795	-3.13743	0.714714	1.13471e-05	0.00187601	RANBP3L	Distal
chr3:13824746-13831211	3.99944	0.911308	1.1404e-05	0.00187653	WNT7A	No
chr21:15451854-15454855	4.04397	0.9216	1.14404e-05	0.00187653	ANKRD20A11P	No
chr14:101686215-101696018	3.73848	0.852678	1.16306e-05	0.00189283	MEG9	No
chr1:18969449-18970969	4.62135	1.054	1.16197e-05	0.00189283	PAX7	No
chr14:56591224-56594564	-2.36201	0.538857	1.16859e-05	0.00189443	PELI2	Distal
chr9:85768860-85770364	-3.68487	0.841416	1.19024e-05	0.00192206	RASEF	Distal
chr16:17252063-17256693	4.0995	0.936477	1.20005e-05	0.0019304	XYLT1	No
chr3:19243144-19244721	-3.40984	0.780137	1.23781e-05	0.00197928	KCNH8	Distal
chr11:17785546-17788426	4.14285	0.947923	1.23993e-05	0.00197928	KCNC1	No
chr5:134869927-134872073	4.26704	0.976931	1.25506e-05	0.00199578	NEUROG1	No
chr5:123623869-123627112	-2.39005	0.548123	1.29812e-05	0.00205641	ZNF608	Distal
chr1:182667281-182669854	3.77556	0.867335	1.34251e-05	0.00211068	RGS8	No
chr3:112805741-112808349	4.10855	0.943729	1.33964e-05	0.00211068	NEPRO	No
chr5:65638018-65641076	-2.51274	0.578167	1.38615e-05	0.00216297	SREK1	Distal
chr4:54964959-54967888	4.56066	1.04933	1.38472e-05	0.00216297	GSX2	No
chr22:46275539-46277798	3.37698	0.777407	1.39973e-05	0.00217601	WNT7B	No
chr2:183084716-183086784	4.92709	1.13484	1.41411e-05	0.00219019	PDE1A	No
chr15:87755196-87757696	4.57717	1.05462	1.42402e-05	0.00219736	LINC00052	No
chr3:13919400-13922644	4.06341	0.936501	1.43179e-05	0.0022012	WNT7A	No
chr14:101192531-101207560	-2.43184	0.56065	1.44092e-05	0.0022071	DLK1	Distal
chr14:100135926-100139766	3.87698	0.894413	1.45981e-05	0.00222784	MIR5698	No
chr3:89575571-89578630	3.85114	0.888731	1.46891e-05	0.00223065	EPHA3	No
chr11:19474714-19478551	3.9135	0.903229	1.47236e-05	0.00223065	NAV2-AS5	No
chr2:12352477-12354270	-3.33752	0.770565	1.48256e-05	0.00223797	MIR4262	Distal
chr11:111846918-111851654	3.79273	0.876579	1.51333e-05	0.00227617	DIXDC1	No
chr2:163565710-163569836	-2.51123	0.581352	1.56285e-05	0.00234219	KCNH7	Distal
chr15:93852780-93859489	3.6919	0.854841	1.56867e-05	0.00234225	RGMA	No
chr16:5604601-5608244	4.23871	0.981626	1.57413e-05	0.00234225	EEF2KMT	No
chr21:30723415-30725029	-3.30104	0.765188	1.60311e-05	0.00236009	BACH1	Distal
chr4:154684699-154687913	3.97712	0.921892	1.60267e-05	0.00236009	RNF175	No
chr15:60300514-60304262	4.39359	1.01832	1.59924e-05	0.00236009	FOXB1	No
chr2:6124980-6127482	4.04514	0.937847	1.60897e-05	0.00236036	LOC400940	No
chr4:4580018-4581620	4.32849	1.00406	1.62539e-05	0.00237609	STX18-AS1	No
chr10:6557934-6559798	-3.43873	0.798636	1.66422e-05	0.00242435	PRKCQ	Distal
chr1:77076966-77078790	-3.13908	0.729588	1.68853e-05	0.00243422	ST6GALNAC5	Distal
chr10:123467121-123472232	3.90204	0.906684	1.68017e-05	0.00243422	FGFR2	No
chr12:103354565-103356074	4.47287	1.03954	1.68699e-05	0.00243422	ASCL1	No
chr7:4745904-4748195	3.78132	0.880197	1.73912e-05	0.00248992	FOXK1	No
chr7:26632674-26636147	3.98901	0.928528	1.73863e-05	0.00248992	LINC02860	No
chr8:80737568-80745825	-2.15003	0.500767	1.75898e-05	0.00250974	HEY1	Distal
chr6:170576676-170581383	-2.20741	0.514409	1.77743e-05	0.0025274	LOC154449	Distal
chr1:95243243-95245100	-3.54522	0.828039	1.85667e-05	0.00263111	SLC44A3	No
chr1:243633250-243635906	3.80779	0.892207	1.97383e-05	0.00278765	MIR4677	No
chr5:172028797-172031750	3.95025	0.928181	2.08208e-05	0.0029306	NEURL1B	No
chr5:24552658-24554603	-3.66054	0.860552	2.10259e-05	0.00294951	CDH10	No
chr8:80728662-80735636	-2.42337	0.569991	2.12262e-05	0.00296761	HEY1	Distal
chr1:230434959-230437661	-2.70373	0.636535	2.16096e-05	0.00297135	GALNT2	Distal
chr14:51889532-51893125	-2.301	0.541424	2.13865e-05	0.00297135	FRMD6	Distal
chr10:77715788-77719219	3.96132	0.932518	2.15701e-05	0.00297135	LRMDA	No
chr5:3300666-3303360	4.06866	0.957391	2.14026e-05	0.00297135	LINC01019	No
chr7:24375938-24378217	4.84638	1.14089	2.15782e-05	0.00297135	NPY	No
chr2:66060918-66063140	4.30129	1.01294	2.17311e-05	0.00297823	SPRED2	No
chr2:237822851-237826805	4.06037	0.957041	2.2092e-05	0.00301776	COPS8	No
chr1:24797694-24800376	-2.33708	0.551257	2.23968e-05	0.00302902	NIPAL3	Distal
chr5:168272680-168280225	-2.12464	0.501434	2.26394e-05	0.00302902	SLIT3	Distal
chr17:46644106-46660117	3.53037	0.833284	2.26833e-05	0.00302902	HOXB3	No
chr5:134368388-134371384	3.62544	0.854898	2.22741e-05	0.00302902	C5orf66	No
chr3:112811042-112815784	3.84385	0.907226	2.26597e-05	0.00302902	NEPRO	No
chr2:174279746-174282047	4.32041	1.01924	2.24674e-05	0.00302902	CDCA7	No
chr8:26905609-26907445	4.76986	1.12584	2.26821e-05	0.00302902	ADRA1A	No
chrX:98371394-98372888	-5.64027	1.33213	2.29541e-05	0.0030328	XRCC6P5	Distal
chr7:129928648-129931559	-2.80962	0.663767	2.30756e-05	0.0030328	CPA4	No
chr22:25343469-25345295	-2.72486	0.643672	2.30284e-05	0.0030328	TMEM211	Distal
chr16:75976149-75983706	-2.18332	0.515652	2.29466e-05	0.0030328	KARS1	Distal
chr4:82618830-82622790	3.71453	0.877342	2.29731e-05	0.0030328	RASGEF1B	No
chr19:42855397-42858260	3.7515	0.886756	2.33085e-05	0.00305378	MEGF8	No
chr3:108157630-108162726	3.68222	0.871333	2.37921e-05	0.00310737	MYH15	No
chr14:95766346-95770394	-2.54707	0.603116	2.40874e-05	0.0031361	CLMN	No
chr3:19779570-19783616	3.92404	0.92959	2.42947e-05	0.00315324	EFHB	No
chr1:21566775-21569520	-2.86147	0.678036	2.44054e-05	0.00315777	ECE1	No
chr15:29927716-29931633	-2.66387	0.631937	2.49334e-05	0.0032161	FAM189A1	Distal
chr3:66640687-66651788	3.74166	0.889128	2.57376e-05	0.00330959	LRIG1	No
chr12:8826929-8829744	-2.31634	0.550663	2.59408e-05	0.00331032	RIMKLB	Distal
chr17:73345453-73349024	-2.29915	0.546624	2.59817e-05	0.00331032	GRB2	Distal
chr2:129393948-129399548	3.68465	0.876015	2.59757e-05	0.00331032	HS6ST1	No
chr12:63010707-63013155	-2.85439	0.678955	2.62133e-05	0.00332964	MIRLET7I	Distal
chr3:29804378-29806939	-3.52631	0.840836	2.74305e-05	0.00347367	RBMS3	Distal
chr18:75090531-75093589	-2.76599	0.660168	2.79163e-05	0.00352447	GALR1	Distal
chr16:85826555-85829713	-2.69962	0.644773	2.82748e-05	0.00355896	EMC8	Distal
chr19:5392407-5398393	3.34317	0.798764	2.84636e-05	0.00357192	PTPRS	No
chr1:159993255-159996737	3.91427	0.93575	2.87645e-05	0.00359776	PIGM	No
chr18:25404180-25406974	4.23387	1.0123	2.88422e-05	0.00359776	CDH2	No
chr15:95828919-95832486	3.9915	0.955995	2.97678e-05	0.00370214	LINC01197	No
chr10:32062248-32065023	3.60942	0.86484	2.99944e-05	0.00371921	ARHGAP12	No
chr15:31597257-31599877	3.58963	0.860667	3.03593e-05	0.00375329	KLF13	No
chr9:109337479-109339712	4.02884	0.967636	3.13289e-05	0.0038617	ZNF462	No
chr12:92428429-92429702	-2.90491	0.699174	3.25605e-05	0.00396657	LINC01619	Distal
chr13:28317944-28320502	3.95624	0.952149	3.25197e-05	0.00396657	GSX1	No
chr16:64897704-64900235	4.2488	1.02257	3.25255e-05	0.00396657	CDH11	No
chr18:36959733-36961769	4.31586	1.0384	3.23475e-05	0.00396657	MIR924HG	No
chr6:157531352-157533113	-3.01329	0.726324	3.34378e-05	0.00405154	TMEM242	Distal
chrX:139469130-139473490	-2.32639	0.560766	3.34525e-05	0.00405154	SOX3	Distal
chr12:131514606-131516740	4.36618	1.0529	3.37128e-05	0.00407123	ADGRD1	No
chr16:86556454-86558519	-3.16927	0.764426	3.38411e-05	0.00407492	FOXF1	Distal
chr1:44367642-44368971	-3.28265	0.792351	3.42905e-05	0.00411571	ARTN	Distal
chr3:140812239-140815079	3.60837	0.871095	3.43775e-05	0.00411571	SPSB4	No
chr10:112959951-112961778	-3.17527	0.767267	3.49703e-05	0.00416277	ADRA2A	Distal
chr16:54082190-54085559	3.87399	0.935995	3.48969e-05	0.00416277	FTO	No
chr1:199990177-199992736	-2.83436	0.68506	3.51287e-05	0.0041697	NR5A2	Distal
chr3:117112391-117128302	-2.10743	0.509455	3.52439e-05	0.0041715	TUSC7	Distal
chr1:95003363-95004787	-3.42805	0.830025	3.62669e-05	0.00420675	F3	No
chr16:69734254-69736734	-3.05996	0.740589	3.5994e-05	0.00420675	NFAT5	Distal
chr19:31611681-31613629	-2.87256	0.695228	3.59901e-05	0.00420675	NA	Distal
chr21:31096045-31098934	-2.77634	0.67208	3.6124e-05	0.00420675	GRIK1-AS1	Distal
chr9:138895443-138898260	3.46338	0.838814	3.64504e-05	0.00420675	UBAC1	No
chr1:208240843-208243923	3.72769	0.902799	3.64286e-05	0.00420675	PLXNA2	No
chr10:19148115-19152833	3.85243	0.93222	3.58794e-05	0.00420675	ARL5B	No
chr17:44908695-44910695	3.93713	0.953266	3.62534e-05	0.00420675	WNT3	No
chr2:10343815-10346140	4.33318	1.04826	3.56989e-05	0.00420675	MIR4261	No
chr7:80739604-80742352	-2.71942	0.65875	3.65682e-05	0.00420867	SEMA3C	Distal
chr18:76740244-76741621	4.00427	0.970246	3.67426e-05	0.0042171	SALL3	No
chr8:120669147-120671708	3.80901	0.923213	3.69423e-05	0.00422837	ENPP2	No
chr20:19593276-19596677	-2.58903	0.628631	3.81308e-05	0.00435244	RIN2	Distal
chr12:103370656-103373794	3.79138	0.920827	3.83236e-05	0.00436251	ASCL1	No
chr8:30419922-30424101	-2.22218	0.540403	3.92103e-05	0.00444413	SMIM18	Distal
chr20:61808719-61810910	3.74107	0.909831	3.9254e-05	0.00444413	MIR124-3	No
chr5:2196375-2198541	4.31394	1.05059	4.02222e-05	0.00454141	IRX4	No
chr17:47852554-47856194	3.68115	0.896796	4.04708e-05	0.00455713	FAM117A	No
chr2:108033939-108036929	-2.50725	0.610932	4.06113e-05	0.00456061	RGPD4-AS1	Distal
chr8:80864094-80866782	-2.96184	0.722494	4.14105e-05	0.00462543	MRPS28	Distal
chr8:60937745-60941732	-2.41452	0.588928	4.13412e-05	0.00462543	CA8	Distal
chr4:154754245-154757363	4.24692	1.03855	4.32692e-05	0.00480726	SFRP2	No
chr3:51736206-51738458	4.53193	1.10815	4.32059e-05	0.00480726	GRM2	No
chr10:79935595-79938580	3.89761	0.953509	4.35764e-05	0.00482852	LINC00856	No
chr1:7727544-7730391	3.27059	0.80062	4.40637e-05	0.00486956	CAMTA1	No
chr8:54816054-54821312	3.61458	0.885215	4.44037e-05	0.00489085	RGS20	No
chr19:54354401-54356547	3.91829	0.959701	4.4491e-05	0.00489085	MYADM	No
chr3:178911860-178913623	-2.84769	0.697749	4.47947e-05	0.00491127	PIK3CA	Distal
chr4:152260903-152263569	-2.78344	0.682651	4.55414e-05	0.00495403	PRSS48	Distal
chr17:13544942-13548603	3.99255	0.979109	4.5477e-05	0.00495403	HS3ST3A1	No
chr16:54406483-54410129	4.01837	0.985484	4.55107e-05	0.00495403	IRX3	No
chr15:93889091-93894717	3.59219	0.8831	4.74781e-05	0.00515125	RGMA	No
chr1:117366612-117368226	-2.74098	0.675137	4.90963e-05	0.00530216	CD2	Distal
chr2:67689897-67692853	-2.47161	0.608898	4.92508e-05	0.00530216	ETAA1	Distal
chr14:95712578-95719993	-2.2165	0.54599	4.91574e-05	0.00530216	CLMN	Distal
chr13:39404047-39406369	-2.75172	0.678402	4.98818e-05	0.00535625	FREM2	Distal
chr16:48939545-48941320	4.84342	1.19428	5.0027e-05	0.00535803	N4BP1	No
chr2:150957799-150959227	-3.52727	0.870797	5.108e-05	0.00545679	RND3	Distal
chr4:130034326-130035421	-3.87249	0.956196	5.12406e-05	0.00545994	C4orf33	Distal
chr5:153156723-153159059	4.2969	1.06116	5.13861e-05	0.00546148	FAM114A2	No
chr1:200366454-200368958	-2.97613	0.736231	5.29115e-05	0.0056093	ZNF281	Distal
chr1:60017611-60024693	-2.13572	0.5287	5.35482e-05	0.00566238	FGGY	Distal
chr1:18971239-18974082	3.97362	0.984207	5.40506e-05	0.00570104	PAX7	No
chr1:214375893-214383103	3.37731	0.836676	5.42368e-05	0.00570623	SMYD2	No
chr22:20820065-20822767	-2.75787	0.683503	5.46239e-05	0.00573249	KLHL22	Distal
chr3:66477507-66482201	-2.58211	0.640162	5.49467e-05	0.00573745	LRIG1	Distal
chr7:70038499-70041319	3.58187	0.887973	5.48906e-05	0.00573745	AUTS2	No
chr2:237015617-237017852	3.99759	0.991462	5.53009e-05	0.00576001	GBX2	No
chr6:27221771-27223263	-3.36127	0.834374	5.61361e-05	0.00580347	PRSS16	Distal
chr1:95233888-95242957	-2.62635	0.651835	5.59747e-05	0.00580347	SLC44A3	Distal
chr15:65546097-65547680	4.09256	1.01586	5.60909e-05	0.00580347	PARP16	No
chr8:114157173-114161762	-2.95807	0.735334	5.75211e-05	0.00593194	CSMD3	Distal
chr1:113677596-113679122	-2.98723	0.742792	5.77991e-05	0.00594589	LRIG2	Distal
chr2:202827117-202829249	3.70652	0.922255	5.84517e-05	0.00598347	FZD7	No
chr14:58025441-58027456	4.07925	1.01497	5.84279e-05	0.00598347	SLC35F4	No
chr11:45521171-45524235	3.70522	0.923134	5.97628e-05	0.00610269	CHST1	No
chr10:91306508-91311359	-2.61682	0.652178	6.00972e-05	0.00612183	SLC16A12	Distal
chr12:127882084-127885870	-3.03455	0.756701	6.06584e-05	0.00616393	LINC02393	Distal
chr15:40585345-40587290	4.24899	1.05971	6.08275e-05	0.00616608	PLCB2	No
chr9:87407476-87409300	-3.25185	0.811452	6.1378e-05	0.00619175	NTRK2	Distal
chr1:202606095-202609070	3.33871	0.833101	6.13485e-05	0.00619175	SYT2	No
chr13:39983328-39985582	4.66117	1.1634	6.16189e-05	0.00620104	LHFPL6	No
chr12:92896174-92900870	-2.04578	0.511292	6.30232e-05	0.00632707	CLLU1OS	Distal
chr12:3836564-3839502	3.78283	0.94599	6.36634e-05	0.00637598	CRACR2A	No
chr4:98682478-98684613	-2.78027	0.695797	6.44752e-05	0.0063806	STPG2	No
chr4:154438380-154440559	-2.60542	0.652034	6.4467e-05	0.0063806	TMEM131L	Distal
chr3:2782455-2785939	3.67401	0.919336	6.43202e-05	0.0063806	CNTN4	No
chr6:164519542-164522143	3.898	0.975088	6.39901e-05	0.0063806	QKI	No
chr11:19402002-19404917	4.20624	1.05265	6.44603e-05	0.0063806	NAV2	No
chr5:113027933-113030503	3.99081	0.999283	6.50575e-05	0.00642296	YTHDC2	No
chr7:123320981-123322729	-2.93201	0.73457	6.56658e-05	0.00646769	LMOD2	Distal
chr17:60733885-60736244	3.89995	0.977364	6.59979e-05	0.00648507	MRC2	No
chr10:93347525-93355012	-1.93463	0.48612	6.89921e-05	0.00672579	HECTD2-AS1	Distal
chr16:51490293-51493691	3.85227	0.967852	6.88489e-05	0.00672579	SALL1	No
chr5:2642055-2644321	4.18228	1.05087	6.89688e-05	0.00672579	IRX2	No
chr8:134885980-134887400	4.57963	1.15084	6.90934e-05	0.00672579	ST3GAL1	No
chr1:66735727-66738966	-2.4417	0.614111	7.00851e-05	0.00679901	PDE4B	No
chr1:200978368-200980725	3.61697	0.90977	7.0172e-05	0.00679901	KIF21B	No
chr15:24004852-24008140	3.97929	1.00105	7.0351e-05	0.00680054	NDN	No
chr10:86952674-86955703	3.62437	0.912103	7.07815e-05	0.00682632	GRID1-AS1	No
chr16:73577243-73579685	4.03757	1.01764	7.26009e-05	0.00698561	LINC01568	No
chr4:187561320-187564777	-2.244	0.566224	7.39847e-05	0.00710236	FAT1	Distal
chr7:26032608-26050134	-1.91202	0.482701	7.46116e-05	0.00714608	MIR148A	Distal
chr15:26486563-26488770	4.06495	1.02641	7.48443e-05	0.00715192	LINC00929	No
chr7:92544391-92548723	-2.24632	0.567642	7.58093e-05	0.00719541	CDK6	Distal
chr6:90275485-90278023	3.33762	0.843418	7.58175e-05	0.00719541	ANKRD6	No
chr2:234932580-234936119	3.76252	0.950746	7.57575e-05	0.00719541	SPP2	No
chr3:59596854-59598412	-2.96692	0.750313	7.67772e-05	0.00725082	C3orf67	No
chr20:20291377-20293019	-2.82341	0.714224	7.71402e-05	0.00725082	INSM1	Distal
chr8:103936663-103941174	-2.43957	0.617005	7.689e-05	0.00725082	AZIN1	Distal
chr5:3594285-3601088	2.91157	0.736449	7.70064e-05	0.00725082	IRX1	No
chr22:43758611-43761139	3.71041	0.9387	7.72715e-05	0.00725082	SCUBE1	No
chr1:160343569-160347180	3.48636	0.88228	7.76511e-05	0.00727006	NHLH1	No
chr10:60802368-60803812	3.94655	0.999482	7.86125e-05	0.00734357	PHYHIPL	No
chr1:170176484-170179870	3.78826	0.959738	7.90761e-05	0.00737035	MIR3119-1	No
chr10:72150269-72151712	-3.09077	0.783449	7.97709e-05	0.00739709	LRRC20	Distal
chr3:112958140-112963012	3.12266	0.791606	7.98956e-05	0.00739709	BOC	No
chr1:92029596-92033108	3.45711	0.876332	7.98063e-05	0.00739709	CDC7	No
chr15:99097270-99099057	-2.80821	0.712611	8.12307e-05	0.00750403	FAM169B	Distal
chr17:25865185-25868993	-2.73256	0.693913	8.21994e-05	0.00757671	KSR1	Distal
chr20:36535034-36538448	3.51005	0.891711	8.27445e-05	0.00761012	VSTM2L	No
chr12:45443458-45445635	3.70568	0.942206	8.38994e-05	0.00769934	DBX2	No
chr1:95005095-95009846	-2.03413	0.517564	8.48783e-05	0.00777206	F3	No
chr1:69439826-69444280	3.52374	0.896842	8.52818e-05	0.00779188	DEPDC1	No
chr5:24554803-24556527	-3.33879	0.84996	8.55948e-05	0.00780336	CDH10	No
chr2:129399816-129404058	3.85736	0.982111	8.57896e-05	0.00780404	HS6ST1	No
chr11:69202639-69205776	-2.49217	0.635135	8.71479e-05	0.00784199	MYEOV	Distal
chr22:26789821-26792413	3.25131	0.8284	8.68004e-05	0.00784199	ASPHD2	No
chr14:34110377-34113255	3.55431	0.90547	8.65963e-05	0.00784199	EGLN3	No
chr1:183272431-183274704	3.7068	0.944228	8.64595e-05	0.00784199	NMNAT2	No
chr2:237596238-237598514	3.89692	0.993082	8.70674e-05	0.00784199	ACKR3	No
chr4:129580745-129583265	-2.54232	0.648526	8.84921e-05	0.00793122	JADE1	No
chr16:50423362-50426358	3.24485	0.827752	8.85202e-05	0.00793122	BRD7	No
chr2:16403337-16406916	3.5631	0.909104	8.87861e-05	0.00793797	MYCN	No
chr5:82702981-82706767	-2.72569	0.69574	8.9404e-05	0.00796471	VCAN	Distal
chr2:105404257-105408418	3.69329	0.942764	8.94675e-05	0.00796471	LINC01114	No
chr19:7209757-7215517	-2.29493	0.586142	9.02877e-05	0.00798654	INSR	Distal
chr4:3176820-3182011	-2.11883	0.541109	9.01313e-05	0.00798654	MSANTD1	Distal
chr9:91840434-91842675	3.61087	0.922097	9.00536e-05	0.00798654	SHC3	No
chr7:130031546-130032841	-3.66641	0.93666	9.06494e-05	0.00800154	CEP41	No
chr1:204423137-204428616	3.17267	0.810892	9.13184e-05	0.00804355	PIK3C2B	No
chr11:20296251-20299522	3.91875	1.00243	9.25899e-05	0.00813834	HTATIP2	No
chr5:71474022-71476956	3.40453	0.871356	9.33859e-05	0.00819102	MAP1B	No
chr3:121809990-121811928	4.12947	1.05718	9.37861e-05	0.00820885	CD86	No
chr9:98255044-98261555	3.15033	0.807353	9.53811e-05	0.00833095	PTCH1	No
chr6:3192826-3196780	3.50891	0.89982	9.63639e-05	0.00839918	LINC02525	No
chr18:75956509-75959461	3.78595	0.971261	9.70001e-05	0.00843698	SALL3	No
chr5:173114978-173118112	-2.41363	0.619362	9.74098e-05	0.00843774	BOD1	Distal
chr4:154803945-154806705	3.99093	1.02412	9.74138e-05	0.00843774	SFRP2	No
chr2:223102704-223105650	3.09079	0.793327	9.78028e-05	0.00845385	CCDC140	No
chr2:85980253-85982830	3.06907	0.787896	9.80873e-05	0.00846089	ATOH8	No
chr22:25338477-25340162	-3.15575	0.810602	9.89727e-05	0.00851963	TMEM211	Distal
chr19:1449040-1454323	2.95354	0.758899	9.94701e-05	0.00854479	APC2	No
chr11:19572842-19575464	3.49558	0.898833	0.000100649	0.00861231	MIR4486	No
chr10:60848441-60853070	3.74009	0.961716	0.000100669	0.00861231	PHYHIPL	No
chr13:78602800-78607181	3.47076	0.89302	0.000101683	0.00868121	LINC00446	No
chr1:198646262-198650076	3.67836	0.946695	0.000102129	0.00870143	PTPRC	No
chr8:53142190-53144448	-2.63048	0.677358	0.000102987	0.0087566	ST18	Distal
chr1:176950532-176953892	3.71562	0.957087	0.000103508	0.008783	MIR488	No
chr6:40301807-40303335	5.01622	1.29281	0.000104424	0.0088427	LINC00951	No
chr7:129916748-129919479	-2.58361	0.666051	0.000104886	0.00884585	CPA2	No
chr8:104116097-104120004	3.48483	0.898293	0.000104718	0.00884585	BAALC	No
chr19:5190793-5195729	3.40104	0.877309	0.000105893	0.00887692	PTPRS	No
chr1:39035290-39038472	3.85328	0.993944	0.000105857	0.00887692	RRAGC	No
chr1:2377333-2378907	6.87664	1.77373	0.000105782	0.00887692	PLCH2	No
chr5:65938319-65940284	-2.63145	0.679103	0.000106674	0.00892445	MAST4	Distal
chr9:89516312-89520362	3.56901	0.921358	0.000107223	0.0089524	GAS1	Distal
chr1:160375896-160384231	3.18899	0.823836	0.000108432	0.00898134	VANGL2	No
chr22:43663749-43666789	3.23467	0.835627	0.00010841	0.00898134	SCUBE1	No
chr7:157633264-157635452	3.44091	0.888906	0.000108414	0.00898134	LOC100506585	No
chr3:124838747-124840457	3.57772	0.924109	0.000108152	0.00898134	SLC12A8	No
chr5:71477480-71480691	3.6241	0.93742	0.000110621	0.00914442	MAP1B	No
chrX:69744377-69748375	-2.31368	0.599316	0.000113138	0.00931553	DLG3	Distal
chr6:19690914-19693858	3.42464	0.886984	0.000112926	0.00931553	ID4	Distal
chr16:80379434-80380960	4.2465	1.10024	0.00011357	0.00933269	DYNLRB2	No
chr10:79475245-79477435	3.51949	0.912176	0.000114159	0.00936264	KCNMA1	No
chr8:81638385-81642126	-2.17674	0.564521	0.0001153	0.00941963	ZNF704	Distal
chr16:78000628-78002751	4.02071	1.04274	0.000115306	0.00941963	CLEC3A	No
chr22:44692498-44695530	3.60606	0.935522	0.00011592	0.00945124	SHISAL1	No
chr2:11612527-11615766	3.42357	0.88866	0.000116915	0.00949519	E2F6	No
chr12:4038906-4040611	4.85531	1.26021	0.000116787	0.00949519	PARP11	No
chr1:82061866-82065635	3.57677	0.928947	0.000117948	0.00956045	ADGRL2	No
chr17:27567193-27568905	3.83334	0.996351	0.000119388	0.00965839	CRYBA1	No
chr15:93687052-93689035	4.06856	1.05807	0.000120427	0.00972354	RGMA	No
chr4:26720254-26722146	-3.05492	0.795295	0.000122414	0.00984584	TBC1D19	No
chr1:101533249-101537052	3.66266	0.953434	0.000122263	0.00984584	DPH5	No
chr1:17997430-17998623	4.06474	1.05847	0.000122942	0.00986925	ARHGEF10L	No
chrX:69773108-69775845	-2.76556	0.720385	0.000123539	0.00989811	DLG3	Distal
chr17:14202676-14208758	2.53734	0.661311	0.000124628	0.0099662	HS3ST3B1	No
chr20:47379484-47381232	3.56633	0.929713	0.000125082	0.00998329	PREX1	No
chr7:157289079-157293203	2.98592	0.778517	0.00012536	0.00998641	MIR153-2	No
chr1:11039132-11042085	3.46502	0.903649	0.000125834	0.010005	C1orf127	No
chr3:112928580-112933876	2.7884	0.72771	0.000127239	0.01004	BOC	No
chr1:163625458-163629396	3.57765	0.933584	0.000127023	0.01004	NUF2	No
chr1:241605391-241607637	4.2748	1.11555	0.000127097	0.01004	FH	No
chr20:57798838-57799609	5.33829	1.39277	0.000126661	0.01004	ZNF831	No
chr8:29876662-29879306	-2.70886	0.707816	0.000129676	0.0101938	SARAF	Distal
chr1:5334904-5336154	4.7823	1.24955	0.000129607	0.0101938	NA	No
chr2:198460425-198463436	3.65073	0.955024	0.000132024	0.0103588	RFTN2	No
chr11:31824238-31836923	2.91165	0.761969	0.000132795	0.0103997	PAX6	No
chr16:73384257-73386404	-2.57103	0.673021	0.00013338	0.0104259	LINC01568	Distal
chr4:31003194-31004752	-3.2709	0.85683	0.00013484	0.0104729	PCDH7	Distal
chr13:24749354-24752194	-2.54034	0.665503	0.000134987	0.0104729	MIR2276	Distal
chr5:171983273-171986177	2.89122	0.757349	0.000134785	0.0104729	NEURL1B	No
chr2:36398712-36401519	3.47164	0.909371	0.000134742	0.0104729	CRIM1-DT	No
chr18:62036433-62039405	3.54213	0.928111	0.000135364	0.0104826	LINC01538	No
chr17:72579450-72582980	3.47435	0.910904	0.000136638	0.0105617	C17orf77	No
chr7:129919877-129921417	-3.31616	0.870062	0.000138179	0.010661	CPA4	No
chr8:135777064-135779211	-2.97951	0.782341	0.000139838	0.0107691	MIR30B	Distal
chr17:12901330-12903120	3.9902	1.04858	0.000141605	0.0108851	ELAC2	No
chr3:64594425-64603849	-2.03139	0.534031	0.000142446	0.0109295	ADAMTS9	Distal
chr18:48565996-48567108	-3.02197	0.79476	0.000143323	0.0109766	SMAD4	Distal
chr22:32282598-32285027	3.52512	0.927205	0.000143601	0.0109777	DEPDC5	No
chr11:126176404-126180054	-2.36721	0.623157	0.000145437	0.0110484	DCPS	Distal
chr12:11977531-11988341	-2.13179	0.561356	0.000146117	0.0110484	ETV6	Distal
chr16:54315188-54321936	2.97308	0.782777	0.000145799	0.0110484	IRX3	No
chr2:145279949-145283045	3.42981	0.902933	0.000145563	0.0110484	ZEB2	No
chrX:10626031-10628864	3.73378	0.982723	0.000145032	0.0110484	MID1	No
chr18:77420984-77423722	4.08688	1.07606	0.000145872	0.0110484	CTDP1	No
chr4:154849229-154852129	3.5185	0.926896	0.00014705	0.0110988	SFRP2	No
chr6:113010507-113013270	-2.7473	0.724324	0.000148891	0.0111842	RFPL4B	Distal
chr13:51816310-51819179	3.43555	0.90582	0.000148986	0.0111842	FAM124A	No
chr11:117453864-117455413	3.95499	1.04258	0.000148553	0.0111842	CEP164	No
chr12:107064949-107068764	3.2533	0.85824	0.000150246	0.0112585	RFX4	No
chr11:43537348-43539314	3.77563	0.996428	0.000151152	0.011306	MIR670	No
chr1:200039274-200042338	-2.76052	0.728769	0.000151914	0.0113426	NR5A2	No
chr8:28286088-28288000	-2.52134	0.665953	0.000153053	0.0113869	ZNF395	Distal
chr3:147124744-147127744	3.89607	1.02902	0.000152978	0.0113869	ZIC1	No
chr19:13519027-13520634	4.48684	1.1853	0.000153458	0.0113966	CACNA1A	No
chr7:150019848-150021677	-2.90548	0.767938	0.000154652	0.0114445	LRRC61	No
chr2:193059216-193061109	3.36596	0.889544	0.000154378	0.0114445	TMEFF2	No
chr4:54481323-54484048	-2.33952	0.618493	0.000155193	0.0114642	LNX1-AS2	Distal
chr7:13070364-13075719	3.45579	0.914271	0.000156936	0.0115724	ARL4A	No
chr10:88706257-88707822	3.87642	1.02617	0.000158382	0.0116584	MMRN2	No
chr1:159674440-159676061	3.9509	1.04651	0.000159817	0.0117433	CRP	No
chr5:179509121-179513607	3.10316	0.822159	0.000160389	0.0117646	RNF130	No
chr10:77021048-77023420	-2.27185	0.602104	0.000161179	0.0117811	COMTD1	Distal
chr18:8799181-8802323	-2.09694	0.555712	0.000161013	0.0117811	MTCL1	Distal
chr18:32735117-32736236	-2.89766	0.768211	0.000161974	0.0118137	ZNF397	No
chr13:53504438-53508885	3.20044	0.848604	0.000162325	0.0118137	PCDH8	No
chr4:78097627-78099437	3.67196	0.973689	0.000162477	0.0118137	CCNG2	No
chr9:98011537-98013574	-2.47942	0.657744	0.000163526	0.0118486	FANCC	Distal
chr11:134400613-134403144	3.99238	1.05909	0.000163479	0.0118486	LOC283177	No
chr1:58860819-58863330	3.66728	0.973444	0.000165006	0.0119144	OMA1	No
chrX:139355193-139357580	3.82071	1.01415	0.000164966	0.0119144	LOC389895	No
chr16:26997045-26998737	4.27136	1.134	0.000165457	0.0119264	C16orf82	No
chr5:34482073-34489041	-1.85305	0.492285	0.000167103	0.0119952	RAI14	Distal
chr4:113816191-113818848	3.59166	0.954045	0.000166775	0.0119952	ANK2	No
chrX:153532367-153534583	3.62201	0.962299	0.000167276	0.0119952	TKTL1	No
chr14:101962080-101963901	3.64075	0.967646	0.000168234	0.0120432	MIR1247	No
chr4:26421245-26423748	-2.66958	0.709795	0.000169202	0.0120917	CCKAR	No
chr4:154909210-154912049	3.96317	1.05469	0.000171504	0.0122352	SFRP2	No
chr7:72737826-72741318	-2.37796	0.633163	0.00017287	0.0123116	TRIM50	No
chr7:44668330-44682257	-1.92056	0.511573	0.000173882	0.0123625	OGDH	Distal
chr10:91311955-91315193	-2.46315	0.656293	0.000174638	0.0123951	SLC16A12	No
chr14:93314772-93315962	-3.30937	0.882614	0.000177175	0.0124991	GOLGA5	Distal
chr3:15613013-15614704	-2.80602	0.74823	0.000176691	0.0124991	HACL1	Distal
chr11:65077415-65079144	3.22956	0.861186	0.000176746	0.0124991	CDC42EP2	No
chr5:143220220-143222776	3.78095	1.00843	0.000177303	0.0124991	HMHB1	No
chr16:19298908-19305129	3.218	0.859493	0.000181061	0.0127425	CLEC19A	No
chr5:102833611-102836515	3.63062	0.970147	0.000182312	0.0128089	NUDT12	No
chr2:129125914-129129155	3.05367	0.816497	0.000184045	0.0128925	HS6ST1	No
chr8:17578915-17580205	3.57252	0.955356	0.000184415	0.0128925	MTUS1	No
chr1:61145050-61146689	4.43576	1.18621	0.000184431	0.0128925	NFIA	No
chr10:123439727-123445921	3.13755	0.839325	0.00018536	0.0129357	FGFR2	No
chr5:23452918-23455987	-2.65326	0.710053	0.000186451	0.0129468	PRDM9	Distal
chr3:52867662-52870572	3.13649	0.83919	0.000185842	0.0129468	MUSTN1	No
chr1:236982877-236985381	3.69632	0.989146	0.000186318	0.0129468	MTR	No
chr7:101875180-101878283	-2.4636	0.659893	0.000188965	0.0130996	SH2B2	Distal
chr5:119012284-119017747	-2.481	0.665031	0.00019098	0.0132168	FAM170A	Distal
chr4:121991661-121994715	2.90174	0.777982	0.000191607	0.0132168	NDNF	No
chr2:121649292-121653311	3.07796	0.825187	0.000191473	0.0132168	GLI2	No
chr19:21662473-21664752	-2.72879	0.731941	0.000192884	0.0132173	LINC00664	Distal
chr11:28668666-28673088	-2.36531	0.634362	0.000192512	0.0132173	METTL15	Distal
chr2:121492673-121500346	3.02745	0.811889	0.000192322	0.0132173	GLI2	Distal
chr1:65128938-65131149	3.52889	0.946524	0.000192806	0.0132173	CACHD1	No
chr7:130047503-130053431	-2.00798	0.539053	0.000195306	0.0133613	CEP41	No
chr2:26519794-26520828	-3.65119	0.980473	0.000196163	0.0133822	ADGRF3	Distal
chr4:26433848-26436452	-2.77787	0.745978	0.000196254	0.0133822	CCKAR	No
chr15:53170160-53172923	3.34018	0.897195	0.000196942	0.0134072	ONECUT1	No
chr9:98171382-98175150	3.34289	0.898231	0.000197938	0.013453	PTCH1	No
chr16:15489377-15494530	-2.19847	0.591501	0.000201789	0.0136924	MPV17L	Distal
chr10:114887171-114895643	-1.85279	0.498567	0.000202222	0.0136994	TCF7L2	Distal
chr2:122589091-122591664	3.50847	0.944277	0.000202795	0.013716	TSN	No
chr20:45323625-45326112	3.43661	0.925139	0.000203444	0.0137376	TP53RK	No
chr8:67453749-67455335	3.29045	0.886036	0.000204272	0.0137513	VXN	No
chr2:177012671-177031779	6.25943	1.68553	0.000204307	0.0137513	MIR10B	No
chr2:134356867-134358764	3.95567	1.06568	0.000205733	0.0138249	NCKAP5	No
chr15:93900252-93907294	3.31842	0.894421	0.000207147	0.0138975	RGMA	No
chr10:103475866-103479666	-2.17299	0.585875	0.00020811	0.013919	FBXW4	Distal
chr3:127119949-127122602	3.73681	1.00752	0.000208136	0.013919	TPRA1	No
chr22:32730914-32733730	3.1192	0.841112	0.000208549	0.0139243	RFPL3	No
chr1:183371886-183374449	3.78302	1.02052	0.000209771	0.0139835	NMNAT2	No
chr10:94789684-94791734	-2.9389	0.792941	0.000210286	0.0139954	CYP26C1	Distal
chr20:19589330-19591927	-2.16178	0.583351	0.000210732	0.0140027	RIN2	No
chr16:55933277-55935037	3.9431	1.06477	0.000212868	0.0141221	CES5A	No
chr1:11413333-11418495	2.67338	0.722376	0.000214901	0.0142118	UBIAD1	No
chr17:11392955-11394929	4.16086	1.12419	0.000214588	0.0142118	SHISA6	No
chr12:65058819-65062091	-2.28313	0.617111	0.000215852	0.0142295	RASSF3	Distal
chr2:145227078-145229447	4.14799	1.12105	0.000215525	0.0142295	ZEB2	No
chr2:66025141-66027857	3.59833	0.973096	0.00021746	0.0143129	SPRED2	No
chr13:53534366-53537757	3.48858	0.943569	0.000217974	0.0143241	OLFM4	No
chr14:69195831-69200511	3.10606	0.840392	0.000219052	0.0143346	ZFP36L1	No
chr1:178941199-178944781	3.15229	0.852931	0.000219167	0.0143346	FAM20B	Distal
chr21:27029285-27032889	3.86803	1.04645	0.000218719	0.0143346	JAM2	No
chr11:28675382-28679397	-2.3066	0.624184	0.000219546	0.0143369	METTL15	Distal
chr6:99278581-99294169	2.86763	0.776099	0.000219943	0.0143404	POU3F2	No
chr17:42615739-42618474	3.07832	0.833365	0.000220889	0.0143795	FZD2	No
chr9:90405964-90407399	-2.67151	0.723568	0.000222382	0.0144316	CTSL3P	Distal
chr21:41537289-41538793	3.4488	0.934066	0.000222283	0.0144316	MIR4760	No
chr12:27442137-27447177	-2.49061	0.674874	0.000223834	0.0145032	STK38L	No
chr8:91910516-91914667	3.30542	0.895894	0.000224678	0.0145354	NECAB1	No
chr2:190823586-190826113	-2.6286	0.712974	0.000227079	0.0146246	MSTN	Distal
chr1:219972623-219976734	3.08047	0.835616	0.000227391	0.0146246	RNU5F-1	No
chr11:134555933-134557324	4.26085	1.15583	0.000227462	0.0146246	LOC283177	No
chr8:134328565-134329350	6.63503	1.79977	0.000227282	0.0146246	NDRG1	No
chr17:71406055-71408045	3.52638	0.956779	0.000228097	0.0146428	SDK2	No
chr12:92414177-92417231	-2.23402	0.606282	0.000228901	0.0146718	LINC01619	Distal
chr1:109795171-109804170	2.52933	0.686998	0.000231667	0.0147955	CELSR2	No
chr13:53528770-53531154	3.61908	0.98292	0.000231443	0.0147955	OLFM4	No
chr17:9069613-9071520	3.72212	1.01104	0.000231895	0.0147955	NTN1	No
chr7:17419855-17421693	-2.7944	0.759561	0.000234176	0.0149181	AHR	Distal
chr21:46377206-46380202	3.1676	0.861367	0.000235612	0.0149867	FAM207A	No
chr7:2860187-2861935	-2.43761	0.663129	0.000236989	0.0150513	GNA12	Distal
chr2:169211145-169213038	-2.63369	0.716959	0.000239334	0.0151771	CERS6	Distal
chr1:66817280-66820854	3.3581	0.914428	0.000240335	0.0152175	PDE4B	No
chr11:87218081-87219465	3.55627	0.968662	0.000241295	0.0152551	TMEM135	No
chr21:44577869-44581303	3.19145	0.869614	0.000242582	0.0152909	CRYAA	No
chr6:164764371-164768869	3.42161	0.932331	0.000242597	0.0152909	QKI	No
chr13:53429666-53432598	3.47316	0.946871	0.000244414	0.0153822	PCDH8	No
chr5:36359016-36361523	-2.8375	0.774651	0.00024933	0.0155592	RANBP3L	No
chr4:94762395-94766390	-2.66905	0.728652	0.000249285	0.0155592	ATOH1	Distal
chr2:15256682-15260937	-2.1391	0.584129	0.000250214	0.0155592	NBAS	Distal
chr2:163329190-163341118	-2.11826	0.578429	0.000250163	0.0155592	GCA	Distal
chr1:153763965-153771121	2.5847	0.705713	0.000249725	0.0155592	SLC27A3	No
chr2:237833083-237838409	3.21452	0.877255	0.000248018	0.0155592	COPS8	No
chr2:105470530-105471801	3.52812	0.962956	0.000248461	0.0155592	POU3F3	No
chr11:20177331-20179503	3.5889	0.979775	0.000249295	0.0155592	DBX1	No
chr1:6297868-6303841	3.11267	0.850237	0.000251294	0.0156031	HES3	No
chr1:95248470-95250540	-2.48364	0.678792	0.000253298	0.0157041	SLC44A3	No
chr22:29212812-29221432	-1.78486	0.487933	0.000254185	0.0157357	XBP1	Distal
chr7:130001700-130026126	-1.84702	0.50532	0.000257039	0.0158417	CPA1	Distal,Proximal
chr1:37051007-37054824	3.10535	0.849514	0.000256734	0.0158417	CSF3R	No
chr6:150606083-150608911	3.55027	0.971262	0.000256864	0.0158417	IYD	No
chr5:177539728-177544571	2.79151	0.764066	0.000258692	0.0159201	N4BP3	No
chr15:86292514-86296319	2.93242	0.802955	0.000260164	0.0159871	MIR1276	No
chr17:25706654-25708286	3.69627	1.01231	0.000260908	0.0160091	TBC1D3P5	No
chr2:85998811-86000911	3.23419	0.886002	0.000261914	0.0160265	ATOH8	No
chr10:128463967-128467442	3.32935	0.912083	0.00026196	0.0160265	C10orf90	No
chr1:6398082-6399778	3.8485	1.05453	0.000262757	0.0160517	ACOT7	No
chr17:63462244-63464000	4.1165	1.12816	0.000263401	0.0160675	AXIN2	No
chr15:70211520-70213082	3.60229	0.987955	0.000266136	0.0162105	LINC00593	No
chr5:168999883-169002231	-2.39602	0.657472	0.000268134	0.0163084	SPDL1	Distal
chr3:52343880-52346825	3.21776	0.88312	0.000268819	0.0163262	DNAH1	No
chr10:77765309-77769879	3.07094	0.84325	0.000270742	0.0164191	LRMDA	No
chrX:109639127-109641047	-2.75071	0.755448	0.000271402	0.0164352	RTL9	No
chr2:205313242-205319978	2.94036	0.808268	0.000274918	0.0166239	PARD3B	No
chr1:100245603-100248246	3.62666	0.997252	0.000276203	0.0166774	FRRS1	No
chr1:21569916-21586329	-1.9381	0.533325	0.000279059	0.0168012	ECE1	Distal
chr9:89554700-89559104	3.15488	0.868131	0.000278951	0.0168012	GAS1	No
chr18:8986310-8988089	-2.46302	0.678024	0.000280528	0.0168307	NDUFV2	Distal
chr8:122571504-122574353	-2.38287	0.655865	0.000279956	0.0168307	HAS2-AS1	Distal
chr9:87550964-87553031	3.60891	0.993523	0.000280762	0.0168307	NTRK2	No
chr13:28301720-28304824	3.23413	0.890706	0.000282351	0.0169017	GSX1	No
chr9:90809727-90813908	-2.34668	0.646388	0.000282923	0.0169117	SPATA31C2	Distal
chr4:26430312-26433528	-2.23399	0.615606	0.000284604	0.0169634	CCKAR	No
chr16:89582643-89585061	3.27832	0.903372	0.000284538	0.0169634	SPG7	No
chr14:95773780-95774941	-2.86787	0.790449	0.000285448	0.0169652	CLMN	Distal
chr14:96412921-96416591	3.23496	0.891597	0.00028532	0.0169652	TUNAR	No
chr7:92281495-92283003	-2.59483	0.715869	0.000289259	0.0171648	FAM133B	No
chr1:243637376-243640072	3.25916	0.899226	0.00028963	0.0171648	MIR4677	No
chr15:86447741-86450600	3.79013	1.04623	0.00029158	0.0172558	KLHL25	No
chr22:43724086-43726728	3.25917	0.899967	0.00029298	0.0173141	SCUBE1	No
chr11:32548429-32550112	4.68212	1.29358	0.00029518	0.0174194	EIF3M	No
chr11:124712519-124716826	3.45156	0.954107	0.000297365	0.0175235	ROBO3	No
chr21:35551577-35554874	3.29716	0.911823	0.000299186	0.0176059	LINC00310	No
chr16:17567604-17569430	3.87516	1.07186	0.000299947	0.0176258	XYLT1	No
chr6:20572733-20578356	-2.20547	0.610441	0.000302767	0.0177665	CDKAL1	Distal
chr3:157093653-157095517	3.72864	1.03266	0.000305348	0.0178927	PTX3	No
chr5:171747680-171749516	-2.6463	0.733441	0.000308489	0.0179005	UBTD2	No
chr3:181427065-181450546	2.55339	0.707346	0.000306421	0.0179005	SOX2	No
chr2:16347022-16351247	2.88503	0.799527	0.000308068	0.0179005	MYCN	No
chr5:151382967-151389428	3.03829	0.841602	0.000306045	0.0179005	GLRA1	No
chr22:27052946-27055655	3.29744	0.913765	0.000307817	0.0179005	MIAT	No
chr2:60017063-60019229	3.4932	0.968029	0.000307885	0.0179005	MIR4432	No
chr5:87961950-87964155	3.61645	1.00224	0.000308114	0.0179005	MIR9-2	No
chr1:95222996-95225420	-2.2502	0.623753	0.000309144	0.0179136	SLC44A3	No
chr16:5610382-5612894	3.73514	1.03553	0.000309776	0.0179253	RBFOX1	No
chr8:28369918-28373413	3.28123	0.910612	0.000314173	0.0181545	MIR4288	No
chr20:43274088-43275814	3.27612	0.909328	0.000314814	0.0181663	ADA	No
chr12:92975349-92977855	3.56822	0.990512	0.000315289	0.0181686	C12orf74	No
chr3:9320906-9323660	2.7466	0.762709	0.000316853	0.0182335	SRGAP3	No
chr1:157270576-157273416	-1.96602	0.546336	0.000319984	0.0183883	ETV3	Distal
chr4:129555408-129558868	-1.91401	0.531993	0.000320899	0.0184155	JADE1	No
chr7:47278605-47281358	3.46036	0.961933	0.000321545	0.0184271	TNS3	No
chr1:11473434-11475273	3.86982	1.07653	0.000324746	0.018585	DISP3	No
chr11:15777272-15779222	-2.59316	0.721629	0.000326296	0.0186481	INSC	Distal
chr11:12493204-12496301	-2.03745	0.567243	0.000328335	0.0186881	PARVA	Distal
chr13:95618638-95621749	2.7097	0.754361	0.000328083	0.0186881	ABCC4	No
chr20:613484-616621	3.06427	0.853118	0.000328342	0.0186881	SRXN1	No
chrX:149733994-149736744	3.40779	0.948952	0.000329278	0.0187143	MTM1	No
chr6:51706499-51707942	4.02629	1.12129	0.0003297	0.0187143	PKHD1	No
chr1:242785762-242787358	3.93203	1.0952	0.000330358	0.0187262	PLD5	No
chr22:33382288-33384233	3.33082	0.928008	0.000331675	0.0187752	SYN3	No
chr18:30458297-30460315	3.83252	1.06808	0.000332904	0.0188193	KLHL14	No
chr1:203964088-203967415	2.84225	0.792233	0.000333671	0.018837	LINC00303	No
chrX:7463871-7465136	4.36187	1.21617	0.000335061	0.0188899	STS	No
chr7:121512318-121515107	2.95458	0.82458	0.000339493	0.0190881	PTPRZ1	No
chr3:54960864-54963872	3.38865	0.945691	0.000339348	0.0190881	LRTM1	No
chr1:228223631-228227475	3.05772	0.853697	0.000341309	0.0191644	WNT3A	No
chr2:174516921-174518330	3.62414	1.01214	0.000342695	0.0192163	CDCA7	No
chr10:126328203-126333708	2.79443	0.780838	0.000345228	0.0193064	LHPP	No
chr18:42816796-42818726	3.61201	1.00925	0.000345035	0.0193064	SLC14A2	No
chr15:52572417-52574971	-2.04638	0.571926	0.00034616	0.0193325	MIR1266	Distal
chr12:101635820-101638037	-2.20651	0.616977	0.000348461	0.0194284	SLC5A8	Distal
chr13:64577941-64581170	3.70512	1.03609	0.000348809	0.0194284	OR7E156P	No
chr15:85850287-85851969	-3.1378	0.878249	0.000353193	0.0196463	AKAP13	Distal
chr2:82366136-82368673	-2.26988	0.635667	0.000355817	0.0197468	DHFRP3	Distal
chr3:40332373-40335962	3.12819	0.876057	0.000355947	0.0197468	EIF1B	No
chr1:21609572-21613130	-2.00718	0.562246	0.000357067	0.0197802	ECE1	Distal
chr7:151436836-151438133	3.94702	1.10573	0.0003575	0.0197802	PRKAG2	No
chr4:173762564-173765883	3.10735	0.870836	0.000359396	0.0198588	GALNT7	No
chr5:157023113-157025614	-2.36464	0.663093	0.000362374	0.0199177	ADAM19	Distal
chr1:232728638-232733168	2.98768	0.837802	0.000362341	0.0199177	SIPA1L2	No
chrX:136655676-136657923	3.57634	1.00287	0.000362302	0.0199177	ZIC3	No
chr7:19155941-19157714	3.7789	1.05948	0.000361446	0.0199177	TWIST1	No
chr14:69155328-69159320	3.14067	0.880821	0.000363001	0.0199258	ZFP36L1	No
chr13:114835728-114840358	3.18466	0.89381	0.000366623	0.0200982	RASA3	No
chr13:61709587-61710450	-3.70948	1.04154	0.000368668	0.0201837	MIR3169	Distal
chr2:12350088-12352177	-2.67368	0.750872	0.000369772	0.0201911	MIR4262	Distal
chr2:118417482-118420043	3.2127	0.902178	0.000369383	0.0201911	DDX18	No
chr20:8211194-8212960	-2.58907	0.727352	0.000371443	0.0202029	PLCB1	Distal
chr1:95266352-95274411	-1.92225	0.539958	0.000370854	0.0202029	SLC44A3	No
chr12:103437122-103439355	3.72029	1.04509	0.000371158	0.0202029	ASCL1	No
chr8:19260491-19263217	-2.43302	0.683914	0.000374417	0.0203381	SH2D4A	Distal
chr8:58785769-58791325	3.00274	0.844179	0.000375125	0.02035	FAM110B	No
chr2:105488229-105490322	2.9544	0.830741	0.000376046	0.0203735	POU3F3	No
chr4:187867903-187869349	-2.71379	0.763378	0.000378007	0.0204531	FAT1	Distal
chr6:149377374-149378653	-2.8652	0.806676	0.000382519	0.0206532	UST-AS1	Distal
chr1:218328149-218331432	-2.27124	0.639472	0.000382697	0.0206532	RRP15	Distal
chr6:37448635-37450419	3.47667	0.979686	0.000387043	0.0208608	CCDC167	No
chr8:129565185-129569849	-1.95361	0.55056	0.000387564	0.0208619	MIR1208	Distal
chr15:67855282-67858419	3.57045	1.00649	0.000389029	0.0209137	MAP2K5	No
chr9:78832398-78834374	3.34633	0.943637	0.000390823	0.020956	PCSK5	No
chr1:229017150-229019581	3.36242	0.948169	0.000390794	0.020956	RHOU	No
chr16:53947463-53950431	3.68407	1.03964	0.000394686	0.021136	FTO	No
chr5:147201072-147201906	-3.26988	0.923328	0.000398007	0.021232	SPINK1	No
chr3:53196335-53198406	-2.26225	0.638702	0.000397189	0.021232	PRKCD	Distal
chr2:234674529-234678359	3.39013	0.957215	0.000397618	0.021232	UGT1A1	No
chr17:8923943-8927186	2.7799	0.785074	0.000398707	0.0212421	NTN1	No
chr6:50154234-50155605	3.88976	1.09897	0.000400928	0.0213332	DEFB112	No
chr6:164364185-164366262	3.4493	0.974675	0.000401762	0.0213503	QKI	No
chrX:131253390-131255160	3.32686	0.940735	0.000405539	0.0215235	FRMD7	No
chr16:14096389-14098004	3.48679	0.986119	0.000406439	0.0215439	MRTFB	No
chr2:237248923-237252110	3.27571	0.927249	0.000411316	0.0217747	ASB18	No
chr3:122710827-122713309	3.48523	0.987567	0.000416973	0.0220461	SEMA5B	No
chr4:127968621-127972648	3.51194	0.995794	0.000420666	0.0222132	INTU	No
chr4:27060162-27061773	-2.97602	0.84435	0.000424081	0.0223652	STIM2	No
chr1:228100578-228103311	2.91638	0.827589	0.000425171	0.0223943	MIR5008	No
chr7:45964059-45964915	-3.22956	0.916574	0.000425874	0.022403	IGFBP3	Distal
chr8:86841167-86843924	3.45412	0.980555	0.000427315	0.0224505	REXO1L1P	No
chr7:110496043-110497783	-2.83042	0.803686	0.000428634	0.0224631	LRRN3	Distal
chr4:152929383-152931596	3.90521	1.10883	0.000428436	0.0224631	GATB	No
chr11:125969541-125973105	3.03554	0.862071	0.00042956	0.0224834	CDON	No
chr10:98209632-98211300	3.90982	1.1107	0.000431346	0.0225485	TLL2	No
chr10:73286786-73290702	2.67211	0.759273	0.000432685	0.0225851	CDH23	No
chr22:46233200-46242936	2.94949	0.838194	0.000433397	0.0225851	MIR4762	No
chr10:113968928-113971337	3.8563	1.09595	0.000433672	0.0225851	GPAM	No
chr12:42943045-42947042	-2.41499	0.686729	0.000437012	0.022719	PRICKLE1	Distal
chr13:24785751-24787764	-2.09206	0.594932	0.000437334	0.022719	SPATA13	No
chr15:47943827-47945300	-2.63572	0.749672	0.00043839	0.0227455	SEMA6D	Distal
chr3:182283147-182287611	3.15856	0.898556	0.000439494	0.0227744	LINC01994	No
chr17:5672289-5674983	2.5864	0.735968	0.000440952	0.0228028	LOC339166	No
chr17:14681939-14684949	3.12098	0.888115	0.000441137	0.0228028	CDRT7	Distal
chr21:20912419-20916353	-2.10739	0.599752	0.000441784	0.022808	TMPRSS15	Distal
chr12:125812596-125816277	3.0842	0.878127	0.000444342	0.0229116	TMEM132B	No
chr8:342004-344770	-2.73116	0.777997	0.000447253	0.0230048	FBXO25	Distal
chr5:916198-918013	-2.53375	0.721754	0.000447201	0.0230048	TRIP13	Distal
chr5:2536349-2539495	2.75709	0.785492	0.000448087	0.0230193	IRX2	No
chr12:38861907-38864483	3.64271	1.03827	0.000450721	0.0231261	ALG10B	No
chr14:95757070-95759477	-2.14846	0.612637	0.00045336	0.0232329	CLMN	No
chr16:51425528-51426952	3.97842	1.1349	0.000455699	0.0233241	SALL1	No
chr20:24215670-24218044	3.43474	0.980047	0.000457174	0.0233708	LINC01721	No
chr11:74407555-74409050	-2.69873	0.77042	0.000460176	0.0234955	CHRDL2	Distal
chr18:32538319-32540681	-2.75212	0.785881	0.000461853	0.0235522	MAPRE2	No
chr7:156710887-156713799	-1.95647	0.558752	0.000462634	0.0235632	LMBR1	Distal
chr3:184290704-184294288	2.66137	0.760443	0.000465683	0.0236896	EPHB3	No
chr10:93361489-93365706	-2.04281	0.584098	0.000469874	0.0238736	HECTD2-AS1	Distal
chr18:36939079-36940314	3.66532	1.04814	0.000470595	0.0238811	MIR924HG	No
chr3:107683863-107686830	3.38038	0.967049	0.000473068	0.0239774	LINC00636	No
chr3:9879319-9880854	-2.50065	0.715628	0.00047524	0.024029	RPUSD3	Distal
chr13:112809744-112811649	3.75617	1.07485	0.00047477	0.024029	SOX1	No
chr1:155564903-155566874	3.62456	1.03737	0.000475851	0.0240308	MSTO1	No
chr10:111501924-111504295	3.51562	1.00654	0.00047802	0.0241111	XPNPEP1	No
chr3:36859988-36864371	2.99366	0.857196	0.00047872	0.0241172	DCLK3	No
chr18:25500636-25503895	2.9979	0.858809	0.000481633	0.0242346	CDH2	No
chr8:62021902-62023233	5.36414	1.53698	0.000482946	0.0242714	LOC100130298	No
chr18:24124495-24126843	-2.23701	0.641431	0.000487502	0.0243827	KCTD1	No
chr14:95784519-95786261	-2.16793	0.621496	0.000486203	0.0243827	CLMN	No
chr17:72356651-72359561	2.63563	0.755714	0.000487386	0.0243827	BTBD17	No
chr8:1511245-1513206	3.57724	1.02571	0.000487452	0.0243827	DLGAP2	No
chr1:120435498-120437326	-2.24902	0.645204	0.000490764	0.0245164	ADAM30	Distal
chr13:41804907-41807834	-2.3746	0.681443	0.000492739	0.0245305	MTRF1	Distal
chr15:30293369-30294863	-2.34992	0.674551	0.000494567	0.0245305	ULK4P3	Distal
chr1:219360453-219364057	-2.27364	0.652571	0.000493757	0.0245305	LYPLAL1	No
chr18:47203353-47205942	2.75228	0.790122	0.000495166	0.0245305	LIPG	No
chr17:706482-708865	3.19062	0.915503	0.000491962	0.0245305	NXN	No
chr7:157254578-157256371	3.68587	1.0581	0.000494966	0.0245305	DNAJB6	No
chr2:95660746-95663193	3.82271	1.09739	0.000494969	0.0245305	MAL	No
chr1:184468399-184470334	3.74135	1.07424	0.000496195	0.0245522	C1orf21	No
chr22:33344655-33346910	-2.34708	0.674639	0.000503266	0.0248725	SYN3	Distal
chr1:19342990-19344618	-2.92064	0.84013	0.000508176	0.0250557	IFFO2	Distal
chr7:130068598-130072791	-1.81504	0.522107	0.000508248	0.0250557	CEP41	Distal
chr12:97855842-97861768	2.65884	0.764963	0.000509377	0.0250557	RMST	No
chr5:167873493-167877116	2.96431	0.852839	0.000509304	0.0250557	WWC1	No
chr7:30673315-30675196	-2.52603	0.727037	0.000511968	0.025129	GARS-DT	Distal
chr1:209628321-209629866	3.70971	1.06777	0.000512293	0.025129	MIR205	No
chr1:18962551-18964293	3.89046	1.11987	0.000512676	0.025129	PAX7	No
chr1:183910272-183916520	2.77564	0.799628	0.000518204	0.0253403	COLGALT2	No
chr9:1489987-1491768	3.14043	0.904709	0.000518134	0.0253403	DMRT2	No
chr8:42332389-42336055	-2.00649	0.578104	0.000518902	0.0253447	SLC20A2	Distal
chr8:42591280-42593540	-2.333	0.672363	0.000520756	0.0253758	CHRNA6	Distal
chr7:21905386-21909770	3.27493	0.943804	0.000520594	0.0253758	CDCA7L	No
chr4:145274014-145275265	-2.61512	0.753797	0.000521878	0.0253765	GYPA	Distal
chr9:14106133-14109001	-2.44601	0.705063	0.000521989	0.0253765	NFIB	No
chr8:340580-341574	-3.24304	0.934892	0.000522605	0.0253768	FBXO25	No
chr7:7414178-7416068	-2.46662	0.711399	0.000525764	0.0254778	COL28A1	Distal
chr12:71849982-71852003	3.59711	1.03747	0.000525908	0.0254778	TSPAN8	No
chr15:60288658-60299892	5.93283	1.71139	0.000526959	0.025499	FOXB1	No
chr3:122110040-122113250	-1.96358	0.566471	0.000527592	0.0255001	FAM162A	Distal
chr12:12836490-12839389	3.35613	0.969057	0.000533611	0.0257611	GPR19	No
chr9:89479662-89483648	3.17313	0.917133	0.000540497	0.0260634	GAS1	No
chr14:77109211-77111370	3.51847	1.01715	0.000541913	0.0261014	VASH1	No
chr5:78876703-78878252	-2.59665	0.751006	0.000545085	0.0262239	TENT2	No
chr3:125320233-125323309	3.02534	0.875751	0.000551179	0.0264865	OSBPL11	No
chr17:14820482-14826571	2.7867	0.806951	0.000553636	0.0265739	CDRT7	No
chr1:160329481-160336546	2.49425	0.722631	0.000557232	0.0267157	NHLH1	No
chr18:47044818-47047296	3.09365	0.896417	0.000558241	0.0267225	RPL17	No
chr13:21284986-21287060	3.3225	0.962783	0.000558655	0.0267225	IL17D	No
chr10:130757176-130757991	-3.62105	1.04942	0.000559459	0.0267302	MGMT	No
chr1:21557762-21566428	-1.89924	0.550508	0.000560625	0.0267552	ECE1	No
chr4:121010671-121014446	3.06593	0.888898	0.000562373	0.0268079	MAD2L1	No
chr1:18953741-18955434	3.70476	1.07466	0.000566021	0.026951	PAX7	No
chr3:59198068-59199253	-2.67653	0.776702	0.000568895	0.0270261	C3orf67	Distal
chr9:116274785-116278964	-1.94853	0.565436	0.000568814	0.0270261	RGS3	Distal
chr22:17950590-17952940	3.37005	0.978669	0.000574228	0.0272484	CECR2	No
chr18:73350270-73351795	3.47932	1.01053	0.000575146	0.0272609	SMIM21	No
chr9:112180321-112182859	3.10842	0.902938	0.000576241	0.0272817	PTPN3	No
chr10:131694405-131695688	4.20641	1.22295	0.000582662	0.0275544	MIR4297	No
chr15:45665003-45666579	-3.23571	0.940987	0.000584653	0.0275548	GATM	No
chr6:3338158-3341594	3.30524	0.961199	0.000584588	0.0275548	PSMG4	No
chr11:19208697-19210325	3.70536	1.07744	0.000583801	0.0275548	CSRP3	No
chr17:55837718-55841667	2.99855	0.872552	0.000589221	0.0277074	MRPS23	No
chr12:94558108-94559880	3.12382	0.908975	0.000588982	0.0277074	PLXNC1	No
chrX:8651658-8653487	3.91749	1.14026	0.000591219	0.02777	ANOS1	No
chr16:72075608-72076876	-3.20802	0.934397	0.000596393	0.0278115	HP	Distal
chr6:160311935-160315006	-2.04867	0.596722	0.000596474	0.0278115	MAS1	Distal
chrX:142371425-142375709	-2.04711	0.596215	0.00059581	0.0278115	SPANXN3	Distal
chr13:88323308-88327004	2.73407	0.796297	0.000595891	0.0278115	SLITRK5	No
chr1:232302622-232305661	2.83573	0.826004	0.000596777	0.0278115	SIPA1L2	No
chrX:133701949-133704886	3.28562	0.956886	0.000595503	0.0278115	LINC00629	No
chr11:10659293-10662281	3.52641	1.02684	0.000594257	0.0278115	MRVI1	No
chr15:97345261-97347413	3.41565	0.99521	0.000598956	0.0278508	SPATA8	No
chr16:62865732-62867898	3.7394	1.08949	0.000598576	0.0278508	CDH8	No
chr6:148648900-148652190	-1.88852	0.550419	0.000601236	0.0279176	SASH1	Distal
chr18:55754265-55757846	-1.821	0.530774	0.000601732	0.0279176	NEDD4L	Distal
chr1:163639843-163644620	2.76632	0.806423	0.000602775	0.0279348	NUF2	No
chr18:64347486-64352492	-2.14918	0.626641	0.000604295	0.0279742	CDH19	Distal
chr8:54791764-54795597	2.84084	0.828464	0.000605712	0.0280086	RGS20	No
chr13:31446318-31448530	3.13627	0.915226	0.000610811	0.0282131	MEDAG	No
chr12:124755256-124757501	-2.20565	0.643948	0.000614365	0.0283458	RFLNA	Distal
chr9:98367447-98369865	2.9267	0.854541	0.000615074	0.0283472	PTCH1	No
chr19:38525241-38529852	-1.96126	0.572757	0.00061652	0.0283511	SIPA1L3	Distal
chr16:62438204-62440442	3.70823	1.08292	0.000616437	0.0283511	CDH8	No
chr2:6120787-6123615	2.45042	0.715693	0.00061742	0.0283612	LOC400940	No
chr5:134525800-134531019	2.77201	0.810008	0.000621167	0.0285018	C5orf66-AS2	No
chr12:20516846-20518377	-2.46473	0.720381	0.000622935	0.0285313	PDE3A	No
chr2:127455587-127459089	3.21168	0.938724	0.000623179	0.0285313	GYPC	No
chr10:65472047-65474418	2.90486	0.849137	0.00062401	0.028538	REEP3	No
chr3:24907440-24910152	3.48533	1.01897	0.000625195	0.0285609	RARB	No
chr2:206628026-206629590	2.80987	0.821714	0.000627307	0.0285946	NRP2	No
chr16:54310696-54313118	3.18567	0.931533	0.000626653	0.0285946	IRX3	No
chr3:42646680-42648433	-2.74878	0.804655	0.000635258	0.0288623	SEC22C	Distal
chr20:655852-657846	3.41572	0.999806	0.000634583	0.0288623	SRXN1	No
chr12:125927498-125928841	3.74917	1.09743	0.000634727	0.0288623	TMEM132B	No
chr12:22406153-22411003	3.01873	0.883957	0.000637772	0.028945	ST8SIA1	No
chr1:177133270-177134294	3.52727	1.03317	0.000640074	0.0290179	ASTN1	No
chr20:59944889-59947648	3.21626	0.942442	0.000643262	0.0291307	CDH4	No
chr8:11311248-11313056	2.35328	0.689682	0.000644573	0.0291457	FAM167A	No
chr2:193679244-193680545	3.60019	1.05517	0.000644994	0.0291457	PCGEM1	No
chr7:27458517-27460434	-2.67667	0.784743	0.000647508	0.0292276	EVX1	No
chr22:32594879-32596301	-2.67559	0.784668	0.000650012	0.0292637	RFPL2	Distal
chr12:49607891-49610208	2.94221	0.86296	0.000650956	0.0292637	TUBA1C	No
chr1:49340297-49342862	3.3376	0.978813	0.000649994	0.0292637	BEND5	No
chr3:183176367-183178932	3.33878	0.979293	0.000651116	0.0292637	LINC00888	No
chr15:47339177-47341379	-2.2856	0.670462	0.000652048	0.0292694	SEMA6D	Distal
chr17:74989772-74992290	2.99937	0.879908	0.000652647	0.0292694	MGAT5B	No
chr11:134875768-134879474	-1.92377	0.564426	0.000653539	0.0292778	LOC283177	Distal
chr1:178562340-178563854	3.79368	1.11325	0.000655017	0.0293048	C1orf220	No
chr2:10566694-10568364	3.95137	1.1596	0.000655546	0.0293048	SNORA80B	No
chr16:53970030-53973095	3.18826	0.935832	0.00065713	0.0293441	FTO	No
chr15:83649088-83650479	3.35952	0.986793	0.000662888	0.0295695	RAMAC	No
chr9:87589371-87590724	3.87658	1.13918	0.000666594	0.029703	NTRK2	No
chr12:131162428-131165453	3.12024	0.917129	0.000668507	0.0297564	RIMBP2	No
chr5:671477-674697	2.56829	0.755003	0.000669696	0.0297775	TPPP	No
chr1:172175475-172177801	-2.47449	0.727668	0.000672454	0.0298454	DNM3OS	No
chr17:38618690-38620386	3.16105	0.929586	0.000672655	0.0298454	TNS4	No
chr14:79904144-79905994	-2.38403	0.701461	0.000677167	0.0299181	NRXN3	Distal
chr5:92931902-92935802	2.06114	0.606443	0.000676979	0.0299181	NR2F1	No
chr1:176607177-176609288	3.68242	1.08338	0.000676348	0.0299181	PAPPA2	No
chr14:97493317-97494846	3.78063	1.11232	0.000676666	0.0299181	VRK1	No
chr20:44969771-44971384	3.57952	1.05342	0.000678822	0.0299595	SLC35C2	No
chr14:76979772-76981327	3.59985	1.06006	0.00068409	0.0301282	ESRRB	No
chr9:1492092-1492915	4.42403	1.30269	0.000683576	0.0301282	DMRT2	No
chr3:150522458-150524323	3.82271	1.12596	0.000686162	0.0301875	SIAH2	No
chr9:71548114-71550426	-2.36445	0.697022	0.000693278	0.0303834	PRKACG	Distal
chr22:50707697-50711363	2.80564	0.82713	0.000693796	0.0303834	MAPK11	No
chr11:2882809-2884793	2.84083	0.837394	0.000692654	0.0303834	KCNQ1DN	No
chr3:54934036-54937422	2.93556	0.86545	0.000693987	0.0303834	CACNA2D3-AS1	Proximal
chr9:88042415-88045096	3.0614	0.90258	0.00069426	0.0303834	AGTPBP1	No
chr1:97060746-97065903	2.83265	0.835459	0.000697562	0.0304958	PTBP2	No
chr1:214888202-214888989	4.58868	1.3536	0.000698934	0.0305238	CENPF	No
chr19:31141180-31145253	-2.3047	0.680008	0.000700892	0.0305452	ZNF536	Distal
chr2:223412820-223415057	3.88074	1.14497	0.000700492	0.0305452	FARSB	No
chr2:217558386-217561553	2.06512	0.609424	0.000702403	0.0305634	IGFBP5	No
chr13:100547464-100549194	3.36718	0.993708	0.000702776	0.0305634	ZIC5	No
chr17:70087768-70090181	-2.08292	0.614852	0.000704859	0.0306221	SOX9	Distal
chr1:64103455-64110057	-2.14926	0.634643	0.000707729	0.0307147	PGM1	Distal
chr3:181976998-181979251	3.1727	0.937109	0.00071017	0.0307886	LINC01994	No
chr17:30591921-30594592	2.9667	0.876375	0.000711281	0.0308047	RHBDL3	No
chr3:182008558-182011588	2.92093	0.86301	0.000712876	0.0308402	LINC01994	No
chr4:188379488-188382284	3.31249	0.978781	0.000713582	0.0308402	LOC339975	No
chr7:23057659-23058951	-2.99533	0.885537	0.000718304	0.0309463	FAM126A	Distal
chr3:102196253-102197889	-2.62653	0.776538	0.000718679	0.0309463	ZPLD1	Distal
chr1:17604236-17606406	-2.42576	0.717209	0.000719007	0.0309463	PADI4	Distal
chr10:17047494-17050796	2.95158	0.872644	0.00071869	0.0309463	CUBN	No
chr14:99029372-99031947	3.92222	1.15988	0.0007207	0.0309871	C14orf177	No
chr6:79311313-79313030	-3.02695	0.895496	0.000724353	0.0311121	IRAK1BP1	Distal
chr13:33579984-33581998	3.67531	1.08776	0.000728072	0.0312396	KL	No
chr16:55423280-55425697	3.23124	0.956442	0.000729084	0.0312509	IRX6	No
chr5:92634640-92637277	3.04956	0.902863	0.000731075	0.031304	NR2F1-AS1	No
chr5:95259667-95262356	-2.20196	0.652039	0.00073273	0.0313426	ELL2	Distal
chr2:173721420-173725609	-2.07772	0.615398	0.000734878	0.0313676	RAPGEF4	No
chr8:8180424-8183428	2.73512	0.810178	0.000735627	0.0313676	PRAG1	No
chr17:46603454-46610960	2.79333	0.827486	0.000736325	0.0313676	HOXB1	No
chr12:63046588-63054367	2.82748	0.837456	0.000734745	0.0313676	MIRLET7I	Distal
chr13:71974147-71975777	3.83627	1.13676	0.00073884	0.0314426	LINC00348	No
chr11:116403884-116405802	3.56825	1.05746	0.000739908	0.0314559	BUD13	No
chr9:2157395-2160431	2.8162	0.834703	0.000741114	0.031475	SMARCA2	No
chr5:95731976-95733501	-2.74635	0.814256	0.000743979	0.0315063	PCSK1	Distal
chr10:60934288-60939435	2.46845	0.731792	0.000743128	0.0315063	PHYHIPL	No
chr5:144121731-144123789	3.26949	0.969373	0.000744117	0.0315063	KCTD16	No
chr16:8861559-8863534	3.36395	0.99777	0.000747699	0.0315972	TMEM186	No
chr2:235126861-235129020	3.66775	1.08789	0.000747782	0.0315972	SPP2	No
chr9:25677247-25678924	3.1686	0.939925	0.000748624	0.0316007	TUSC1	No
chr1:167456325-167460682	2.81738	0.835966	0.000751129	0.0316744	CD247	No
chr4:127453467-127455611	3.54676	1.05275	0.000754285	0.0317753	MIR2054	No
chr6:161738762-161741569	-2.05022	0.60874	0.000757205	0.0318661	AGPAT4	Distal
chr9:112010208-112011408	-2.8273	0.839666	0.00075944	0.0318957	EPB41L4B	Distal
chr7:142026631-142029324	2.94174	0.873584	0.000758707	0.0318957	NA	No
chr5:92756533-92759140	3.24065	0.962813	0.000763174	0.0320202	NR2F1-AS1	No
chr16:72824986-72826974	-2.63308	0.782436	0.000764781	0.0320554	ZFHX3	Distal
chr7:83313305-83315659	-2.18017	0.64792	0.000765786	0.0320653	SEMA3E	Distal
chr5:60744781-60748223	-2.11772	0.629504	0.000767917	0.03209	ZSWIM6	Distal
chr10:74182841-74188884	-1.84428	0.548195	0.000767464	0.03209	DNAJB12	Distal
chr4:23540880-23544010	3.2081	0.954188	0.000773466	0.0322895	PPARGC1A	No
chr11:9057521-9059788	3.08039	0.916632	0.000777855	0.0324402	SCUBE2	No
chr19:8550708-8555440	2.6528	0.789827	0.000783077	0.0326254	PRAM1	No
chr16:62948603-62949997	-3.66194	1.09074	0.000787108	0.0327063	CDH8	Distal
chr2:105477910-105480683	3.56189	1.06097	0.000787376	0.0327063	POU3F3	Distal
chr5:166980009-166981842	3.73223	1.11171	0.000787342	0.0327063	TENM2	No
chr3:28744590-28746905	3.39568	1.01246	0.000796787	0.0330643	LINC00693	No
chr19:33993562-33996967	2.82332	0.842064	0.000799804	0.0331235	PEPD	No
chr3:182232616-182236522	3.08039	0.918712	0.000799551	0.0331235	LINC01994	No
chr17:74073260-74074895	-2.72577	0.81326	0.000803295	0.0332157	ZACN	Distal
chr4:139119641-139122011	-2.37607	0.709142	0.000806297	0.0332157	SLC7A11	No
chr11:36475762-36477950	2.99318	0.893252	0.000805548	0.0332157	PRR5L	No
chr14:70587635-70589700	3.47721	1.03768	0.00080538	0.0332157	SLC8A3	No
chr16:9499921-9501215	3.59968	1.07439	0.000806815	0.0332157	MIR548X	No
chr3:184927379-184928867	3.7483	1.11842	0.000803944	0.0332157	EHHADH	No
chr12:16682455-16687180	-1.84689	0.55132	0.000808285	0.0332434	LMO3	Distal
chr17:73427801-73431361	2.68923	0.802867	0.000809481	0.0332598	TMEM94	No
chr10:30449111-30450502	3.40604	1.01704	0.000811164	0.0332961	JCAD	No
chrX:123364181-123366600	3.24497	0.969155	0.000813256	0.0333491	SH2D1A	No
chr3:97664375-97666070	-2.76686	0.826709	0.000817382	0.0334196	RIOX2	Distal
chrX:69390258-69391620	3.67721	1.09859	0.000816282	0.0334196	DGAT2L6	No
chr21:33844562-33845829	4.69847	1.40384	0.000817322	0.0334196	EVA1C	No
chr14:90377341-90379950	3.12915	0.935189	0.000819822	0.0334865	EFCAB11	No
chr12:31781334-31785000	2.92206	0.873427	0.000821299	0.0335016	ETFBKMT	No
chr1:214141008-214144820	3.27923	0.980235	0.000821798	0.0335016	PROX1	No
chr11:131592222-131593760	3.7216	1.11257	0.000822689	0.0335051	NTM	No
chr12:23131482-23136991	3.07994	0.920983	0.000825243	0.0335654	ETNK1	No
chr19:32190343-32191841	3.71775	1.11176	0.000825781	0.0335654	THEG5	No
chr17:5799962-5801809	3.235	0.967693	0.000828782	0.0336495	LOC339166	No
chr1:179498216-179500079	3.85505	1.15325	0.000829465	0.0336495	AXDND1	No
chr14:86986607-86988476	-2.53664	0.758998	0.000831481	0.0336985	LINC01148	Distal
chr12:92458186-92460246	-2.23985	0.670387	0.000834366	0.0337825	LINC01619	Distal
chr8:36956357-36958901	2.51033	0.751517	0.000836716	0.0338447	KCNU1	No
chr2:56266657-56268652	-2.60168	0.779218	0.000841301	0.0338658	MIR216B	Distal
chr15:68005957-68009237	-2.03172	0.608465	0.000840522	0.0338658	MAP2K5	Distal
chr6:19034920-19036702	3.15754	0.945515	0.000839317	0.0338658	MIR548A1	No
chr7:70036204-70037723	3.23155	0.967833	0.000840941	0.0338658	AUTS2	No
chr12:23139743-23142286	3.44076	1.03035	0.000839594	0.0338658	ETNK1	No
chr1:229252965-229255167	-2.12706	0.637249	0.000844219	0.0339177	RAB4A	Distal
chr5:127136450-127139743	3.45442	1.03488	0.00084386	0.0339177	CTXN3	No
chr11:69150061-69154422	-2.13896	0.641098	0.000848725	0.0340095	MYEOV	Distal
chr18:48319421-48324430	-2.02717	0.607643	0.000849583	0.0340095	MRO	Distal
chr20:47410057-47412416	2.87425	0.861573	0.000849768	0.0340095	PREX1	No
chr8:130715878-130717335	3.40756	1.02134	0.000848823	0.0340095	GSDMC	No
chr7:48435609-48439588	3.17172	0.951234	0.000855081	0.0341577	ABCA13	No
chr12:19268004-19269522	3.76714	1.12981	0.00085511	0.0341577	PLEKHA5	No
chr14:99999484-100002547	2.74993	0.825068	0.00085923	0.0342894	CCNK	No
chr1:232978950-232982521	3.62244	1.08706	0.000861193	0.0343348	MAP10	No
chr15:74883465-74885659	-2.02538	0.607859	0.000862256	0.0343443	ARID3B	Distal
chr6:107930708-107934579	2.67799	0.804024	0.000866171	0.0344673	SCML4	No
chr11:59623982-59626456	-2.20664	0.662585	0.000867348	0.0344812	TCN1	Distal
chr11:67779824-67782393	2.60435	0.782123	0.000868928	0.0344979	ALDH3B1	No
chr11:20790261-20792096	3.52456	1.05853	0.000869425	0.0344979	NELL1	No
chr1:200210586-200212707	3.04707	0.915349	0.000872007	0.0345675	LINC00862	No
chr12:78603455-78605874	2.83364	0.852264	0.000884703	0.0350374	NAV3	No
chr4:140320118-140321521	-2.49692	0.75115	0.000886963	0.0350936	RAB33B	Distal
chr7:24382189-24384427	3.52586	1.06086	0.000888709	0.0351293	NPY	No
chr15:68891199-68893380	3.14298	0.945944	0.000891883	0.0352213	CORO2B	No
chr18:32237757-32240676	-2.01982	0.607978	0.000893133	0.0352373	DTNA	No
chr20:25129618-25131555	3.42646	1.0318	0.000897405	0.0353724	LOC284798	No
chr2:170081370-170082769	-2.6341	0.793611	0.000902973	0.0354183	LRP2	Distal
chr2:240212224-240215426	2.2571	0.679847	0.000900148	0.0354183	HDAC4	No
chr6:8178902-8181620	2.64614	0.797149	0.000901789	0.0354183	EEF1E1	No
chr16:84394260-84397547	2.7212	0.819907	0.000903672	0.0354183	ATP2C2	No
chr16:51473518-51477373	3.37907	1.01787	0.000900987	0.0354183	SALL1	No
chr19:32803931-32805712	3.51296	1.05835	0.000902526	0.0354183	ZNF507	No
chr11:118575432-118577797	2.94422	0.887202	0.000904888	0.0354327	TREH	No
chr11:34459845-34461168	3.43341	1.03471	0.000905912	0.0354395	CAT	No
chr10:109431889-109433001	3.90865	1.17827	0.000908987	0.0355264	SORCS1	No
chr14:85902436-85905523	-2.40953	0.726691	0.00091397	0.0356822	LINC00911	No
chr12:128488528-128490042	4.1732	1.25868	0.000914687	0.0356822	LINC00507	No
chr6:164522444-164524825	3.25897	0.983742	0.000923587	0.0359957	QKI	No
chr1:154698121-154701476	3.35048	1.0115	0.000925044	0.0360188	ADAR	No
chr15:39982814-39986023	3.06486	0.92574	0.000930595	0.0362011	FSIP1	No
chr2:236759408-236763902	2.13185	0.644021	0.000932218	0.0362304	GBX2	No
chr7:130057862-130063101	-1.81381	0.548014	0.000933682	0.0362535	CEP41	No
chr15:96483371-96485485	2.54791	0.769947	0.000935601	0.0362604	NR2F2	No
chr2:27077804-27079146	3.54343	1.07074	0.000935173	0.0362604	DPYSL5	No
chr9:75171592-75173753	-2.42169	0.731895	0.000937008	0.0362812	TMC1	Distal
chr5:176292999-176294993	3.1784	0.961179	0.000943765	0.0365089	UNC5A	No
chr10:115068547-115070510	3.04675	0.921452	0.000944803	0.0365151	TCF7L2	No
chr6:64653392-64654836	3.63239	1.09874	0.000946562	0.0365492	PHF3	No
chr1:164739105-164747943	-1.66295	0.503146	0.000949415	0.0366254	LOC100505795	Proximal
chr2:58113088-58114753	-2.27577	0.688774	0.000952876	0.036725	VRK2	Distal
chr10:88713141-88721164	2.46165	0.745249	0.000956166	0.0368177	MMRN2	No
chr1:206844860-206847733	2.86833	0.868841	0.000962278	0.0370188	MAPKAPK2	No
chrX:43550081-43556594	-1.9139	0.579797	0.000963466	0.0370304	MAOA	Distal
chr9:12416064-12417617	-2.66185	0.806514	0.000965357	0.0370688	TYRP1	Distal
chr1:90999443-91001343	3.50088	1.06104	0.000968611	0.0371595	BARHL2	No
chr4:72449347-72453165	-2.16897	0.657492	0.000970805	0.0372094	SLC4A4	Distal
chr4:42398461-42401831	2.79319	0.84679	0.000971816	0.0372139	SHISA3	No
chr9:130253701-130256824	2.88671	0.875369	0.000974789	0.0372935	LRSAM1	No
chr3:159879065-159881174	2.91052	0.882745	0.000976818	0.0373368	C3orf80	Distal
chr3:81748145-81750116	-2.24533	0.681159	0.000979554	0.037353	GBE1	Distal
chr19:47922034-47925731	2.54438	0.771907	0.000979931	0.037353	MEIS3	No
chr3:136982253-136984534	2.79428	0.847656	0.000979071	0.037353	IL20RB	No
chr12:1720511-1722801	3.29808	1.00094	0.000984317	0.0374859	WNT5B	No
chr7:20345933-20348795	2.56978	0.780248	0.000989338	0.0376427	ITGB8	No
chr1:43470600-43477182	2.60393	0.790684	0.000990333	0.0376462	SLC2A1	No
chr22:26770513-26771720	3.63969	1.10594	0.000998157	0.037909	SEZ6L	No
chr20:49583811-49585514	3.46445	1.053	0.00100158	0.0380043	MOCS3	No
chr5:138493757-138495821	3.20921	0.975595	0.00100368	0.0380494	SIL1	No
chr14:77747372-77749078	3.48089	1.05829	0.00100483	0.0380584	NGB	No
chr20:32365619-32367716	-1.90646	0.579785	0.00100821	0.0381517	ZNF341	Distal
chr15:26475280-26479302	2.93237	0.892109	0.00101257	0.0382818	LINC00929	No
chr1:154324485-154327051	2.25101	0.684972	0.00101522	0.0382994	ATP8B2	No
chr10:75599454-75601478	3.2253	0.98157	0.00101671	0.0382994	CAMK2G	No
chr15:63031409-63033517	3.2253	0.98157	0.00101671	0.0382994	TLN2	No
chr9:1237226-1238912	3.90529	1.18842	0.00101573	0.0382994	DMRT2	No
chr1:94992179-94994730	-2.28689	0.696492	0.00102551	0.0385429	F3	No
chr17:41185120-41189894	2.02714	0.617454	0.00102687	0.0385429	RND2	No
chr7:137870093-137873023	2.8135	0.856871	0.00102542	0.0385429	MIR4468	No
chr10:27991037-27991978	3.83032	1.16661	0.00102599	0.0385429	MKX	No
chr13:24665511-24668790	3.11945	0.950277	0.00102827	0.0385607	SPATA13	No
chr1:58297809-58299290	3.7894	1.15448	0.00102953	0.0385731	DAB1	No
chr3:74786204-74788061	-2.27238	0.692455	0.00103212	0.0386354	CNTN3	Distal
chrX:13834128-13835702	3.85123	1.17379	0.00103431	0.0386825	GPM6B	No
chr11:116282598-116287524	2.29163	0.698629	0.0010374	0.0387634	BUD13	No
chr1:90867659-90869752	-2.05437	0.626361	0.00103865	0.0387752	BARHL2	Distal
chr6:39198686-39200355	2.54329	0.77556	0.00104066	0.0387807	KCNK5	No
chr3:138100248-138101756	3.1986	0.975336	0.00103996	0.0387807	MRAS	No
chr4:103598680-103602551	-1.96058	0.598157	0.00104654	0.0389305	MANBA	Distal
chr3:64565292-64568601	-1.93194	0.589383	0.0010458	0.0389305	ADAMTS9	Distal
chr10:77300021-77303931	2.87412	0.877085	0.00104956	0.0389796	ZNF503-AS2	No
chr3:19516470-19519509	3.07775	0.939242	0.00104973	0.0389796	KCNH8	No
chr5:92907662-92926028	1.8807	0.574149	0.0010543	0.0391142	NR2F1-AS1	No
chr3:54730697-54733703	2.9549	0.902197	0.00105575	0.0391333	ESRG	No
chr12:3599989-3602249	3.39534	1.03732	0.00106345	0.0393836	PRMT8	No
chr1:226132039-226134442	3.08359	0.942521	0.00106925	0.0395631	LEFTY2	No
chr2:24526098-24527962	-2.47514	0.756666	0.00107125	0.039602	ITSN2	Distal
chr8:130471248-130474073	3.11987	0.95409	0.00107551	0.0396966	LINC00977	No
chr12:128336204-128338533	3.30217	1.00986	0.00107571	0.0396966	LINC02393	No
chr6:3401893-3405066	-1.79314	0.548474	0.00107803	0.0397468	SLC22A23	Distal
chr10:77943024-77947614	-1.79415	0.548891	0.00108049	0.0398024	LRMDA	Distal
chr4:24643261-24646750	-2.14404	0.65609	0.00108344	0.0398055	DHX15	Distal
chr17:55628604-55633607	2.66851	0.816504	0.00108229	0.0398055	MSI2	No
chr1:10794403-10796098	2.97573	0.910577	0.00108327	0.0398055	CASZ1	No
chr9:23848808-23852001	2.48452	0.760447	0.00108623	0.0398729	ELAVL2	No
chr1:200007277-200013321	-1.97564	0.604818	0.00108881	0.0399322	NR5A2	No
chr10:19693940-19696408	-2.57401	0.788245	0.00109274	0.0400321	PLXDC2	Distal
chr16:54618869-54620555	2.84935	0.872644	0.00109392	0.0400321	IRX3	No
chr20:53277669-53279797	3.3621	1.02978	0.00109519	0.0400321	DOK5	No
chr2:70953546-70954895	3.52885	1.08088	0.00109537	0.0400321	ADD2	No
chr16:72978925-72983702	-1.92959	0.591115	0.00109727	0.0400663	ZFHX3	Distal
chr1:214326809-214330500	3.06919	0.940468	0.00110057	0.0401515	SMYD2	No
chr16:84564473-84567450	2.66603	0.817131	0.00110369	0.0401961	MEAK7	No
chr12:103695070-103696656	3.27921	1.00507	0.00110372	0.0401961	C12orf42	No
chr17:8631591-8632876	3.29641	1.01078	0.00110918	0.0403596	CCDC42	No
chr10:7343368-7345044	3.22379	0.98872	0.00111188	0.0404226	SFMBT2	No
chr17:60946098-60949270	2.91217	0.893351	0.00111479	0.040493	MARCHF10	No
chr1:16594313-16595739	-2.37203	0.727762	0.0011167	0.0405272	CPLANE2	No
chr6:39584165-39586119	3.73444	1.14611	0.00112055	0.0406316	KIF6	No
chr1:230622526-230624585	-1.99117	0.611178	0.0011223	0.0406593	PGBD5	Distal
chr6:16518382-16521873	-2.0138	0.618231	0.00112452	0.0406845	ATXN1	Distal
chr1:203539152-203543153	2.76437	0.848679	0.00112494	0.0406845	ATP2B4	No
chr7:156941608-156944516	-2.03109	0.623733	0.00112858	0.0407806	UBE3C	No
chr4:77355726-77357862	2.95747	0.908818	0.00113713	0.0410539	SHROOM3	No
chr15:96864418-96871746	2.2675	0.697026	0.00114152	0.0410702	NR2F2	No
chr11:11992896-11995739	2.48269	0.763154	0.00114115	0.0410702	USP47	No
chr3:181474106-181475156	3.48522	1.07121	0.00113975	0.0410702	SOX2	No
chr6:136448194-136450133	3.53996	1.08809	0.00114044	0.0410702	PDE7B	No
chr2:182684849-182687059	-2.49383	0.766943	0.00114738	0.0411163	ITPRID2	Distal
chr13:33768027-33770919	-2.05767	0.632845	0.00114816	0.0411163	STARD13	Distal
chr10:28653820-28656468	-1.99028	0.612142	0.00114861	0.0411163	MPP7	Distal
chr16:8354950-8357184	3.1667	0.97394	0.00114825	0.0411163	TMEM114	No
chr13:101668454-101670369	3.48899	1.0731	0.00114873	0.0411163	NALCN-AS1	No
chr1:4013798-4015543	3.6645	1.12695	0.00114715	0.0411163	LINC01346	No
chr10:10887675-10889704	3.34035	1.02753	0.00115055	0.0411464	SFTA1P	No
chr10:21160051-21162012	-2.17393	0.669263	0.0011612	0.0414916	NEBL	Distal
chr8:25185044-25187607	3.04381	0.937496	0.00116733	0.0416747	DOCK5	No
chr8:1043442-1045654	3.02825	0.932906	0.00117024	0.0417428	LOC286083	No
chr5:24536384-24538119	-3.4221	1.05523	0.00118276	0.0421173	CDH10	No
chr6:98297878-98299509	3.36333	1.03709	0.00118255	0.0421173	MIR2113	No
chr6:38290469-38291794	3.94309	1.21599	0.00118407	0.042128	BTBD9	No
chr7:36674070-36675940	2.42588	0.748198	0.00118569	0.0421498	AOAH-IT1	No
chrX:132440875-132444684	2.98652	0.921352	0.00118923	0.0422396	TFDP3	No
chr15:35339503-35340653	-3.16812	0.977619	0.00119256	0.0422768	ZNF770	No
chr2:126950589-126952637	-2.59765	0.801728	0.00119505	0.0422768	GYPC	Distal
chr9:79133460-79134916	-2.27924	0.703471	0.00119536	0.0422768	GCNT1	Distal
chr3:95655146-95660803	-2.27038	0.700733	0.00119524	0.0422768	MTHFD2P1	Distal
chr16:85745419-85747821	2.26364	0.698509	0.00119246	0.0422768	GINS2	Distal
chr10:60739499-60743436	2.79661	0.863322	0.001198	0.0423343	BICC1	No
chr14:105242922-105246101	2.60188	0.803426	0.00120166	0.042376	AKT1	No
chr14:69012505-69017400	2.72445	0.841304	0.00120218	0.042376	ZFP36L1	No
chr10:31966017-31968538	3.06987	0.947973	0.00120223	0.042376	ARHGAP12	No
chr18:75967364-75969787	3.29173	1.01659	0.00120367	0.0423909	SALL3	No
chr5:4146967-4148697	3.46747	1.07101	0.00120556	0.0424216	IRX1	No
chr1:180804851-180807094	3.14199	0.970911	0.00121163	0.0425993	KIAA1614	No
chr3:184924326-184926837	2.96869	0.917445	0.00121294	0.0426092	EHHADH-AS1	No
chr20:38498686-38500805	3.40921	1.05399	0.00121829	0.0427612	LINC01734	No
chrX:46159107-46162597	-2.09545	0.647997	0.00122183	0.0427774	KRBOX4	Distal
chr7:2562321-2566165	2.32313	0.718394	0.00122166	0.0427774	MIR4648	No
chr2:136869095-136871326	3.5785	1.10651	0.00122057	0.0427774	CXCR4	No
chr1:171266819-171269064	2.76581	0.855382	0.00122317	0.0427885	FMO4	No
chr10:24171908-24177070	-2.02398	0.6262	0.00122861	0.0429067	KIAA1217	Distal
chr16:52351998-52352868	4.09065	1.26561	0.00122861	0.0429067	TOX3	No
chr14:91106209-91110983	2.51898	0.779693	0.00123473	0.042999	TTC7B	No
chr20:61804498-61806850	2.95637	0.915085	0.00123484	0.042999	MIR124-3	No
chr4:75703641-75705877	3.5259	1.09141	0.00123538	0.042999	BTC	No
chr15:35306011-35307026	3.99733	1.23721	0.00123395	0.042999	ZNF770	No
chr14:89742961-89745137	3.40179	1.05322	0.00123839	0.0430676	FOXN3	No
chr12:54964487-54965986	3.318	1.02743	0.00124037	0.0431005	PDE1B	No
chr17:18471774-18473832	2.81385	0.871413	0.00124195	0.0431196	USP32P2	No
chr17:60751991-60753132	4.40673	1.36493	0.00124421	0.0431618	MRC2	No
chr20:24442332-24443751	3.66785	1.13644	0.00124875	0.0432833	SYNDIG1	No
chr6:10322346-10325024	3.15558	0.977877	0.00125107	0.0433277	TFAP2A-AS1	No
chr16:79157503-79159016	3.38041	1.04772	0.00125333	0.0433701	MAF	No
chr14:66840920-66842534	3.80425	1.17939	0.00125703	0.0434621	CCDC196	No
chr5:116288250-116290023	3.54894	1.10034	0.00125841	0.0434735	SEMA6A	No
chr10:91839005-91841137	3.3162	1.02862	0.00126447	0.0436466	LINC00865	No
chr21:43440599-43443301	2.65889	0.825077	0.00127033	0.0437785	ZBTB21	No
chr6:157875589-157877576	2.76541	0.858132	0.00127039	0.0437785	MIR3692	No
chr9:72239219-72240835	-2.23069	0.692377	0.00127391	0.0438015	APBA1	Distal
chr22:39379272-39382154	-2.13366	0.662273	0.00127421	0.0438015	APOBEC3B	Distal
chr12:108919693-108921980	2.97709	0.924048	0.00127394	0.0438015	FICD	No
chr19:28984348-28986159	3.4937	1.08452	0.00127549	0.0438094	LINC00906	No
chr14:69004360-69009935	2.44643	0.759551	0.00127793	0.0438571	ZFP36L1	No
chr17:55653308-55659004	2.49368	0.774449	0.00128214	0.0439654	MRPS23	No
chr7:158109374-158111760	2.38444	0.74059	0.0012835	0.0439757	MIR595	Distal
chr5:24533752-24535073	-3.371	1.04729	0.00128738	0.0440725	CDH10	No
chr1:77877779-77879768	2.99074	0.929501	0.00129281	0.0442218	AK5	No
chr2:217813606-217815573	3.29084	1.02292	0.00129492	0.0442577	TNP1	No
chr4:153224902-153226372	-2.61889	0.814616	0.00130501	0.044412	FBXW7	Distal
chr2:67681831-67683817	-2.22808	0.692969	0.00130324	0.044412	ETAA1	No
chr4:81117577-81119549	2.85843	0.889174	0.0013058	0.044412	PRDM8	No
chr7:28734630-28735865	3.43032	1.06699	0.00130471	0.044412	CREB5	No
chr1:11760819-11762064	3.50924	1.09162	0.00130583	0.044412	DRAXIN	No
chr1:164294143-164295722	4.12969	1.28446	0.00130393	0.044412	PBX1	No
chr8:33166776-33168265	3.58715	1.116	0.00130766	0.0444382	FUT10	No
chr2:10422673-10424677	3.22655	1.00403	0.00131091	0.0445121	HPCAL1	No
chr7:140261665-140265209	2.72576	0.84863	0.00131833	0.0446755	DENND2A	No
chr7:2655995-2657890	2.73405	0.85114	0.00131713	0.0446755	TTYH3	No
chr16:55212843-55214706	3.33077	1.03703	0.00131894	0.0446755	IRX6	No
chr15:41163256-41165079	-2.18755	0.681178	0.0013208	0.0447024	RHOV	Distal
chr14:95077705-95080340	-1.94856	0.607141	0.0013301	0.0449805	SERPINA3	No
chr9:114880788-114883542	-1.77317	0.552624	0.00133369	0.0450653	SUSD1	Distal
chr9:108199900-108201581	-2.20904	0.688624	0.00133707	0.045143	FSD1L	Distal
chr7:25349191-25350317	3.92462	1.22387	0.00134254	0.0452909	NPVF	No
chrX:132046628-132047768	3.75952	1.1725	0.00134399	0.0453032	HS6ST2	No
chr1:210927336-210929236	2.80086	0.873646	0.00134622	0.0453414	HHAT	No
chr5:71249595-71251223	-2.57037	0.802018	0.00135121	0.0454532	MAP1B	Distal
chr1:50956309-50957941	-2.47605	0.772615	0.00135171	0.0454532	DMRTA2	Distal
chr2:237459501-237462225	2.97614	0.928906	0.00135571	0.0455507	ACKR3	No
chr5:140873357-140875360	3.12125	0.974342	0.00135796	0.0455895	PCDHGC5	No
chr3:112803526-112805532	3.15742	0.985798	0.00136046	0.0456158	NEPRO	No
chr3:140185562-140186900	3.99514	1.24738	0.00136093	0.0456158	TRIM42	No
chr3:74887123-74888794	-2.49954	0.780676	0.00136587	0.04571	CNTN3	Distal
chr7:20442249-20445275	2.92411	0.913285	0.00136593	0.04571	ITGB8	No
chr5:5310723-5315490	-1.77079	0.553277	0.00137164	0.045864	ADAMTS16	Distal
chr6:37567424-37569321	3.1875	0.996241	0.00137656	0.0459917	MIR4462	No
chr12:45268408-45271013	2.49717	0.780667	0.00138015	0.0460748	NELL2	No
chr14:85917973-85922831	-2.22112	0.69444	0.00138174	0.0460909	LINC00911	Distal
chr5:157037960-157040193	-1.82707	0.571342	0.00138452	0.0461466	ADAM19	Distal
chr2:177694015-177697196	2.93929	0.919402	0.00138883	0.0462385	LINC01116	No
chr14:89587723-89589380	3.36828	1.05363	0.0013895	0.0462385	FOXN3	No
chr2:8407248-8409515	-2.18249	0.682855	0.0013929	0.0462968	LINC00299	Distal
chr4:99443159-99445554	2.99594	0.937401	0.00139347	0.0462968	TSPAN5	No
chr10:7868475-7869927	-2.71151	0.848581	0.00139663	0.0463648	TAF3	Distal
chr2:235731961-235733660	-2.04229	0.639234	0.00139877	0.0463987	SH3BP4	Distal
chr10:77126279-77128024	2.94289	0.921521	0.0014055	0.0465849	ZNF503-AS2	No
chr9:19172331-19174418	-2.06488	0.64665	0.00140705	0.0465994	PLIN2	Distal
chr2:7557282-7561601	-1.98561	0.621959	0.00141043	0.0466372	LOC100506274	Distal
chr7:92615699-92617805	3.24897	1.01766	0.00141004	0.0466372	SAMD9	No
chrX:110798565-110800282	3.82074	1.19691	0.00141211	0.0466557	SERTM2	No
chr4:103399058-103400146	3.32463	1.04168	0.00141483	0.0467083	NFKB1	No
chr3:124879416-124881415	2.85952	0.896096	0.00141736	0.0467549	MIR5092	No
chr4:83567000-83568273	3.56222	1.11649	0.00141999	0.0467676	LINC00575	No
chr6:34706843-34708517	3.79575	1.18967	0.00141982	0.0467676	SNRPC	No
chrX:110631541-110634527	-2.39995	0.752278	0.00142151	0.0467807	DCX	Distal
chr11:44813986-44816254	2.73986	0.858947	0.00142379	0.0468189	TSPAN18	No
chr8:25792104-25793785	3.07547	0.964349	0.00142684	0.0468451	EBF2	Distal
chr13:101459590-101462963	3.10268	0.972829	0.00142597	0.0468451	NALCN-AS1	No
chr11:2890054-2891250	3.27938	1.02842	0.00142889	0.0468756	KCNQ1DN	No
chr14:26497269-26499484	3.73298	1.17093	0.00143235	0.0469519	NOVA1	No
chr7:70078270-70080316	3.09186	0.970241	0.0014391	0.0470801	AUTS2	No
chr3:18289589-18290842	3.33295	1.04588	0.0014388	0.0470801	SATB1	No
chr2:66107922-66109602	3.43387	1.0776	0.00143965	0.0470801	SPRED2	No
chr6:151081556-151086848	2.56047	0.803665	0.0014426	0.0471395	PLEKHG1	No
chr11:56979585-56982915	2.40104	0.753937	0.00144917	0.0472432	APLNR	No
chr12:103351426-103352919	2.47148	0.77601	0.00144829	0.0472432	ASCL1	No
chr9:129283468-129284675	3.87869	1.2179	0.00144891	0.0472432	LMX1B	No
chr6:167090917-167093474	-1.95069	0.612583	0.00145066	0.0472549	RPS6KA2	Distal
chr1:151462986-151468907	-1.8813	0.590886	0.00145324	0.047265	CGN	Distal
chr13:107119255-107121989	2.87285	0.902271	0.00145246	0.047265	EFNB2	No
chr12:42312857-42314874	3.29575	1.03564	0.0014609	0.0474769	GXYLT1	No
chr8:54527937-54531972	-1.70657	0.53632	0.00146265	0.0474968	ATP6V1H	Distal
chr3:149121439-149127765	-2.14918	0.675643	0.00146797	0.0476325	TM4SF1	Distal
chr20:17713438-17716510	-2.21469	0.696481	0.00147365	0.0477678	BANF2	Distal
chr2:7821310-7826387	-1.947	0.612463	0.00147804	0.0477678	LOC100506274	Distal
chr5:137858419-137860246	2.55972	0.80526	0.00147912	0.0477678	ETF1	No
chr15:48152560-48154972	3.11037	0.978448	0.00147845	0.0477678	SEMA6D	No
chr9:14935031-14937578	3.17157	0.99767	0.00147797	0.0477678	FREM1	No
chr3:122700820-122702284	3.29444	1.03646	0.00148017	0.0477678	SEMA5B	No
chr20:42504771-42505799	3.94477	1.24078	0.00147653	0.0477678	TOX2	No
chr2:233124065-233125814	2.98533	0.939487	0.00148492	0.0478842	ALPP	No
chr11:44833126-44837497	2.19778	0.691712	0.00148649	0.0478975	TSPAN18	No
chr8:64991537-64993446	3.35485	1.05648	0.0014958	0.0481603	MIR124-2HG	No
chr16:51044840-51048014	-2.02158	0.636767	0.00149964	0.0482468	SALL1	Distal
chr9:97508168-97511241	-2.09816	0.66096	0.00150137	0.048265	AOPEP	Distal
chr5:14430891-14435521	-1.77908	0.560495	0.00150295	0.0482785	TRIO	Distal
chr9:82964348-82968475	-2.16223	0.681431	0.00150833	0.048377	TLE4	Distal
chr1:156669499-156683460	2.37209	0.747524	0.00150736	0.048377	CRABP2	No
chr1:53753735-53755001	2.84135	0.895654	0.00151198	0.0484567	LRP8	No
chr2:85657112-85659126	2.83167	0.892878	0.00151709	0.048583	SH2D6	No
chr4:38128495-38139444	-1.85184	0.584127	0.00152301	0.0487351	TBC1D1	Distal
chr9:137187738-137189752	3.02219	0.953715	0.00153038	0.0489334	RXRA	No
chr20:60810895-60813291	2.48507	0.784395	0.00153417	0.048983	OSBPL2	No
chr8:32344769-32346130	3.53812	1.11679	0.00153428	0.048983	NRG1-IT3	No
chr7:42252336-42255055	2.78074	0.877946	0.00153849	0.0490796	GLI3	No
chr13:95763705-95768217	2.57646	0.813512	0.00153977	0.0490828	ABCC4	No
chrX:47930032-47931607	3.07796	0.972407	0.00154923	0.0493468	ZNF630	No
chr5:134879049-134882456	3.09815	0.978992	0.00155281	0.0493945	NEUROG1	No
chr2:113534528-113535824	3.57876	1.13088	0.0015531	0.0493945	IL1A	No
chr1:195815299-195819682	-1.79548	0.56743	0.0015549	0.0494142	KCNT2	Distal
chr7:22192325-22194692	2.87546	0.908962	0.00155909	0.0494342	RAPGEF5	No
chr16:8905864-8907711	3.00335	0.949311	0.00155772	0.0494342	PMM2	No
chr10:79028186-79029199	4.00618	1.26639	0.00155909	0.0494342	KCNMA1	No
chr17:71389007-71390818	3.31282	1.04765	0.00156606	0.0496172	SDK2	No
chr1:204994717-204996486	3.03888	0.961181	0.00156899	0.0496724	NFASC	No
chr9:87474645-87477927	2.94484	0.931538	0.00157087	0.049694	NTRK2	No
chr1:100117632-100119532	3.24743	1.02743	0.00157376	0.0497479	PALMD	No
chr11:113953555-113957868	-1.68258	0.532405	0.00157584	0.0497757	ZBTB16	Distal
chr1:156658400-156664920	2.36319	0.747916	0.00157934	0.0498109	CRABP2	No
chr5:87967710-87969123	3.53044	1.11727	0.00157831	0.0498109	LINC00461	No
chr9:35291441-35295090	2.65988	0.842005	0.00158321	0.0498361	UNC13B	No
chr7:154147973-154149493	2.93085	0.927811	0.00158373	0.0498361	DPP6	No
chrX:110187452-110188455	3.19916	1.01268	0.00158262	0.0498361	PAK3	No
