# Supplementary material for: Pancreas agenesis mutations disrupt a lead enhancer controlling a developmental enhancer cluster
Source: Dev Cell. 2022 Aug 22;57(16):1922–1936.e9. doi: 10.1016/j.devcel.2022.07.014 (PMC9426562; doi:10.1016/j.devcel.2022.07.014)
Supplement: Table S3. Differential scATAC-seq and scRNA-seq analysis in mouse E10.5 MPCs, related to Figure 4 — Differentially accessible regions or expressed mRNAs in Ptf1aenhΔ/enhΔ E10.5 mouse MPCs. For scATAC significance was established at FDR < 0.1 and log2 fold change of 0.5. Differentially expressed genes in Ptf1aenhΔ/enhΔ E10.5 mouse MPCs measured by scRNA-seq. Significance was established at adjusted p value < 0.05. [file mmc4.xlsx]

## Sheet: scATAC-Seq E10.5 MPCs
Table S3: Differentially accessible regions in Ptf1aenhΔ/enhΔ e10.5 mouse MPCs, related to Figure 4. Significance was established at FDR<0.1 and Log2 fold change of 0.5.
scATAC-Seq region (mm10)	ATAC Log2 Fold Change	Unadjusted p-value	Adjusted p-value	Associated mouse gene name
chr14-25410899-25411399	-4.80735	7.68587e-30	2.53533e-24	Zmiz1
chr11-116891676-116892176	-4.64386	2.23659e-25	1.84446e-20	Mfsd11
chr11-47191895-47192395	-4.45943	4.21525e-21	2.78096e-16	Sgcd
chr5-106026851-106027351	-4.24793	4.89625e-17	1.2424e-12	Zfp326
chr4-10970293-10970793	-4	3.28079e-13	3.38197e-09	Plekhf2
chr11-73009457-73009957	-3.90689	5.39241e-12	2.82348e-08	P2rx1
chr2-137066148-137066648	-3.80735	8.22015e-11	2.55809e-07	Slx4ip
chr8-107556434-107556934	-3.80735	8.22015e-11	2.55809e-07	Wwp2
chr13-99358925-99359425	-3.70044	1.15647e-09	2.20511e-06	Mrps27
chr2-19471795-19472295	-3.70044	1.15647e-09	2.20511e-06	4921504E06Rik
chr4-152989637-152990137	-3.70044	1.15647e-09	2.20511e-06	Gm833
chr19-4488591-4489091	-3.58496	1.49306e-08	1.56852e-05	2010003K11Rik
chr2-113333828-113334328	-3.58496	1.49306e-08	1.56852e-05	Fmn1
chr5-138734015-138734515	-3.58496	1.49306e-08	1.56852e-05	Fam20c
chr8-29493265-29493765	-3.58496	1.49306e-08	1.56852e-05	Unc5d
chr9-51787319-51787819	-3.58496	1.49306e-08	1.56852e-05	Arhgap20
chr1-126607497-126607997	-3.45943	1.75723e-07	9.89173e-05	Nckap5
chr10-112232688-112233188	-3.45943	1.75723e-07	9.89173e-05	Caps2
chr12-26456152-26456652	-3.45943	1.75723e-07	9.89173e-05	Rsad2
chr13-91078025-91078525	-3.45943	1.75723e-07	9.89173e-05	Atg10
chr15-59567389-59567889	-3.45943	1.75723e-07	9.89173e-05	Nsmce2
chr15-77547458-77547958	-3.45943	1.75723e-07	9.89173e-05	1700025B11Rik
chr3-132562625-132563125	-3.45943	1.75723e-07	9.89173e-05	Gimd1
chr3-34503803-34504303	-3.45943	1.75723e-07	9.89173e-05	Sox2ot
chr3-41533300-41533800	-3.45943	1.75723e-07	9.89173e-05	2400006E01Rik
chr3-81919723-81920223	-3.45943	1.75723e-07	9.89173e-05	Ctso
chr8-120880987-120881487	-3.45943	1.75723e-07	9.89173e-05	Irf8
chr9-14731007-14731507	-3.45943	1.75723e-07	9.89173e-05	Piwil4
chr9-63568809-63569309	-3.45943	1.75723e-07	9.89173e-05	Iqch
chr14-77268416-77268916	-3.41504	4.5732e-27	7.54279e-22	Enox1
chr3-134105522-134106022	-3.39232	1.01026e-19	5.33324e-15	Cxxc4
chr11-46278040-46278540	-3.32193	1.87056e-06	0.00053609	Cyfip2
chr12-12920440-12920940	-3.32193	1.87056e-06	0.00053609	Mycn
chr12-105973637-105974137	-3.32193	1.87056e-06	0.00053609	Vrk1
chr12-53746617-53747117	-3.32193	1.87056e-06	0.00053609	Npas3
chr15-37519168-37519668	-3.32193	1.87056e-06	0.00053609	Ncald
chr19-3985027-3985527	-3.32193	1.87056e-06	0.00053609	Acy3
chr2-93425789-93426289	-3.32193	1.87056e-06	0.00053609	Cd82
chr2-19451299-19451799	-3.32193	1.87056e-06	0.00053609	Ptf1a
chr2-152933520-152934020	-3.32193	1.87056e-06	0.00053609	Foxs1
chr2-35440594-35441094	-3.32193	1.87056e-06	0.00053609	Ggta1
chr2-9564245-9564745	-3.32193	1.87056e-06	0.00053609	Gata3
chr3-138674847-138675347	-3.32193	1.87056e-06	0.00053609	4930425O10Rik
chr4-155972575-155973075	-3.32193	1.87056e-06	0.00053609	C1qtnf12
chr4-48720619-48721119	-3.32193	1.87056e-06	0.00053609	Cavin4
chr5-139442510-139443010	-3.32193	1.87056e-06	0.00053609	3110082I17Rik
chr6-115057177-115057677	-3.32193	1.87056e-06	0.00053609	Tamm41
chr6-30569967-30570467	-3.32193	1.87056e-06	0.00053609	Cpa4
chr6-70774831-70775331	-3.32193	1.87056e-06	0.00053609	Rpia
chr7-141612825-141613325	-3.32193	1.87056e-06	0.00053609	Ap2a2
chrX-97376311-97376811	-3.32193	1.87056e-06	0.00053609	Eda2r
chr18-14118219-14118719	-3.24793	4.89625e-17	1.2424e-12	8430422H06Rik
chr2-57454211-57454711	-3.16993	9.85083e-16	2.16632e-11	Gpd2
chr1-91454694-91455194	-3.16993	1.78407e-05	0.0025043	Per2
chr1-93515439-93515939	-3.16993	1.78407e-05	0.0025043	Farp2
chr1-155093430-155093930	-3.16993	1.78407e-05	0.0025043	Ier5
chr1-159386375-159386875	-3.16993	1.78407e-05	0.0025043	Cop1
chr10-81413209-81413709	-3.16993	1.78407e-05	0.0025043	Nfic
chr10-23348001-23348501	-3.16993	1.78407e-05	0.0025043	Eya4
chr10-37250784-37251284	-3.16993	1.78407e-05	0.0025043	Marcks
chr10-42342058-42342558	-3.16993	1.78407e-05	0.0025043	Afg1l
chr10-79778963-79779463	-3.16993	1.78407e-05	0.0025043	Fstl3
chr11-70465187-70465687	-3.16993	1.78407e-05	0.0025043	Zmynd15
chr11-95876225-95876725	-3.16993	1.78407e-05	0.0025043	B4galnt2
chr12-100847372-100847872	-3.16993	1.78407e-05	0.0025043	Dglucy
chr12-118314393-118314893	-3.16993	1.78407e-05	0.0025043	Sp4
chr14-23086010-23086510	-3.16993	1.78407e-05	0.0025043	Gm10248
chr14-60643001-60643501	-3.16993	1.78407e-05	0.0025043	Spata13
chr15-54386173-54386673	-3.16993	1.78407e-05	0.0025043	Colec10
chr16-10943192-10943692	-3.16993	1.78407e-05	0.0025043	Litaf
chr16-24093644-24094144	-3.16993	1.78407e-05	0.0025043	Bcl6
chr16-25356801-25357301	-3.16993	1.78407e-05	0.0025043	Tprg
chr16-31451949-31452449	-3.16993	1.78407e-05	0.0025043	Bdh1
chr16-56881438-56881938	-3.16993	1.78407e-05	0.0025043	Tmem45a
chr17-61196700-61197200	-3.16993	1.78407e-05	0.0025043	Efna5
chr17-14326308-14326808	-3.16993	1.78407e-05	0.0025043	Smoc2
chr17-5849499-5849999	-3.16993	1.78407e-05	0.0025043	Snx9
chr18-56167002-56167502	-3.16993	1.78407e-05	0.0025043	Gramd3
chr18-56751901-56752401	-3.16993	1.78407e-05	0.0025043	Lmnb1
chr18-63967299-63967799	-3.16993	1.78407e-05	0.0025043	Wdr7
chr2-102304778-102305278	-3.16993	1.78407e-05	0.0025043	Trim44
chr2-17667731-17668231	-3.16993	1.78407e-05	0.0025043	Nebl
chr2-165371010-165371510	-3.16993	1.78407e-05	0.0025043	Zfp663
chr2-172826359-172826859	-3.16993	1.78407e-05	0.0025043	Bmp7
chr2-38726101-38726601	-3.16993	1.78407e-05	0.0025043	Nr6a1
chr2-42338393-42338893	-3.16993	1.78407e-05	0.0025043	Lrp1b
chr2-60865029-60865529	-3.16993	1.78407e-05	0.0025043	Rbms1
chr3-102701839-102702339	-3.16993	1.78407e-05	0.0025043	Tspan2
chr3-40425984-40426484	-3.16993	1.78407e-05	0.0025043	1700017G19Rik
chr4-97629811-97630311	-3.16993	1.78407e-05	0.0025043	E130114P18Rik
chr4-97673971-97674471	-3.16993	1.78407e-05	0.0025043	E130114P18Rik
chr5-101146337-101146837	-3.16993	1.78407e-05	0.0025043	Gpat3
chr5-21299060-21299560	-3.16993	1.78407e-05	0.0025043	Ccdc146
chr5-136918309-136918809	-3.16993	1.78407e-05	0.0025043	4933404O12Rik
chr5-53073485-53073985	-3.16993	1.78407e-05	0.0025043	Slc34a2
chr6-21443413-21443913	-3.16993	1.78407e-05	0.0025043	Kcnd2
chr6-143368625-143369125	-3.16993	1.78407e-05	0.0025043	D6Ertd474e
chr6-37054372-37054872	-3.16993	1.78407e-05	0.0025043	Dgki
chr6-48865334-48865834	-3.16993	1.78407e-05	0.0025043	Gm7932
chr6-55933610-55934110	-3.16993	1.78407e-05	0.0025043	Itprid1
chr6-84931016-84931516	-3.16993	1.78407e-05	0.0025043	Exoc6b
chr7-18544448-18544948	-3.16993	1.78407e-05	0.0025043	Psg27
chr7-112648497-112648997	-3.16993	1.78407e-05	0.0025043	Tead1
chr7-139242827-139243327	-3.16993	1.78407e-05	0.0025043	Lrrc27
chr7-27259875-27260375	-3.16993	1.78407e-05	0.0025043	Numbl
chr7-29436146-29436646	-3.16993	1.78407e-05	0.0025043	Sipa1l3
chr7-38131176-38131676	-3.16993	1.78407e-05	0.0025043	Ccne1
chr8-122579652-122580152	-3.16993	1.78407e-05	0.0025043	Galns
chr8-44656187-44656687	-3.16993	1.78407e-05	0.0025043	Fat1
chr8-10379107-10379607	-3.16993	1.78407e-05	0.0025043	Myo16
chr8-74688369-74688869	-3.16993	1.78407e-05	0.0025043	Isx
chr9-18292980-18293480	-3.16993	1.78407e-05	0.0025043	Chordc1
chr9-77771686-77772186	-3.16993	1.78407e-05	0.0025043	Gclc
chr9-59289877-59290377	-3.16993	1.78407e-05	0.0025043	Adpgk
chr1-51289850-51290350	-3.11548	1.13174e-19	5.33324e-15	9330175M20Rik
chr3-35751639-35752139	-3.08746	1.85921e-14	2.92046e-10	Atp11b
chr9-77265151-77265651	-3.08746	1.85921e-14	2.92046e-10	Mlip
chr2-19454395-19454895	-3	8.75998e-27	9.63215e-22	Ptf1a
chr6-28717367-28717867	-3	3.28079e-13	3.38197e-09	Snd1
chr1-97879215-97879715	-3	0.000150712	0.0103016	Pam
chr1-181298142-181298642	-3	0.000150712	0.0103016	Cnih3
chr1-35391353-35391853	-3	0.000150712	0.0103016	Plekhb2
chr1-73170661-73171161	-3	0.000150712	0.0103016	1700027A15Rik
chr1-74713841-74714341	-3	0.000150712	0.0103016	Cyp27a1
chr10-84853451-84853951	-3	0.000150712	0.0103016	Rfx4
chr10-121409657-121410157	-3	0.000150712	0.0103016	Rassf3
chr10-122105346-122105846	-3	0.000150712	0.0103016	Rxylt1
chr10-125787385-125787885	-3	0.000150712	0.0103016	Lrig3
chr10-23125552-23126052	-3	0.000150712	0.0103016	Eya4
chr10-24627177-24627677	-3	0.000150712	0.0103016	Enpp1
chr11-90269643-90270143	-3	0.000150712	0.0103016	Mmd
chr11-102188869-102189369	-3	0.000150712	0.0103016	G6pc3
chr11-35625475-35625975	-3	0.000150712	0.0103016	Slit3
chr11-55897443-55897943	-3	0.000150712	0.0103016	Nmur2
chr11-55974474-55974974	-3	0.000150712	0.0103016	Nmur2
chr11-56338375-56338875	-3	0.000150712	0.0103016	Nmur2
chr11-59918077-59918577	-3	0.000150712	0.0103016	1810063I02Rik
chr11-65838875-65839375	-3	0.000150712	0.0103016	Dnah9
chr13-90111630-90112130	-3	0.000150712	0.0103016	Tmem167
chr13-98213978-98214478	-3	0.000150712	0.0103016	Arhgef28
chr13-20677809-20678309	-3	0.000150712	0.0103016	Elmo1
chr13-46593116-46593616	-3	0.000150712	0.0103016	Cap2
chr14-117649174-117649674	-3	0.000150712	0.0103016	Gpc6
chr14-45510642-45511142	-3	0.000150712	0.0103016	Fermt2
chr14-70389200-70389700	-3	0.000150712	0.0103016	Piwil2
chr15-86718299-86718799	-3	0.000150712	0.0103016	Tbc1d22a
chr15-27470314-27470814	-3	0.000150712	0.0103016	Ank
chr15-55526622-55527122	-3	0.000150712	0.0103016	Col14a1
chr15-59391863-59392363	-3	0.000150712	0.0103016	Nsmce2
chr16-46146915-46147415	-3	0.000150712	0.0103016	Gm4737
chr16-69340122-69340622	-3	0.000150712	0.0103016	4930428D20Rik
chr16-69980663-69981163	-3	0.000150712	0.0103016	Speer2
chr17-59111442-59111942	-3	0.000150712	0.0103016	Nudt12
chr17-64780700-64781200	-3	0.000150712	0.0103016	Dreh
chr17-75416789-75417289	-3	0.000150712	0.0103016	Rasgrp3
chr17-78508620-78509120	-3	0.000150712	0.0103016	Vit
chr17-4268298-4268798	-3	0.000150712	0.0103016	4930548J01Rik
chr17-14714700-14715200	-3	0.000150712	0.0103016	Thbs2
chr17-35175690-35176190	-3	0.000150712	0.0103016	Aif1
chr17-35513141-35513641	-3	0.000150712	0.0103016	Tcf19
chr18-82971796-82972296	-3	0.000150712	0.0103016	Zfp516
chr18-38379028-38379528	-3	0.000150712	0.0103016	Ndfip1
chr19-46845012-46845512	-3	0.000150712	0.0103016	Mir3084-1
chr2-83730080-83730580	-3	0.000150712	0.0103016	Itgav
chr2-94371036-94371536	-3	0.000150712	0.0103016	Ttc17
chr2-109926934-109927434	-3	0.000150712	0.0103016	Lgr4
chr2-168847632-168848132	-3	0.000150712	0.0103016	Zfp64
chr2-28272760-28273260	-3	0.000150712	0.0103016	Olfm1
chr2-32164997-32165497	-3	0.000150712	0.0103016	Prrc2b
chr2-42406752-42407252	-3	0.000150712	0.0103016	Lrp1b
chr2-54383188-54383688	-3	0.000150712	0.0103016	Galnt13
chr2-59049649-59050149	-3	0.000150712	0.0103016	Ccdc148
chr3-101880789-101881289	-3	0.000150712	0.0103016	Slc22a15
chr3-107694948-107695448	-3	0.000150712	0.0103016	Ahcyl1
chr3-121201061-121201561	-3	0.000150712	0.0103016	Tmem56
chr3-144820574-144821074	-3	0.000150712	0.0103016	Clca3a1
chr3-145738570-145739070	-3	0.000150712	0.0103016	Ddah1
chr3-154222378-154222878	-3	0.000150712	0.0103016	Slc44a5
chr3-50411039-50411539	-3	0.000150712	0.0103016	Slc7a11
chr4-135553034-135553534	-3	0.000150712	0.0103016	Grhl3
chr4-135565367-135565867	-3	0.000150712	0.0103016	Grhl3
chr4-153848242-153848742	-3	0.000150712	0.0103016	BC039966
chr4-39626081-39626581	-3	0.000150712	0.0103016	1700009N14Rik
chr4-87395369-87395869	-3	0.000150712	0.0103016	Slc24a2
chr5-104405116-104405616	-3	0.000150712	0.0103016	Spp1
chr5-114507378-114507878	-3	0.000150712	0.0103016	Mvk
chr5-125440664-125441164	-3	0.000150712	0.0103016	Bri3bp
chr5-140601740-140602240	-3	0.000150712	0.0103016	Lfng
chr5-31627900-31628400	-3	0.000150712	0.0103016	Mrpl33
chr5-37901910-37902410	-3	0.000150712	0.0103016	Msx1
chr5-48039215-48039715	-3	0.000150712	0.0103016	Slit2
chr5-86725506-86726006	-3	0.000150712	0.0103016	Tmprss11e
chr6-112945930-112946430	-3	0.000150712	0.0103016	Srgap3
chr6-136383052-136383552	-3	0.000150712	0.0103016	E330021D16Rik
chr6-138376787-138377287	-3	0.000150712	0.0103016	Lmo3
chr6-147950133-147950633	-3	0.000150712	0.0103016	Far2
chr6-34651269-34651769	-3	0.000150712	0.0103016	Cald1
chr6-7379436-7379936	-3	0.000150712	0.0103016	Tac1
chr6-15284343-15284843	-3	0.000150712	0.0103016	Foxp2
chr7-100043701-100044201	-3	0.000150712	0.0103016	Chrdl2
chr7-121303662-121304162	-3	0.000150712	0.0103016	Hs3st2
chr7-122084423-122084923	-3	0.000150712	0.0103016	Ubfd1
chr7-64805323-64805823	-3	0.000150712	0.0103016	Fam189a1
chr8-84716040-84716540	-3	0.000150712	0.0103016	Nfix
chr8-91454985-91455485	-3	0.000150712	0.0103016	Fto
chr8-3227466-3227966	-3	0.000150712	0.0103016	Insr
chr8-14616600-14617100	-3	0.000150712	0.0103016	Dlgap2
chr8-36540561-36541061	-3	0.000150712	0.0103016	Dlc1
chr8-77473484-77473984	-3	0.000150712	0.0103016	Arhgap10
chr8-82021832-82022332	-3	0.000150712	0.0103016	Inpp4b
chr9-96908676-96909176	-3	0.000150712	0.0103016	Pxylp1
chr9-30299829-30300329	-3	0.000150712	0.0103016	Snx19
chr9-14005563-14006063	-3	0.000150712	0.0103016	Fam76b
chr1-43595108-43595608	-2.90689	5.39241e-12	2.82348e-08	Nck2
chr12-89376896-89377396	-2.90689	5.39241e-12	2.82348e-08	Nrxn3
chr13-82418764-82419264	-2.90689	5.39241e-12	2.82348e-08	Mir3961
chr2-14494895-14495395	-2.90689	5.39241e-12	2.82348e-08	Slc39a12
chr9-45132553-45133053	-2.90689	5.39241e-12	2.82348e-08	Gm10684
chr1-152203198-152203698	-2.80735	4.59089e-14	6.8836e-10	1700025G04Rik
chr10-85967987-85968487	-2.80735	8.22015e-11	2.55809e-07	Bpifc
chr11-107468322-107468822	-2.80735	8.22015e-11	2.55809e-07	Pitpnc1
chr15-10646416-10646916	-2.80735	8.22015e-11	2.55809e-07	Rai14
chr16-91334084-91334584	-2.80735	8.22015e-11	2.55809e-07	Ifnar2
chr2-155314401-155314901	-2.80735	8.22015e-11	2.55809e-07	Pigu
chr5-114147764-114148264	-2.80735	8.22015e-11	2.55809e-07	Ung
chr5-124045236-124045736	-2.80735	8.22015e-11	2.55809e-07	Vps37b
chr1-94790026-94790526	-2.80735	0.00111161	0.0374145	4930440C22Rik
chr1-128386823-128387323	-2.80735	0.00111161	0.0374145	Dars
chr1-153446056-153446556	-2.80735	0.00111161	0.0374145	Shcbp1l
chr1-155322078-155322578	-2.80735	0.00111161	0.0374145	Xpr1
chr1-174999160-174999660	-2.80735	0.00111161	0.0374145	Rgs7
chr1-176754288-176754788	-2.80735	0.00111161	0.0374145	Cep170
chr1-176880017-176880517	-2.80735	0.00111161	0.0374145	Sdccag8
chr1-36323305-36323805	-2.80735	0.00111161	0.0374145	Arid5a
chr1-38200072-38200572	-2.80735	0.00111161	0.0374145	Aff3
chr1-53438018-53438518	-2.80735	0.00111161	0.0374145	Dnah7a
chr1-55970335-55970835	-2.80735	0.00111161	0.0374145	9130227L01Rik
chr1-58280922-58281422	-2.80735	0.00111161	0.0374145	Aox2
chr1-60179301-60179801	-2.80735	0.00111161	0.0374145	Nbeal1
chr1-81577910-81578410	-2.80735	0.00111161	0.0374145	Nyap2
chr1-84217858-84218358	-2.80735	0.00111161	0.0374145	Pid1
chr1-14465057-14465557	-2.80735	0.00111161	0.0374145	Eya1
chr10-85205186-85205686	-2.80735	0.00111161	0.0374145	Cry1
chr10-94575418-94575918	-2.80735	0.00111161	0.0374145	Tmcc3
chr10-98800722-98801222	-2.80735	0.00111161	0.0374145	Atp2b1
chr10-99531938-99532438	-2.80735	0.00111161	0.0374145	Gm20110
chr10-119048255-119048755	-2.80735	0.00111161	0.0374145	1700064J06Rik
chr10-119170598-119171098	-2.80735	0.00111161	0.0374145	Cand1
chr10-124872063-124872563	-2.80735	0.00111161	0.0374145	4930503E24Rik
chr10-41403845-41404345	-2.80735	0.00111161	0.0374145	Zbtb24
chr10-56415848-56416348	-2.80735	0.00111161	0.0374145	Gm36595
chr10-59108965-59109465	-2.80735	0.00111161	0.0374145	Sh3rf3
chr10-73876911-73877411	-2.80735	0.00111161	0.0374145	Pcdh15
chr10-75108008-75108508	-2.80735	0.00111161	0.0374145	Bcr
chr10-10751377-10751877	-2.80735	0.00111161	0.0374145	Grm1
chr11-80590267-80590767	-2.80735	0.00111161	0.0374145	Myo1d
chr11-86175828-86176328	-2.80735	0.00111161	0.0374145	Brip1
chr11-88125400-88125900	-2.80735	0.00111161	0.0374145	Cuedc1
chr11-96174883-96175383	-2.80735	0.00111161	0.0374145	Ttll6
chr11-102939312-102939812	-2.80735	0.00111161	0.0374145	C1ql1
chr11-103194830-103195330	-2.80735	0.00111161	0.0374145	Fmnl1
chr11-112865799-112866299	-2.80735	0.00111161	0.0374145	1700012H19Rik
chr11-116015457-116015957	-2.80735	0.00111161	0.0374145	Galk1
chr11-119127234-119127734	-2.80735	0.00111161	0.0374145	Tbc1d16
chr11-119672746-119673246	-2.80735	0.00111161	0.0374145	Rptor
chr11-21428284-21428784	-2.80735	0.00111161	0.0374145	Ugp2
chr11-26137613-26138113	-2.80735	0.00111161	0.0374145	5730522E02Rik
chr11-32331816-32332316	-2.80735	0.00111161	0.0374145	Sh3pxd2b
chr11-48873627-48874127	-2.80735	0.00111161	0.0374145	Irgm1
chr11-60457966-60458466	-2.80735	0.00111161	0.0374145	Drg2
chr11-62020238-62020738	-2.80735	0.00111161	0.0374145	Specc1
chr11-65159980-65160480	-2.80735	0.00111161	0.0374145	Arhgap44
chr12-13543800-13544300	-2.80735	0.00111161	0.0374145	Nbas
chr12-110453635-110454135	-2.80735	0.00111161	0.0374145	Ppp2r5c
chr12-33028656-33029156	-2.80735	0.00111161	0.0374145	Cdhr3
chr12-33105694-33106194	-2.80735	0.00111161	0.0374145	F730043M19Rik
chr12-39893933-39894433	-2.80735	0.00111161	0.0374145	Arl4a
chr12-45013054-45013554	-2.80735	0.00111161	0.0374145	Stxbp6
chr12-54835622-54836122	-2.80735	0.00111161	0.0374145	Cfl2
chr12-71116369-71116869	-2.80735	0.00111161	0.0374145	Tomm20l
chr13-78195591-78196091	-2.80735	0.00111161	0.0374145	Nr2f1
chr13-93010482-93010982	-2.80735	0.00111161	0.0374145	Cmya5
chr13-94122726-94123226	-2.80735	0.00111161	0.0374145	Lhfpl2
chr13-102087420-102087920	-2.80735	0.00111161	0.0374145	Pik3r1
chr13-20417730-20418230	-2.80735	0.00111161	0.0374145	Elmo1
chr13-113875272-113875772	-2.80735	0.00111161	0.0374145	Arl15
chr13-24477438-24477938	-2.80735	0.00111161	0.0374145	Cmah
chr13-43722600-43723100	-2.80735	0.00111161	0.0374145	Gm20751
chr13-46799507-46800007	-2.80735	0.00111161	0.0374145	Kif13a
chr13-69272524-69273024	-2.80735	0.00111161	0.0374145	Tent4a
chr13-71269549-71270049	-2.80735	0.00111161	0.0374145	Mir466f-4
chr14-74875946-74876446	-2.80735	0.00111161	0.0374145	Lrch1
chr14-76378234-76378734	-2.80735	0.00111161	0.0374145	Tsc22d1
chr14-86565303-86565803	-2.80735	0.00111161	0.0374145	Diaph3
chr14-101517255-101517755	-2.80735	0.00111161	0.0374145	Tbc1d4
chr14-120292564-120293064	-2.80735	0.00111161	0.0374145	Mbnl2
chr14-21946771-21947271	-2.80735	0.00111161	0.0374145	Zfp503
chr14-27000213-27000713	-2.80735	0.00111161	0.0374145	Hesx1
chr14-28165712-28166212	-2.80735	0.00111161	0.0374145	Erc2
chr14-60752837-60753337	-2.80735	0.00111161	0.0374145	Spata13
chr14-71709559-71710059	-2.80735	0.00111161	0.0374145	4930434J06Rik
chr15-90266989-90267489	-2.80735	0.00111161	0.0374145	Alg10b
chr15-92276763-92277263	-2.80735	0.00111161	0.0374145	Cntn1
chr15-96832365-96832865	-2.80735	0.00111161	0.0374145	Slc38a2
chr15-102957077-102957577	-2.80735	0.00111161	0.0374145	Hoxc11
chr15-27668059-27668559	-2.80735	0.00111161	0.0374145	Otulinl
chr15-31294630-31295130	-2.80735	0.00111161	0.0374145	Ankrd33b
chr15-35846815-35847315	-2.80735	0.00111161	0.0374145	Vps13b
chr15-41708877-41709377	-2.80735	0.00111161	0.0374145	Oxr1
chr15-50817594-50818094	-2.80735	0.00111161	0.0374145	Trps1
chr15-53748282-53748782	-2.80735	0.00111161	0.0374145	Samd12
chr15-59660099-59660599	-2.80735	0.00111161	0.0374145	Trib1
chr15-60751941-60752441	-2.80735	0.00111161	0.0374145	Fam84b
chr15-68286075-68286575	-2.80735	0.00111161	0.0374145	Zfat
chr15-80841965-80842465	-2.80735	0.00111161	0.0374145	Tnrc6b
chr16-13966008-13966508	-2.80735	0.00111161	0.0374145	Ifitm7
chr16-4658521-4659021	-2.80735	0.00111161	0.0374145	Coro7
chr16-30049274-30049774	-2.80735	0.00111161	0.0374145	9030404E10Rik
chr16-34035748-34036248	-2.80735	0.00111161	0.0374145	Kalrn
chr16-43465377-43465877	-2.80735	0.00111161	0.0374145	Zbtb20
chr16-49982838-49983338	-2.80735	0.00111161	0.0374145	Gm6936
chr16-51385874-51386374	-2.80735	0.00111161	0.0374145	Gm29686
chr16-57644274-57644774	-2.80735	0.00111161	0.0374145	Col8a1
chr16-68401918-68402418	-2.80735	0.00111161	0.0374145	Cadm2
chr16-89814871-89815371	-2.80735	0.00111161	0.0374145	Tiam1
chr17-77331422-77331922	-2.80735	0.00111161	0.0374145	Crim1
chr17-86449000-86449500	-2.80735	0.00111161	0.0374145	Prkce
chr17-87226163-87226663	-2.80735	0.00111161	0.0374145	Mcfd2
chr17-89589438-89589938	-2.80735	0.00111161	0.0374145	Gm4719
chr17-12858055-12858555	-2.80735	0.00111161	0.0374145	Airn
chr17-13704684-13705184	-2.80735	0.00111161	0.0374145	Tcte2
chr17-14414464-14414964	-2.80735	0.00111161	0.0374145	Smoc2
chr17-23693690-23694190	-2.80735	0.00111161	0.0374145	Cldn9
chr17-27993912-27994412	-2.80735	0.00111161	0.0374145	Anks1
chr18-25830454-25830954	-2.80735	0.00111161	0.0374145	Celf4
chr18-25886689-25887189	-2.80735	0.00111161	0.0374145	Celf4
chr18-35653436-35653936	-2.80735	0.00111161	0.0374145	Prob1
chr18-44579566-44580066	-2.80735	0.00111161	0.0374145	Mcc
chr18-47153945-47154445	-2.80735	0.00111161	0.0374145	Commd10
chr18-47202656-47203156	-2.80735	0.00111161	0.0374145	Sema6a
chr18-49115836-49116336	-2.80735	0.00111161	0.0374145	1700044K03Rik
chr19-59863837-59864337	-2.80735	0.00111161	0.0374145	Mir3084-1
chr19-14499977-14500477	-2.80735	0.00111161	0.0374145	Tle4
chr19-25360668-25361168	-2.80735	0.00111161	0.0374145	Mir3084-1
chr19-4559616-4560116	-2.80735	0.00111161	0.0374145	Pcx
chr19-37340853-37341353	-2.80735	0.00111161	0.0374145	Mir3084-1
chr19-42362690-42363190	-2.80735	0.00111161	0.0374145	Mir3084-1
chr19-5662161-5662661	-2.80735	0.00111161	0.0374145	Sipa1
chr19-47658846-47659346	-2.80735	0.00111161	0.0374145	Mir3084-1
chr19-52459229-52459729	-2.80735	0.00111161	0.0374145	Mir3084-1
chr19-53186145-53186645	-2.80735	0.00111161	0.0374145	Mir3084-1
chr2-71535203-71535703	-2.80735	0.00111161	0.0374145	Dlx1as
chr2-81100229-81100729	-2.80735	0.00111161	0.0374145	Nup35
chr2-84523390-84523890	-2.80735	0.00111161	0.0374145	Gm13710
chr2-102009858-102010358	-2.80735	0.00111161	0.0374145	Ldlrad3
chr2-102135724-102136224	-2.80735	0.00111161	0.0374145	Ldlrad3
chr2-14049023-14049523	-2.80735	0.00111161	0.0374145	Hacd1
chr2-127528219-127528719	-2.80735	0.00111161	0.0374145	Prom2
chr2-154605844-154606344	-2.80735	0.00111161	0.0374145	Pxmp4
chr2-157539807-157540307	-2.80735	0.00111161	0.0374145	Blcap
chr2-165096335-165096835	-2.80735	0.00111161	0.0374145	1700025C18Rik
chr2-167745391-167745891	-2.80735	0.00111161	0.0374145	A530013C23Rik
chr2-25094079-25094579	-2.80735	0.00111161	0.0374145	Noxa1
chr2-168470346-168470846	-2.80735	0.00111161	0.0374145	Nfatc2
chr2-26852972-26853472	-2.80735	0.00111161	0.0374145	Abo
chr2-5715385-5715885	-2.80735	0.00111161	0.0374145	Camk1d
chr2-61642924-61643424	-2.80735	0.00111161	0.0374145	Tank
chr3-98613453-98613953	-2.80735	0.00111161	0.0374145	Hsd3b5
chr3-100090658-100091158	-2.80735	0.00111161	0.0374145	Spag17
chr3-121464783-121465283	-2.80735	0.00111161	0.0374145	Slc44a3
chr3-122617768-122618268	-2.80735	0.00111161	0.0374145	Fnbp1l
chr3-128026404-128026904	-2.80735	0.00111161	0.0374145	9830132P13Rik
chr3-133579132-133579632	-2.80735	0.00111161	0.0374145	Tet2
chr3-156192150-156192650	-2.80735	0.00111161	0.0374145	9330178D15Rik
chr3-36737491-36737991	-2.80735	0.00111161	0.0374145	Trpc3
chr3-40523243-40523743	-2.80735	0.00111161	0.0374145	1700017G19Rik
chr3-60811835-60812335	-2.80735	0.00111161	0.0374145	Mbnl1
chr3-66410786-66411286	-2.80735	0.00111161	0.0374145	Veph1
chr3-70248552-70249052	-2.80735	0.00111161	0.0374145	Otol1
chr3-83867082-83867582	-2.80735	0.00111161	0.0374145	Tlr2
chr3-94377060-94377560	-2.80735	0.00111161	0.0374145	Rorc
chr3-96410892-96411392	-2.80735	0.00111161	0.0374145	Terc
chr4-11964864-11965364	-2.80735	0.00111161	0.0374145	Pdp1
chr4-108358336-108358836	-2.80735	0.00111161	0.0374145	Shisal2a
chr4-120417949-120418449	-2.80735	0.00111161	0.0374145	Scmh1
chr4-120682177-120682677	-2.80735	0.00111161	0.0374145	Cited4
chr4-128064339-128064839	-2.80735	0.00111161	0.0374145	Csmd2
chr4-22987876-22988376	-2.80735	0.00111161	0.0374145	Gm30731
chr4-133825681-133826181	-2.80735	0.00111161	0.0374145	Rps6ka1
chr4-134400189-134400689	-2.80735	0.00111161	0.0374145	Pafah2
chr4-24136901-24137401	-2.80735	0.00111161	0.0374145	Mms22l
chr4-136959413-136959913	-2.80735	0.00111161	0.0374145	Epha8
chr4-141886175-141886675	-2.80735	0.00111161	0.0374145	Fhad1
chr4-148815498-148815998	-2.80735	0.00111161	0.0374145	Casz1
chr4-150857465-150857965	-2.80735	0.00111161	0.0374145	Errfi1
chr4-153750282-153750782	-2.80735	0.00111161	0.0374145	BC039966
chr4-47015053-47015553	-2.80735	0.00111161	0.0374145	Anks6
chr4-81359930-81360430	-2.80735	0.00111161	0.0374145	Mpdz
chr4-82688557-82689057	-2.80735	0.00111161	0.0374145	Zdhhc21
chr4-83719163-83719663	-2.80735	0.00111161	0.0374145	Ccdc171
chr4-84004341-84004841	-2.80735	0.00111161	0.0374145	6030471H07Rik
chr4-86276408-86276908	-2.80735	0.00111161	0.0374145	Adamtsl1
chr5-91464375-91464875	-2.80735	0.00111161	0.0374145	Parm1
chr5-92461258-92461758	-2.80735	0.00111161	0.0374145	Scarb2
chr5-21153055-21153555	-2.80735	0.00111161	0.0374145	Gsap
chr5-108695874-108696374	-2.80735	0.00111161	0.0374145	Fgfrl1
chr5-4305825-4306325	-2.80735	0.00111161	0.0374145	Mterf1b
chr5-118285773-118286273	-2.80735	0.00111161	0.0374145	2410131K14Rik
chr5-133884983-133885483	-2.80735	0.00111161	0.0374145	Castor2
chr5-144425632-144426132	-2.80735	0.00111161	0.0374145	Bri3
chr5-144949327-144949827	-2.80735	0.00111161	0.0374145	Smurf1
chr5-33587893-33588393	-2.80735	0.00111161	0.0374145	Fam53a
chr5-41152446-41152946	-2.80735	0.00111161	0.0374145	Rab28
chr5-53679658-53680158	-2.80735	0.00111161	0.0374145	Cckar
chr5-73228656-73229156	-2.80735	0.00111161	0.0374145	Fryl
chr5-73269072-73269572	-2.80735	0.00111161	0.0374145	1700025M24Rik
chr5-76929016-76929516	-2.80735	0.00111161	0.0374145	Ppat
chr6-16920051-16920551	-2.80735	0.00111161	0.0374145	Tfec
chr6-94756008-94756508	-2.80735	0.00111161	0.0374145	Lrig1
chr6-97404110-97404610	-2.80735	0.00111161	0.0374145	Frmd4b
chr6-98402852-98403352	-2.80735	0.00111161	0.0374145	Gm765
chr6-99131002-99131502	-2.80735	0.00111161	0.0374145	Foxp1
chr6-21986789-21987289	-2.80735	0.00111161	0.0374145	Cped1
chr6-117997352-117997852	-2.80735	0.00111161	0.0374145	Rasgef1a
chr6-124860248-124860748	-2.80735	0.00111161	0.0374145	Gpr162
chr6-125322720-125323220	-2.80735	0.00111161	0.0374145	Scnn1a
chr6-131360615-131361115	-2.80735	0.00111161	0.0374145	Ybx3
chr6-144902576-144903076	-2.80735	0.00111161	0.0374145	Bcat1
chr6-145350905-145351405	-2.80735	0.00111161	0.0374145	Lmntd1
chr6-145867603-145868103	-2.80735	0.00111161	0.0374145	Bhlhe41
chr6-6636980-6637480	-2.80735	0.00111161	0.0374145	Sem1
chr6-48636433-48636933	-2.80735	0.00111161	0.0374145	AI854703
chr6-54464817-54465317	-2.80735	0.00111161	0.0374145	Wipf3
chr6-55408699-55409199	-2.80735	0.00111161	0.0374145	6430584L05Rik
chr6-57210587-57211087	-2.80735	0.00111161	0.0374145	Vmn1r13
chr6-84132958-84133458	-2.80735	0.00111161	0.0374145	Dysf
chr7-80134308-80134808	-2.80735	0.00111161	0.0374145	Idh2
chr7-83770594-83771094	-2.80735	0.00111161	0.0374145	Cfap161
chr7-95269951-95270451	-2.80735	0.00111161	0.0374145	Tenm4
chr7-96804570-96805070	-2.80735	0.00111161	0.0374145	Tenm4
chr7-109578417-109578917	-2.80735	0.00111161	0.0374145	St5
chr7-112417483-112417983	-2.80735	0.00111161	0.0374145	Micalcl
chr7-116042408-116042908	-2.80735	0.00111161	0.0374145	Sox6
chr7-116698126-116698626	-2.80735	0.00111161	0.0374145	Nucb2
chr7-127111460-127111960	-2.80735	0.00111161	0.0374145	Qprt
chr7-130782240-130782740	-2.80735	0.00111161	0.0374145	Btbd16
chr7-144462330-144462830	-2.80735	0.00111161	0.0374145	Cttn
chr7-37219838-37220338	-2.80735	0.00111161	0.0374145	Zfp536
chr7-56534701-56535201	-2.80735	0.00111161	0.0374145	Oca2
chr7-65361518-65362018	-2.80735	0.00111161	0.0374145	Tjp1
chr8-83995663-83996163	-2.80735	0.00111161	0.0374145	Prkaca
chr8-87746527-87747027	-2.80735	0.00111161	0.0374145	Zfp423
chr8-89679661-89680161	-2.80735	0.00111161	0.0374145	Tox3
chr8-94266699-94267199	-2.80735	0.00111161	0.0374145	Nup93
chr8-120521677-120522177	-2.80735	0.00111161	0.0374145	Gse1
chr8-125343775-125344275	-2.80735	0.00111161	0.0374145	Sipa1l2
chr8-14474543-14475043	-2.80735	0.00111161	0.0374145	Dlgap2
chr8-28512201-28512701	-2.80735	0.00111161	0.0374145	Unc5d
chr8-31371844-31372344	-2.80735	0.00111161	0.0374145	7420700N18Rik
chr8-34973013-34973513	-2.80735	0.00111161	0.0374145	Tnks
chr8-35546603-35547103	-2.80735	0.00111161	0.0374145	Gm16793
chr8-39014828-39015328	-2.80735	0.00111161	0.0374145	Tusc3
chr8-70087172-70087672	-2.80735	0.00111161	0.0374145	Hapln4
chr9-70269290-70269790	-2.80735	0.00111161	0.0374145	Myo1e
chr9-80770468-80770968	-2.80735	0.00111161	0.0374145	Impg1
chr9-95696565-95697065	-2.80735	0.00111161	0.0374145	Pcolce2
chr9-98663017-98663517	-2.80735	0.00111161	0.0374145	Mrps22
chr9-102506208-102506708	-2.80735	0.00111161	0.0374145	Ky
chr9-22850659-22851159	-2.80735	0.00111161	0.0374145	Bbs9
chr9-115688555-115689055	-2.80735	0.00111161	0.0374145	Gadl1
chr9-30448399-30448899	-2.80735	0.00111161	0.0374145	Snx19
chr9-30742359-30742859	-2.80735	0.00111161	0.0374145	Adamts15
chr9-31010001-31010501	-2.80735	0.00111161	0.0374145	Zbtb44
chr9-34967517-34968017	-2.80735	0.00111161	0.0374145	Kirrel3
chr9-42728491-42728991	-2.80735	0.00111161	0.0374145	Grik4
chr9-47105371-47105871	-2.80735	0.00111161	0.0374145	Gm4791
chr9-47714582-47715082	-2.80735	0.00111161	0.0374145	Cadm1
chr9-49914891-49915391	-2.80735	0.00111161	0.0374145	Ncam1
chr9-60532806-60533306	-2.80735	0.00111161	0.0374145	9230112J17Rik
chrX-72330275-72330775	-2.80735	0.00111161	0.0374145	Magea10
chrX-106041482-106041982	-2.80735	0.00111161	0.0374145	Atp7a
chrX-137126084-137126584	-2.80735	0.00111161	0.0374145	Esx1
chrX-140503840-140504340	-2.80735	0.00111161	0.0374145	Prps1
chrX-160422132-160422632	-2.80735	0.00111161	0.0374145	Adgrg2
chrX-12259961-12260461	-2.80735	0.00111161	0.0374145	Gm14635
chr5-151135933-151136433	-2.75489	1.24099e-16	2.92404e-12	Stard13
chr1-190774220-190774720	-2.73697	5.18352e-13	5.02906e-09	Rps6kc1
chr14-75054561-75055061	-2.72247	2.07284e-19	8.54705e-15	Rubcnl
chr6-100126672-100127172	-2.70044	1.26081e-15	2.59938e-11	Rybp
chr14-65900061-65900561	-2.70044	1.15647e-09	2.20511e-06	Scara3
chr15-35158204-35158704	-2.70044	1.15647e-09	2.20511e-06	Stk3
chr2-146337907-146338407	-2.70044	1.15647e-09	2.20511e-06	Ralgapa2
chr5-36069447-36069947	-2.70044	1.15647e-09	2.20511e-06	Sorcs2
chr6-141240566-141241066	-2.70044	1.15647e-09	2.20511e-06	Pde3a
chr6-37195792-37196292	-2.70044	1.15647e-09	2.20511e-06	Dgki
chr8-27721897-27722397	-2.70044	1.15647e-09	2.20511e-06	Poteg
chr11-18371804-18372304	-2.58496	5.53928e-11	2.17528e-07	Gm12018
chr11-28709402-28709902	-2.58496	5.53928e-11	2.17528e-07	2810471M01Rik
chr2-19431793-19432293	-2.58496	5.53928e-11	2.17528e-07	Ptf1a
chr2-180935164-180935664	-2.58496	5.53928e-11	2.17528e-07	Nkain4
chr3-108061853-108062353	-2.58496	5.53928e-11	2.17528e-07	Ampd2
chr10-107931778-107932278	-2.58496	1.49306e-08	1.56852e-05	Gm29685
chr11-43543638-43544138	-2.58496	1.49306e-08	1.56852e-05	Ccnjl
chr12-3585567-3586067	-2.58496	1.49306e-08	1.56852e-05	Dtnb
chr13-36140284-36140784	-2.58496	1.49306e-08	1.56852e-05	Fars2
chr13-41328442-41328942	-2.58496	1.49306e-08	1.56852e-05	Nedd9
chr14-12730840-12731340	-2.58496	1.49306e-08	1.56852e-05	Cadps
chr14-60945791-60946291	-2.58496	1.49306e-08	1.56852e-05	Tnfrsf19
chr15-91789212-91789712	-2.58496	1.49306e-08	1.56852e-05	Lrrk2
chr15-25642549-25643049	-2.58496	1.49306e-08	1.56852e-05	Myo10
chr15-27654942-27655442	-2.58496	1.49306e-08	1.56852e-05	Otulinl
chr16-24164338-24164838	-2.58496	1.49306e-08	1.56852e-05	Bcl6
chr16-6961894-6962394	-2.58496	1.49306e-08	1.56852e-05	Rbfox1
chr2-102127779-102128279	-2.58496	1.49306e-08	1.56852e-05	Ldlrad3
chr2-134976645-134977145	-2.58496	1.49306e-08	1.56852e-05	Plcb1
chr2-146627374-146627874	-2.58496	1.49306e-08	1.56852e-05	4933406D12Rik
chr3-158559828-158560328	-2.58496	1.49306e-08	1.56852e-05	Lrrc7
chr4-121241291-121241791	-2.58496	1.49306e-08	1.56852e-05	Rlf
chr4-125601253-125601753	-2.58496	1.49306e-08	1.56852e-05	Grik3
chr5-53657860-53658360	-2.58496	1.49306e-08	1.56852e-05	Rbpj
chr7-30458451-30458951	-2.58496	1.49306e-08	1.56852e-05	Nphs1
chr7-6797298-6797798	-2.58496	1.49306e-08	1.56852e-05	Usp29
chr9-74747854-74748354	-2.52356	9.95006e-13	8.63741e-09	Gm16551
chr19-10758638-10759138	-2.5025	1.47009e-17	4.84937e-13	A430093F15Rik
chr2-45156616-45157116	-2.5025	5.21373e-10	1.25536e-06	Zeb2
chr5-135291197-135291697	-2.5025	5.21373e-10	1.25536e-06	Fkbp6
chr7-74173120-74173620	-2.5025	5.21373e-10	1.25536e-06	Slco3a1
chr9-107725594-107726094	-2.5025	5.21373e-10	1.25536e-06	Rbm5
chr15-62591930-62592430	-2.48543	1.22393e-14	2.24298e-10	Pvt1
chr8-79982105-79982605	-2.45943	8.31852e-12	4.03533e-08	Hhip
chr1-120549217-120549717	-2.45943	1.75723e-07	9.89173e-05	Marco
chr1-164804325-164804825	-2.45943	1.75723e-07	9.89173e-05	Dpt
chr1-63110449-63110949	-2.45943	1.75723e-07	9.89173e-05	Ino80d
chr10-87827381-87827881	-2.45943	1.75723e-07	9.89173e-05	Igf1
chr10-25198022-25198522	-2.45943	1.75723e-07	9.89173e-05	Akap7
chr11-83298155-83298655	-2.45943	1.75723e-07	9.89173e-05	Pex12
chr11-89506922-89507422	-2.45943	1.75723e-07	9.89173e-05	Ankfn1
chr11-113905923-113906423	-2.45943	1.75723e-07	9.89173e-05	Sdk2
chr11-33047484-33047984	-2.45943	1.75723e-07	9.89173e-05	Fgf18
chr12-103114963-103115463	-2.45943	1.75723e-07	9.89173e-05	Unc79
chr12-5204376-5204876	-2.45943	1.75723e-07	9.89173e-05	Klhl29
chr13-105852523-105853023	-2.45943	1.75723e-07	9.89173e-05	Htr1a
chr13-24062908-24063408	-2.45943	1.75723e-07	9.89173e-05	Carmil1
chr16-14905419-14905919	-2.45943	1.75723e-07	9.89173e-05	Efcab1
chr16-25335225-25335725	-2.45943	1.75723e-07	9.89173e-05	Tprg
chr16-70768173-70768673	-2.45943	1.75723e-07	9.89173e-05	D16Ertd519e
chr19-30941799-30942299	-2.45943	1.75723e-07	9.89173e-05	Mir3084-1
chr19-41665381-41665881	-2.45943	1.75723e-07	9.89173e-05	Mir3084-1
chr2-114200885-114201385	-2.45943	1.75723e-07	9.89173e-05	Zfp770
chr2-44299212-44299712	-2.45943	1.75723e-07	9.89173e-05	Arhgap15
chr3-108961090-108961590	-2.45943	1.75723e-07	9.89173e-05	Henmt1
chr3-116117008-116117508	-2.45943	1.75723e-07	9.89173e-05	Vcam1
chr3-31006822-31007322	-2.45943	1.75723e-07	9.89173e-05	Prkci
chr3-64781086-64781586	-2.45943	1.75723e-07	9.89173e-05	Vmn2r-ps11
chr4-154702119-154702619	-2.45943	1.75723e-07	9.89173e-05	Actrt2
chr4-83280499-83280999	-2.45943	1.75723e-07	9.89173e-05	Ttc39b
chr4-99541826-99542326	-2.45943	1.75723e-07	9.89173e-05	Foxd3
chr5-52390943-52391443	-2.45943	1.75723e-07	9.89173e-05	Ccdc149
chr5-14040223-14040723	-2.45943	1.75723e-07	9.89173e-05	Sema3e
chr6-88743761-88744261	-2.45943	1.75723e-07	9.89173e-05	Mgll
chr6-94232184-94232684	-2.45943	1.75723e-07	9.89173e-05	Magi1
chr8-14256122-14256622	-2.45943	1.75723e-07	9.89173e-05	Dlgap2
chr8-27889248-27889748	-2.45943	1.75723e-07	9.89173e-05	Gm8096
chr8-32224511-32225011	-2.45943	1.75723e-07	9.89173e-05	Gm8179
chr9-89841144-89841644	-2.45943	1.75723e-07	9.89173e-05	4930524O08Rik
chr9-55535811-55536311	-2.45943	1.75723e-07	9.89173e-05	Isl2
chrX-153224283-153224783	-2.45943	1.75723e-07	9.89173e-05	Klf8
chr1-180536812-180537312	-2.41504	4.59049e-09	7.04308e-06	Parp1
chr11-107376857-107377357	-2.41504	4.59049e-09	7.04308e-06	Pitpnc1
chr12-104623933-104624433	-2.41504	4.59049e-09	7.04308e-06	Dicer1
chr17-15194860-15195360	-2.41504	4.59049e-09	7.04308e-06	Gm5091
chr3-148847652-148848152	-2.41504	4.59049e-09	7.04308e-06	Adgrl2
chr11-24674483-24674983	-2.39232	6.59444e-11	2.417e-07	Gm10466
chr12-81055196-81055696	-2.32193	5.33221e-12	2.82348e-08	Smoc1
chr15-62345866-62346366	-2.32193	4.94659e-10	1.25536e-06	Pvt1
chr18-16008648-16009148	-2.32193	4.94659e-10	1.25536e-06	Chst9
chr6-56568660-56569160	-2.32193	4.94659e-10	1.25536e-06	Lsm5
chr7-106906960-106907460	-2.32193	4.94659e-10	1.25536e-06	Olfr707
chr1-151878510-151879010	-2.32193	3.76699e-08	3.36751e-05	1700025G04Rik
chr10-120873749-120874249	-2.32193	3.76699e-08	3.36751e-05	Msrb3
chr15-101352118-101352618	-2.32193	3.76699e-08	3.36751e-05	Krt80
chr17-26364063-26364563	-2.32193	3.76699e-08	3.36751e-05	Neurl1b
chr19-32319577-32320077	-2.32193	3.76699e-08	3.36751e-05	Mir3084-1
chr2-103180219-103180719	-2.32193	3.76699e-08	3.36751e-05	Ehf
chr3-31259531-31260031	-2.32193	3.76699e-08	3.36751e-05	Slc7a14
chr8-115483104-115483604	-2.32193	3.76699e-08	3.36751e-05	Wwox
chrX-153492231-153492731	-2.32193	3.76699e-08	3.36751e-05	Ubqln2
chr1-89750122-89750622	-2.32193	1.87056e-06	0.00053609	Agap1
chr10-68976434-68976934	-2.32193	1.87056e-06	0.00053609	Tmem26
chr10-69584133-69584633	-2.32193	1.87056e-06	0.00053609	Ank3
chr11-88289024-88289524	-2.32193	1.87056e-06	0.00053609	Ccdc182
chr11-94206314-94206814	-2.32193	1.87056e-06	0.00053609	Tob1
chr11-96916852-96917352	-2.32193	1.87056e-06	0.00053609	Cdk5rap3
chr11-102122930-102123430	-2.32193	1.87056e-06	0.00053609	Pyy
chr11-113580766-113581266	-2.32193	1.87056e-06	0.00053609	Slc39a11
chr11-115831478-115831978	-2.32193	1.87056e-06	0.00053609	Llgl2
chr11-119092110-119092610	-2.32193	1.87056e-06	0.00053609	Cbx4
chr12-103099157-103099657	-2.32193	1.87056e-06	0.00053609	Unc79
chr12-108823651-108824151	-2.32193	1.87056e-06	0.00053609	Slc25a29
chr13-21881796-21882296	-2.32193	1.87056e-06	0.00053609	Mir1983
chr14-74575373-74575873	-2.32193	1.87056e-06	0.00053609	Htr2a
chr14-76416303-76416803	-2.32193	1.87056e-06	0.00053609	Tsc22d1
chr14-22679187-22679687	-2.32193	1.87056e-06	0.00053609	Lrmda
chr15-103086322-103086822	-2.32193	1.87056e-06	0.00053609	D930007P13Rik
chr15-54891249-54891749	-2.32193	1.87056e-06	0.00053609	Enpp2
chr15-8707529-8708029	-2.32193	1.87056e-06	0.00053609	Slc1a3
chr16-91192622-91193122	-2.32193	1.87056e-06	0.00053609	Olig2
chr16-20476823-20477323	-2.32193	1.87056e-06	0.00053609	Eif2b5
chr16-8312001-8312501	-2.32193	1.87056e-06	0.00053609	Tmem114
chr16-74410919-74411419	-2.32193	1.87056e-06	0.00053609	Robo2
chr17-4177474-4177974	-2.32193	1.87056e-06	0.00053609	4930548J01Rik
chr17-35779417-35779917	-2.32193	1.87056e-06	0.00053609	4833427F10Rik
chr18-24510875-24511375	-2.32193	1.87056e-06	0.00053609	Rprd1a
chr19-58727676-58728176	-2.32193	1.87056e-06	0.00053609	Mir3084-1
chr19-21030714-21031214	-2.32193	1.87056e-06	0.00053609	4930554I06Rik
chr2-77047428-77047928	-2.32193	1.87056e-06	0.00053609	Ccdc141
chr2-115887629-115888129	-2.32193	1.87056e-06	0.00053609	Meis2
chr2-22623332-22623832	-2.32193	1.87056e-06	0.00053609	Gad2
chr2-25178560-25179060	-2.32193	1.87056e-06	0.00053609	Nrarp
chr2-171486751-171487251	-2.32193	1.87056e-06	0.00053609	1700028P15Rik
chr2-34544022-34544522	-2.32193	1.87056e-06	0.00053609	Mapkap1
chr3-18128943-18129443	-2.32193	1.87056e-06	0.00053609	Cyp7b1
chr3-19406191-19406691	-2.32193	1.87056e-06	0.00053609	Pde7a
chr4-111517303-111517803	-2.32193	1.87056e-06	0.00053609	Agbl4
chr4-28818624-28819124	-2.32193	1.87056e-06	0.00053609	Epha7
chr4-144989995-144990495	-2.32193	1.87056e-06	0.00053609	Vps13d
chr4-40812759-40813259	-2.32193	1.87056e-06	0.00053609	B4galt1
chr4-88042035-88042535	-2.32193	1.87056e-06	0.00053609	Mllt3
chr5-74365279-74365779	-2.32193	1.87056e-06	0.00053609	Scfd2
chr6-89351505-89352005	-2.32193	1.87056e-06	0.00053609	Plxna1
chr6-145120684-145121184	-2.32193	1.87056e-06	0.00053609	Lrmp
chr6-32428116-32428616	-2.32193	1.87056e-06	0.00053609	Plxna4
chr7-108909831-108910331	-2.32193	1.87056e-06	0.00053609	Nlrp10
chr8-102491284-102491784	-2.32193	1.87056e-06	0.00053609	Cdh11
chr8-106534414-106534914	-2.32193	1.87056e-06	0.00053609	Cdh3
chr8-3278043-3278543	-2.32193	1.87056e-06	0.00053609	Insr
chr9-78551796-78552296	-2.32193	1.87056e-06	0.00053609	Slc17a5
chr9-95052681-95053181	-2.32193	1.87056e-06	0.00053609	Slc9a9
chr9-119010268-119010768	-2.32193	1.87056e-06	0.00053609	Ctdspl
chr9-28937952-28938452	-2.32193	1.87056e-06	0.00053609	Opcml
chr9-32028957-32029457	-2.32193	1.87056e-06	0.00053609	Arhgap32
chr9-49096065-49096565	-2.32193	1.87056e-06	0.00053609	Tmprss5
chr9-49794471-49794971	-2.32193	1.87056e-06	0.00053609	Ncam1
chr9-54568682-54569182	-2.32193	1.87056e-06	0.00053609	Cib2
chrX-85272211-85272711	-2.32193	1.87056e-06	0.00053609	Fthl17a
chrX-111626780-111627280	-2.32193	1.87056e-06	0.00053609	Hdx
chrX-116021647-116022147	-2.32193	1.87056e-06	0.00053609	Cpxcr1
chrX-141391412-141391912	-2.32193	1.87056e-06	0.00053609	Col4a6
chr2-119268757-119269257	-2.2854	1.92416e-17	5.77019e-13	Rhov
chr18-55786249-55786749	-2.24793	3.50286e-09	5.91605e-06	Gramd3
chr2-171487291-171487791	-2.24793	3.50286e-09	5.91605e-06	1700028P15Rik
chr5-54292555-54293055	-2.24793	3.50286e-09	5.91605e-06	Gm10440
chr8-85478278-85478778	-2.24793	3.50286e-09	5.91605e-06	Gpt2
chr11-11854948-11855448	-2.23704	1.82989e-14	2.92046e-10	Ddc
chr3-142725429-142725929	-2.22239	2.23691e-12	1.63975e-08	Kyat3
chr10-122756812-122757312	-2.22239	2.86914e-07	0.000139799	Ppm1h
chr10-68435122-68435622	-2.22239	2.86914e-07	0.000139799	Cabcoco1
chr11-71600261-71600761	-2.22239	2.86914e-07	0.000139799	Wscd1
chr14-117514887-117515387	-2.22239	2.86914e-07	0.000139799	Gpc6
chr14-32586953-32587453	-2.22239	2.86914e-07	0.000139799	Ercc6
chr14-69034360-69034860	-2.22239	2.86914e-07	0.000139799	Stc1
chr17-28560580-28561080	-2.22239	2.86914e-07	0.000139799	Clps
chr19-17108737-17109237	-2.22239	2.86914e-07	0.000139799	Prune2
chr2-94302331-94302831	-2.22239	2.86914e-07	0.000139799	Ttc17
chr2-19445860-19446360	-2.22239	2.86914e-07	0.000139799	Ptf1a
chr3-123103150-123103650	-2.22239	2.86914e-07	0.000139799	Synpo2
chr4-143096055-143096555	-2.22239	2.86914e-07	0.000139799	Prdm2
chr4-62659124-62659624	-2.22239	2.86914e-07	0.000139799	Rgs3
chr7-99065214-99065714	-2.22239	2.86914e-07	0.000139799	Uvrag
chr8-26167364-26167864	-2.22239	2.86914e-07	0.000139799	Thap1
chr9-98507488-98507988	-2.22239	2.86914e-07	0.000139799	Rbp2
chr9-29791118-29791618	-2.22239	2.86914e-07	0.000139799	Ntm
chr15-90346140-90346640	-2.20163	2.41997e-10	6.82286e-07	Gm36480
chr4-86142383-86142883	-2.20163	2.41997e-10	6.82286e-07	Adamtsl1
chr17-25626263-25626763	-2.16993	1.41278e-11	6.75408e-08	Lmf1
chr1-53709591-53710091	-2.16993	2.3357e-08	2.27278e-05	Dnah7a
chr14-8304901-8305401	-2.16993	2.3357e-08	2.27278e-05	Fam107a
chr8-94066446-94066946	-2.16993	2.3357e-08	2.27278e-05	Ogfod1
chr1-127365960-127366460	-2.16993	1.78407e-05	0.0025043	Mgat5
chr1-154821981-154822481	-2.16993	1.78407e-05	0.0025043	Cacna1e
chr1-155206254-155206754	-2.16993	1.78407e-05	0.0025043	Stx6
chr1-159977724-159978224	-2.16993	1.78407e-05	0.0025043	Tnr
chr1-31017238-31017738	-2.16993	1.78407e-05	0.0025043	Gm29669
chr1-179309451-179309951	-2.16993	1.78407e-05	0.0025043	Smyd3
chr1-191998937-191999437	-2.16993	1.78407e-05	0.0025043	Traf5
chr1-35814521-35815021	-2.16993	1.78407e-05	0.0025043	Hs6st1
chr1-35815212-35815712	-2.16993	1.78407e-05	0.0025043	Hs6st1
chr1-53710290-53710790	-2.16993	1.78407e-05	0.0025043	Dnah7a
chr1-64826359-64826859	-2.16993	1.78407e-05	0.0025043	Plekhm3
chr1-86527112-86527612	-2.16993	1.78407e-05	0.0025043	Ptma
chr1-15426686-15427186	-2.16993	1.78407e-05	0.0025043	Kcnb2
chr10-98231749-98232249	-2.16993	1.78407e-05	0.0025043	Gm8633
chr10-15759147-15759647	-2.16993	1.78407e-05	0.0025043	C330004P14Rik
chr10-126748839-126749339	-2.16993	1.78407e-05	0.0025043	Mir378d
chr10-26072282-26072782	-2.16993	1.78407e-05	0.0025043	Tmem200a
chr10-7076117-7076617	-2.16993	1.78407e-05	0.0025043	Oprm1
chr10-62129183-62129683	-2.16993	1.78407e-05	0.0025043	Neurog3
chr10-68799857-68800357	-2.16993	1.78407e-05	0.0025043	Tmem26
chr10-73826308-73826808	-2.16993	1.78407e-05	0.0025043	Pcdh15
chr11-89355456-89355956	-2.16993	1.78407e-05	0.0025043	Ankfn1
chr11-112803044-112803544	-2.16993	1.78407e-05	0.0025043	Gm11681
chr11-19265342-19265842	-2.16993	1.78407e-05	0.0025043	4933406G16Rik
chr11-119967346-119967846	-2.16993	1.78407e-05	0.0025043	Baiap2
chr11-57239739-57240239	-2.16993	1.78407e-05	0.0025043	Gria1
chr11-5886176-5886676	-2.16993	1.78407e-05	0.0025043	Pold2
chr12-109949473-109949973	-2.16993	1.78407e-05	0.0025043	Mirg
chr12-56690281-56690781	-2.16993	1.78407e-05	0.0025043	Pax9
chr12-74320283-74320783	-2.16993	1.78407e-05	0.0025043	Dbpht2
chr13-91462225-91462725	-2.16993	1.78407e-05	0.0025043	Ssbp2
chr13-92751613-92752113	-2.16993	1.78407e-05	0.0025043	Thbs4
chr14-17351203-17351703	-2.16993	1.78407e-05	0.0025043	Rarb
chr14-38555503-38556003	-2.16993	1.78407e-05	0.0025043	Nrg3
chr14-12559175-12559675	-2.16993	1.78407e-05	0.0025043	Cadps
chr14-57656367-57656867	-2.16993	1.78407e-05	0.0025043	Xpo4
chr14-61271856-61272356	-2.16993	1.78407e-05	0.0025043	Sgcg
chr14-14348358-14348858	-2.16993	1.78407e-05	0.0025043	Il3ra
chr15-102672809-102673309	-2.16993	1.78407e-05	0.0025043	Mir688
chr15-103479058-103479558	-2.16993	1.78407e-05	0.0025043	Nckap1l
chr15-25669839-25670339	-2.16993	1.78407e-05	0.0025043	Myo10
chr15-31166898-31167398	-2.16993	1.78407e-05	0.0025043	Dap
chr15-6385188-6385688	-2.16993	1.78407e-05	0.0025043	Dab2
chr15-36052919-36053419	-2.16993	1.78407e-05	0.0025043	Rgs22
chr15-54895877-54896377	-2.16993	1.78407e-05	0.0025043	Enpp2
chr15-60736989-60737489	-2.16993	1.78407e-05	0.0025043	Fam84b
chr15-10746620-10747120	-2.16993	1.78407e-05	0.0025043	4930556M19Rik
chr15-80685868-80686368	-2.16993	1.78407e-05	0.0025043	Fam83f
chr16-93514424-93514924	-2.16993	1.78407e-05	0.0025043	1700029J03Rik
chr16-22571472-22571972	-2.16993	1.78407e-05	0.0025043	Dgkg
chr16-34093003-34093503	-2.16993	1.78407e-05	0.0025043	Kalrn
chr16-34102688-34103188	-2.16993	1.78407e-05	0.0025043	Kalrn
chr16-39037157-39037657	-2.16993	1.78407e-05	0.0025043	Igsf11
chr16-43729456-43729956	-2.16993	1.78407e-05	0.0025043	Zbtb20
chr16-43732956-43733456	-2.16993	1.78407e-05	0.0025043	Zbtb20
chr16-88053990-88054490	-2.16993	1.78407e-05	0.0025043	Grik1
chr17-3664809-3665309	-2.16993	1.78407e-05	0.0025043	Nox3
chr17-70466350-70466850	-2.16993	1.78407e-05	0.0025043	Dlgap1
chr17-74609028-74609528	-2.16993	1.78407e-05	0.0025043	Birc6
chr17-10318549-10319049	-2.16993	1.78407e-05	0.0025043	Qk
chr17-5208395-5208895	-2.16993	1.78407e-05	0.0025043	Arid1b
chr17-29305018-29305518	-2.16993	1.78407e-05	0.0025043	BC004004
chr17-52722242-52722742	-2.16993	1.78407e-05	0.0025043	Kcnh8
chr18-24120529-24121029	-2.16993	1.78407e-05	0.0025043	Ino80c
chr18-7867902-7868402	-2.16993	1.78407e-05	0.0025043	Wac
chr18-74007637-74008137	-2.16993	1.78407e-05	0.0025043	Mapk4
chr19-55806877-55807377	-2.16993	1.78407e-05	0.0025043	Mir3084-1
chr2-154707725-154708225	-2.16993	1.78407e-05	0.0025043	Chmp4b
chr2-160538136-160538636	-2.16993	1.78407e-05	0.0025043	Top1
chr2-172889727-172890227	-2.16993	1.78407e-05	0.0025043	Bmp7
chr2-29516001-29516501	-2.16993	1.78407e-05	0.0025043	Med27
chr2-45056953-45057453	-2.16993	1.78407e-05	0.0025043	Zeb2
chr2-45169608-45170108	-2.16993	1.78407e-05	0.0025043	Zeb2
chr2-54018584-54019084	-2.16993	1.78407e-05	0.0025043	Rprm
chr2-59176708-59177208	-2.16993	1.78407e-05	0.0025043	Pkp4
chr2-9564946-9565446	-2.16993	1.78407e-05	0.0025043	Gata3
chr3-104782129-104782629	-2.16993	1.78407e-05	0.0025043	Ppm1j
chr3-115660998-115661498	-2.16993	1.78407e-05	0.0025043	S1pr1
chr3-138801860-138802360	-2.16993	1.78407e-05	0.0025043	Tspan5
chr3-152980289-152980789	-2.16993	1.78407e-05	0.0025043	St6galnac5
chr3-37935256-37935756	-2.16993	1.78407e-05	0.0025043	Gm20755
chr3-50302604-50303104	-2.16993	1.78407e-05	0.0025043	Slc7a11
chr3-9521951-9522451	-2.16993	1.78407e-05	0.0025043	Zfp704
chr3-58788990-58789490	-2.16993	1.78407e-05	0.0025043	4930593A02Rik
chr3-10918839-10919339	-2.16993	1.78407e-05	0.0025043	Snx16
chr3-83531004-83531504	-2.16993	1.78407e-05	0.0025043	1700028M03Rik
chr3-87175271-87175771	-2.16993	1.78407e-05	0.0025043	Kirrel
chr4-17939501-17940001	-2.16993	1.78407e-05	0.0025043	Mmp16
chr4-125347312-125347812	-2.16993	1.78407e-05	0.0025043	Grik3
chr4-136218424-136218924	-2.16993	1.78407e-05	0.0025043	Asap3
chr4-148415447-148415947	-2.16993	1.78407e-05	0.0025043	Ubiad1
chr4-152340845-152341345	-2.16993	1.78407e-05	0.0025043	Chd5
chr4-152544025-152544525	-2.16993	1.78407e-05	0.0025043	Nphp4
chr4-63409275-63409775	-2.16993	1.78407e-05	0.0025043	Akna
chr4-9667366-9667866	-2.16993	1.78407e-05	0.0025043	Asph
chr4-99342651-99343151	-2.16993	1.78407e-05	0.0025043	Atg4c
chr5-96219397-96219897	-2.16993	1.78407e-05	0.0025043	Mrpl1
chr5-106238024-106238524	-2.16993	1.78407e-05	0.0025043	Gm32921
chr5-113909952-113910452	-2.16993	1.78407e-05	0.0025043	Coro1c
chr5-138909178-138909678	-2.16993	1.78407e-05	0.0025043	Pdgfa
chr5-144183946-144184446	-2.16993	1.78407e-05	0.0025043	Lmtk2
chr5-147133473-147133973	-2.16993	1.78407e-05	0.0025043	Polr1d
chr5-150384768-150385268	-2.16993	1.78407e-05	0.0025043	Fry
chr5-150871016-150871516	-2.16993	1.78407e-05	0.0025043	Pds5b
chr5-5496364-5496864	-2.16993	1.78407e-05	0.0025043	Cldn12
chr5-31940822-31941322	-2.16993	1.78407e-05	0.0025043	Babam2
chr5-37109462-37109962	-2.16993	1.78407e-05	0.0025043	Jakmip1
chr5-37200886-37201386	-2.16993	1.78407e-05	0.0025043	Crmp1
chr5-13622909-13623409	-2.16993	1.78407e-05	0.0025043	Sema3a
chr5-89166414-89166914	-2.16993	1.78407e-05	0.0025043	Slc4a4
chr6-99410795-99411295	-2.16993	1.78407e-05	0.0025043	Foxp1
chr6-21938100-21938600	-2.16993	1.78407e-05	0.0025043	Ing3
chr6-126565067-126565567	-2.16993	1.78407e-05	0.0025043	Kcna5
chr6-135387947-135388447	-2.16993	1.78407e-05	0.0025043	Emp1
chr6-43521855-43522355	-2.16993	1.78407e-05	0.0025043	Tpk1
chr6-47188176-47188676	-2.16993	1.78407e-05	0.0025043	Cntnap2
chr6-50981574-50982074	-2.16993	1.78407e-05	0.0025043	C530044C16Rik
chr6-52252541-52253041	-2.16993	1.78407e-05	0.0025043	Hoxa13
chr7-98993997-98994497	-2.16993	1.78407e-05	0.0025043	Uvrag
chr7-119744315-119744815	-2.16993	1.78407e-05	0.0025043	Acsm3
chr7-139253186-139253686	-2.16993	1.78407e-05	0.0025043	Pwwp2b
chr7-29430530-29431030	-2.16993	1.78407e-05	0.0025043	Sipa1l3
chr7-65337835-65338335	-2.16993	1.78407e-05	0.0025043	Tjp1
chr7-72541396-72541896	-2.16993	1.78407e-05	0.0025043	Mctp2
chr8-118972741-118973241	-2.16993	1.78407e-05	0.0025043	Cdh13
chr8-128093271-128093771	-2.16993	1.78407e-05	0.0025043	Mir21c
chr8-17574030-17574530	-2.16993	1.78407e-05	0.0025043	Csmd1
chr8-29132979-29133479	-2.16993	1.78407e-05	0.0025043	Unc5d
chr8-10052058-10052558	-2.16993	1.78407e-05	0.0025043	Tnfsf13b
chr8-3466858-3467358	-2.16993	1.78407e-05	0.0025043	Pex11g
chr8-74994472-74994972	-2.16993	1.78407e-05	0.0025043	Hmgxb4
chr9-65363696-65364196	-2.16993	1.78407e-05	0.0025043	Ubap1l
chr9-73095287-73095787	-2.16993	1.78407e-05	0.0025043	Rab27a
chr9-40794130-40794630	-2.16993	1.78407e-05	0.0025043	Hspa8
chr9-52153282-52153782	-2.16993	1.78407e-05	0.0025043	Zc3h12c
chr9-59943328-59943828	-2.16993	1.78407e-05	0.0025043	Nr2e3
chr9-62775337-62775837	-2.16993	1.78407e-05	0.0025043	Itga11
chr9-63183808-63184308	-2.16993	1.78407e-05	0.0025043	Map2k5
chrX-61161233-61161733	-2.16993	1.78407e-05	0.0025043	C230004F18Rik
chrX-103984891-103985391	-2.16993	1.78407e-05	0.0025043	Rlim
chrX-12284584-12285084	-2.16993	1.78407e-05	0.0025043	Gm14635
chr13-93488528-93489028	-2.1375	1.51155e-09	2.81702e-06	Jmy
chr5-30592221-30592721	-2.1375	1.51155e-09	2.81702e-06	Kcnk3
chr9-73733278-73733778	-2.1375	1.51155e-09	2.81702e-06	Unc13c
chr12-37345614-37346114	-2.11548	8.53288e-11	2.60623e-07	Agmo
chr16-33085517-33086017	-2.11548	8.53288e-11	2.60623e-07	Lmln
chr1-132465581-132466081	-2.11548	2.01873e-06	0.000539204	Dstyk
chr11-22584306-22584806	-2.11548	2.01873e-06	0.000539204	Tmem17
chr11-33795746-33796246	-2.11548	2.01873e-06	0.000539204	Kcnip1
chr12-117989191-117989691	-2.11548	2.01873e-06	0.000539204	Dnah11
chr13-31186607-31187107	-2.11548	2.01873e-06	0.000539204	4930401O12Rik
chr14-15143365-15143865	-2.11548	2.01873e-06	0.000539204	Nek10
chr15-28054173-28054673	-2.11548	2.01873e-06	0.000539204	Trio
chr15-59043752-59044252	-2.11548	2.01873e-06	0.000539204	Mtss1
chr16-94307934-94308434	-2.11548	2.01873e-06	0.000539204	Hlcs
chr18-53380573-53381073	-2.11548	2.01873e-06	0.000539204	Snx24
chr18-54468599-54469099	-2.11548	2.01873e-06	0.000539204	Redrum
chr18-3786205-3786705	-2.11548	2.01873e-06	0.000539204	Bambi
chr18-72095561-72096061	-2.11548	2.01873e-06	0.000539204	Dcc
chr2-19490192-19490692	-2.11548	2.01873e-06	0.000539204	4921504E06Rik
chr2-61206050-61206550	-2.11548	2.01873e-06	0.000539204	Gm13582
chr4-140109320-140109820	-2.11548	2.01873e-06	0.000539204	Igsf21
chr4-41648082-41648582	-2.11548	2.01873e-06	0.000539204	Enho
chr4-58926073-58926573	-2.11548	2.01873e-06	0.000539204	Ecpas
chr6-101473156-101473656	-2.11548	2.01873e-06	0.000539204	Pdzrn3
chr6-134090232-134090732	-2.11548	2.01873e-06	0.000539204	Etv6
chr6-67035811-67036311	-2.11548	2.01873e-06	0.000539204	Gadd45a
chr9-9214856-9215356	-2.11548	2.01873e-06	0.000539204	Arhgap42
chr14-48038721-48039221	-2.08746	1.46237e-07	9.89173e-05	Peli2
chr2-152718038-152718538	-2.08746	1.46237e-07	9.89173e-05	H13
chr2-19444513-19445013	-2.07039	8.95509e-09	1.34886e-05	Ptf1a
chr9-54745773-54746273	-2.02975	2.19336e-18	8.03914e-14	Wdr61
chr19-43626079-43626579	-2	2.70747e-09	4.88038e-06	Mir3084-1
chr7-30456205-30456705	-2	2.70747e-09	4.88038e-06	Kirrel2
chr4-122619039-122619539	-2	5.02182e-08	4.3365e-05	9530002B09Rik
chr4-84202239-84202739	-2	5.02182e-08	4.3365e-05	Bnc2
chr6-34688547-34689047	-2	5.02182e-08	4.3365e-05	Cald1
chr1-155660359-155660859	-2	8.56976e-07	0.000370013	Acbd6
chr1-6752087-6752587	-2	8.56976e-07	0.000370013	St18
chr13-95765019-95765519	-2	8.56976e-07	0.000370013	Iqgap2
chr13-12542943-12543443	-2	8.56976e-07	0.000370013	Ero1lb
chr16-43235069-43235569	-2	8.56976e-07	0.000370013	Zbtb20
chr17-14134335-14134835	-2	8.56976e-07	0.000370013	Dact2
chr6-5204689-5205189	-2	8.56976e-07	0.000370013	Pon1
chr7-79525828-79526328	-2	8.56976e-07	0.000370013	Mir9-3hg
chr1-165668905-165669405	-2	1.30502e-05	0.0025043	Rcsd1
chr1-167414797-167415297	-2	1.30502e-05	0.0025043	Mgst3
chr10-99229219-99229719	-2	1.30502e-05	0.0025043	Poc1b
chr10-52381159-52381659	-2	1.30502e-05	0.0025043	Gopc
chr10-56105619-56106119	-2	1.30502e-05	0.0025043	Tbc1d32
chr11-112739503-112740003	-2	1.30502e-05	0.0025043	BC006965
chr11-117060696-117061196	-2	1.30502e-05	0.0025043	Snhg20
chr12-72461802-72462302	-2	1.30502e-05	0.0025043	Lrrc9
chr12-85589292-85589792	-2	1.30502e-05	0.0025043	Jdp2
chr13-103493729-103494229	-2	1.30502e-05	0.0025043	Gm30551
chr13-29864341-29864841	-2	1.30502e-05	0.0025043	Cdkal1
chr14-108234728-108235228	-2	1.30502e-05	0.0025043	Slitrk1
chr15-28363490-28363990	-2	1.30502e-05	0.0025043	Dnah5
chr15-71542178-71542678	-2	1.30502e-05	0.0025043	Fam135b
chr16-22709046-22709546	-2	1.30502e-05	0.0025043	Dgkg
chr16-85127612-85128112	-2	1.30502e-05	0.0025043	App
chr18-38024940-38025440	-2	1.30502e-05	0.0025043	Arap3
chr2-105069153-105069653	-2	1.30502e-05	0.0025043	Eif3m
chr2-4285826-4286326	-2	1.30502e-05	0.0025043	Frmd4a
chr2-36081426-36081926	-2	1.30502e-05	0.0025043	Lhx6
chr2-52632842-52633342	-2	1.30502e-05	0.0025043	Cacnb4
chr3-27269989-27270489	-2	1.30502e-05	0.0025043	Nceh1
chr3-28020870-28021370	-2	1.30502e-05	0.0025043	Pld1
chr5-113173291-113173791	-2	1.30502e-05	0.0025043	2900026A02Rik
chr5-39271013-39271513	-2	1.30502e-05	0.0025043	4930513D17Rik
chr6-18372816-18373316	-2	1.30502e-05	0.0025043	Cttnbp2
chr6-41044948-41045448	-2	1.30502e-05	0.0025043	2210010C04Rik
chr6-50526688-50527188	-2	1.30502e-05	0.0025043	Cycs
chr6-59483576-59484076	-2	1.30502e-05	0.0025043	Gprin3
chr8-87627723-87628223	-2	1.30502e-05	0.0025043	1700096P03Rik
chr8-127543310-127543810	-2	1.30502e-05	0.0025043	Pard3
chr8-8852528-8853028	-2	1.30502e-05	0.0025043	Arglu1
chr9-84761667-84762167	-2	1.30502e-05	0.0025043	4930554C24Rik
chrX-140429675-140430175	-2	1.30502e-05	0.0025043	Frmpd3
chr1-117087167-117087667	-2	0.000150712	0.0103016	Cntnap5a
chr1-20344415-20344915	-2	0.000150712	0.0103016	Pkhd1
chr1-133307303-133307803	-2	0.000150712	0.0103016	Kiss1
chr1-137172133-137172633	-2	0.000150712	0.0103016	Nr5a2
chr1-38439436-38439936	-2	0.000150712	0.0103016	Aff3
chr1-62887902-62888402	-2	0.000150712	0.0103016	Nrp2
chr1-12711101-12711601	-2	0.000150712	0.0103016	Sulf1
chr1-64359069-64359569	-2	0.000150712	0.0103016	Creb1
chr1-68046382-68046882	-2	0.000150712	0.0103016	Erbb4
chr1-72372389-72372889	-2	0.000150712	0.0103016	Xrcc5
chr1-75315919-75316419	-2	0.000150712	0.0103016	Dnpep
chr1-77214077-77214577	-2	0.000150712	0.0103016	Epha4
chr10-90766073-90766573	-2	0.000150712	0.0103016	Anks1b
chr10-93275768-93276268	-2	0.000150712	0.0103016	Elk3
chr10-96635394-96635894	-2	0.000150712	0.0103016	Btg1
chr10-96824933-96825433	-2	0.000150712	0.0103016	Btg1
chr10-100038516-100039016	-2	0.000150712	0.0103016	Kitl
chr10-111073267-111073767	-2	0.000150712	0.0103016	Zdhhc17
chr10-117982712-117983212	-2	0.000150712	0.0103016	4933411E08Rik
chr10-127286634-127287134	-2	0.000150712	0.0103016	Mbd6
chr10-25858145-25858645	-2	0.000150712	0.0103016	4930401C15Rik
chr10-30755787-30756287	-2	0.000150712	0.0103016	Ncoa7
chr10-40339292-40339792	-2	0.000150712	0.0103016	Cdk19
chr10-53628312-53628812	-2	0.000150712	0.0103016	Mcm9
chr10-63148354-63148854	-2	0.000150712	0.0103016	Mypn
chr10-67104261-67104761	-2	0.000150712	0.0103016	Jmjd1c
chr10-79900759-79901259	-2	0.000150712	0.0103016	Med16
chr11-70525679-70526179	-2	0.000150712	0.0103016	Psmb6
chr11-78687836-78688336	-2	0.000150712	0.0103016	Nlk
chr11-91289355-91289855	-2	0.000150712	0.0103016	Kif2b
chr11-94591946-94592446	-2	0.000150712	0.0103016	Acsf2
chr11-94716775-94717275	-2	0.000150712	0.0103016	Gm11541
chr11-98497567-98498067	-2	0.000150712	0.0103016	Ikzf3
chr11-17859672-17860172	-2	0.000150712	0.0103016	Etaa1
chr11-19291374-19291874	-2	0.000150712	0.0103016	4933406G16Rik
chr11-113177975-113178475	-2	0.000150712	0.0103016	2610035D17Rik
chr11-3982098-3982598	-2	0.000150712	0.0103016	Gal3st1
chr11-115808919-115809419	-2	0.000150712	0.0103016	Caskin2
chr11-116222367-116222867	-2	0.000150712	0.0103016	Evpl
chr11-117400317-117400817	-2	0.000150712	0.0103016	Gm11729
chr11-20656793-20657293	-2	0.000150712	0.0103016	Sertad2
chr11-119142746-119143246	-2	0.000150712	0.0103016	Tbc1d16
chr11-25367010-25367510	-2	0.000150712	0.0103016	4933427E13Rik
chr11-26806183-26806683	-2	0.000150712	0.0103016	Gm12070
chr11-39794057-39794557	-2	0.000150712	0.0103016	4930553C11Rik
chr11-46684106-46684606	-2	0.000150712	0.0103016	Timd2
chr11-61719928-61720428	-2	0.000150712	0.0103016	Slc5a10
chr12-90566295-90566795	-2	0.000150712	0.0103016	Dio2
chr12-12262552-12263052	-2	0.000150712	0.0103016	Fam49a
chr12-102111859-102112359	-2	0.000150712	0.0103016	Slc24a4
chr12-104938782-104939282	-2	0.000150712	0.0103016	Syne3
chr12-106082849-106083349	-2	0.000150712	0.0103016	Vrk1
chr12-111369109-111369609	-2	0.000150712	0.0103016	Cdc42bpb
chr12-112450815-112451315	-2	0.000150712	0.0103016	B020018J22Rik
chr12-21167126-21167626	-2	0.000150712	0.0103016	Asap2
chr12-21496694-21497194	-2	0.000150712	0.0103016	Ywhaq
chr12-26542655-26543155	-2	0.000150712	0.0103016	Cmpk2
chr12-30286906-30287406	-2	0.000150712	0.0103016	Sntg2
chr12-36481419-36481919	-2	0.000150712	0.0103016	Ispd
chr12-51843882-51844382	-2	0.000150712	0.0103016	Hectd1
chr12-67004672-67005172	-2	0.000150712	0.0103016	Mdga2
chr12-86132740-86133240	-2	0.000150712	0.0103016	Ift43
chr13-81155218-81155718	-2	0.000150712	0.0103016	Adgrv1
chr13-104570236-104570736	-2	0.000150712	0.0103016	Cwc27
chr13-4992968-4993468	-2	0.000150712	0.0103016	Akr1e1
chr13-112093945-112094445	-2	0.000150712	0.0103016	Ankrd55
chr13-5793409-5793909	-2	0.000150712	0.0103016	1700016G22Rik
chr13-30926749-30927249	-2	0.000150712	0.0103016	Exoc2
chr13-38256277-38256777	-2	0.000150712	0.0103016	Snrnp48
chr13-10687261-10687761	-2	0.000150712	0.0103016	Chrm3
chr13-59040175-59040675	-2	0.000150712	0.0103016	Ntrk2
chr13-60336162-60336662	-2	0.000150712	0.0103016	Gm5084
chr13-69196438-69196938	-2	0.000150712	0.0103016	Adcy2
chr13-71301389-71301889	-2	0.000150712	0.0103016	Mir466f-4
chr14-89639228-89639728	-2	0.000150712	0.0103016	Gm5088
chr14-93601441-93601941	-2	0.000150712	0.0103016	Pcdh9
chr14-18893017-18893517	-2	0.000150712	0.0103016	Ube2e2
chr14-103666417-103666917	-2	0.000150712	0.0103016	Slain1
chr14-106384793-106385293	-2	0.000150712	0.0103016	1700128A07Rik
chr14-119918645-119919145	-2	0.000150712	0.0103016	Hs6st3
chr14-34540552-34541052	-2	0.000150712	0.0103016	Ldb3
chr14-45588203-45588703	-2	0.000150712	0.0103016	Ddhd1
chr14-60401849-60402349	-2	0.000150712	0.0103016	Amer2
chr14-64233392-64233892	-2	0.000150712	0.0103016	Msra
chr15-12313257-12313757	-2	0.000150712	0.0103016	Golph3
chr15-12432301-12432801	-2	0.000150712	0.0103016	Pdzd2
chr15-86045492-86045992	-2	0.000150712	0.0103016	Gramd4
chr15-102404785-102405285	-2	0.000150712	0.0103016	Sp1
chr15-30339389-30339889	-2	0.000150712	0.0103016	Ctnnd2
chr15-36066574-36067074	-2	0.000150712	0.0103016	Rgs22
chr15-36874069-36874569	-2	0.000150712	0.0103016	Ywhaz
chr15-51855159-51855659	-2	0.000150712	0.0103016	Eif3h
chr15-60841788-60842288	-2	0.000150712	0.0103016	9930014A18Rik
chr15-8512975-8513475	-2	0.000150712	0.0103016	Nipbl
chr16-33591664-33592164	-2	0.000150712	0.0103016	Slc12a8
chr17-66480247-66480747	-2	0.000150712	0.0103016	Rab12
chr17-69028751-69029251	-2	0.000150712	0.0103016	Epb41l3
chr17-79731080-79731580	-2	0.000150712	0.0103016	Cyp1b1
chr17-10322902-10323402	-2	0.000150712	0.0103016	1700110C19Rik
chr17-14317440-14317940	-2	0.000150712	0.0103016	Smoc2
chr17-22165250-22165750	-2	0.000150712	0.0103016	Zfp947
chr17-5248307-5248807	-2	0.000150712	0.0103016	Arid1b
chr17-46883059-46883559	-2	0.000150712	0.0103016	Tbcc
chr17-47815376-47815876	-2	0.000150712	0.0103016	Mdfi
chr17-47889740-47890240	-2	0.000150712	0.0103016	Foxp4
chr18-82538062-82538562	-2	0.000150712	0.0103016	Mbp
chr18-12075878-12076378	-2	0.000150712	0.0103016	Tmem241
chr18-12860064-12860564	-2	0.000150712	0.0103016	Osbpl1a
chr18-20458835-20459335	-2	0.000150712	0.0103016	Dsg4
chr18-34516018-34516518	-2	0.000150712	0.0103016	Fam13b
chr18-39182519-39183019	-2	0.000150712	0.0103016	Arhgap26
chr18-3616290-3616790	-2	0.000150712	0.0103016	Bambi
chr18-3693291-3693791	-2	0.000150712	0.0103016	Bambi
chr18-56410894-56411394	-2	0.000150712	0.0103016	Gramd3
chr18-56620807-56621307	-2	0.000150712	0.0103016	Tex43
chr18-9070341-9070841	-2	0.000150712	0.0103016	Fzd8
chr18-63925181-63925681	-2	0.000150712	0.0103016	Wdr7
chr18-67000784-67001284	-2	0.000150712	0.0103016	Gm19784
chr18-67316759-67317259	-2	0.000150712	0.0103016	Impa2
chr18-74570342-74570842	-2	0.000150712	0.0103016	Myo5b
chr19-10205133-10205633	-2	0.000150712	0.0103016	Tmem258
chr19-17875785-17876285	-2	0.000150712	0.0103016	Pcsk5
chr19-23860342-23860842	-2	0.000150712	0.0103016	Apba1
chr19-32921108-32921608	-2	0.000150712	0.0103016	Mir3084-1
chr19-3283400-3283900	-2	0.000150712	0.0103016	Mrpl21
chr19-45595917-45596417	-2	0.000150712	0.0103016	Mir3084-1
chr19-47563823-47564323	-2	0.000150712	0.0103016	Mir3084-1
chr2-70425061-70425561	-2	0.000150712	0.0103016	Myo3b
chr2-101978822-101979322	-2	0.000150712	0.0103016	Ldlrad3
chr2-106670836-106671336	-2	0.000150712	0.0103016	BB218582
chr2-14875593-14876093	-2	0.000150712	0.0103016	Cacnb2
chr2-115723424-115723924	-2	0.000150712	0.0103016	BC052040
chr2-120049822-120050322	-2	0.000150712	0.0103016	Pla2g4b
chr2-129530077-129530577	-2	0.000150712	0.0103016	F830045P16Rik
chr2-20169597-20170097	-2	0.000150712	0.0103016	Etl4
chr2-147305784-147306284	-2	0.000150712	0.0103016	AI646519
chr2-147931914-147932414	-2	0.000150712	0.0103016	Foxa2
chr2-152092834-152093334	-2	0.000150712	0.0103016	Scrt2
chr2-152912446-152912946	-2	0.000150712	0.0103016	Mylk2
chr2-154676415-154676915	-2	0.000150712	0.0103016	Chmp4b
chr2-163685890-163686390	-2	0.000150712	0.0103016	Pkig
chr2-165086669-165087169	-2	0.000150712	0.0103016	1700025C18Rik
chr2-167167735-167168235	-2	0.000150712	0.0103016	Kcnb1
chr2-170557992-170558492	-2	0.000150712	0.0103016	4930470P17Rik
chr2-25591798-25592298	-2	0.000150712	0.0103016	Rabl6
chr2-180786672-180787172	-2	0.000150712	0.0103016	Bhlhe23
chr2-180891489-180891989	-2	0.000150712	0.0103016	Mir124a-3
chr2-30065437-30065937	-2	0.000150712	0.0103016	Set
chr2-6096455-6096955	-2	0.000150712	0.0103016	Proser2
chr2-43996895-43997395	-2	0.000150712	0.0103016	Arhgap15
chr2-6865463-6865963	-2	0.000150712	0.0103016	Celf2
chr2-45115515-45116015	-2	0.000150712	0.0103016	Zeb2
chr2-49600327-49600827	-2	0.000150712	0.0103016	Kif5c
chr2-50783992-50784492	-2	0.000150712	0.0103016	Gm13498
chr3-100417909-100418409	-2	0.000150712	0.0103016	4930406D18Rik
chr3-100910503-100911003	-2	0.000150712	0.0103016	Trim45
chr3-101536985-101537485	-2	0.000150712	0.0103016	Atp1a1
chr3-101993301-101993801	-2	0.000150712	0.0103016	Nhlh2
chr3-103366681-103367181	-2	0.000150712	0.0103016	Trim33
chr3-109256622-109257122	-2	0.000150712	0.0103016	Vav3
chr3-116355763-116356263	-2	0.000150712	0.0103016	Cdc14a
chr3-121439852-121440352	-2	0.000150712	0.0103016	Cnn3
chr3-143516880-143517380	-2	0.000150712	0.0103016	Gm6260
chr3-145442212-145442712	-2	0.000150712	0.0103016	Col24a1
chr3-152590412-152590912	-2	0.000150712	0.0103016	Ak5
chr3-154481890-154482390	-2	0.000150712	0.0103016	Tyw3
chr3-34888776-34889276	-2	0.000150712	0.0103016	Mir6378
chr3-53331899-53332399	-2	0.000150712	0.0103016	Lhfp
chr3-54134995-54135495	-2	0.000150712	0.0103016	Trpc4
chr3-68059100-68059600	-2	0.000150712	0.0103016	Iqschfp
chr3-68782813-68783313	-2	0.000150712	0.0103016	Il12a
chr3-90708468-90708968	-2	0.000150712	0.0103016	S100a9
chr4-116074061-116074561	-2	0.000150712	0.0103016	Uqcrh
chr4-116876183-116876683	-2	0.000150712	0.0103016	Zswim5
chr4-117853495-117853995	-2	0.000150712	0.0103016	Slc6a9
chr4-120170402-120170902	-2	0.000150712	0.0103016	Edn2
chr4-18119787-18120287	-2	0.000150712	0.0103016	Mmp16
chr4-135335679-135336179	-2	0.000150712	0.0103016	Srrm1
chr4-139585655-139586155	-2	0.000150712	0.0103016	Iffo2
chr4-139829325-139829825	-2	0.000150712	0.0103016	Pax7
chr4-141270106-141270606	-2	0.000150712	0.0103016	Arhgef19
chr4-142898939-142899439	-2	0.000150712	0.0103016	Prdm2
chr4-148170728-148171228	-2	0.000150712	0.0103016	Fbxo2
chr4-150238049-150238549	-2	0.000150712	0.0103016	Eno1
chr4-153421985-153422485	-2	0.000150712	0.0103016	Ajap1
chr4-155119881-155120381	-2	0.000150712	0.0103016	Morn1
chr4-44965263-44965763	-2	0.000150712	0.0103016	Grhpr
chr4-45703897-45704397	-2	0.000150712	0.0103016	Gm829
chr4-48180527-48181027	-2	0.000150712	0.0103016	Stx17
chr4-49877003-49877503	-2	0.000150712	0.0103016	Grin3a
chr4-55431155-55431655	-2	0.000150712	0.0103016	Gm12505
chr4-9118133-9118633	-2	0.000150712	0.0103016	Clvs1
chr4-63187246-63187746	-2	0.000150712	0.0103016	Kif12
chr4-63742050-63742550	-2	0.000150712	0.0103016	Tnfsf15
chr4-83337755-83338255	-2	0.000150712	0.0103016	Ttc39b
chr4-87749181-87749681	-2	0.000150712	0.0103016	Mllt3
chr4-98051739-98052239	-2	0.000150712	0.0103016	Nfia
chr5-102555771-102556271	-2	0.000150712	0.0103016	Arhgap24
chr5-108313403-108313903	-2	0.000150712	0.0103016	Pigg
chr5-110926298-110926798	-2	0.000150712	0.0103016	Ttc28
chr5-113287333-113287833	-2	0.000150712	0.0103016	Sgsm1
chr5-116288159-116288659	-2	0.000150712	0.0103016	Ccdc60
chr5-116706664-116707164	-2	0.000150712	0.0103016	Srrm4
chr5-117292499-117292999	-2	0.000150712	0.0103016	Pebp1
chr5-125433207-125433707	-2	0.000150712	0.0103016	Dhx37
chr5-134121160-134121660	-2	0.000150712	0.0103016	Castor2
chr5-137975478-137975978	-2	0.000150712	0.0103016	Azgp1
chr5-143265396-143265896	-2	0.000150712	0.0103016	Zfp316
chr5-147657829-147658329	-2	0.000150712	0.0103016	Flt1
chr5-28571576-28572076	-2	0.000150712	0.0103016	9530036O11Rik
chr5-63867484-63867984	-2	0.000150712	0.0103016	0610040J01Rik
chr5-65124697-65125197	-2	0.000150712	0.0103016	Klhl5
chr5-65536235-65536735	-2	0.000150712	0.0103016	Ube2k
chr5-72370118-72370618	-2	0.000150712	0.0103016	Corin
chr5-75770695-75771195	-2	0.000150712	0.0103016	Kit
chr5-76340838-76341338	-2	0.000150712	0.0103016	Nmu
chr6-93456202-93456702	-2	0.000150712	0.0103016	9530026P05Rik
chr6-100614812-100615312	-2	0.000150712	0.0103016	Shq1
chr6-107531062-107531562	-2	0.000150712	0.0103016	Lrrn1
chr6-4746513-4747013	-2	0.000150712	0.0103016	Sgce
chr6-5858864-5859364	-2	0.000150712	0.0103016	Dync1i1
chr6-36097361-36097861	-2	0.000150712	0.0103016	9330158H04Rik
chr6-36817126-36817626	-2	0.000150712	0.0103016	Ptn
chr6-48857863-48858363	-2	0.000150712	0.0103016	Gm7932
chr6-54106040-54106540	-2	0.000150712	0.0103016	Chn2
chr6-54217864-54218364	-2	0.000150712	0.0103016	Chn2
chr6-60445640-60446140	-2	0.000150712	0.0103016	A530053G22Rik
chr6-70585336-70585836	-2	0.000150712	0.0103016	Rpia
chr6-72778734-72779234	-2	0.000150712	0.0103016	Tcf7l1
chr6-80169412-80169912	-2	0.000150712	0.0103016	Lrrtm4
chr6-84578888-84579388	-2	0.000150712	0.0103016	Cyp26b1
chr7-79303259-79303759	-2	0.000150712	0.0103016	Abhd2
chr7-80441328-80441828	-2	0.000150712	0.0103016	Blm
chr7-16922478-16922978	-2	0.000150712	0.0103016	Calm3
chr7-113710834-113711334	-2	0.000150712	0.0103016	Spon1
chr7-115706117-115706617	-2	0.000150712	0.0103016	Sox6
chr7-125552820-125553320	-2	0.000150712	0.0103016	Il4ra
chr7-128834631-128835131	-2	0.000150712	0.0103016	Sec23ip
chr7-24486469-24486969	-2	0.000150712	0.0103016	Cadm4
chr7-131476554-131477054	-2	0.000150712	0.0103016	Acadsb
chr7-141298427-141298927	-2	0.000150712	0.0103016	Deaf1
chr7-25753314-25753814	-2	0.000150712	0.0103016	Hnrnpul1
chr7-27333281-27333781	-2	0.000150712	0.0103016	Ltbp4
chr7-27794510-27795010	-2	0.000150712	0.0103016	Zfp626
chr7-28941054-28941554	-2	0.000150712	0.0103016	Actn4
chr7-29096814-29097314	-2	0.000150712	0.0103016	Ryr1
chr7-29438612-29439112	-2	0.000150712	0.0103016	Sipa1l3
chr7-40160967-40161467	-2	0.000150712	0.0103016	4933402C06Rik
chr7-43761737-43762237	-2	0.000150712	0.0103016	2310002F09Rik
chr7-46237680-46238180	-2	0.000150712	0.0103016	Ush1c
chr7-51359147-51359647	-2	0.000150712	0.0103016	Ano5
chr7-51887745-51888245	-2	0.000150712	0.0103016	Gas2
chr7-66427807-66428307	-2	0.000150712	0.0103016	Aldh1a3
chr7-67211874-67212374	-2	0.000150712	0.0103016	1700112J16Rik
chr8-85882201-85882701	-2	0.000150712	0.0103016	Phkb
chr8-86934377-86934877	-2	0.000150712	0.0103016	N4bp1
chr8-91516698-91517198	-2	0.000150712	0.0103016	Fto
chr8-11825702-11826202	-2	0.000150712	0.0103016	Arhgef7
chr8-101780602-101781102	-2	0.000150712	0.0103016	Cdh11
chr8-105624741-105625241	-2	0.000150712	0.0103016	Agrp
chr8-122686821-122687321	-2	0.000150712	0.0103016	Cbfa2t3
chr8-123708669-123709169	-2	0.000150712	0.0103016	6030466F02Rik
chr8-124631729-124632229	-2	0.000150712	0.0103016	2310022B05Rik
chr8-23596203-23596703	-2	0.000150712	0.0103016	Zmat4
chr8-24387394-24387894	-2	0.000150712	0.0103016	Tcim
chr8-25305990-25306490	-2	0.000150712	0.0103016	5430421F17Rik
chr8-8654400-8654900	-2	0.000150712	0.0103016	Efnb2
chr8-41478441-41478941	-2	0.000150712	0.0103016	Frg1
chr8-10173965-10174465	-2	0.000150712	0.0103016	Myo16
chr8-73623109-73623609	-2	0.000150712	0.0103016	Large1
chr9-64851482-64851982	-2	0.000150712	0.0103016	Dennd4a
chr9-74444902-74445402	-2	0.000150712	0.0103016	Wdr72
chr9-75311972-75312472	-2	0.000150712	0.0103016	Gnb5
chr9-6540307-6540807	-2	0.000150712	0.0103016	Pdgfd
chr9-6616214-6616714	-2	0.000150712	0.0103016	Pdgfd
chr9-78549776-78550276	-2	0.000150712	0.0103016	Slc17a5
chr9-107451680-107452180	-2	0.000150712	0.0103016	Cacna2d2
chr9-28084258-28084758	-2	0.000150712	0.0103016	Opcml
chr9-31942283-31942783	-2	0.000150712	0.0103016	Barx2
chr9-32716020-32716520	-2	0.000150712	0.0103016	Ets1
chr9-46805765-46806265	-2	0.000150712	0.0103016	2900052N01Rik
chr9-52110820-52111320	-2	0.000150712	0.0103016	Zc3h12c
chr9-57598002-57598502	-2	0.000150712	0.0103016	Cplx3
chr9-15328481-15328981	-2	0.000150712	0.0103016	Cep295
chr9-63949843-63950343	-2	0.000150712	0.0103016	Smad6
chr9-64014495-64014995	-2	0.000150712	0.0103016	Smad6
chrX-52556359-52556859	-2	0.000150712	0.0103016	Gpc3
chrX-73814927-73815427	-2	0.000150712	0.0103016	Pdzd4
chrX-142182021-142182521	-2	0.000150712	0.0103016	Gucy2f
chr9-95193730-95194230	-1.96683	2.12961e-15	4.13231e-11	Slc9a9
chr10-25072596-25073096	-1.94753	7.08571e-10	1.63452e-06	Akap7
chr8-122678539-122679039	-1.9386	1.4181e-08	1.56852e-05	Cbfa2t3
chr8-33899172-33899672	-1.9386	1.4181e-08	1.56852e-05	Rbpms
chr2-48318387-48318887	-1.926	3.02078e-13	3.38197e-09	Acvr2a
chr1-136915361-136915861	-1.926	2.65959e-07	0.000139799	Nr5a2
chr10-32890111-32890611	-1.926	2.65959e-07	0.000139799	Nkain2
chr2-29358926-29359426	-1.926	2.65959e-07	0.000139799	Med27
chr4-52213369-52213869	-1.926	2.65959e-07	0.000139799	C630028M04Rik
chr6-8875103-8875603	-1.926	2.65959e-07	0.000139799	Nxph1
chr7-31055801-31056301	-1.926	2.65959e-07	0.000139799	Fxyd1
chr11-21121468-21121968	-1.90689	4.68404e-06	0.0011505	Peli1
chr14-92567166-92567666	-1.90689	4.68404e-06	0.0011505	Pcdh9
chr18-38210515-38211015	-1.90689	4.68404e-06	0.0011505	Pcdh1
chr2-106149683-106150183	-1.90689	4.68404e-06	0.0011505	Dnajc24
chr3-40976437-40976937	-1.90689	4.68404e-06	0.0011505	Larp1b
chr3-92032014-92032514	-1.90689	4.68404e-06	0.0011505	Pglyrp3
chr7-17081422-17081922	-1.90689	4.68404e-06	0.0011505	Psg16
chr8-21768216-21768716	-1.90689	4.68404e-06	0.0011505	Defb1
chr1-51996610-51997110	-1.89812	5.92533e-14	8.1441e-10	Stat4
chr15-39728000-39728500	-1.88753	1.53164e-12	1.2631e-08	Dcstamp
chr16-93292347-93292847	-1.87447	7.06036e-08	5.91115e-05	1810053B23Rik
chr18-35380596-35381096	-1.87447	7.06036e-08	5.91115e-05	Sil1
chr1-34892379-34892879	-1.87447	7.7025e-05	0.00819882	Plekhb2
chr1-35393572-35394072	-1.87447	7.7025e-05	0.00819882	Plekhb2
chr1-53485104-53485604	-1.87447	7.7025e-05	0.00819882	Dnah7a
chr10-20850580-20851080	-1.87447	7.7025e-05	0.00819882	Ahi1
chr10-43244412-43244912	-1.87447	7.7025e-05	0.00819882	Pdss2
chr11-96306806-96307306	-1.87447	7.7025e-05	0.00819882	Hoxb5
chr11-120466656-120467156	-1.87447	7.7025e-05	0.00819882	Arl16
chr11-25233567-25234067	-1.87447	7.7025e-05	0.00819882	4933427E13Rik
chr11-50717525-50718025	-1.87447	7.7025e-05	0.00819882	Adamts2
chr12-113013102-113013602	-1.87447	7.7025e-05	0.00819882	Pacs2
chr12-25365017-25365517	-1.87447	7.7025e-05	0.00819882	Gm17746
chr13-69209905-69210405	-1.87447	7.7025e-05	0.00819882	Adcy2
chr14-24986904-24987404	-1.87447	7.7025e-05	0.00819882	4930572O13Rik
chr14-10132001-10132501	-1.87447	7.7025e-05	0.00819882	Fhit
chr14-40769461-40769961	-1.87447	7.7025e-05	0.00819882	Sh2d4b
chr15-12733453-12733953	-1.87447	7.7025e-05	0.00819882	Pdzd2
chr15-98954919-98955419	-1.87447	7.7025e-05	0.00819882	Tuba1a
chr15-29868623-29869123	-1.87447	7.7025e-05	0.00819882	Mir3964
chr15-7044248-7044748	-1.87447	7.7025e-05	0.00819882	Lifr
chr15-56531199-56531699	-1.87447	7.7025e-05	0.00819882	Has2
chr15-69036371-69036871	-1.87447	7.7025e-05	0.00819882	Khdrbs3
chr15-73415075-73415575	-1.87447	7.7025e-05	0.00819882	Ptk2
chr16-9527165-9527665	-1.87447	7.7025e-05	0.00819882	Grin2a
chr17-78322648-78323148	-1.87447	7.7025e-05	0.00819882	Crim1
chr17-25626897-25627397	-1.87447	7.7025e-05	0.00819882	Lmf1
chr17-33781843-33782343	-1.87447	7.7025e-05	0.00819882	Angptl4
chr19-10080774-10081274	-1.87447	7.7025e-05	0.00819882	Fads2
chr19-28004169-28004669	-1.87447	7.7025e-05	0.00819882	Mir3084-1
chr2-131416454-131416954	-1.87447	7.7025e-05	0.00819882	Rnf24
chr2-132516338-132516838	-1.87447	7.7025e-05	0.00819882	1700026D11Rik
chr2-137454322-137454822	-1.87447	7.7025e-05	0.00819882	Jag1
chr2-165243034-165243534	-1.87447	7.7025e-05	0.00819882	Cdh22
chr3-24620462-24620962	-1.87447	7.7025e-05	0.00819882	Naaladl2
chr3-136721718-136722218	-1.87447	7.7025e-05	0.00819882	Ppp3ca
chr3-28038077-28038577	-1.87447	7.7025e-05	0.00819882	Pld1
chr3-68761555-68762055	-1.87447	7.7025e-05	0.00819882	Il12a
chr4-108797939-108798439	-1.87447	7.7025e-05	0.00819882	Btf3l4
chr4-43518825-43519325	-1.87447	7.7025e-05	0.00819882	Tpm2
chr4-57558313-57558813	-1.87447	7.7025e-05	0.00819882	Pakap
chr4-82554607-82555107	-1.87447	7.7025e-05	0.00819882	Nfib
chr4-99465471-99465971	-1.87447	7.7025e-05	0.00819882	Foxd3
chr4-99715813-99716313	-1.87447	7.7025e-05	0.00819882	Alg6
chr5-130650794-130651294	-1.87447	7.7025e-05	0.00819882	Caln1
chr5-137304522-137305022	-1.87447	7.7025e-05	0.00819882	Srrt
chr5-16126258-16126758	-1.87447	7.7025e-05	0.00819882	Cacna2d1
chr6-127735323-127735823	-1.87447	7.7025e-05	0.00819882	Prmt8
chr6-146846196-146846696	-1.87447	7.7025e-05	0.00819882	Smco2
chr6-32397017-32397517	-1.87447	7.7025e-05	0.00819882	Plxna4
chr6-82543608-82544108	-1.87447	7.7025e-05	0.00819882	Tacr1
chr7-119023550-119024050	-1.87447	7.7025e-05	0.00819882	Gprc5b
chr7-136929174-136929674	-1.87447	7.7025e-05	0.00819882	Mgmt
chr7-29453393-29453893	-1.87447	7.7025e-05	0.00819882	Sipa1l3
chr8-69816125-69816625	-1.87447	7.7025e-05	0.00819882	Gmip
chr9-76442107-76442607	-1.87447	7.7025e-05	0.00819882	Fam83b
chr9-80504464-80504964	-1.87447	7.7025e-05	0.00819882	Impg1
chr9-97058889-97059389	-1.87447	7.7025e-05	0.00819882	Slc25a36
chr9-23695776-23696276	-1.87447	7.7025e-05	0.00819882	Bmper
chr9-61843394-61843894	-1.87447	7.7025e-05	0.00819882	Rplp1
chrX-51514740-51515240	-1.87447	7.7025e-05	0.00819882	Hs6st2
chrX-105752259-105752759	-1.87447	7.7025e-05	0.00819882	Fgf16
chrX-15337252-15337752	-1.87447	7.7025e-05	0.00819882	Ppp1r2-ps9
chr1-126809490-126809990	-1.848	1.32694e-06	0.000535761	Nckap5
chr13-29983548-29984048	-1.848	1.32694e-06	0.000535761	E2f3
chr15-86738118-86738618	-1.848	1.32694e-06	0.000535761	Tbc1d22a
chr4-134535630-134536130	-1.848	1.32694e-06	0.000535761	Mtfr1l
chr4-85075799-85076299	-1.848	1.32694e-06	0.000535761	Cntln
chr6-114684318-114684818	-1.848	1.32694e-06	0.000535761	Atg7
chr6-37299787-37300287	-1.848	1.32694e-06	0.000535761	Dgki
chr9-69689037-69689537	-1.848	1.32694e-06	0.000535761	Foxb1
chr7-30457557-30458057	-1.82597	1.44604e-12	1.22308e-08	Kirrel2
chr11-114472753-114473253	-1.80735	3.33525e-07	0.000157171	4932435O22Rik
chr11-32781121-32781621	-1.80735	3.33525e-07	0.000157171	Fbxw11
chr12-41303864-41304364	-1.80735	3.33525e-07	0.000157171	Immp2l
chr4-117131843-117132343	-1.80735	3.33525e-07	0.000157171	Plk3
chr9-103550881-103551381	-1.80735	3.33525e-07	0.000157171	Tmem108
chr10-110000807-110001307	-1.80735	2.37839e-05	0.00314957	Nav3
chr10-62531156-62531656	-1.80735	2.37839e-05	0.00314957	Kif1bp
chr10-73788183-73788683	-1.80735	2.37839e-05	0.00314957	Pcdh15
chr12-111474663-111475163	-1.80735	2.37839e-05	0.00314957	Gm266
chr12-50697471-50697971	-1.80735	2.37839e-05	0.00314957	Prkd1
chr13-71968272-71968772	-1.80735	2.37839e-05	0.00314957	Irx1
chr13-20182295-20182795	-1.80735	2.37839e-05	0.00314957	Elmo1
chr13-25515824-25516324	-1.80735	2.37839e-05	0.00314957	Nrsn1
chr13-54113742-54114242	-1.80735	2.37839e-05	0.00314957	Sfxn1
chr14-93039822-93040322	-1.80735	2.37839e-05	0.00314957	Pcdh9
chr16-32858723-32859223	-1.80735	2.37839e-05	0.00314957	Rubcn
chr16-82707409-82707909	-1.80735	2.37839e-05	0.00314957	Ncam2
chr2-20248263-20248763	-1.80735	2.37839e-05	0.00314957	Etl4
chr3-27302316-27302816	-1.80735	2.37839e-05	0.00314957	Tnfsf10
chr3-153482218-153482718	-1.80735	2.37839e-05	0.00314957	St6galnac3
chr3-39672468-39672968	-1.80735	2.37839e-05	0.00314957	Fat4
chr4-124277041-124277541	-1.80735	2.37839e-05	0.00314957	1700057H15Rik
chr4-131166558-131167058	-1.80735	2.37839e-05	0.00314957	A930031H19Rik
chr4-97689919-97690419	-1.80735	2.37839e-05	0.00314957	E130114P18Rik
chr5-91713229-91713729	-1.80735	2.37839e-05	0.00314957	1700063O14Rik
chr5-52948084-52948584	-1.80735	2.37839e-05	0.00314957	5033403H07Rik
chr6-146804633-146805133	-1.80735	2.37839e-05	0.00314957	Arntl2
chr6-72492833-72493333	-1.80735	2.37839e-05	0.00314957	Capg
chr7-84594347-84594847	-1.80735	2.37839e-05	0.00314957	Fah
chr7-35119691-35120191	-1.80735	2.37839e-05	0.00314957	Cebpa
chr7-74667128-74667628	-1.80735	2.37839e-05	0.00314957	Slco3a1
chr1-15683520-15684020	-1.80735	0.00111161	0.0374145	Kcnb2
chr1-91908916-91909416	-1.80735	0.00111161	0.0374145	Hdac4
chr1-93721216-93721716	-1.80735	0.00111161	0.0374145	Thap4
chr1-94081138-94081638	-1.80735	0.00111161	0.0374145	Pdcd1
chr1-18106642-18107142	-1.80735	0.00111161	0.0374145	Crisp4
chr1-120088447-120088947	-1.80735	0.00111161	0.0374145	Tmem37
chr1-132899624-132900124	-1.80735	0.00111161	0.0374145	Lrrn2
chr1-133268506-133269006	-1.80735	0.00111161	0.0374145	Plekha6
chr1-133815666-133816166	-1.80735	0.00111161	0.0374145	Atp2b4
chr1-136927017-136927517	-1.80735	0.00111161	0.0374145	Nr5a2
chr1-3477242-3477742	-1.80735	0.00111161	0.0374145	Xkr4
chr1-144998840-144999340	-1.80735	0.00111161	0.0374145	Rgs18
chr1-151465096-151465596	-1.80735	0.00111161	0.0374145	Rnf2
chr1-151877872-151878372	-1.80735	0.00111161	0.0374145	1700025G04Rik
chr1-153052405-153052905	-1.80735	0.00111161	0.0374145	Nmnat2
chr1-159001897-159002397	-1.80735	0.00111161	0.0374145	Pappa2
chr1-162020475-162020975	-1.80735	0.00111161	0.0374145	Dnm3
chr1-164436036-164436536	-1.80735	0.00111161	0.0374145	Nme7
chr1-165795285-165795785	-1.80735	0.00111161	0.0374145	Cd247
chr1-168309612-168310112	-1.80735	0.00111161	0.0374145	Pbx1
chr1-170651286-170651786	-1.80735	0.00111161	0.0374145	Olfml2b
chr1-172565614-172566114	-1.80735	0.00111161	0.0374145	Vsig8
chr1-173955759-173956259	-1.80735	0.00111161	0.0374145	Ifi202b
chr1-176528861-176529361	-1.80735	0.00111161	0.0374145	Gm36536
chr1-177447511-177448011	-1.80735	0.00111161	0.0374145	Zbtb18
chr1-180245732-180246232	-1.80735	0.00111161	0.0374145	Psen2
chr1-186145329-186145829	-1.80735	0.00111161	0.0374145	Lyplal1
chr1-186641124-186641624	-1.80735	0.00111161	0.0374145	Tgfb2
chr1-189803750-189804250	-1.80735	0.00111161	0.0374145	Ptpn14
chr1-190176971-190177471	-1.80735	0.00111161	0.0374145	LOC102632463
chr1-190771630-190772130	-1.80735	0.00111161	0.0374145	Rps6kc1
chr1-191035629-191036129	-1.80735	0.00111161	0.0374145	Spata45
chr1-35629426-35629926	-1.80735	0.00111161	0.0374145	Hs6st1
chr1-36321658-36322158	-1.80735	0.00111161	0.0374145	Arid5a
chr1-37383257-37383757	-1.80735	0.00111161	0.0374145	Inpp4a
chr1-38335899-38336399	-1.80735	0.00111161	0.0374145	Aff3
chr1-41153161-41153661	-1.80735	0.00111161	0.0374145	4930448I06Rik
chr1-42540158-42540658	-1.80735	0.00111161	0.0374145	Pantr1
chr1-51696382-51696882	-1.80735	0.00111161	0.0374145	Myo1b
chr1-10180583-10181083	-1.80735	0.00111161	0.0374145	Arfgef1
chr1-54134751-54135251	-1.80735	0.00111161	0.0374145	Hecw2
chr1-58970008-58970508	-1.80735	0.00111161	0.0374145	Trak2
chr1-62176714-62177214	-1.80735	0.00111161	0.0374145	Pard3b
chr1-62307791-62308291	-1.80735	0.00111161	0.0374145	Pard3b
chr1-63953424-63953924	-1.80735	0.00111161	0.0374145	Gm13749
chr1-69155285-69155785	-1.80735	0.00111161	0.0374145	Erbb4
chr1-74393167-74393667	-1.80735	0.00111161	0.0374145	Ctdsp1
chr1-74985329-74985829	-1.80735	0.00111161	0.0374145	Nhej1
chr1-81726559-81727059	-1.80735	0.00111161	0.0374145	Nyap2
chr10-80502116-80502616	-1.80735	0.00111161	0.0374145	Onecut3
chr10-84346844-84347344	-1.80735	0.00111161	0.0374145	Nuak1
chr10-12923740-12924240	-1.80735	0.00111161	0.0374145	B230208H11Rik
chr10-96750839-96751339	-1.80735	0.00111161	0.0374145	Btg1
chr10-98822882-98823382	-1.80735	0.00111161	0.0374145	Atp2b1
chr10-107377670-107378170	-1.80735	0.00111161	0.0374145	Lin7a
chr10-108385289-108385789	-1.80735	0.00111161	0.0374145	Pawr
chr10-108596052-108596552	-1.80735	0.00111161	0.0374145	Syt1
chr10-117202933-117203433	-1.80735	0.00111161	0.0374145	Yeats4
chr10-17760677-17761177	-1.80735	0.00111161	0.0374145	Cited2
chr10-121469170-121469670	-1.80735	0.00111161	0.0374145	Rassf3
chr10-122008765-122009265	-1.80735	0.00111161	0.0374145	Srgap1
chr10-127048928-127049428	-1.80735	0.00111161	0.0374145	Cyp27b1
chr10-130372705-130373205	-1.80735	0.00111161	0.0374145	Tespa1
chr10-19362831-19363331	-1.80735	0.00111161	0.0374145	Olig3
chr10-24842020-24842520	-1.80735	0.00111161	0.0374145	Enpp3
chr10-27499512-27500012	-1.80735	0.00111161	0.0374145	Lama2
chr10-28955091-28955591	-1.80735	0.00111161	0.0374145	2310057J18Rik
chr10-29060344-29060844	-1.80735	0.00111161	0.0374145	2310057J18Rik
chr10-30801975-30802475	-1.80735	0.00111161	0.0374145	Ncoa7
chr10-39691556-39692056	-1.80735	0.00111161	0.0374145	E130307A14Rik
chr10-41426375-41426875	-1.80735	0.00111161	0.0374145	Zbtb24
chr10-45021570-45022070	-1.80735	0.00111161	0.0374145	Prep
chr10-45323859-45324359	-1.80735	0.00111161	0.0374145	Popdc3
chr10-46867038-46867538	-1.80735	0.00111161	0.0374145	D030045P18Rik
chr10-51975890-51976390	-1.80735	0.00111161	0.0374145	Vgll2
chr10-55932874-55933374	-1.80735	0.00111161	0.0374145	Tbc1d32
chr10-59943583-59944083	-1.80735	0.00111161	0.0374145	Ddit4
chr10-69738799-69739299	-1.80735	0.00111161	0.0374145	Ank3
chr10-70303929-70304429	-1.80735	0.00111161	0.0374145	Slc16a9
chr10-70875034-70875534	-1.80735	0.00111161	0.0374145	Bicc1
chr10-76246494-76246994	-1.80735	0.00111161	0.0374145	S100b
chr10-9935667-9936167	-1.80735	0.00111161	0.0374145	Stxbp5
chr10-77607285-77607785	-1.80735	0.00111161	0.0374145	Sumo3
chr11-70548766-70549266	-1.80735	0.00111161	0.0374145	Pld2
chr11-6719892-6720392	-1.80735	0.00111161	0.0374145	Gm11981
chr11-73223961-73224461	-1.80735	0.00111161	0.0374145	Shpk
chr11-74409686-74410186	-1.80735	0.00111161	0.0374145	Rap1gap2
chr11-75913910-75914410	-1.80735	0.00111161	0.0374145	Rph3al
chr11-76026199-76026699	-1.80735	0.00111161	0.0374145	Rflnb
chr11-76099113-76099613	-1.80735	0.00111161	0.0374145	Vps53
chr11-84042793-84043293	-1.80735	0.00111161	0.0374145	Synrg
chr11-89372980-89373480	-1.80735	0.00111161	0.0374145	Ankfn1
chr11-90007636-90008136	-1.80735	0.00111161	0.0374145	Pctp
chr11-94272000-94272500	-1.80735	0.00111161	0.0374145	Luc7l3
chr11-11963534-11964034	-1.80735	0.00111161	0.0374145	Grb10
chr11-96175400-96175900	-1.80735	0.00111161	0.0374145	Ttll6
chr11-96850885-96851385	-1.80735	0.00111161	0.0374145	Copz2
chr11-96975990-96976490	-1.80735	0.00111161	0.0374145	Sp2
chr11-97424172-97424672	-1.80735	0.00111161	0.0374145	Arhgap23
chr11-12434517-12435017	-1.80735	0.00111161	0.0374145	Cobl
chr11-98328592-98329092	-1.80735	0.00111161	0.0374145	Neurod2
chr11-17107161-17107661	-1.80735	0.00111161	0.0374145	Cnrip1
chr11-103425101-103425601	-1.80735	0.00111161	0.0374145	Plekhm1
chr11-17917841-17918341	-1.80735	0.00111161	0.0374145	Etaa1
chr11-18533902-18534402	-1.80735	0.00111161	0.0374145	Meis1
chr11-106918983-106919483	-1.80735	0.00111161	0.0374145	Smurf2
chr11-107358628-107359128	-1.80735	0.00111161	0.0374145	Pitpnc1
chr11-112766592-112767092	-1.80735	0.00111161	0.0374145	BC006965
chr11-112874720-112875220	-1.80735	0.00111161	0.0374145	1700012H19Rik
chr11-19306613-19307113	-1.80735	0.00111161	0.0374145	4933406G16Rik
chr11-113518230-113518730	-1.80735	0.00111161	0.0374145	Slc39a11
chr11-114397618-114398118	-1.80735	0.00111161	0.0374145	4932435O22Rik
chr11-115404125-115404625	-1.80735	0.00111161	0.0374145	Mrpl58
chr11-116531249-116531749	-1.80735	0.00111161	0.0374145	Sphk1
chr11-117081034-117081534	-1.80735	0.00111161	0.0374145	Snhg20
chr11-118000405-118000905	-1.80735	0.00111161	0.0374145	Pgs1
chr11-20603317-20603817	-1.80735	0.00111161	0.0374145	Sertad2
chr11-20660043-20660543	-1.80735	0.00111161	0.0374145	Sertad2
chr11-119801861-119802361	-1.80735	0.00111161	0.0374145	Rptor
chr11-120850599-120851099	-1.80735	0.00111161	0.0374145	Ccdc57
chr11-21306992-21307492	-1.80735	0.00111161	0.0374145	Vps54
chr11-24197476-24197976	-1.80735	0.00111161	0.0374145	Bcl11a
chr11-30367366-30367866	-1.80735	0.00111161	0.0374145	4930505A04Rik
chr11-31768103-31768603	-1.80735	0.00111161	0.0374145	D630024D03Rik
chr11-33145867-33146367	-1.80735	0.00111161	0.0374145	Fgf18
chr11-33369368-33369868	-1.80735	0.00111161	0.0374145	Ranbp17
chr11-34727985-34728485	-1.80735	0.00111161	0.0374145	Dock2
chr11-35457982-35458482	-1.80735	0.00111161	0.0374145	Slit3
chr11-35732294-35732794	-1.80735	0.00111161	0.0374145	Slit3
chr11-35919844-35920344	-1.80735	0.00111161	0.0374145	Wwc1
chr11-49986582-49987082	-1.80735	0.00111161	0.0374145	Rasgef1c
chr11-51055335-51055835	-1.80735	0.00111161	0.0374145	Zfp354a
chr11-61319551-61320051	-1.80735	0.00111161	0.0374145	Slc47a2
chr11-6064546-6065046	-1.80735	0.00111161	0.0374145	Camk2b
chr11-62906562-62907062	-1.80735	0.00111161	0.0374145	Tvp23b
chr11-63966999-63967499	-1.80735	0.00111161	0.0374145	Cox10
chr11-63967601-63968101	-1.80735	0.00111161	0.0374145	Cox10
chr11-64635349-64635849	-1.80735	0.00111161	0.0374145	Hs3st3a1
chr11-65170320-65170820	-1.80735	0.00111161	0.0374145	Myocd
chr11-65212388-65212888	-1.80735	0.00111161	0.0374145	Myocd
chr12-89056639-89057139	-1.80735	0.00111161	0.0374145	Nrxn3
chr12-97398197-97398697	-1.80735	0.00111161	0.0374145	Galc
chr12-100407234-100407734	-1.80735	0.00111161	0.0374145	Ttc7b
chr12-105480561-105481061	-1.80735	0.00111161	0.0374145	D430019H16Rik
chr12-13127402-13127902	-1.80735	0.00111161	0.0374145	Ddx1
chr12-107104599-107105099	-1.80735	0.00111161	0.0374145	4933406K04Rik
chr12-109661195-109661695	-1.80735	0.00111161	0.0374145	Rian
chr12-109750616-109751116	-1.80735	0.00111161	0.0374145	Mirg
chr12-14574251-14574751	-1.80735	0.00111161	0.0374145	Gm16497
chr12-112677025-112677525	-1.80735	0.00111161	0.0374145	Zbtb42
chr12-119502901-119503401	-1.80735	0.00111161	0.0374145	Macc1
chr12-3919362-3919862	-1.80735	0.00111161	0.0374145	Dnmt3a
chr12-24772703-24773203	-1.80735	0.00111161	0.0374145	Mboat2
chr12-26219088-26219588	-1.80735	0.00111161	0.0374145	4930480M12Rik
chr12-28885372-28885872	-1.80735	0.00111161	0.0374145	Eipr1
chr12-36317742-36318242	-1.80735	0.00111161	0.0374145	Sostdc1
chr12-54202187-54202687	-1.80735	0.00111161	0.0374145	Egln3
chr12-5856297-5856797	-1.80735	0.00111161	0.0374145	2810032G03Rik
chr12-55387672-55388172	-1.80735	0.00111161	0.0374145	Psma6
chr12-56537823-56538323	-1.80735	0.00111161	0.0374145	Nkx2-1
chr12-8446782-8447282	-1.80735	0.00111161	0.0374145	Rhob
chr12-76428053-76428553	-1.80735	0.00111161	0.0374145	Ppp1r36
chr12-79141290-79141790	-1.80735	0.00111161	0.0374145	Arg2
chr12-82335087-82335587	-1.80735	0.00111161	0.0374145	Sipa1l1
chr12-85174992-85175492	-1.80735	0.00111161	0.0374145	Pgf
chr12-85620120-85620620	-1.80735	0.00111161	0.0374145	Jdp2
chr13-84902831-84903331	-1.80735	0.00111161	0.0374145	Ccnh
chr13-98098593-98099093	-1.80735	0.00111161	0.0374145	Arhgef28
chr13-20423831-20424331	-1.80735	0.00111161	0.0374145	Elmo1
chr13-20916604-20917104	-1.80735	0.00111161	0.0374145	Aoah
chr13-109336071-109336571	-1.80735	0.00111161	0.0374145	Pde4d
chr13-113463381-113463881	-1.80735	0.00111161	0.0374145	4921509O07Rik
chr13-118716147-118716647	-1.80735	0.00111161	0.0374145	Fgf10
chr13-21751887-21752387	-1.80735	0.00111161	0.0374145	Hist1h2ak
chr13-23400623-23401123	-1.80735	0.00111161	0.0374145	4930586N03Rik
chr13-29779445-29779945	-1.80735	0.00111161	0.0374145	Cdkal1
chr13-43130055-43130555	-1.80735	0.00111161	0.0374145	Phactr1
chr13-47949239-47949739	-1.80735	0.00111161	0.0374145	4931429P17Rik
chr13-49757663-49758163	-1.80735	0.00111161	0.0374145	Iars
chr13-50972183-50972683	-1.80735	0.00111161	0.0374145	9430083A17Rik
chr13-51400359-51400859	-1.80735	0.00111161	0.0374145	S1pr3
chr13-52064589-52065089	-1.80735	0.00111161	0.0374145	4921525O09Rik
chr13-53812051-53812551	-1.80735	0.00111161	0.0374145	4930555G21Rik
chr13-3892164-3892664	-1.80735	0.00111161	0.0374145	Net1
chr13-55314652-55315152	-1.80735	0.00111161	0.0374145	Nsd1
chr13-55465641-55466141	-1.80735	0.00111161	0.0374145	Prr7
chr13-56208492-56208992	-1.80735	0.00111161	0.0374145	4930550C17Rik
chr13-56701840-56702340	-1.80735	0.00111161	0.0374145	Smad5
chr13-57656479-57656979	-1.80735	0.00111161	0.0374145	Spock1
chr13-59691397-59691897	-1.80735	0.00111161	0.0374145	4921517D22Rik
chr13-62887843-62888343	-1.80735	0.00111161	0.0374145	Fbp1
chr13-71391182-71391682	-1.80735	0.00111161	0.0374145	Mir466f-4
chr14-78000093-78000593	-1.80735	0.00111161	0.0374145	Epsti1
chr14-115121063-115121563	-1.80735	0.00111161	0.0374145	Gpc5
chr14-118816393-118816893	-1.80735	0.00111161	0.0374145	Cldn10
chr14-121103434-121103934	-1.80735	0.00111161	0.0374145	Farp1
chr14-121172509-121173009	-1.80735	0.00111161	0.0374145	Farp1
chr14-121252466-121252966	-1.80735	0.00111161	0.0374145	Farp1
chr14-121586310-121586810	-1.80735	0.00111161	0.0374145	Dock9
chr14-23131577-23132077	-1.80735	0.00111161	0.0374145	Gm10248
chr14-28181369-28181869	-1.80735	0.00111161	0.0374145	Erc2
chr14-55205020-55205520	-1.80735	0.00111161	0.0374145	Dhrs2
chr14-55470024-55470524	-1.80735	0.00111161	0.0374145	Dhrs4
chr14-70832591-70833091	-1.80735	0.00111161	0.0374145	2410012E07Rik
chr15-84679815-84680315	-1.80735	0.00111161	0.0374145	Prr5
chr15-88700090-88700590	-1.80735	0.00111161	0.0374145	Brd1
chr15-88840162-88840662	-1.80735	0.00111161	0.0374145	Creld2
chr15-98852591-98853091	-1.80735	0.00111161	0.0374145	Kmt2d
chr15-101852373-101852873	-1.80735	0.00111161	0.0374145	Krt1
chr15-34666332-34666832	-1.80735	0.00111161	0.0374145	Nipal2
chr15-36999561-37000061	-1.80735	0.00111161	0.0374145	Zfp706
chr15-37568522-37569022	-1.80735	0.00111161	0.0374145	Ncald
chr15-38447092-38447592	-1.80735	0.00111161	0.0374145	Azin1
chr15-41744882-41745382	-1.80735	0.00111161	0.0374145	Oxr1
chr15-54952913-54953413	-1.80735	0.00111161	0.0374145	Gm26684
chr15-55279546-55280046	-1.80735	0.00111161	0.0374145	Deptor
chr15-55282657-55283157	-1.80735	0.00111161	0.0374145	Deptor
chr15-58595496-58595996	-1.80735	0.00111161	0.0374145	Fam91a1
chr15-58956332-58956832	-1.80735	0.00111161	0.0374145	Mtss1
chr15-62079369-62079869	-1.80735	0.00111161	0.0374145	Pvt1
chr15-67098780-67099280	-1.80735	0.00111161	0.0374145	St3gal1
chr15-77828081-77828581	-1.80735	0.00111161	0.0374145	Myh9
chr15-77874096-77874596	-1.80735	0.00111161	0.0374145	Myh9
chr15-81937608-81938108	-1.80735	0.00111161	0.0374145	Csdc2
chr16-90291626-90292126	-1.80735	0.00111161	0.0374145	Scaf4
chr16-90366933-90367433	-1.80735	0.00111161	0.0374145	Hunk
chr16-90431266-90431766	-1.80735	0.00111161	0.0374145	Hunk
chr16-90623845-90624345	-1.80735	0.00111161	0.0374145	Mis18a
chr16-90703660-90704160	-1.80735	0.00111161	0.0374145	Mis18a
chr16-91466470-91466970	-1.80735	0.00111161	0.0374145	A930006K02Rik
chr16-92407691-92408191	-1.80735	0.00111161	0.0374145	Rcan1
chr16-95814233-95814733	-1.80735	0.00111161	0.0374145	1600002D24Rik
chr16-96408031-96408531	-1.80735	0.00111161	0.0374145	Igsf5
chr16-12072972-12073472	-1.80735	0.00111161	0.0374145	Shisa9
chr16-18391757-18392257	-1.80735	0.00111161	0.0374145	Arvcf
chr16-19002908-19003408	-1.80735	0.00111161	0.0374145	Hira
chr16-21377400-21377900	-1.80735	0.00111161	0.0374145	Magef1
chr16-22952107-22952607	-1.80735	0.00111161	0.0374145	Hrg
chr16-24781842-24782342	-1.80735	0.00111161	0.0374145	Lpp
chr16-28936197-28936697	-1.80735	0.00111161	0.0374145	Mb21d2
chr16-29704684-29705184	-1.80735	0.00111161	0.0374145	Opa1
chr16-30120822-30121322	-1.80735	0.00111161	0.0374145	Hes1
chr16-30306862-30307362	-1.80735	0.00111161	0.0374145	Gp5
chr16-30735224-30735724	-1.80735	0.00111161	0.0374145	Fam43a
chr16-31468174-31468674	-1.80735	0.00111161	0.0374145	Bdh1
chr16-32077597-32078097	-1.80735	0.00111161	0.0374145	Pak2
chr16-32305817-32306317	-1.80735	0.00111161	0.0374145	Rnf168
chr16-33193590-33194090	-1.80735	0.00111161	0.0374145	Osbpl11
chr16-33255540-33256040	-1.80735	0.00111161	0.0374145	Snx4
chr16-6284166-6284666	-1.80735	0.00111161	0.0374145	Rbfox1
chr16-34984158-34984658	-1.80735	0.00111161	0.0374145	Mylk
chr16-35360513-35361013	-1.80735	0.00111161	0.0374145	Sec22a
chr16-43540010-43540510	-1.80735	0.00111161	0.0374145	Zbtb20
chr16-43761035-43761535	-1.80735	0.00111161	0.0374145	Drd3
chr16-55166135-55166635	-1.80735	0.00111161	0.0374145	Zpld1
chr16-58281463-58281963	-1.80735	0.00111161	0.0374145	Dcbld2
chr16-72605013-72605513	-1.80735	0.00111161	0.0374145	Robo1
chr16-76367779-76368279	-1.80735	0.00111161	0.0374145	Nrip1
chr16-76694986-76695486	-1.80735	0.00111161	0.0374145	Gm30790
chr16-85887687-85888187	-1.80735	0.00111161	0.0374145	Adamts5
chr17-8272078-8272578	-1.80735	0.00111161	0.0374145	Mpc1
chr17-8368455-8368955	-1.80735	0.00111161	0.0374145	T2
chr17-57144949-57145449	-1.80735	0.00111161	0.0374145	Cd70
chr17-64578846-64579346	-1.80735	0.00111161	0.0374145	Man2a1
chr17-79321263-79321763	-1.80735	0.00111161	0.0374145	Cdc42ep3
chr17-80167674-80168174	-1.80735	0.00111161	0.0374145	Galm
chr17-83245065-83245565	-1.80735	0.00111161	0.0374145	Pkdcc
chr17-85876876-85877376	-1.80735	0.00111161	0.0374145	Srbd1
chr17-86170503-86171003	-1.80735	0.00111161	0.0374145	Prkce
chr17-87796689-87797189	-1.80735	0.00111161	0.0374145	Kcnk12
chr17-12503118-12503618	-1.80735	0.00111161	0.0374145	Slc22a3
chr17-12796602-12797102	-1.80735	0.00111161	0.0374145	Airn
chr17-13947303-13947803	-1.80735	0.00111161	0.0374145	Gm7168
chr17-4735226-4735726	-1.80735	0.00111161	0.0374145	4930517M08Rik
chr17-23820759-23821259	-1.80735	0.00111161	0.0374145	Srrm2
chr17-27139696-27140196	-1.80735	0.00111161	0.0374145	Ip6k3
chr17-5218952-5219452	-1.80735	0.00111161	0.0374145	Arid1b
chr17-28165229-28165729	-1.80735	0.00111161	0.0374145	Scube3
chr17-29341465-29341965	-1.80735	0.00111161	0.0374145	Mtch1
chr17-5493676-5494176	-1.80735	0.00111161	0.0374145	Zdhhc14
chr17-34982180-34982680	-1.80735	0.00111161	0.0374145	Lsm2
chr17-35284093-35284593	-1.80735	0.00111161	0.0374145	Ddx39b
chr17-44246789-44247289	-1.80735	0.00111161	0.0374145	Clic5
chr17-44747691-44748191	-1.80735	0.00111161	0.0374145	Runx2
chr17-45566506-45567006	-1.80735	0.00111161	0.0374145	Slc35b2
chr17-45569966-45570466	-1.80735	0.00111161	0.0374145	Hsp90ab1
chr17-47762901-47763401	-1.80735	0.00111161	0.0374145	Tfeb
chr17-47834314-47834814	-1.80735	0.00111161	0.0374145	Mdfi
chr17-48253561-48254061	-1.80735	0.00111161	0.0374145	Trem3
chr17-49851103-49851603	-1.80735	0.00111161	0.0374145	Kif6
chr18-77985592-77986092	-1.80735	0.00111161	0.0374145	Epg5
chr18-80190346-80190846	-1.80735	0.00111161	0.0374145	LOC105246506
chr18-80427581-80428081	-1.80735	0.00111161	0.0374145	Ctdp1
chr18-86470930-86471430	-1.80735	0.00111161	0.0374145	Neto1
chr18-4236197-4236697	-1.80735	0.00111161	0.0374145	Lyzl1
chr18-12797443-12797943	-1.80735	0.00111161	0.0374145	Osbpl1a
chr18-15403424-15403924	-1.80735	0.00111161	0.0374145	Aqp4
chr18-4829152-4829652	-1.80735	0.00111161	0.0374145	Gm10556
chr18-23691115-23691615	-1.80735	0.00111161	0.0374145	Dtna
chr18-5028531-5029031	-1.80735	0.00111161	0.0374145	Svil
chr18-32441117-32441617	-1.80735	0.00111161	0.0374145	Bin1
chr18-34572664-34573164	-1.80735	0.00111161	0.0374145	Nme5
chr18-34918970-34919470	-1.80735	0.00111161	0.0374145	Etf1
chr18-36516271-36516771	-1.80735	0.00111161	0.0374145	Hbegf
chr18-37998497-37998997	-1.80735	0.00111161	0.0374145	Arap3
chr18-38097977-38098477	-1.80735	0.00111161	0.0374145	Pcdh1
chr18-38414556-38415056	-1.80735	0.00111161	0.0374145	Ndfip1
chr18-6287783-6288283	-1.80735	0.00111161	0.0374145	Kif5b
chr18-41971572-41972072	-1.80735	0.00111161	0.0374145	Grxcr2
chr18-44744373-44744873	-1.80735	0.00111161	0.0374145	Mcc
chr18-50790968-50791468	-1.80735	0.00111161	0.0374145	Pudp
chr18-52263086-52263586	-1.80735	0.00111161	0.0374145	Ftmt
chr18-54496399-54496899	-1.80735	0.00111161	0.0374145	Redrum
chr18-54802103-54802603	-1.80735	0.00111161	0.0374145	Zfp608
chr18-54802965-54803465	-1.80735	0.00111161	0.0374145	Zfp608
chr18-59967220-59967720	-1.80735	0.00111161	0.0374145	Gm4951
chr18-61014200-61014700	-1.80735	0.00111161	0.0374145	Slc6a7
chr18-61790076-61790576	-1.80735	0.00111161	0.0374145	Afap1l1
chr18-61815823-61816323	-1.80735	0.00111161	0.0374145	Ablim3
chr18-62206282-62206782	-1.80735	0.00111161	0.0374145	Gm9949
chr18-63240377-63240877	-1.80735	0.00111161	0.0374145	Piezo2
chr18-65620364-65620864	-1.80735	0.00111161	0.0374145	Zfp532
chr18-67311967-67312467	-1.80735	0.00111161	0.0374145	Impa2
chr18-10452368-10452868	-1.80735	0.00111161	0.0374145	Greb1l
chr18-73446189-73446689	-1.80735	0.00111161	0.0374145	Mex3c
chr18-74224402-74224902	-1.80735	0.00111161	0.0374145	Cxxc1
chr18-76395542-76396042	-1.80735	0.00111161	0.0374145	Smad2
chr19-59568811-59569311	-1.80735	0.00111161	0.0374145	Mir3084-1
chr19-6495549-6496049	-1.80735	0.00111161	0.0374145	Nrxn2
chr19-7197446-7197946	-1.80735	0.00111161	0.0374145	Macrod1
chr19-7315761-7316261	-1.80735	0.00111161	0.0374145	Mark2
chr19-15129029-15129529	-1.80735	0.00111161	0.0374145	Tle4
chr19-19040259-19040759	-1.80735	0.00111161	0.0374145	Rorb
chr19-24172799-24173299	-1.80735	0.00111161	0.0374145	Tjp2
chr19-4321024-4321524	-1.80735	0.00111161	0.0374145	Kdm2a
chr19-4579332-4579832	-1.80735	0.00111161	0.0374145	Pcx
chr19-32127157-32127657	-1.80735	0.00111161	0.0374145	Mir3084-1
chr19-36883104-36883604	-1.80735	0.00111161	0.0374145	Mir3084-1
chr19-37696748-37697248	-1.80735	0.00111161	0.0374145	Mir3084-1
chr19-5005007-5005507	-1.80735	0.00111161	0.0374145	Npas4
chr19-41588911-41589411	-1.80735	0.00111161	0.0374145	Mir3084-1
chr19-43607131-43607631	-1.80735	0.00111161	0.0374145	Mir3084-1
chr19-47903551-47904051	-1.80735	0.00111161	0.0374145	Mir3084-1
chr19-55422580-55423080	-1.80735	0.00111161	0.0374145	Mir3084-1
chr19-56356370-56356870	-1.80735	0.00111161	0.0374145	Mir3084-1
chr19-57655060-57655560	-1.80735	0.00111161	0.0374145	Mir3084-1
chr2-70261732-70262232	-1.80735	0.00111161	0.0374145	Myo3b
chr2-70701685-70702185	-1.80735	0.00111161	0.0374145	Gorasp2
chr2-72550003-72550503	-1.80735	0.00111161	0.0374145	Cdca7
chr2-74683535-74684035	-1.80735	0.00111161	0.0374145	Hoxd11
chr2-88955017-88955517	-1.80735	0.00111161	0.0374145	Olfr1212
chr2-91834059-91834559	-1.80735	0.00111161	0.0374145	Ambra1
chr2-103896047-103896547	-1.80735	0.00111161	0.0374145	Lincred1
chr2-106462124-106462624	-1.80735	0.00111161	0.0374145	Gm14015
chr2-109504592-109505092	-1.80735	0.00111161	0.0374145	Kif18a
chr2-114632378-114632878	-1.80735	0.00111161	0.0374145	Dph6
chr2-114812359-114812859	-1.80735	0.00111161	0.0374145	Dph6
chr2-119804761-119805261	-1.80735	0.00111161	0.0374145	Tyro3
chr2-18005091-18005591	-1.80735	0.00111161	0.0374145	H2al2a
chr2-128203435-128203935	-1.80735	0.00111161	0.0374145	Bcl2l11
chr2-129871212-129871712	-1.80735	0.00111161	0.0374145	Stk35
chr2-137006272-137006772	-1.80735	0.00111161	0.0374145	Slx4ip
chr2-143852217-143852717	-1.80735	0.00111161	0.0374145	Bfsp1
chr2-146684114-146684614	-1.80735	0.00111161	0.0374145	4933406D12Rik
chr2-20453118-20453618	-1.80735	0.00111161	0.0374145	Etl4
chr2-147856596-147857096	-1.80735	0.00111161	0.0374145	A530006G24Rik
chr2-153511633-153512133	-1.80735	0.00111161	0.0374145	Nol4l
chr2-21030635-21031135	-1.80735	0.00111161	0.0374145	Gm13375
chr2-155755723-155756223	-1.80735	0.00111161	0.0374145	Procr
chr2-156048802-156049302	-1.80735	0.00111161	0.0374145	Fer1l4
chr2-4338275-4338775	-1.80735	0.00111161	0.0374145	Frmd4a
chr2-162461413-162461913	-1.80735	0.00111161	0.0374145	Ptprt
chr2-24478620-24479120	-1.80735	0.00111161	0.0374145	Pax8
chr2-165635449-165635949	-1.80735	0.00111161	0.0374145	Eya2
chr2-166168929-166169429	-1.80735	0.00111161	0.0374145	Sulf2
chr2-170418724-170419224	-1.80735	0.00111161	0.0374145	Bcas1
chr2-173854755-173855255	-1.80735	0.00111161	0.0374145	Vapb
chr2-25482907-25483407	-1.80735	0.00111161	0.0374145	Lcn12
chr2-174855426-174855926	-1.80735	0.00111161	0.0374145	Edn3
chr2-178058156-178058656	-1.80735	0.00111161	0.0374145	Zfp931
chr2-180952785-180953285	-1.80735	0.00111161	0.0374145	Nkain4
chr2-27593236-27593736	-1.80735	0.00111161	0.0374145	Wdr5
chr2-28143639-28144139	-1.80735	0.00111161	0.0374145	Olfm1
chr2-28415454-28415954	-1.80735	0.00111161	0.0374145	Ppp1r26
chr2-29199834-29200334	-1.80735	0.00111161	0.0374145	Ntng2
chr2-30443226-30443726	-1.80735	0.00111161	0.0374145	Ptpa
chr2-34167555-34168055	-1.80735	0.00111161	0.0374145	Pbx3
chr2-35230362-35230862	-1.80735	0.00111161	0.0374145	Gsn
chr2-35489879-35490379	-1.80735	0.00111161	0.0374145	Ggta1
chr2-35633848-35634348	-1.80735	0.00111161	0.0374145	Dab2ip
chr2-35851321-35851821	-1.80735	0.00111161	0.0374145	Ttll11
chr2-6707995-6708495	-1.80735	0.00111161	0.0374145	Celf2
chr2-6849363-6849863	-1.80735	0.00111161	0.0374145	Celf2
chr2-45046881-45047381	-1.80735	0.00111161	0.0374145	Zeb2
chr2-45109872-45110372	-1.80735	0.00111161	0.0374145	Zeb2
chr2-45518134-45518634	-1.80735	0.00111161	0.0374145	1700019E08Rik
chr2-3414188-3414688	-1.80735	0.00111161	0.0374145	Meig1
chr2-57614337-57614837	-1.80735	0.00111161	0.0374145	Gpd2
chr2-59408169-59408669	-1.80735	0.00111161	0.0374145	5330411J11Rik
chr2-59707866-59708366	-1.80735	0.00111161	0.0374145	Tanc1
chr2-59993000-59993500	-1.80735	0.00111161	0.0374145	Baz2b
chr2-61803409-61803909	-1.80735	0.00111161	0.0374145	Tbr1
chr2-9884649-9885149	-1.80735	0.00111161	0.0374145	4930412O13Rik
chr3-100906857-100907357	-1.80735	0.00111161	0.0374145	Vtcn1
chr3-101100577-101101077	-1.80735	0.00111161	0.0374145	Ptgfrn
chr3-101385029-101385529	-1.80735	0.00111161	0.0374145	Igsf3
chr3-104322902-104323402	-1.80735	0.00111161	0.0374145	Magi3
chr3-105855782-105856282	-1.80735	0.00111161	0.0374145	Tmigd3
chr3-109368683-109369183	-1.80735	0.00111161	0.0374145	Vav3
chr3-110027521-110028021	-1.80735	0.00111161	0.0374145	Ntng1
chr3-110888758-110889258	-1.80735	0.00111161	0.0374145	Prmt6
chr3-115469400-115469900	-1.80735	0.00111161	0.0374145	S1pr1
chr3-120728239-120728739	-1.80735	0.00111161	0.0374145	6530403H02Rik
chr3-121240222-121240722	-1.80735	0.00111161	0.0374145	Tmem56
chr3-122291834-122292334	-1.80735	0.00111161	0.0374145	Mir760
chr3-130231608-130232108	-1.80735	0.00111161	0.0374145	Col25a1
chr3-130614391-130614891	-1.80735	0.00111161	0.0374145	Etnppl
chr3-134172319-134172819	-1.80735	0.00111161	0.0374145	Cxxc4
chr3-139591426-139591926	-1.80735	0.00111161	0.0374145	Stpg2
chr3-142766440-142766940	-1.80735	0.00111161	0.0374145	Gtf2b
chr3-143079926-143080426	-1.80735	0.00111161	0.0374145	A830019L24Rik
chr3-143864621-143865121	-1.80735	0.00111161	0.0374145	Gm6260
chr3-144586242-144586742	-1.80735	0.00111161	0.0374145	Selenof
chr3-145217641-145218141	-1.80735	0.00111161	0.0374145	Odf2l
chr3-146570677-146571177	-1.80735	0.00111161	0.0374145	Dnase2b
chr3-146601128-146601628	-1.80735	0.00111161	0.0374145	Dnase2b
chr3-149962977-149963477	-1.80735	0.00111161	0.0374145	Gm1653
chr3-150151598-150152098	-1.80735	0.00111161	0.0374145	Gm1653
chr3-153876389-153876889	-1.80735	0.00111161	0.0374145	Msh4
chr3-153968429-153968929	-1.80735	0.00111161	0.0374145	Slc44a5
chr3-156628778-156629278	-1.80735	0.00111161	0.0374145	Negr1
chr3-29032845-29033345	-1.80735	0.00111161	0.0374145	Egfem1
chr3-31134646-31135146	-1.80735	0.00111161	0.0374145	Skil
chr3-34655859-34656359	-1.80735	0.00111161	0.0374145	Sox2ot
chr3-38443765-38444265	-1.80735	0.00111161	0.0374145	Ankrd50
chr3-38612310-38612810	-1.80735	0.00111161	0.0374145	Ankrd50
chr3-41118096-41118596	-1.80735	0.00111161	0.0374145	Pgrmc2
chr3-50381457-50381957	-1.80735	0.00111161	0.0374145	Slc7a11
chr3-51539812-51540312	-1.80735	0.00111161	0.0374145	Setd7
chr3-52258896-52259396	-1.80735	0.00111161	0.0374145	Foxo1
chr3-56789197-56789697	-1.80735	0.00111161	0.0374145	Tm4sf1
chr3-61244099-61244599	-1.80735	0.00111161	0.0374145	Rap2b
chr3-65608215-65608715	-1.80735	0.00111161	0.0374145	Mir8120
chr3-69292633-69293133	-1.80735	0.00111161	0.0374145	Ppm1l
chr3-70372087-70372587	-1.80735	0.00111161	0.0374145	Otol1
chr3-80883591-80884091	-1.80735	0.00111161	0.0374145	Glrb
chr3-81080106-81080606	-1.80735	0.00111161	0.0374145	Pdgfc
chr3-17489622-17490122	-1.80735	0.00111161	0.0374145	Mir124-2hg
chr3-88614457-88614957	-1.80735	0.00111161	0.0374145	Arhgef2
chr4-106966861-106967361	-1.80735	0.00111161	0.0374145	Ssbp3
chr4-115096404-115096904	-1.80735	0.00111161	0.0374145	Pdzk1ip1
chr4-14248225-14248725	-1.80735	0.00111161	0.0374145	Gm2560
chr4-117101116-117101616	-1.80735	0.00111161	0.0374145	Ptch2
chr4-118686158-118686658	-1.80735	0.00111161	0.0374145	Olfr1342
chr4-120273608-120274108	-1.80735	0.00111161	0.0374145	Foxo6
chr4-16111111-16111611	-1.80735	0.00111161	0.0374145	Ripk2
chr4-122891523-122892023	-1.80735	0.00111161	0.0374145	Cap1
chr4-124444189-124444689	-1.80735	0.00111161	0.0374145	1700057H15Rik
chr4-128720151-128720651	-1.80735	0.00111161	0.0374145	Phc2
chr4-129106538-129107038	-1.80735	0.00111161	0.0374145	Tmem54
chr4-131212771-131213271	-1.80735	0.00111161	0.0374145	A930031H19Rik
chr4-133332435-133332935	-1.80735	0.00111161	0.0374145	Wdtc1
chr4-135509269-135509769	-1.80735	0.00111161	0.0374145	Stpg1
chr4-135839478-135839978	-1.80735	0.00111161	0.0374145	Srsf10
chr4-137025500-137026000	-1.80735	0.00111161	0.0374145	Zbtb40
chr4-137904768-137905268	-1.80735	0.00111161	0.0374145	Ece1
chr4-28808757-28809257	-1.80735	0.00111161	0.0374145	Epha7
chr4-139083025-139083525	-1.80735	0.00111161	0.0374145	Nbl1
chr4-140228366-140228866	-1.80735	0.00111161	0.0374145	Igsf21
chr4-140632196-140632696	-1.80735	0.00111161	0.0374145	Arhgef10l
chr4-31723391-31723891	-1.80735	0.00111161	0.0374145	Map3k7
chr4-32358042-32358542	-1.80735	0.00111161	0.0374145	Bach2
chr4-149255119-149255619	-1.80735	0.00111161	0.0374145	Kif1b
chr4-150481198-150481698	-1.80735	0.00111161	0.0374145	Rere
chr4-150704645-150705145	-1.80735	0.00111161	0.0374145	Slc45a1
chr4-151449904-151450404	-1.80735	0.00111161	0.0374145	Camta1
chr4-152276299-152276799	-1.80735	0.00111161	0.0374145	Gpr153
chr4-153341335-153341835	-1.80735	0.00111161	0.0374145	Ajap1
chr4-33310537-33311037	-1.80735	0.00111161	0.0374145	Rngtt
chr4-34553055-34553555	-1.80735	0.00111161	0.0374145	Akirin2
chr4-40220594-40221094	-1.80735	0.00111161	0.0374145	Ddx58
chr4-46586169-46586669	-1.80735	0.00111161	0.0374145	Coro2a
chr4-47846881-47847381	-1.80735	0.00111161	0.0374145	Nr4a3
chr4-49093124-49093624	-1.80735	0.00111161	0.0374145	Plppr1
chr4-54973049-54973549	-1.80735	0.00111161	0.0374145	Zfp462
chr4-8872834-8873334	-1.80735	0.00111161	0.0374145	Chd7
chr4-56707979-56708479	-1.80735	0.00111161	0.0374145	Actl7b
chr4-59832788-59833288	-1.80735	0.00111161	0.0374145	Snx30
chr4-62608261-62608761	-1.80735	0.00111161	0.0374145	Rgs3
chr4-62610106-62610606	-1.80735	0.00111161	0.0374145	Rgs3
chr4-67104012-67104512	-1.80735	0.00111161	0.0374145	Tlr4
chr4-71404816-71405316	-1.80735	0.00111161	0.0374145	Tle1
chr4-72799998-72800498	-1.80735	0.00111161	0.0374145	Aldoart1
chr4-82804004-82804504	-1.80735	0.00111161	0.0374145	Zdhhc21
chr4-84696471-84696971	-1.80735	0.00111161	0.0374145	Bnc2
chr4-89650855-89651355	-1.80735	0.00111161	0.0374145	Dmrta1
chr4-95461733-95462233	-1.80735	0.00111161	0.0374145	Fggy
chr4-98331238-98331738	-1.80735	0.00111161	0.0374145	Tm2d1
chr4-99291683-99292183	-1.80735	0.00111161	0.0374145	Atg4c
chr5-92710800-92711300	-1.80735	0.00111161	0.0374145	Shroom3
chr5-100595032-100595532	-1.80735	0.00111161	0.0374145	Plac8
chr5-100673129-100673629	-1.80735	0.00111161	0.0374145	Coq2
chr5-106433867-106434367	-1.80735	0.00111161	0.0374145	Barhl2
chr5-106816286-106816786	-1.80735	0.00111161	0.0374145	Hfm1
chr5-107346182-107346682	-1.80735	0.00111161	0.0374145	Brdt
chr5-107611166-107611666	-1.80735	0.00111161	0.0374145	Rpap2
chr5-110320001-110320501	-1.80735	0.00111161	0.0374145	Pole
chr5-4311148-4311648	-1.80735	0.00111161	0.0374145	Mterf1b
chr5-115531949-115532449	-1.80735	0.00111161	0.0374145	Pxn
chr5-122990344-122990844	-1.80735	0.00111161	0.0374145	A930024E05Rik
chr5-126699265-126699765	-1.80735	0.00111161	0.0374145	4933438B17Rik
chr5-24657028-24657528	-1.80735	0.00111161	0.0374145	1700022A21Rik
chr5-129700424-129700924	-1.80735	0.00111161	0.0374145	2014-09-01
chr5-24951671-24952171	-1.80735	0.00111161	0.0374145	Prkag2
chr5-132368674-132369174	-1.80735	0.00111161	0.0374145	Auts2
chr5-132752963-132753463	-1.80735	0.00111161	0.0374145	Auts2
chr5-137195267-137195767	-1.80735	0.00111161	0.0374145	Trim56
chr5-140322098-140322598	-1.80735	0.00111161	0.0374145	Mad1l1
chr5-140699790-140700290	-1.80735	0.00111161	0.0374145	Iqce
chr5-140743810-140744310	-1.80735	0.00111161	0.0374145	Amz1
chr5-28069212-28069712	-1.80735	0.00111161	0.0374145	Insig1
chr5-149612709-149613209	-1.80735	0.00111161	0.0374145	Wdr95
chr5-30587394-30587894	-1.80735	0.00111161	0.0374145	Gm9899
chr5-34300838-34301338	-1.80735	0.00111161	0.0374145	Zfyve28
chr5-38598452-38598952	-1.80735	0.00111161	0.0374145	Wdr1
chr5-9446071-9446571	-1.80735	0.00111161	0.0374145	9330182L06Rik
chr5-51040403-51040903	-1.80735	0.00111161	0.0374145	Ppargc1a
chr5-52770341-52770841	-1.80735	0.00111161	0.0374145	Pi4k2b
chr5-64883428-64883928	-1.80735	0.00111161	0.0374145	Tlr1
chr5-15746361-15746861	-1.80735	0.00111161	0.0374145	Speer4c
chr5-66537018-66537518	-1.80735	0.00111161	0.0374145	Apbb2
chr5-67424458-67424958	-1.80735	0.00111161	0.0374145	Bend4
chr5-17551267-17551767	-1.80735	0.00111161	0.0374145	Sema3c
chr5-75587708-75588208	-1.80735	0.00111161	0.0374145	Kit
chr5-76747819-76748319	-1.80735	0.00111161	0.0374145	C530008M17Rik
chr5-18414739-18415239	-1.80735	0.00111161	0.0374145	Gnai1
chr6-88559633-88560133	-1.80735	0.00111161	0.0374145	Kbtbd12
chr6-90567926-90568426	-1.80735	0.00111161	0.0374145	Aldh1l1
chr6-91167817-91168317	-1.80735	0.00111161	0.0374145	Hdac11
chr6-91590395-91590895	-1.80735	0.00111161	0.0374145	Lsm3
chr6-93822383-93822883	-1.80735	0.00111161	0.0374145	Magi1
chr6-97141539-97142039	-1.80735	0.00111161	0.0374145	Eogt
chr6-98938328-98938828	-1.80735	0.00111161	0.0374145	Foxp1
chr6-99275337-99275837	-1.80735	0.00111161	0.0374145	Foxp1
chr6-99853635-99854135	-1.80735	0.00111161	0.0374145	Prok2
chr6-101327795-101328295	-1.80735	0.00111161	0.0374145	Pdzrn3
chr6-106645460-106645960	-1.80735	0.00111161	0.0374145	Cntn4
chr6-108235848-108236348	-1.80735	0.00111161	0.0374145	Itpr1
chr6-112885373-112885873	-1.80735	0.00111161	0.0374145	Srgap3
chr6-115048978-115049478	-1.80735	0.00111161	0.0374145	Tamm41
chr6-117516459-117516959	-1.80735	0.00111161	0.0374145	6820426E19Rik
chr6-119452687-119453187	-1.80735	0.00111161	0.0374145	Wnt5b
chr6-127251492-127251992	-1.80735	0.00111161	0.0374145	9330179D12Rik
chr6-129534070-129534570	-1.80735	0.00111161	0.0374145	Gabarapl1
chr6-137897554-137898054	-1.80735	0.00111161	0.0374145	Dera
chr6-144297556-144298056	-1.80735	0.00111161	0.0374145	Sox5
chr6-145395466-145395966	-1.80735	0.00111161	0.0374145	Lmntd1
chr6-147344057-147344557	-1.80735	0.00111161	0.0374145	Pthlh
chr6-149058038-149058538	-1.80735	0.00111161	0.0374145	Dennd5b
chr6-30541305-30541805	-1.80735	0.00111161	0.0374145	Cpa2
chr6-31922274-31922774	-1.80735	0.00111161	0.0374145	1700012A03Rik
chr6-32210052-32210552	-1.80735	0.00111161	0.0374145	Plxna4
chr6-34034965-34035465	-1.80735	0.00111161	0.0374145	Lrguk
chr6-34170797-34171297	-1.80735	0.00111161	0.0374145	Slc35b4
chr6-6004654-6005154	-1.80735	0.00111161	0.0374145	Dync1i1
chr6-38635825-38636325	-1.80735	0.00111161	0.0374145	Klrg2
chr6-41662287-41662787	-1.80735	0.00111161	0.0374145	Trpv5
chr6-48573088-48573588	-1.80735	0.00111161	0.0374145	Rarres2
chr6-50929551-50930051	-1.80735	0.00111161	0.0374145	C530044C16Rik
chr6-51036488-51036988	-1.80735	0.00111161	0.0374145	C530044C16Rik
chr6-8258376-8258876	-1.80735	0.00111161	0.0374145	Rpa3
chr6-52225747-52226247	-1.80735	0.00111161	0.0374145	Hoxa9
chr6-55575073-55575573	-1.80735	0.00111161	0.0374145	Adcyap1r1
chr6-70785819-70786319	-1.80735	0.00111161	0.0374145	Rpia
chr6-70953969-70954469	-1.80735	0.00111161	0.0374145	Foxi3
chr6-71837921-71838421	-1.80735	0.00111161	0.0374145	Immt
chr6-72241660-72242160	-1.80735	0.00111161	0.0374145	Atoh8
chr7-82519457-82519957	-1.80735	0.00111161	0.0374145	Adamtsl3
chr7-4103369-4103869	-1.80735	0.00111161	0.0374145	9430041J12Rik
chr7-93795244-93795744	-1.80735	0.00111161	0.0374145	Prcp
chr7-95814818-95815318	-1.80735	0.00111161	0.0374145	Tenm4
chr7-96026600-96027100	-1.80735	0.00111161	0.0374145	Tenm4
chr7-18896511-18897011	-1.80735	0.00111161	0.0374145	Ccdc61
chr7-100199468-100199968	-1.80735	0.00111161	0.0374145	Kcne3
chr7-111744752-111745252	-1.80735	0.00111161	0.0374145	Galnt18
chr7-112268939-112269439	-1.80735	0.00111161	0.0374145	Mical2
chr7-112834194-112834694	-1.80735	0.00111161	0.0374145	Tead1
chr7-113017331-113017831	-1.80735	0.00111161	0.0374145	Rassf10
chr7-114253751-114254251	-1.80735	0.00111161	0.0374145	Copb1
chr7-115830244-115830744	-1.80735	0.00111161	0.0374145	Sox6
chr7-116240342-116240842	-1.80735	0.00111161	0.0374145	Plekha7
chr7-122378367-122378867	-1.80735	0.00111161	0.0374145	Prkcb
chr7-125461477-125461977	-1.80735	0.00111161	0.0374145	Kdm8
chr7-126705244-126705744	-1.80735	0.00111161	0.0374145	Coro1a
chr7-127770198-127770698	-1.80735	0.00111161	0.0374145	Orai3
chr7-4622868-4623368	-1.80735	0.00111161	0.0374145	Tmem86b
chr7-137846576-137847076	-1.80735	0.00111161	0.0374145	Tcerg1l
chr7-142540005-142540505	-1.80735	0.00111161	0.0374145	Mrpl23
chr7-142571445-142571945	-1.80735	0.00111161	0.0374145	H19
chr7-142574144-142574644	-1.80735	0.00111161	0.0374145	H19
chr7-30459224-30459724	-1.80735	0.00111161	0.0374145	Nphs1
chr7-35822919-35823419	-1.80735	0.00111161	0.0374145	E130304I02Rik
chr7-49932170-49932670	-1.80735	0.00111161	0.0374145	Slc6a5
chr7-67206514-67207014	-1.80735	0.00111161	0.0374145	1700112J16Rik
chr7-16173144-16173644	-1.80735	0.00111161	0.0374145	Meis3
chr7-69891776-69892276	-1.80735	0.00111161	0.0374145	Gm29683
chr7-74380050-74380550	-1.80735	0.00111161	0.0374145	Slco3a1
chr7-74576540-74577040	-1.80735	0.00111161	0.0374145	Slco3a1
chr8-84776015-84776515	-1.80735	0.00111161	0.0374145	Nfix
chr8-85311706-85312206	-1.80735	0.00111161	0.0374145	Orc6
chr8-87830163-87830663	-1.80735	0.00111161	0.0374145	Zfp423
chr8-88484878-88485378	-1.80735	0.00111161	0.0374145	Nkd1
chr8-88991116-88991616	-1.80735	0.00111161	0.0374145	Mir8110
chr8-91355369-91355869	-1.80735	0.00111161	0.0374145	Fto
chr8-95411513-95412013	-1.80735	0.00111161	0.0374145	Cfap20
chr8-105078907-105079407	-1.80735	0.00111161	0.0374145	Ces3b
chr8-106535399-106535899	-1.80735	0.00111161	0.0374145	Cdh3
chr8-106617990-106618490	-1.80735	0.00111161	0.0374145	Cdh1
chr8-107942155-107942655	-1.80735	0.00111161	0.0374145	Psmd7
chr8-12329972-12330472	-1.80735	0.00111161	0.0374145	Sox1ot
chr8-113110128-113110628	-1.80735	0.00111161	0.0374145	Gm10280
chr8-113714195-113714695	-1.80735	0.00111161	0.0374145	Adamts18
chr8-114885037-114885537	-1.80735	0.00111161	0.0374145	Wwox
chr8-118075924-118076424	-1.80735	0.00111161	0.0374145	Cdh13
chr8-121104536-121105036	-1.80735	0.00111161	0.0374145	Mthfsd
chr8-123268217-123268717	-1.80735	0.00111161	0.0374145	Zfp276
chr8-126907979-126908479	-1.80735	0.00111161	0.0374145	Tomm20
chr8-4868720-4869220	-1.80735	0.00111161	0.0374145	Shcbp1
chr8-41015574-41016074	-1.80735	0.00111161	0.0374145	Mtus1
chr8-45357833-45358333	-1.80735	0.00111161	0.0374145	Fam149a
chr8-47435296-47435796	-1.80735	0.00111161	0.0374145	Trappc11
chr8-48748479-48748979	-1.80735	0.00111161	0.0374145	Tenm3
chr8-57574338-57574838	-1.80735	0.00111161	0.0374145	Galnt7
chr8-63459887-63460387	-1.80735	0.00111161	0.0374145	Spock3
chr8-10230660-10231160	-1.80735	0.00111161	0.0374145	Myo16
chr8-70375749-70376249	-1.80735	0.00111161	0.0374145	Comp
chr8-70763299-70763799	-1.80735	0.00111161	0.0374145	Ifi30
chr8-72457034-72457534	-1.80735	0.00111161	0.0374145	1700030K09Rik
chr8-10754906-10755406	-1.80735	0.00111161	0.0374145	B930025P03Rik
chr8-78860720-78861220	-1.80735	0.00111161	0.0374145	Lsm6
chr8-82876387-82876887	-1.80735	0.00111161	0.0374145	Rnf150
chr8-83901219-83901719	-1.80735	0.00111161	0.0374145	Adgrl1
chr9-71974369-71974869	-1.80735	0.00111161	0.0374145	Tcf12
chr9-72663735-72664235	-1.80735	0.00111161	0.0374145	Nedd4
chr9-75517508-75518008	-1.80735	0.00111161	0.0374145	Tmod3
chr9-83737267-83737767	-1.80735	0.00111161	0.0374145	Elovl4
chr9-21181318-21181818	-1.80735	0.00111161	0.0374145	Pde4a
chr9-91394155-91394655	-1.80735	0.00111161	0.0374145	Zic4
chr9-94463453-94463953	-1.80735	0.00111161	0.0374145	1190002N15Rik
chr9-94738748-94739248	-1.80735	0.00111161	0.0374145	Slc9a9
chr9-96836921-96837421	-1.80735	0.00111161	0.0374145	Pxylp1
chr9-96956660-96957160	-1.80735	0.00111161	0.0374145	Spsb4
chr9-97788106-97788606	-1.80735	0.00111161	0.0374145	Clstn2
chr9-99380803-99381303	-1.80735	0.00111161	0.0374145	Mras
chr9-100608662-100609162	-1.80735	0.00111161	0.0374145	Stag1
chr9-107628710-107629210	-1.80735	0.00111161	0.0374145	Gnai2
chr9-107631353-107631853	-1.80735	0.00111161	0.0374145	Gnai2
chr9-107999235-107999735	-1.80735	0.00111161	0.0374145	Ip6k1
chr9-22055813-22056313	-1.80735	0.00111161	0.0374145	Zfp653
chr9-108753210-108753710	-1.80735	0.00111161	0.0374145	Prkar2a
chr9-108931374-108931874	-1.80735	0.00111161	0.0374145	Uqcrc1
chr9-116285723-116286223	-1.80735	0.00111161	0.0374145	Gm4668
chr9-117609159-117609659	-1.80735	0.00111161	0.0374145	Rbms3
chr9-7747588-7748088	-1.80735	0.00111161	0.0374145	Tmem123
chr9-119071494-119071994	-1.80735	0.00111161	0.0374145	Vill
chr9-119667698-119668198	-1.80735	0.00111161	0.0374145	Scn10a
chr9-120151887-120152387	-1.80735	0.00111161	0.0374145	Mobp
chr9-24776564-24777064	-1.80735	0.00111161	0.0374145	Tbx20
chr9-122243808-122244308	-1.80735	0.00111161	0.0374145	Ano10
chr9-123006036-123006536	-1.80735	0.00111161	0.0374145	Kif15
chr9-123525135-123525635	-1.80735	0.00111161	0.0374145	Limd1
chr9-27454142-27454642	-1.80735	0.00111161	0.0374145	Spata19
chr9-28664826-28665326	-1.80735	0.00111161	0.0374145	Opcml
chr9-37576306-37576806	-1.80735	0.00111161	0.0374145	Nrgn
chr9-43048797-43049297	-1.80735	0.00111161	0.0374145	Arhgef12
chr9-44243635-44244135	-1.80735	0.00111161	0.0374145	Ccdc153
chr9-45471645-45472145	-1.80735	0.00111161	0.0374145	Dscaml1
chr9-46903080-46903580	-1.80735	0.00111161	0.0374145	2900052N01Rik
chr9-14284360-14284860	-1.80735	0.00111161	0.0374145	Sesn3
chr9-55236733-55237233	-1.80735	0.00111161	0.0374145	Nrg4
chr9-55325051-55325551	-1.80735	0.00111161	0.0374145	Tmem266
chr9-55420276-55420776	-1.80735	0.00111161	0.0374145	Tmem266
chr9-56192020-56192520	-1.80735	0.00111161	0.0374145	Peak1
chr9-5411014-5411514	-1.80735	0.00111161	0.0374145	Casp12
chr9-58045596-58046096	-1.80735	0.00111161	0.0374145	Ccdc33
chr9-61393133-61393633	-1.80735	0.00111161	0.0374145	Tle3
chr9-63183137-63183637	-1.80735	0.00111161	0.0374145	Map2k5
chrX-42321332-42321832	-1.80735	0.00111161	0.0374145	Stag2
[truncated: 10,783 more rows]

## Sheet: scRNA-Seq E10.5 MPCs
Table S3 - Differentially expressed genes in Ptf1aenhΔ/enhΔ E10.5 mouse MPCs measured by scRNA-Seq, related to Figure 4. Significance was established at adjusted p value<0.05.
Mean	Mean expression	Log2 Fold Change	Unadjusted p-value	Adjusted p-value
Cpa1	1.44514	-4.37352	1.65211e-101	5.434e-99
Chst2	0.987461	-3.43266	4.74613e-60	9.15103e-58
Clps	0.774295	-3.25798	2.7717e-48	4.18864e-46
Ptf1a	0.410658	-2.81129	5.85654e-30	6.68303e-28
P2rx1	0.420063	-2.73526	1.00158e-28	1.08744e-26
Rhov	0.507837	-2.69938	3.27569e-30	3.7765e-28
Kirrel2	0.357367	-2.53563	3.05193e-24	2.86805e-22
Cda	1.24451	-2.2577	6.90027e-42	9.41046e-40
Matn4	0.250784	-2.22522	1.4002e-18	9.91043e-17
Gc	0.498433	-2.03346	1.1343e-19	8.62914e-18
Parm1	0.943574	-2.00343	1.23931e-28	1.31992e-26
Mnx1	0.269592	-1.9996	2.8266e-15	1.69945e-13
Cavin2	0.432602	-1.90332	1.39243e-16	8.94915e-15
Gm266	0.482759	-1.87148	4.67396e-17	3.07464e-15
Hist1h2ae	3.03762	-1.85168	8.70558e-67	1.80286e-64
Spon1	1.09091	-1.76784	1.28242e-26	1.28047e-24
Kcnk3	0.175549	-1.72369	1.38153e-11	6.49143e-10
Tesc	0.304075	-1.72143	1.92922e-12	9.67466e-11
Nkx2-2	0.442006	-1.6923	4.09542e-14	2.27856e-12
Ccdc30	0.473354	-1.67789	2.20112e-14	1.25587e-12
Fxyd1	0.159875	-1.51733	3.19373e-09	1.12313e-07
Gamt	1.02508	-1.48571	2.53371e-19	1.88897e-17
Nepn	9.58934	-1.47848	6.29886e-137	3.70738e-134
Aldh1b1	0.557994	-1.44355	1.85651e-12	9.35194e-11
Rbpjl	0.112853	-1.40823	1.04327e-08	3.40143e-07
Cpa2	0.112853	-1.40823	1.04327e-08	3.40143e-07
Hist1h3e	0.435737	-1.40427	1.72181e-10	7.13149e-09
Nuak2	0.125392	-1.38648	3.77818e-08	1.13579e-06
Tmem171	0.137931	-1.36705	8.41911e-08	2.42033e-06
Serpinb1a	0.106583	-1.35739	3.32842e-08	1.00599e-06
Hist1h4d	1.14107	-1.35594	3.31804e-18	2.29047e-16
Wfdc15b	0.15047	-1.3496	1.48216e-07	4.10274e-06
Fam181b	0.445141	-1.33596	8.94318e-10	3.37877e-08
Nkx6-1	0.470219	-1.32165	5.53721e-10	2.14265e-08
Hist1h2ab	0.322884	-1.32094	1.63506e-08	5.20935e-07
Ffar2	0.159875	-1.313	3.84666e-07	9.84375e-06
Hist1h2ap	9.76803	-1.26441	3.06548e-107	1.22433e-104
Hist2h2ac	0.479624	-1.21662	7.14359e-09	2.40623e-07
Cela1	0.128527	-1.1898	3.35076e-06	7.33298e-05
Hspb1	0.169279	-1.18741	4.38904e-06	9.33131e-05
Hist1h2bj	0.153605	-1.17358	5.91911e-06	0.000123495
Jag1	0.134796	-1.13456	1.28624e-05	0.000245759
Dap	2.67085	-1.12167	1.45187e-26	1.43684e-24
Abcc8	0.184953	-1.11524	1.28907e-05	0.000245759
Hist1h3c	0.586207	-1.09613	2.22254e-08	6.96209e-07
Lrrc7	0.115987	-1.08986	2.73357e-05	0.000473211
Chrna4	0.310345	-1.08715	2.91473e-06	6.50607e-05
Mgll	0.203762	-1.07075	2.03031e-05	0.0003668
Tmem54	0.266458	-1.06254	1.12317e-05	0.000218823
Vtn	2.61755	-1.04023	5.6393e-23	4.9657e-21
Rpl35	17.2602	-1.03359	7.8609e-131	4.39542e-128
Mgat4a	0.272727	-1.03044	1.53864e-05	0.000287737
Enox1	0.119122	-1.01068	8.69898e-05	0.00130403
Gcnt1	0.0940439	-1.00941	5.22041e-05	0.00084364
Xbp1	0.84953	-0.999962	4.04396e-09	1.39579e-07
Otud3	0.166144	-0.991087	0.000111949	0.00161327
Gprin3	0.115987	-0.984571	0.000141776	0.00198433
Eif3j1	2.04702	-0.984037	4.14284e-17	2.74138e-15
Stxbp3	0.238245	-0.98031	5.63714e-05	0.000895457
Lsm7	2.50784	-0.97918	5.05665e-20	3.8999e-18
Slirp	1.721	-0.977484	1.10709e-14	6.48196e-13
Nupr1	0.0658307	-0.974455	2.21528e-05	0.000397011
Ss18l2	1.02821	-0.966787	8.36352e-10	3.18127e-08
Hist1h4h	0.404389	-0.959008	8.97706e-06	0.000178631
Sema3f	0.366771	-0.9542	1.79561e-05	0.000328647
Susd6	0.147335	-0.94371	0.000265026	0.00333384
2010300C02Rik	0.219436	-0.942637	0.000130552	0.00184106
Rplp1	32.5078	-0.940911	1.30452e-205	4.8628e-202
Atp5e	8.9373	-0.934947	4.06952e-58	7.5849e-56
Mxra7	0.877743	-0.934916	2.20777e-08	6.93526e-07
Gm10076	12.7022	-0.932963	4.78256e-81	1.2438e-78
Fam46c	0.241379	-0.930938	0.000160604	0.00219295
Adamts9	0.347962	-0.926139	3.9779e-05	0.000663953
Pmp22	0.322884	-0.920778	7.28281e-05	0.00110959
Hist1h1d	0.489028	-0.91899	8.4293e-06	0.000168426
Rpl36	28.6708	-0.917396	1.64316e-173	1.83754e-170
Mrpl52	3.51724	-0.909756	1.17417e-23	1.06754e-21
Rps26	31.2602	-0.906165	8.5269e-185	1.58927e-181
Ndufs5	3.06583	-0.901543	1.10874e-20	8.79361e-19
Rpl26	30.9404	-0.896425	2.31634e-179	3.23796e-176
Sox3	0.0815047	-0.888523	0.000412208	0.00477609
Mid1ip1	0.432602	-0.887485	2.66555e-05	0.000464866
Noxa1	0.0689655	-0.879658	0.000270756	0.00338828
Rps18	33.8558	-0.869917	1.85852e-185	4.15676e-182
Cldn10	0.0564263	-0.869521	0.000120981	0.00171909
Myl4	0.0564263	-0.869521	0.000120981	0.00171909
Cndp1	0.0564263	-0.869521	0.000120981	0.00171909
Sec61g	6.99687	-0.867207	1.80153e-40	2.3984e-38
Eif2s3y	0.194357	-0.86136	0.000643817	0.00692956
Usmg5	4.11285	-0.856925	1.96397e-24	1.87718e-22
Cox7a1	0.181818	-0.854773	0.000707346	0.0074625
Rpl36a-ps1	0.354232	-0.853488	0.00015784	0.0021605
Nkain4	0.100313	-0.846445	0.000921993	0.00914065
Usp50	1.11599	-0.838669	2.84343e-08	8.7118e-07
Mest	3.0094	-0.837046	7.24706e-18	4.85292e-16
1110032F04Rik	0.0532915	-0.832776	0.000218267	0.00282941
Pnliprp1	0.0532915	-0.832776	0.000218267	0.00282941
Spock1	0.0971787	-0.817159	0.00146123	0.0129896
Rplp2	28.5204	-0.81683	1.25936e-139	9.38898e-137
Hist1h2ak	0.153605	-0.816653	0.00126022	0.0116375
Psmb10	0.435737	-0.81568	0.000124527	0.00176277
Rps17	24.3981	-0.811406	2.33446e-118	1.08776e-115
Rybp	0.479624	-0.811397	6.85906e-05	0.00106239
Rpl31	14.2069	-0.808937	1.05664e-69	2.2295e-67
Gm10073	0.793103	-0.807045	2.50983e-06	5.68166e-05
5330417C22Rik	0.0846395	-0.80474	0.00135087	0.0122521
Atp5l	5.38871	-0.802128	1.04826e-27	1.08544e-25
Snrpf	7.46082	-0.798496	4.68794e-37	5.95742e-35
Cops9	2.29781	-0.796328	3.55432e-13	1.8749e-11
Cox7b	5.33856	-0.79607	4.06292e-27	4.1684e-25
Pdx1	1.82759	-0.795726	6.08102e-11	2.69857e-09
Sesn1	0.30721	-0.795226	0.000607807	0.00661197
Cox7a2	6.11599	-0.794398	1.44482e-30	1.71134e-28
Pam16	0.708464	-0.792618	9.21936e-06	0.000182621
Cox7c	11.8119	-0.792299	2.82779e-56	5.18413e-54
Oraov1	0.351097	-0.791714	0.000468497	0.00528146
Nup85	0.351097	-0.791714	0.000468497	0.00528146
Cbfa2t3	0.0721003	-0.790707	0.00116483	0.010919
Rpl37	38.3041	-0.789958	1.63629e-175	2.03318e-172
Ddx18	2.12853	-0.784966	4.35394e-12	2.14494e-10
Cpne8	0.115987	-0.784484	0.00225692	0.01821
Atp5j2	8.41379	-0.783102	5.09941e-40	6.70902e-38
Emid1	0.260188	-0.782834	0.00106835	0.0102465
Ndufb4	2.4326	-0.779253	2.46188e-13	1.33001e-11
Rpl36al	3.57367	-0.778757	2.28195e-18	1.59494e-16
Anapc13	2.72727	-0.775941	1.59692e-14	9.25304e-13
Rps21	31.4169	-0.774468	3.45318e-139	2.41356e-136
Cox8a	10.9812	-0.771296	4.49179e-50	7.49727e-48
Rpl39	31.5956	-0.770365	1.27659e-138	8.39768e-136
Hist1h3f	0.147335	-0.769164	0.00267474	0.0207864
Uqcr10	4.52351	-0.76289	9.86483e-22	8.40083e-20
Rpl34	27.931	-0.760872	4.35987e-120	2.11985e-117
Igfbp5	1.60502	-0.758001	3.86231e-09	1.34137e-07
Cdc42bpa	0.244514	-0.757354	0.0016967	0.0145818
Man1a	0.134796	-0.756993	0.00297783	0.0226384
A930031H19Rik	0.0470219	-0.756352	0.000740327	0.00769431
Mrpl33	1.90909	-0.7549	2.0927e-10	8.60393e-09
Atp5k	6.76803	-0.753533	1.45379e-30	1.71134e-28
Serf1	3.32915	-0.752576	2.92495e-16	1.83762e-14
Uqcc2	3.94044	-0.75186	9.15326e-19	6.60393e-17
Rps27	27.2382	-0.748684	9.64757e-114	4.14957e-111
Hist1h2ac	0.188088	-0.746754	0.00343079	0.025442
Nrarp	0.122257	-0.743584	0.00483353	0.0329192
Rpp38	0.329154	-0.743267	0.000969525	0.00952741
Rps25	18.5831	-0.74093	6.55672e-77	1.52758e-74
Rpl41	49.4922	-0.73971	4.41408e-200	1.23407e-196
Rpl27	6.14107	-0.738446	5.11301e-27	5.19807e-25
Acta2	0.0564263	-0.737978	0.00145209	0.0129431
Gm42418	45.3542	-0.736512	4.83513e-182	7.72446e-179
Rpl36a	18.9154	-0.73346	7.58945e-77	1.7321e-74
Fxyd3	0.22884	-0.729764	0.00270058	0.0209581
Ptn	1.19122	-0.728976	5.88885e-07	1.48993e-05
Rps27l	6.91223	-0.728971	2.12516e-29	2.32996e-27
Hist2h2bb	0.109718	-0.728736	0.00515851	0.0346472
Hmga1	0.410658	-0.721632	0.000674936	0.00719524
Slc35c1	0.0658307	-0.721605	0.00310243	0.023379
Gpn2	0.141066	-0.720057	0.00566869	0.0373779
Ndufa2	4.38245	-0.719607	4.22785e-19	3.11053e-17
Rpl37a	38.7524	-0.717761	1.33969e-148	1.36198e-145
Tnnt2	0.0438871	-0.716566	0.00139063	0.0125049
Gm13344	0.0438871	-0.716566	0.00139063	0.0125049
Padi6	0.0438871	-0.716566	0.00139063	0.0125049
Ccbe1	0.0438871	-0.716566	0.00139063	0.0125049
Kcnj11	0.119122	-0.716497	0.00725446	0.0451205
Polr2i	1.89655	-0.709572	2.0614e-09	7.36507e-08
Smco4	1.84013	-0.706583	4.21494e-09	1.45033e-07
Psmg4	1.1442	-0.705525	1.82107e-06	4.2251e-05
Tomm7	5.15674	-0.702715	3.63272e-21	2.9653e-19
Rps28	22.1003	-0.701767	2.36849e-82	6.30637e-80
Rpl35a	28.4483	-0.7009	5.71193e-105	2.12922e-102
Tcf24	0.106583	-0.700032	0.00779095	0.0473769
Rpl30	28.5423	-0.7	3.96889e-105	1.53048e-102
Hsbp1l1	0.159875	-0.699886	0.00626869	0.0403121
Rps29	58.6207	-0.699652	3.14063e-213	1.75608e-209
Uqcr11	4.82759	-0.699053	8.55175e-20	6.55029e-18
Smim4	0.45768	-0.69733	0.000699914	0.00739805
Schip1	0.0846395	-0.693682	0.00573131	0.0376576
6430573F11Rik	0.0846395	-0.693682	0.00573131	0.0376576
Tmem238	0.605016	-0.692392	0.00022862	0.00294546
Galt	0.222571	-0.692174	0.00507035	0.0341165
Romo1	4.20376	-0.691314	3.85157e-17	2.56382e-15
Adamts1	0.890282	-0.689255	2.15204e-05	0.00038754
Slit3	0.115987	-0.688892	0.00709337	0.0444398
Rps12	35.8558	-0.687867	3.89048e-127	2.07177e-124
Fermt1	0.815047	-0.687071	4.79719e-05	0.000780888
Fjx1	0.846395	-0.68614	3.88278e-05	0.000651968
Proser2	0.231975	-0.68499	0.00439288	0.0305105
Tmsb15b2	0.178683	-0.682398	0.00666313	0.0424096
Smn1	1.45455	-0.678213	3.64828e-07	9.3575e-06
Ang	0.241379	-0.678199	0.00505682	0.0340516
Ndufa5	3.10972	-0.677538	6.88011e-13	3.57862e-11
Hist1h1e	1.98119	-0.677413	5.74116e-09	1.93968e-07
Reg1	0.0407524	-0.675652	0.00136855	0.0123622
Eif2s2	7.92476	-0.668353	1.62004e-28	1.70915e-26
Tmem258	2.51724	-0.667833	1.29772e-10	5.45578e-09
Srgap3	0.197492	-0.667091	0.0068877	0.0435417
Ndufc1	3.77429	-0.666522	1.07878e-14	6.34945e-13
Rpl23a	22.8621	-0.665319	4.54354e-77	1.08107e-74
2010107E04Rik	3.78997	-0.663727	1.22529e-14	7.13669e-13
Naa38	1.12853	-0.66249	7.55354e-06	0.000153305
Ate1	0.426332	-0.659524	0.00160146	0.0139915
Ccdc167	0.45768	-0.659476	0.00129695	0.0118637
Cox17	0.990596	-0.659071	2.61178e-05	0.000456368
Hspe1	15.8871	-0.655438	8.82925e-53	1.56726e-50
Rpl38	28.721	-0.654026	3.49568e-93	1.05655e-90
Nop10	4.09404	-0.653637	2.79476e-15	1.6894e-13
Snrpg	5.94671	-0.65268	4.37143e-21	3.54245e-19
Rps15a	30.6552	-0.652289	8.68965e-99	2.77647e-96
Lbh	0.360502	-0.646064	0.00314176	0.0235759
Ccl27a	0.329154	-0.645177	0.00386526	0.0279053
Rpl27-ps3	0.401254	-0.642895	0.00281232	0.0216301
1810022K09Rik	2.3605	-0.642334	1.93129e-09	6.9223e-08
Jam3	0.680251	-0.640316	0.000393783	0.00460636
Gng5	14.1379	-0.63938	3.74554e-45	5.30207e-43
Pin4	1.40439	-0.639153	2.15681e-06	4.9527e-05
Rps23	36.3323	-0.635795	3.46863e-111	1.43665e-108
Apobr	0.0376176	-0.633544	0.00238715	0.0190818
Srgn	0.0376176	-0.633544	0.00238715	0.0190818
Cldn1	0.0376176	-0.633544	0.00238715	0.0190818
Cox6c	7.279	-0.632001	7.74028e-24	7.09505e-22
Rps2	34.1129	-0.628449	2.4886e-102	8.43334e-100
Polr2f	4.96865	-0.627932	8.27993e-17	5.3834e-15
H2afj	1.90909	-0.626027	1.11163e-07	3.16319e-06
Rpl22l1	9.35423	-0.625631	1.68848e-29	1.86953e-27
Rps19	43.0658	-0.622223	3.35969e-126	1.70779e-123
Dynlt1f	0.990596	-0.620294	7.12788e-05	0.00109454
Rps15	25.9498	-0.618064	5.52687e-76	1.2119e-73
Smim22	0.661442	-0.617846	0.000719128	0.00752997
Snrpd2	7.74922	-0.617305	2.84515e-24	2.69638e-22
Fmc1	1.09091	-0.616398	3.9022e-05	0.000653268
Sec61b	5.90282	-0.616372	6.18667e-19	4.52193e-17
Uba52	4.12853	-0.614855	7.9983e-14	4.40616e-12
Wdr89	0.946708	-0.614703	0.000102752	0.00151394
Dnajc3	1.02821	-0.614094	6.08483e-05	0.000957274
Ndufa1	1.45768	-0.614009	3.36702e-06	7.35417e-05
1190007I07Rik	0.413793	-0.610929	0.0043436	0.0303022
Rpl27a	40.9436	-0.607344	8.95049e-115	4.00373e-112
Ubxn2a	0.351097	-0.60455	0.00676149	0.042865
Zfp608	0.564263	-0.602654	0.00176675	0.0150706
Rpl32	50.6144	-0.597601	4.16187e-137	2.58568e-134
Prkrip1	0.551724	-0.595246	0.00205206	0.0170239
Uqcrq	3.48903	-0.594195	2.35159e-11	1.0742e-09
Rpl22	16.768	-0.592799	3.27419e-46	4.69427e-44
Cdc42ep1	0.479624	-0.591183	0.00378176	0.0273908
Pax6	0.0344828	-0.590169	0.004211	0.0295245
Prss2	0.0344828	-0.590169	0.004211	0.0295245
Gm49016	0.0344828	-0.590169	0.004211	0.0295245
Hist1h2ai	0.0344828	-0.590169	0.004211	0.0295245
Mgst1	1.38871	-0.589407	1.23288e-05	0.00023649
Sigmar1	0.912226	-0.586397	0.000256479	0.00324824
Zfp593	0.366771	-0.584301	0.00807652	0.0487424
Tnfaip8	1.62696	-0.584229	3.76249e-06	8.10712e-05
Ndufb2	1.65517	-0.581826	3.01968e-06	6.66426e-05
Atox1	3.07837	-0.577398	8.60957e-10	3.26376e-08
Snhg9	0.636364	-0.576998	0.00160898	0.0140463
Fau	33.7273	-0.576153	5.40787e-86	1.47503e-83
Ndufa4	8.44828	-0.573418	5.60763e-23	4.9657e-21
AY036118	2.37931	-0.572616	7.3612e-08	2.14376e-06
Rpl28	41.8182	-0.571955	1.17204e-104	4.0959e-102
Ndufaf8	0.874608	-0.570894	0.000483865	0.00540566
Reep5	0.934169	-0.569803	0.000378055	0.00446912
Rps13	35.8746	-0.569614	2.32571e-89	6.66882e-87
Hcfc1r1	0.652038	-0.564924	0.00183397	0.0155491
Dpm3	1.24138	-0.564883	6.19556e-05	0.000973104
Elob	8.12226	-0.559375	3.05028e-21	2.50818e-19
Srp19	2.03448	-0.558993	9.76102e-07	2.38335e-05
Tcof1	1.09718	-0.557336	0.00020173	0.00265406
Ncaph	0.479624	-0.555748	0.00636154	0.0408857
Minos1	3.47962	-0.553613	4.69718e-10	1.83666e-08
Snrpe	10.511	-0.551013	3.79859e-26	3.72628e-24
Ssr4	2.18182	-0.547967	7.04947e-07	1.76363e-05
Gadd45gip1	1.69592	-0.547567	9.08268e-06	0.000180411
Ndufa11	3.60188	-0.544072	5.20226e-10	2.02003e-08
Mak16	0.862069	-0.544023	0.000878745	0.00878981
Ndufb7	4.17241	-0.542524	2.61093e-11	1.18211e-09
Tmem256	2.55799	-0.539855	1.43851e-07	4.00169e-06
Usp16	0.504702	-0.539586	0.00625191	0.0402273
Ndufa13	5.15361	-0.531732	5.57441e-13	2.91302e-11
Cox6b1	6.47962	-0.531254	8.29773e-16	5.12672e-14
Nars	1.58307	-0.530472	2.8873e-05	0.000498283
Atpif1	12.2727	-0.530007	4.68405e-28	4.89549e-26
Aplp1	0.510972	-0.527433	0.00822959	0.0492674
Cycs	2.6489	-0.526356	1.63888e-07	4.50269e-06
Zcchc7	0.539185	-0.523454	0.00803205	0.0485264
Sem1	7.2069	-0.522663	6.46524e-17	4.22812e-15
1810037I17Rik	1.9279	-0.521185	7.14766e-06	0.000146396
D10Wsu102e	0.890282	-0.520234	0.00131128	0.0119804
Fam98b	0.811912	-0.51994	0.0018736	0.0158333
Arg1	2.12226	-0.519918	2.98057e-06	6.63978e-05
Wfdc2	3.53918	-0.519341	3.62285e-09	1.26607e-07
Prox1	1.31975	-0.518957	0.000154723	0.00213087
Ubl5	4.16614	-0.515132	2.38391e-10	9.72966e-09
Rps14	43.0658	-0.514626	3.12092e-88	8.7253e-86
Chchd4	0.887147	-0.513594	0.00158341	0.0138446
Hist1h1b	3.93417	-0.51116	9.66909e-10	3.60432e-08
Cox6a1	3.96238	-0.510637	9.21734e-10	3.45898e-08
Mycbp	0.670846	-0.508702	0.00519173	0.0348076
Mecom	0.777429	-0.507706	0.00285123	0.0218692
1500011K16Rik	0.62069	-0.504302	0.00719506	0.0447759
Mpp6	1.34483	-0.498604	0.000261869	0.00329784
Slc25a5	4.26646	-0.497566	6.53923e-10	2.50439e-08
Rpl23	47.8683	-0.496232	2.65363e-91	7.80934e-89
2310033P09Rik	1.01254	-0.492695	0.00145259	0.0129431
Metap2	3.85893	-0.491779	5.72997e-09	1.93968e-07
Capns1	1.9185	-0.491042	2.53106e-05	0.000444346
Bola2	2.2069	-0.49011	7.93473e-06	0.000159594
Trmt6	0.943574	-0.489903	0.0018201	0.015455
Cox5b	5.71473	-0.489311	2.36954e-12	1.18297e-10
Ndufa3	2.6395	-0.489079	1.18547e-06	2.85713e-05
Sars	1.61755	-0.488722	0.000109621	0.0015875
Mrps28	1	-0.487169	0.00165448	0.0143427
Ndufs6	3.84013	-0.486833	8.87438e-09	2.93616e-07
Lars2	0.815047	-0.482592	0.00361722	0.0265255
Dbi	5.47335	-0.48179	1.48984e-11	6.91321e-10
Lsm5	2.04389	-0.48148	2.22451e-05	0.000398028
Rps8	78.6959	-0.481008	2.20877e-140	1.86612e-137
Cenpw	1.0815	-0.477946	0.0014232	0.0127325
Rps20	46.3009	-0.473576	6.67246e-81	1.69587e-78
Ndufb3	1.82445	-0.472491	6.94258e-05	0.00107236
Tmsb10	22.047	-0.471999	2.61142e-39	3.39575e-37
Uqcrh	6.67085	-0.471699	3.1895e-13	1.69043e-11
Atic	1.0094	-0.468453	0.00213788	0.0175536
Taf1d	2	-0.466237	4.4355e-05	0.000731596
Atp5g1	7.47962	-0.46521	3.13828e-14	1.75477e-12
Txn1	7.65831	-0.464542	1.7361e-14	1.00076e-12
Rps24	46.1285	-0.464255	1.39248e-77	3.38525e-75
Serf2	10.0345	-0.46126	3.21278e-18	2.23159e-16
Pole3	0.918495	-0.458076	0.00418561	0.0294388
Cebpz	1.67712	-0.45642	0.00020979	0.00274717
Gtf2h5	2.5768	-0.454725	7.25117e-06	0.000147974
Rps16	41.3448	-0.450884	5.51836e-66	1.102e-63
Hells	1.31034	-0.447284	0.00116841	0.0109433
Gm8186	0.789969	-0.446125	0.00837286	0.0498582
Ndufa7	5.78683	-0.445814	1.18231e-10	5.00824e-09
Bola3	1.11912	-0.443486	0.00248645	0.0196554
Rpl24	28.5799	-0.441523	1.94021e-44	2.67869e-42
Flrt2	2.06897	-0.440334	8.3915e-05	0.00126302
Pa2g4	3.26019	-0.436879	1.49943e-06	3.53757e-05
Timm8b	3.52351	-0.436833	6.8585e-07	1.7197e-05
Ptrh2	1.19749	-0.432707	0.00245061	0.0194864
Tgs1	1.15987	-0.432602	0.00295046	0.0224915
Ndufb11	3.41379	-0.427247	1.61836e-06	3.79414e-05
2410015M20Rik	2.55799	-0.424369	3.37329e-05	0.000568982
Tbca	5.70533	-0.422646	1.39166e-09	5.1194e-08
Rtn1	1.17241	-0.422116	0.00368414	0.0268928
Ccdc59	1.33856	-0.419076	0.00218793	0.0178726
Uqcrb	4.86207	-0.41763	2.87904e-08	8.7968e-07
Atp5j	7.55486	-0.414464	8.92548e-12	4.30231e-10
Ost4	1.98433	-0.411476	0.000306634	0.00375584
Xrn2	1.89028	-0.410317	0.00047839	0.00537132
Gm1673	2.77116	-0.408861	3.2506e-05	0.000551615
Tcea1	1.23824	-0.407828	0.0040181	0.0287121
Snrpd3	5.31348	-0.404261	2.08183e-08	6.55807e-07
Rpl11	38.4075	-0.401744	1.95477e-49	3.12289e-47
Krtcap2	2.80564	-0.399957	4.22268e-05	0.000699589
Fcf1	1.2884	-0.39924	0.00410171	0.0291638
Ndufb10	2.50784	-0.398419	0.000112379	0.00161327
Mrps21	2.28527	-0.397728	0.000211277	0.0027634
Mif	39.7931	-0.39552	1.22804e-49	1.99032e-47
Polr2k	1.87461	-0.393194	0.000839058	0.00850697
Ccnd1	7.75862	-0.385967	1.16275e-10	4.96298e-09
Fdps	1.47962	-0.38259	0.0031068	0.0233962
Rpl21	26.3166	-0.380218	4.19383e-31	5.04297e-29
Ndufv3	1.96238	-0.378853	0.00095494	0.00941774
Rps10	46.069	-0.378502	1.22052e-52	2.13267e-50
Timm13	4.38558	-0.376821	1.78983e-06	4.16127e-05
Nop58	3.51411	-0.375557	1.73114e-05	0.000318935
Hmgb2	17.3417	-0.374236	1.64579e-20	1.28705e-18
Dhx15	2.02194	-0.374176	0.00098294	0.0095751
Gpc3	6.06583	-0.372294	3.33948e-08	1.00661e-06
Dad1	3.09718	-0.3719	6.49612e-05	0.00101603
Ybx3	1.86207	-0.369192	0.00168845	0.0145578
Sec62	2.75549	-0.368955	0.000175256	0.00236701
Mrpl57	1.37618	-0.365431	0.00640266	0.0411027
Mrto4	1.99373	-0.363842	0.00139252	0.0125081
Srm	1.84639	-0.36185	0.00214756	0.0176201
Tma7	7.85893	-0.360589	1.39959e-09	5.13167e-08
Chchd1	2.96865	-0.358412	0.000156622	0.00215173
Gcsh	1.97806	-0.356929	0.00176464	0.0150641
Ndufa12	4.30721	-0.356141	7.21709e-06	0.000147548
Otub1	1.4326	-0.355057	0.00751109	0.046076
Polr2j	2.57367	-0.354516	0.000482197	0.00539241
Rwdd1	2.32288	-0.348918	0.000976234	0.00955368
Rpl6	46.0596	-0.346839	1.333e-44	1.86337e-42
Trmt112	2.17555	-0.346259	0.00149942	0.013224
Rpl10	14.5831	-0.344565	3.86764e-15	2.31293e-13
Mrpl54	2.6395	-0.341954	0.000647128	0.00695849
Nmt1	1.70219	-0.341345	0.00509313	0.0342492
Rpl12	31.9185	-0.340355	2.27534e-30	2.65053e-28
Mrpl23	2.90909	-0.334899	0.000494251	0.00548171
Mrps36	1.9906	-0.332132	0.00355867	0.0261648
Rps27a	55.0063	-0.329148	6.85856e-48	1.02266e-45
Arpp19	4.65517	-0.320154	2.86881e-05	0.000495857
Llph	2.81505	-0.318123	0.00108083	0.0103131
Banf1	3.60815	-0.31811	0.000243171	0.00310787
Rps11	41.4107	-0.316204	7.35863e-34	9.14351e-32
Pdap1	9.19749	-0.305789	2.72474e-08	8.37109e-07
Rbx1	6.02508	-0.302678	7.08192e-06	0.000145316
Mrpl21	2.12853	-0.300139	0.0069042	0.0435482
Eloc	2.44514	-0.298721	0.00391298	0.0281528
Rpl17	32.4201	-0.297505	5.21381e-24	4.85883e-22
Ndufb6	2.17868	-0.297329	0.00675382	0.0428649
Id3	3.87147	-0.296011	0.000397567	0.00463607
Magoh	3.81818	-0.295812	0.00045137	0.00512975
Nol7	2.75862	-0.295175	0.00248703	0.0196554
Lyar	2.75862	-0.288309	0.00311697	0.023457
Mrps24	2.26332	-0.285604	0.00788115	0.0478734
Taldo1	3.721	-0.285453	0.00081975	0.00834146
Hmgb1	22.7555	-0.284075	5.99138e-16	3.74311e-14
Sox9	5.58621	-0.283329	5.43019e-05	0.000869997
Sms	3.26019	-0.2827	0.00174431	0.014902
Hint1	8.96552	-0.279332	5.21513e-07	1.32547e-05
Son	5.30094	-0.277828	0.000108806	0.00158023
Rtf1	2.85893	-0.277763	0.00408933	0.0291466
Erh	2.68966	-0.275369	0.00535173	0.0356028
Atp5h	7.96238	-0.273157	3.55157e-06	7.72707e-05
Bex2	7.15047	-0.270567	1.31366e-05	0.000249418
Lsm3	3.09404	-0.264677	0.00428326	0.0299373
Hmgn2	5.30408	-0.264623	0.000220199	0.0028501
Eif4a1	9.73041	-0.262037	9.19546e-07	2.26504e-05
Dstn	5.72727	-0.260045	0.000163148	0.00221956
Snu13	4.23824	-0.2579	0.00129054	0.0118296
Nme1	8.17241	-0.254327	1.21005e-05	0.000233257
Rpl7a	18.0408	-0.252511	1.38301e-10	5.77098e-09
Top1	6.94357	-0.25191	6.08622e-05	0.000957274
Psmb3	4.28527	-0.250868	0.0016602	0.0143812
Rpl18a	35.4044	-0.248803	9.34471e-19	6.69884e-17
Rps6	23.7304	-0.245461	8.93838e-13	4.58523e-11
St13	4.22257	-0.245233	0.00223542	0.0181033
Rbm8a	4.25705	-0.24522	0.00212485	0.0174722
Ranbp1	10.627	-0.242274	2.05034e-06	4.71789e-05
Ppib	7.08464	-0.239155	0.000122697	0.00174126
Fbl	4.16614	-0.238201	0.00302783	0.0229717
Eif3c	5.44828	-0.234978	0.000878491	0.00878981
Rpl18	36.0972	-0.228948	1.97292e-16	1.25359e-14
Pdcd5	4.83699	-0.226398	0.0025958	0.0202433
Rbm39	6.90596	-0.22591	0.000336522	0.00405094
Snrpd1	7.38245	-0.201811	0.000967595	0.0095198
Rpl10a	27.4514	-0.201162	2.87248e-10	1.15967e-08
H19	9.9906	-0.196332	0.000197438	0.00260371
Sub1	10.1411	-0.190327	0.000272038	0.00339911
Mrfap1	5.83699	-0.190124	0.00568799	0.0374831
Rps7	32.8903	-0.189873	7.53953e-11	3.30645e-09
Rpl5	24.3072	-0.189596	2.30918e-08	7.2133e-07
Ptma	73.2194	-0.186865	1.12852e-21	9.4889e-20
Prdx1	9.98746	-0.184125	0.000487061	0.00543593
Hnrnpa3	7.11599	-0.165766	0.00794925	0.0481302
Atp5g2	9.89969	-0.160139	0.00244025	0.019423
Atp5b	10.3918	-0.156857	0.00245171	0.0194864
Rpl13	69.3981	-0.14737	2.13396e-13	1.15845e-11
Serbp1	16.185	-0.140254	0.000727786	0.00759219
Rpl29	21.2226	-0.135986	0.000180306	0.00241929
Npm1	34.0219	-0.12919	6.85332e-06	0.000140884
Eif1	17.5486	-0.126646	0.0015592	0.013665
Rpl14	31.0972	-0.101286	0.000775159	0.00799686
Rpl9	27.7367	-0.094032	0.0032784	0.0244742
Ppia	46.8809	-0.089252	0.000288901	0.00357782
Rpl8	38.721	-0.0868615	0.0013442	0.0122114
Rps5	40.5799	-0.0853439	0.0012726	0.0117036
Rpl15	41.6614	-0.075942	0.00377187	0.0273546
Rps9	38.7618	-0.0751553	0.00571155	0.037594
Hmgn1	17.2821	0.110825	0.00408423	0.0291288
H2afz	32.2038	0.118027	3.04899e-05	0.000522959
Ywhae	11.3103	0.141928	0.00296224	0.0225659
Oaz1	13.2759	0.141939	0.00124317	0.0115086
Rpl3	29.4107	0.143231	1.38762e-06	3.28766e-05
Sumo2	12.5392	0.144048	0.00148682	0.0131857
Fabp5	10.8276	0.148382	0.00225684	0.01821
Gapdh	32.8621	0.152846	5.19358e-08	1.5365e-06
Tpt1	59.953	0.158139	2.82689e-14	1.5886e-12
Calm2	8.96865	0.160795	0.00259042	0.0202154
Ldha	14.0502	0.165951	0.000108593	0.00157919
Epcam	8.20376	0.172036	0.00200268	0.0167039
Gnas	15.1317	0.174573	2.34652e-05	0.000415208
Pkm	14.4357	0.175989	3.12226e-05	0.000532259
Prrc2c	5.73041	0.179188	0.00703382	0.0441162
Srsf3	9.60815	0.181933	0.000433111	0.00495243
Atp5a1	6.29154	0.188838	0.0028664	0.0219554
Chchd2	17.6677	0.196028	2.98587e-07	7.74734e-06
Tpr	5.04702	0.198998	0.00478813	0.0326674
Snrpb	6.64263	0.200365	0.00121678	0.0112923
Actb	36.9592	0.201996	2.55548e-14	1.44333e-12
Aes	5.94671	0.203681	0.00184252	0.015598
H2afy	6.33229	0.204066	0.00127138	0.011702
Gpx4	6.48903	0.204346	0.00106585	0.0102312
Dnaja1	8.40439	0.207274	0.000168265	0.00228363
Pebp1	9.85266	0.209845	3.91736e-05	0.000654825
Calr	8.11599	0.212508	0.000151364	0.00209671
Tubb5	25.3386	0.216661	1.30859e-11	6.17467e-10
Hmga2	7.90282	0.216815	0.000133938	0.00188643
Hnrnpk	8.08777	0.221357	8.27493e-05	0.00124715
Pnn	3.6489	0.223192	0.006543	0.0417884
Eif3h	4.51097	0.225786	0.00238508	0.0190818
Smarca5	3.82132	0.226598	0.00504266	0.0340516
Tuba1b	12.5392	0.228401	4.81298e-07	1.22885e-05
Ssrp1	3.85266	0.229286	0.004358	0.0303837
Srsf2	5.33542	0.231952	0.000772015	0.00797178
Eif3f	4.61755	0.233466	0.00156387	0.0136931
Srsf6	3.12226	0.235265	0.00805359	0.0486303
Tubb4b	7.25705	0.235908	6.72926e-05	0.00104518
Ftl1	34.674	0.236302	5.9402e-18	4.00176e-16
Arf1	3.79624	0.238478	0.00308395	0.0232554
Smc1a	2.97492	0.240223	0.00808937	0.0487501
Top2a	5.43887	0.243134	0.000350296	0.00417628
Tmed9	3.40439	0.246202	0.00399487	0.0286193
Csde1	3.03762	0.246711	0.00592887	0.0387282
Sparc	4.73981	0.251285	0.000536158	0.00588983
Fubp1	4.45455	0.253655	0.000718494	0.00752997
Hnrnpm	5.4232	0.25379	0.000193486	0.00255763
H2afv	12.1223	0.255054	3.1973e-08	9.68982e-07
Ccar1	2.66771	0.256863	0.00710354	0.0444786
Tomm22	2.84013	0.259426	0.00493248	0.0334658
Cldn7	3.09091	0.260586	0.00346245	0.025575
Pabpc1	7.87147	0.263615	3.79746e-06	8.16672e-05
Ktn1	3.05016	0.265322	0.00324728	0.0242743
Sae1	2.41379	0.265606	0.00812746	0.0488652
Prdx2	15.4295	0.266494	7.15362e-11	3.14957e-09
Selenow	5.73668	0.267391	5.5734e-05	0.00088871
Hmgb3	5.10031	0.267781	0.000134272	0.00188877
Pdia3	3.68652	0.269943	0.000963308	0.00949134
Srrm2	7.82759	0.271153	1.9652e-06	4.54067e-05
Ubb	19.5204	0.273462	6.19839e-14	3.43151e-12
Marcks	5.68652	0.277413	3.07802e-05	0.000525519
Pcbd1	2.27586	0.27887	0.00643135	0.0412632
Acin1	3.51097	0.280823	0.000800697	0.0081923
Akr1a1	3.19122	0.280906	0.00138725	0.0125049
H3f3b	25.4639	0.281359	1.19256e-18	8.49451e-17
Pafah1b3	3.48903	0.281623	0.000858112	0.00866872
Mdk	29.7837	0.282714	9.91603e-22	8.40083e-20
Ppp2ca	2.97179	0.284338	0.00165318	0.0143427
Phip	2.09718	0.284611	0.00734307	0.0455276
Srsf5	3.03762	0.287313	0.00132468	0.012093
Eef2	9.16928	0.288128	4.94972e-08	1.46824e-06
Acer2	3.3605	0.289515	0.000764126	0.00791957
Psmd8	2.86834	0.28989	0.00170926	0.0146585
Sf3b2	4.61129	0.291077	8.23834e-05	0.00124331
Trim28	3.68966	0.291793	0.000359936	0.004273
Gabarap	3.34169	0.293295	0.000658762	0.0070497
Ezh2	2.94044	0.293405	0.00123817	0.0114718
Eif3a	6.279	0.294112	3.68669e-06	7.95912e-05
Gdi2	2.89028	0.294939	0.0014122	0.0126462
Tubb2b	2.46082	0.295907	0.00282933	0.0217161
Fth1	14.116	0.296004	4.4664e-12	2.18112e-10
Paics	2.279	0.298314	0.00358098	0.0262942
Arl6ip1	4.61755	0.299153	4.76161e-05	0.000776225
Kcnq1ot1	7.61755	0.299762	2.27078e-07	6.04623e-06
Aprt	4.16928	0.303247	8.96466e-05	0.00133491
Eif4g1	3.19749	0.303488	0.000559652	0.00612986
Mcm7	2.91223	0.305939	0.000817475	0.00832588
Aamp	2.11285	0.307067	0.00365367	0.0267227
Cd63	2.96552	0.307464	0.000715512	0.00752997
Hspa4	2.82759	0.30778	0.000874949	0.00877539
Tmpo	2.80251	0.311818	0.000825631	0.00838683
Parp1	3.16614	0.312104	0.000412564	0.00477609
H3f3a	25.7994	0.312845	6.00385e-23	5.24539e-21
Laptm4a	2.279	0.313552	0.00218131	0.0178315
Ywhaz	4.55486	0.315107	2.08119e-05	0.000375387
Pnisr	2.33229	0.315304	0.00190495	0.0160053
Thoc3	1.74922	0.315419	0.0065051	0.041617
Dynll2	2.45455	0.316545	0.00133956	0.0121791
H2afy2	1.72727	0.317393	0.00618868	0.0399585
Zfp644	1.62382	0.318385	0.00816503	0.0490648
Malat1	109.273	0.31882	2.62752e-95	8.1621e-93
Fkbp4	7.51411	0.318868	4.2016e-08	1.25632e-06
Ube3a	1.66458	0.318912	0.00692227	0.0435482
Tmem59	1.78056	0.319547	0.00539099	0.0357648
Raly	3.19749	0.32	0.000270006	0.00338506
Sumo3	2.67712	0.320031	0.000801845	0.00819655
Actg1	26.6364	0.320393	9.36319e-25	9.0266e-23
Ptprf	3.09404	0.320621	0.0003123	0.00381689
Vcp	5.09718	0.321875	4.63184e-06	9.79166e-05
Tsn	4.05643	0.322386	3.89894e-05	0.000653268
Echs1	2.0721	0.323098	0.00256082	0.0200263
0610012G03Rik	2.18809	0.32341	0.00200304	0.0167039
Ddx5	6.48903	0.323438	2.20518e-07	5.88556e-06
Pgrmc1	1.57053	0.326806	0.00715343	0.0446162
Eif3b	1.93103	0.328688	0.00307289	0.0232347
Hipk2	1.62382	0.328865	0.00623703	0.0401828
Psmd2	2.55799	0.329566	0.000690907	0.00733056
Sec11a	2.57053	0.330664	0.000626647	0.00679708
Bsg	8.54232	0.331252	1.34873e-09	4.99432e-08
Actn4	1.79937	0.331475	0.00377573	0.0273649
Tcf7l2	1.60815	0.332003	0.00598847	0.039077
Caprin1	2.83699	0.336376	0.000283905	0.00351986
Ivns1abp	1.36677	0.337096	0.00836511	0.0498386
Stmn1	19.8621	0.337333	9.52876e-21	7.65239e-19
Cenpe	1.8558	0.338155	0.00254151	0.0199591
Atxn7l3b	6.89342	0.338664	2.50953e-08	7.79763e-07
Atxn10	3.33542	0.340343	7.11685e-05	0.00109454
Zfp706	3.13793	0.340711	0.000123623	0.00175219
Nt5dc2	3.26646	0.34115	8.83084e-05	0.00132026
Pgam1	7.47022	0.341453	4.78202e-09	1.64041e-07
Nisch	3.279	0.341976	7.99535e-05	0.00121119
Dhx9	1.68966	0.342516	0.00371577	0.0270896
Snf8	1.40439	0.342732	0.0069494	0.0436804
Cenpf	4.40439	0.343063	5.42838e-06	0.00011404
Ppp1cc	2.52351	0.343743	0.000425201	0.00488697
Arid1a	1.82445	0.34388	0.00233064	0.0187103
Rnf187	2.31975	0.343943	0.000734173	0.00764455
Ppp4r2	1.56426	0.347604	0.00401734	0.0287121
Itm2b	2.46395	0.349226	0.000414145	0.00478943
Ube2d2a	1.88088	0.350121	0.00177876	0.0151384
Chd4	5.72414	0.351068	1.29558e-07	3.62212e-06
Rad21	1.46708	0.351527	0.00466718	0.0320203
Hnrnph1	3.56426	0.351819	2.26998e-05	0.00040358
S100a10	1.51411	0.352093	0.00401195	0.0287048
Cdk4	9.56426	0.352133	1.03025e-11	4.92362e-10
Hnrnph3	1.68966	0.3526	0.0027944	0.0215071
Hnrnpf	6.52351	0.353482	1.49752e-08	4.79851e-07
Mcrip1	1.83072	0.353943	0.0017776	0.0151384
Cyb5r3	2.48589	0.35454	0.00033275	0.00401417
Lmo4	1.45141	0.355202	0.00444708	0.0307746
Ubc	6.49843	0.355432	1.23595e-08	3.99468e-07
Nipbl	1.67398	0.355827	0.0026686	0.0207531
Nono	4.33542	0.355981	2.68771e-06	6.04762e-05
Dicer1	1.45768	0.356037	0.0045155	0.0311517
Smarca4	2.81505	0.356403	0.000119499	0.00170672
Bnip3l	2.70533	0.35798	0.00015287	0.00210795
Rif1	1.43574	0.358952	0.00423308	0.0296422
Uba1	1.65831	0.359111	0.00254634	0.019983
Ilf3	1.26019	0.359162	0.00698717	0.0438729
Dnmt1	1.40125	0.360274	0.00442205	0.0306393
Mcm3	1.54232	0.361197	0.0032282	0.0241478
Hdac2	1.58934	0.361471	0.00277348	0.0214346
Npc2	2.76803	0.36247	0.000104386	0.00153195
Gtf2i	2.32915	0.363398	0.000326338	0.00395389
Golga4	1.29154	0.363739	0.00569414	0.0375015
Ube2m	3.20376	0.364336	3.30842e-05	0.000559729
Fip1l1	1.25078	0.364406	0.00676102	0.042865
Vezf1	1.21003	0.365115	0.00692119	0.0435482
G3bp2	3.17555	0.365383	3.07174e-05	0.000525519
Clint1	1.16928	0.365868	0.00822557	0.0492674
Hnrnpu	8.51097	0.366257	2.35338e-11	1.0742e-09
Arf5	3.84013	0.366652	5.36088e-06	0.000112901
Brd3	2.74295	0.36706	9.6482e-05	0.00142719
Nsd2	1.37618	0.369035	0.00405206	0.0289362
Mrps7	1.38245	0.369853	0.00357601	0.026275
Gon4l	1.10658	0.370561	0.00783732	0.047633
Bod1	1.24765	0.370618	0.00572897	0.0376576
Prkar1a	1.67712	0.371412	0.00149706	0.0132136
Tmsb4x	7.9906	0.371476	4.93454e-11	2.20732e-09
Aldoa	7.68339	0.373199	9.40703e-11	4.07747e-09
Ddx3x	1.84326	0.373861	0.000885924	0.0088537
Pfn2	1.17868	0.374338	0.00620602	0.0400473
Glg1	1.32602	0.374849	0.00399998	0.0286375
Actr3	2.60502	0.377099	8.53401e-05	0.00128274
Stard10	1.88088	0.377452	0.000736976	0.0076666
Ptbp1	2.40125	0.379991	0.00014535	0.00202423
Jpt1	6.87147	0.380897	3.86376e-10	1.5268e-08
Scd2	3.0094	0.380976	2.46794e-05	0.000435315
Immt	1.87774	0.381717	0.000627441	0.0067991
Cnot1	1.30094	0.384327	0.00365228	0.0267227
Dnajc7	1.76176	0.384953	0.000786536	0.00810676
Ckap4	1.40752	0.384993	0.00240814	0.0192221
Ap2m1	1.42006	0.386457	0.00215331	0.0176543
Akt1	1.01254	0.386634	0.00763645	0.046564
Tmbim6	1.31975	0.386686	0.00285698	0.0218983
Mrps17	1.22571	0.387779	0.00385418	0.0278432
Ywhaq	7.70533	0.388833	1.41696e-11	6.6152e-10
Bzw1	4.60815	0.389174	1.34115e-07	3.74017e-06
Txnrd1	1.70533	0.389374	0.000878686	0.00878981
Myl12b	2.01881	0.389528	0.00034264	0.00411131
Acat2	1.03135	0.389549	0.00692379	0.0435482
Cnpy2	3.05956	0.389593	1.38178e-05	0.000261021
Rpl7l1	1.8652	0.389734	0.000513461	0.00566835
Senp6	2.00313	0.392522	0.000280682	0.00349151
Usp14	1.00313	0.393263	0.00731311	0.0454348
Pigx	1.16301	0.393334	0.00421657	0.0295451
Tshz2	1.32915	0.394131	0.00249135	0.0196757
Glyr1	1.0094	0.394216	0.00638456	0.0410101
Gnb2	3.73981	0.394497	1.24712e-06	2.98641e-05
G3bp1	4.33856	0.394887	1.84536e-07	5.02108e-06
Bex3	15.0846	0.395124	1.20323e-21	9.96722e-20
Sin3b	1.62069	0.396542	0.000892353	0.00890999
Gmps	1.84013	0.396784	0.000404559	0.00470779
Syne2	1.42006	0.398288	0.00155479	0.013637
Igf2bp2	1.85893	0.398379	0.000368077	0.00435578
Tceal9	20.9373	0.398568	8.22346e-30	9.1963e-28
Nipsnap1	1.31348	0.398621	0.00234571	0.0188178
Wac	1.04075	0.398827	0.00603367	0.0392066
Ubtf	1.4326	0.399632	0.00161907	0.0141013
Etfb	1.93103	0.399784	0.0002947	0.00364158
Aldh7a1	0.940439	0.400315	0.00798258	0.0482536
Mtf2	1.45141	0.401608	0.00126247	0.011639
Eif6	1.84326	0.401687	0.000347153	0.00414766
Rbpms	2.08777	0.403239	0.000146705	0.00204055
Mtx2	1.13166	0.403603	0.00371595	0.0270896
Celf1	1.95298	0.405917	0.000231396	0.00297779
Crb3	1.04389	0.407108	0.00436203	0.0303929
Scaf11	2.721	0.407161	1.72373e-05	0.000318094
Eif4a2	1.27586	0.407196	0.00202777	0.0168349
Pbrm1	2.66771	0.407417	1.95015e-05	0.000352889
Fzd2	1.53918	0.410232	0.000769772	0.00796081
Pkig	1.4326	0.411361	0.00116076	0.0108899
Ylpm1	1.08777	0.412838	0.00366679	0.0267836
Nras	1.09404	0.413622	0.00318614	0.0238492
Zwint	2.12539	0.41404	8.81404e-05	0.00131951
Cpsf6	1.40439	0.414497	0.00104288	0.010028
App	1.04075	0.414535	0.00425684	0.0297899
Spr	1.10658	0.415167	0.00333306	0.0248491
Sfpq	5.42006	0.416473	9.6156e-10	3.59636e-08
Rere	0.874608	0.416932	0.00714465	0.0445863
Msl1	0.874608	0.416932	0.00714465	0.0445863
Ucp2	0.815047	0.417264	0.00791156	0.0479427
Sh3bgrl	1.12539	0.417425	0.00256939	0.0200793
Copb2	1.37618	0.417751	0.00109548	0.0104262
Trip12	1.00627	0.418028	0.0043716	0.0304406
Ctnnd1	0.821317	0.418248	0.00808088	0.0487425
Smchd1	1.90282	0.419971	0.000161912	0.00220543
Ppp4r3b	1.03762	0.422	0.00351333	0.0259166
Fndc3a	0.846395	0.422052	0.00752197	0.0460894
Rida	0.984326	0.423365	0.00397006	0.0284963
Macf1	1.33229	0.42585	0.00107676	0.0102918
Stk16	0.949843	0.427328	0.00406547	0.0290135
Ppp1r12a	1.3511	0.427623	0.000979887	0.00955368
Rtn3	1.55486	0.427973	0.000415523	0.00479387
Polr2b	0.824451	0.428391	0.00677515	0.0429272
Hnrnpa0	3.57994	0.428899	2.36648e-07	6.28607e-06
H2afx	4.1442	0.429765	2.68819e-08	8.28154e-07
Tbl1x	1.59875	0.431456	0.000300112	0.00369621
Got2	1.73668	0.431535	0.000190511	0.00252727
Cdc25a	0.783699	0.432334	0.0067449	0.0428326
BC005561	1.13166	0.432714	0.00182824	0.0155123
Ctsl	2.73354	0.433323	4.22301e-06	8.99541e-05
Rsf1	1.13793	0.433371	0.00187457	0.0158333
Gtf2e2	1.21003	0.433635	0.00127736	0.0117377
Hmgcr	0.934169	0.433931	0.00376298	0.0273078
Slc2a1	0.742947	0.43665	0.00796511	0.048174
Traf4	0.742947	0.43665	0.00796511	0.048174
Fasn	1.03135	0.437046	0.0023753	0.0190415
Blmh	1.60815	0.437441	0.000259642	0.00327717
Srrt	1.69279	0.43835	0.000186769	0.00248943
Zmym4	0.755486	0.438484	0.00701941	0.0440505
Ankrd17	1.79624	0.440405	0.000104133	0.00153024
Pgk1	7.60502	0.440602	2.31468e-14	1.31396e-12
Ddx17	1.57994	0.440683	0.000272555	0.00340042
Rab14	2.99373	0.44134	1.00025e-06	2.43169e-05
Bud23	0.852665	0.441718	0.00441294	0.030602
H1fx	5.0815	0.441756	3.13414e-10	1.25624e-08
Ddx42	1.22571	0.441921	0.000954996	0.00941774
Hectd1	1.46082	0.44287	0.000387454	0.00455406
Zfand5	1.38871	0.443093	0.000479947	0.0053834
Dnpep	0.714734	0.443249	0.00832216	0.0497683
Stk11	0.714734	0.443249	0.00832216	0.0497683
Ociad2	0.865204	0.443282	0.00390414	0.0281496
Wbp1	1.01567	0.443306	0.00219505	0.0179177
Igf2bp1	2.83386	0.443914	1.6648e-06	3.88674e-05
Yif1b	0.721003	0.444154	0.00711514	0.044517
Map1b	1.02821	0.444629	0.00194628	0.016267
Gipc1	1.18495	0.445069	0.00112466	0.0106519
Hnrnpr	3.01567	0.445094	7.79762e-07	1.9378e-05
Dhrs4	1.11285	0.445471	0.00139105	0.0125049
Kdm2a	0.811912	0.446124	0.00522045	0.0349164
Spc25	1.35423	0.446426	0.000490504	0.00546341
Sdc4	0.739812	0.446791	0.00643537	0.0412653
Matr3	2.30094	0.447452	1.03968e-05	0.000203266
Thrap3	2.78997	0.44834	1.63416e-06	3.82318e-05
Myh9	1.37931	0.448398	0.000455078	0.00514055
Pum1	2.16928	0.448674	1.939e-05	0.00035144
Rsrp1	2.17555	0.44899	1.68447e-05	0.000311878
Ptov1	4.40125	0.449442	2.35938e-09	8.37616e-08
Mff	0.84326	0.449979	0.00416764	0.029349
Tmem165	1.08464	0.450241	0.00144975	0.0129431
Pum2	1.16928	0.450676	0.00104045	0.0100218
Prtg	0.77116	0.450936	0.00513439	0.034506
Dcaf8	1.17555	0.451226	0.000900484	0.00897903
Casp8ap2	1.09718	0.451417	0.00128372	0.0117864
Rcor2	0.69906	0.452062	0.00761999	0.046489
Rrp1	2.80564	0.452063	1.23995e-06	2.97561e-05
Rhob	0.705329	0.452917	0.00649697	0.0415888
Pgm2	0.796238	0.454046	0.00479071	0.0326674
Gcn1l1	0.887147	0.454969	0.00293692	0.0224036
Mta1	0.736677	0.457004	0.00518045	0.0347737
Grb10	5.77429	0.457662	4.27837e-12	2.11703e-10
Topors	0.827586	0.4577	0.00382158	0.0276255
Serpinf1	1.17868	0.458504	0.000752437	0.00781291
Ndufs2	2.08777	0.460864	1.59362e-05	0.000297025
Zbtb8os	0.689655	0.462019	0.00590881	0.0386422
Prpf8	1.31348	0.462106	0.000395645	0.0046233
Mis18bp1	0.780564	0.462243	0.00438167	0.0304917
Fscn1	2.13166	0.462876	1.14515e-05	0.00022233
Gins4	0.702194	0.463583	0.005208	0.0348671
Brd8	1.16301	0.464302	0.000692057	0.00733581
Phrf1	0.708464	0.464347	0.00534897	0.0356028
Hnrnpul2	1.44201	0.464688	0.000203808	0.0026751
Ctnna1	2.00627	0.465447	1.8592e-05	0.000339176
Zfr	1.36991	0.465973	0.00029799	0.00367817
Cldn6	2.96552	0.466687	2.62162e-07	6.89826e-06
Crabp1	0.636364	0.466855	0.00654302	0.0417884
Klhl9	0.642633	0.467658	0.00672475	0.0427532
Phactr4	0.648903	0.468448	0.00695261	0.0436804
Myh10	1.78997	0.468538	4.05022e-05	0.000674012
Gjc1	0.940439	0.469055	0.00177004	0.0150871
Txndc15	0.655172	0.469225	0.00591374	0.0386519
Rrbp1	3.83699	0.469778	5.17646e-09	1.76489e-07
Hsd17b10	2.68966	0.470048	7.29792e-07	1.82171e-05
Maz	1.24451	0.470271	0.000406061	0.00472035
Xpo1	1.15361	0.470705	0.000652552	0.00700334
Acads	0.862069	0.470722	0.00253157	0.019909
Txlna	0.868339	0.471316	0.00216433	0.0177316
Ptp4a1	1.0815	0.472662	0.000798282	0.0081792
Ubr5	1.09404	0.473608	0.000707215	0.0074625
Limd2	1.60502	0.474087	7.12237e-05	0.00109454
Smarcc1	4.23824	0.474287	5.76345e-10	2.22251e-08
Lamp1	1.72727	0.475127	4.2774e-05	0.000706561
Bambi	1.32602	0.475564	0.000238699	0.0030542
Evi5	0.711599	0.475687	0.00439529	0.0305105
Tceal8	3.48589	0.475697	1.44342e-08	4.63843e-07
Atxn2	0.821317	0.476344	0.00246051	0.0195148
Arhgap5	1.47335	0.478051	0.000112121	0.00161327
Cdk9	0.840125	0.478068	0.00223123	0.0181033
Col18a1	1.06583	0.479123	0.000729223	0.0076001
Anapc2	0.639498	0.479268	0.00532676	0.0355425
Peg3	25.1881	0.479352	1.15575e-50	1.98843e-48
Zmynd8	1.39498	0.479596	0.000158549	0.00216755
Rnf20	0.755486	0.480133	0.00307963	0.0232385
Cyth2	0.755486	0.480133	0.00307963	0.0232385
Zbtb20	0.755486	0.480133	0.00307963	0.0232385
Zfp397	0.54232	0.480543	0.0083354	0.0498161
Enah	1.90282	0.482844	1.33436e-05	0.000252917
Arhgef2	0.561129	0.482862	0.00754891	0.0461683
Exosc2	0.799373	0.484151	0.00262606	0.020465
Hmbs	0.805643	0.484694	0.00222869	0.0180998
Foxp4	0.92163	0.484812	0.00129413	0.0118528
Cadm1	1.18495	0.486886	0.000351882	0.00419074
Dpp3	0.965517	0.488022	0.000914929	0.00908672
Carm1	0.727273	0.488083	0.00316021	0.0236867
Brd2	1.32602	0.488134	0.000160917	0.00219455
Ank3	0.971787	0.48846	0.000940511	0.0092995
Fkbp8	1.69279	0.488463	2.94585e-05	0.000507603
Cand1	0.855799	0.488783	0.00161551	0.0140922
Mettl16	0.739812	0.489194	0.00277734	0.0214406
Ssbp4	0.862069	0.489265	0.00166981	0.0144085
Tra2a	2.69592	0.489585	2.49734e-07	6.60229e-06
Snrpa1	2.71473	0.490078	1.92042e-07	5.20003e-06
Tab2	0.874608	0.49021	0.00146695	0.0130301
Ercc1	0.507837	0.490477	0.00818158	0.0491114
Dot1l	0.507837	0.490477	0.00818158	0.0491114
Numa1	1.12539	0.490492	0.000454169	0.00513547
Tcf3	1.75549	0.490988	1.91567e-05	0.000347774
Ep300	0.648903	0.492168	0.00448415	0.0309736
Sdf2	0.526646	0.492628	0.00741149	0.0456654
Arvcf	0.526646	0.492628	0.00741149	0.0456654
Ddb1	2.43574	0.492661	7.42417e-07	1.8491e-05
Trap1	0.545455	0.494657	0.00672155	0.0427532
Capzb	2.24765	0.494661	1.51977e-06	3.57051e-05
Gnai2	4.03448	0.498254	2.10456e-10	8.62097e-09
Frrs1	0.589342	0.498967	0.00469359	0.0321226
Cul1	1.42947	0.499065	7.13514e-05	0.00109454
Cnot2	0.730408	0.499077	0.002582	0.0201637
Amn1	0.595611	0.49954	0.00485053	0.0329948
Zfp219	0.595611	0.49954	0.00485053	0.0329948
Tnrc6b	1.02508	0.499925	0.000564604	0.00617805
Akap9	2.17241	0.500302	1.78967e-06	4.16127e-05
Npepps	0.902821	0.501147	0.000933128	0.00923467
Zcchc11	3.07524	0.501246	1.67022e-08	5.30628e-07
Ubp1	0.62069	0.501731	0.00459722	0.0316179
Cenpb	0.915361	0.50191	0.00100013	0.00968405
Ankrd11	3.57367	0.502335	1.41126e-09	5.15755e-08
Suds3	0.940439	0.503381	0.00077024	0.00796081
Plin3	0.946708	0.503737	0.000798684	0.0081792
Krt7	0.510972	0.505316	0.00654401	0.0417884
Rbfox2	0.830721	0.505944	0.00135997	0.0123146
Tia1	1.77743	0.506184	9.80508e-06	0.000193387
Myo10	0.836991	0.506325	0.00115475	0.0108427
Atp6v1a	0.523511	0.506465	0.00574286	0.0377114
Zfp36l2	0.84326	0.506701	0.00119259	0.0111418
Hmgcs1	1.16301	0.506819	0.000206055	0.00270142
2009-09-01	0.855799	0.507439	0.00104858	0.0100741
Chaf1a	0.695925	0.507492	0.0025403	0.0199591
Ubn1	0.862069	0.507801	0.00108555	0.0103405
Cuedc2	1.83386	0.507851	6.20432e-06	0.000128964
Zfp516	0.54232	0.508107	0.00520932	0.0348671
Kmt2a	1.04075	0.508625	0.000408763	0.00474191
Trappc6a	1.37304	0.508778	7.60013e-05	0.00115636
Pnrc1	1.7116	0.509063	1.21724e-05	0.000233891
Rb1cc1	0.721003	0.509181	0.00196114	0.0163789
Lrrc42	0.912226	0.510535	0.000790002	0.00812758
Kdm6b	1.09718	0.511193	0.000255091	0.003238
Rlf	0.605016	0.512958	0.0040923	0.0291492
Akap8	0.611285	0.513397	0.00342514	0.0254169
Bub1b	0.796238	0.513691	0.00133889	0.0121791
Atp1b3	0.796238	0.513691	0.00133889	0.0121791
Epb41l5	0.802508	0.514033	0.00113851	0.0107534
Tnpo3	0.987461	0.51417	0.000444665	0.005069
Lcmt1	0.808777	0.514371	0.00117473	0.0109934
Ngdn	0.445141	0.514611	0.00791265	0.0479427
Serpina1b	1.7837	0.515908	6.78819e-06	0.000139917
Sin3a	0.661442	0.516653	0.00248366	0.0196554
Lpcat1	0.470219	0.516719	0.00753152	0.0461002
Dhx36	1.64263	0.517215	1.21186e-05	0.000233257
Arid4b	1.64263	0.517215	1.21186e-05	0.000233257
Sptbn1	1.66771	0.51787	1.14249e-05	0.0002222
Spop	0.884013	0.518093	0.000663172	0.00709011
Wdr6	1.09404	0.518544	0.000245367	0.00312522
Igf2bp3	1.89655	0.518593	3.23451e-06	7.09315e-05
Igf1r	1.70533	0.518819	7.87391e-06	0.000158942
Ccnt2	0.69906	0.518831	0.0020601	0.0170558
Bag6	1.11912	0.519463	0.000189817	0.00252212
Smim8	0.507837	0.519563	0.00503002	0.0340516
Clic1	2.84953	0.520907	1.51055e-08	4.82642e-07
Dlgap5	0.539185	0.521683	0.00498715	0.0338008
Jkamp	0.755486	0.521746	0.0012664	0.0116657
Ncbp1	0.551724	0.522475	0.00433901	0.0302891
Acvr2b	1.42947	0.522508	3.13025e-05	0.000532809
Tspan31	0.780564	0.522923	0.00119504	0.0111553
Msh2	1.01567	0.523414	0.000282421	0.00350535
Ptch1	0.576803	0.523973	0.003318	0.0247533
Jmy	0.60815	0.5257	0.00265	0.0206228
Serpina1c	1.34483	0.526315	4.23651e-05	0.000700841
Samhd1	0.633229	0.526976	0.00250985	0.0197938
Bex1	20.5204	0.527354	5.04566e-50	8.29789e-48
Appbp2	0.918495	0.528377	0.000431045	0.00493386
Ube2e3	1.99687	0.52931	1.16445e-06	2.81253e-05
Rest	1.48276	0.529549	1.8876e-05	0.000343795
Ash1l	0.968652	0.530015	0.00031443	0.00383873
Pbx1	2.62382	0.53059	2.90884e-08	8.86365e-07
Bend5	0.442006	0.530594	0.00755504	0.0461683
Gga1	0.442006	0.530594	0.00755504	0.0461683
Otud4	0.448276	0.530963	0.00624139	0.0401828
Smarcc2	0.454545	0.531325	0.00655058	0.0417884
Gpat4	0.454545	0.531325	0.00655058	0.0417884
Hcfc1	0.733542	0.531328	0.00133016	0.0121331
Pdha1	0.473354	0.532363	0.00599934	0.039077
Casd1	0.473354	0.532363	0.00599934	0.039077
Nedd4	7.69592	0.533598	1.57287e-20	1.23869e-18
Ngrn	0.498433	0.533647	0.00454678	0.0312902
Tes	1.41066	0.533863	2.24768e-05	0.000400252
Gripap1	0.504702	0.533952	0.00477011	0.0325866
Dcaf17	0.517241	0.534544	0.00415336	0.0293226
Hspg2	0.517241	0.534544	0.00415336	0.0293226
Rspry1	0.517241	0.534544	0.00415336	0.0293226
Ireb2	0.517241	0.534544	0.00415336	0.0293226
Pxdn	0.827586	0.534566	0.000678472	0.00721231
Gsta4	1.1442	0.534722	0.000116134	0.00166078
Atrx	3.3605	0.535018	3.48768e-10	1.388e-08
Obsl1	0.554859	0.536186	0.003475	0.0256508
Ncapd2	0.896552	0.536557	0.000452205	0.00512987
Paf1	0.579937	0.537182	0.00264522	0.0205999
Fxr2	0.598746	0.537883	0.0024148	0.0192615
Cxxc5	0.959248	0.538145	0.000289883	0.00358602
Bcl2l11	0.611285	0.53833	0.00211431	0.0174111
Bmpr1a	0.617555	0.538548	0.00220659	0.0179533
Fras1	0.984326	0.53873	0.000224839	0.00290679
Mbtd1	0.990596	0.538872	0.000232375	0.00298696
Commd7	0.642633	0.539383	0.00169161	0.0145629
Habp2	1.04702	0.540081	0.000177072	0.00238318
Zfp260	0.673981	0.540352	0.00135468	0.0122767
Hyal2	1.10972	0.541294	0.000113683	0.00162989
Tead2	2.721	0.541298	8.45944e-09	2.81553e-07
Glo1	1.93103	0.541469	9.42454e-07	2.31473e-05
Sesn3	0.742947	0.542235	0.000900874	0.00897903
Fam32a	1.60815	0.542542	5.18001e-06	0.000109298
Mgea5	0.755486	0.542545	0.000792516	0.00813092
Nkx6-2	2.10658	0.54323	2.92945e-07	7.61861e-06
Mpzl1	0.799373	0.543564	0.000686096	0.00728643
Klf13	0.824451	0.544103	0.00052737	0.005799
Tnks	0.824451	0.544103	0.00052737	0.005799
Kdm5c	0.369906	0.544335	0.00836156	0.0498386
Cebpd	0.369906	0.544335	0.00836156	0.0498386
Sox5	0.382445	0.544825	0.0072904	0.0453188
Tcaf1	0.862069	0.54486	0.000439188	0.00501679
Lama5	0.388715	0.545061	0.00769053	0.0468427
Usp9x	0.899687	0.545561	0.000367251	0.0043506
Naf1	0.407524	0.545735	0.00707535	0.0443518
Aff4	0.918495	0.545893	0.000272751	0.00340042
Xpo6	0.413793	0.545949	0.00584556	0.0382733
Zfp281	0.420063	0.546158	0.00614237	0.0396823
Atp1b1	0.943574	0.546316	0.00025751	0.00325762
Fam220a	0.432602	0.546561	0.00535514	0.0356044
Txndc12	0.968652	0.54672	0.000199519	0.00262806
Stx6	0.445141	0.546947	0.00468832	0.0321063
Ehmt1	1.52351	0.546969	8.4341e-06	0.000168426
Prmt2	0.45768	0.547315	0.0051852	0.0347847
Sort1	0.482759	0.548005	0.0039258	0.0281966
Rbbp6	1.65517	0.548218	3.6722e-06	7.94318e-05
Rnf130	0.495298	0.548329	0.00343641	0.0254668
Manbal	0.514107	0.548791	0.00314187	0.0235759
Bad	0.532915	0.549226	0.00287499	0.0220062
Prkcsh	1.21317	0.549858	4.08546e-05	0.000678866
Uba2	1.25078	0.550241	3.39084e-05	0.00057108
Rab13	0.601881	0.550625	0.00192721	0.016138
Asap1	0.60815	0.550739	0.00161777	0.0141009
Igbp1	0.633229	0.551176	0.00154038	0.0135212
2510002D24Rik	0.645768	0.551383	0.001348	0.0122359
Drosha	0.677116	0.551873	0.00108021	0.0103131
Ctbp1	1.52038	0.55247	6.63734e-06	0.0001372
Igf2r	0.733542	0.552664	0.000825709	0.00838683
Tnfaip1	0.802508	0.553498	0.00055428	0.00607697
Akap13	0.846395	0.553967	0.000387707	0.00455406
Sec63	0.934169	0.554786	0.000238419	0.00305411
Wnk1	1.15361	0.556338	5.10563e-05	0.000828654
Maged1	2.69906	0.557198	3.84895e-09	1.3409e-07
Cd81	2.53918	0.560211	8.90346e-09	2.93709e-07
Lmnb1	3.29154	0.560994	7.89839e-11	3.43688e-09
Avl9	0.329154	0.562944	0.0071928	0.0447759
Mtif2	0.329154	0.562944	0.0071928	0.0447759
Rreb1	0.335423	0.562956	0.00758409	0.0463205
Tmem214	0.347962	0.562977	0.00663677	0.0422901
Kctd20	0.366771	0.563008	0.00612244	0.0395765
Zfp30	0.373041	0.563017	0.00649009	0.0415685
Kat7	0.373041	0.563017	0.00649009	0.0415685
Cgn	0.404389	0.563062	0.00520996	0.0348671
St14	0.429467	0.563094	0.00397928	0.0285258
Twf2	0.429467	0.563094	0.00397928	0.0285258
2210016F16Rik	0.442006	0.563109	0.00443619	0.0307182
Znrf1	0.467085	0.563137	0.00335696	0.024962
Lin28a	0.473354	0.563143	0.00354747	0.0260996
Dus1l	0.473354	0.563143	0.00354747	0.0260996
Trp53bp2	0.498433	0.563168	0.00269548	0.020933
N4bp1	0.554859	0.563218	0.00208866	0.017238
Nsd3	0.617555	0.563264	0.00133821	0.0121791
Zfp451	0.648903	0.563284	0.00107234	0.0102671
Zfp618	0.717868	0.563323	0.000722258	0.00755567
Ahsa2	0.793103	0.563359	0.000406875	0.00472491
Greb1	0.818182	0.56337	0.000389747	0.0045687
Ccnl2	0.830721	0.563375	0.000340669	0.00409645
Erg28	0.949843	0.563418	0.000168606	0.00228548
Evl	1.06897	0.563452	6.74038e-05	0.00104546
Igfbp2	3.11285	0.563644	1.98769e-10	8.20232e-09
Slc25a39	1.7116	0.568512	9.50346e-07	2.32554e-05
Prdx4	2.88401	0.572686	4.3868e-10	1.72132e-08
Csnk1e	1.74608	0.573286	6.23543e-07	1.57051e-05
Jund	3.38245	0.573999	1.4197e-11	6.6152e-10
Usp47	0.727273	0.574075	0.000481494	0.00538994
Vmp1	0.727273	0.574075	0.000481494	0.00538994
Qars	0.695925	0.574474	0.000598617	0.00653106
Serpinh1	3.98119	0.57471	3.06921e-13	1.65014e-11
Zkscan3	0.677116	0.574729	0.000653441	0.00700616
Taf7	0.60815	0.575776	0.000967899	0.0095198
Chmp2b	0.595611	0.575989	0.00110015	0.0104528
Tlk2	0.564263	0.576554	0.00136639	0.0123527
D030056L22Rik	0.564263	0.576554	0.00136639	0.0123527
Arxes1	0.557994	0.576673	0.00165401	0.0143427
Aggf1	0.557994	0.576673	0.00165401	0.0143427
Maf1	0.557994	0.576673	0.00165401	0.0143427
Luzp1	1.22571	0.576987	1.74938e-05	0.000321236
Exosc9	0.526646	0.577305	0.00162256	0.0141207
Ctnnb1	3.79624	0.577542	7.39001e-13	3.82604e-11
Incenp	1.16928	0.577568	2.28058e-05	0.00040418
Lamtor3	0.507837	0.577714	0.0022356	0.0181033
Emc3	0.507837	0.577714	0.0022356	0.0181033
Tiparp	0.495298	0.578001	0.00200914	0.0167299
Slc38a10	0.495298	0.578001	0.00200914	0.0167299
Psph	0.489028	0.578149	0.00242026	0.0192913
Nsmce3	0.482759	0.5783	0.00228996	0.0184633
Dlat	0.45768	0.578938	0.00301369	0.0228799
Tmem70	0.445141	0.579278	0.00270288	0.0209613
Hsd17b12	1.02508	0.579316	5.91078e-05	0.000933619
2810474O19Rik	0.974922	0.580033	8.01467e-05	0.00121119
Gstz1	0.413793	0.5802	0.00333658	0.0248587
Arhgef5	0.401254	0.5806	0.0038059	0.02753
Map4k4	1.89655	0.581569	1.60066e-07	4.41979e-06
Ncoa5	0.369906	0.58169	0.00470057	0.0321507
Ckb	0.84953	0.58215	0.000191342	0.00253528
Rnf34	0.344828	0.582669	0.00622881	0.0401712
Galk1	2.21317	0.583032	1.88598e-08	5.95788e-07
Nbeal1	0.780564	0.583568	0.000282045	0.00350456
Oxsr1	0.30721	0.584357	0.00712558	0.044517
Rnf8	0.30721	0.584357	0.00712558	0.044517
Baz2b	1.17868	0.584463	1.91311e-05	0.000347774
Satb1	0.294671	0.584989	0.00821277	0.0492194
Haghl	0.288401	0.585319	0.00760184	0.0464036
Slc35a1	0.282132	0.58566	0.00712044	0.044517
Cyhr1	0.69279	0.585722	0.000453423	0.00513222
Slc9a3r1	1.09091	0.585971	3.07632e-05	0.000525519
Ezr	1.47022	0.586362	2.30885e-06	5.28014e-05
Nfkb1	0.269592	0.586375	0.00809088	0.0487501
Odf2	0.655172	0.586796	0.000675648	0.00719598
Fibp	0.642633	0.587178	0.000612538	0.0066505
Ube2r2	3.21003	0.588135	1.51924e-11	7.02053e-10
B3gat3	0.605016	0.588402	0.000911443	0.00906396
Ss18	0.567398	0.589762	0.001071	0.0102631
Rtn4	3.24451	0.590578	1.00356e-11	4.81664e-10
Msrb1	0.529781	0.591281	0.00126174	0.011639
Dsp	1.16928	0.591662	1.41377e-05	0.000266613
Zfp292	1.73354	0.59293	2.83244e-07	7.41807e-06
Tmem222	0.492163	0.592988	0.0018945	0.0159295
Lrpprc	0.479624	0.593605	0.00168971	0.0145578
Amotl1	0.752351	0.594649	0.000278413	0.00346714
Ctc1	0.448276	0.595269	0.00208108	0.0171881
Smg6	0.721003	0.595809	0.000346056	0.00413898
Mex3a	1.83072	0.596123	1.2083e-07	3.39508e-06
Spns1	0.429467	0.596359	0.00225076	0.0181898
Nnat	2.62382	0.596659	4.80607e-10	1.87269e-08
Mapre2	0.423197	0.596739	0.00272139	0.0210903
Ttc3	4.52665	0.596812	8.17199e-16	5.07708e-14
Tor1b	0.416928	0.597128	0.0025599	0.0200263
Mapkapk2	0.677116	0.597586	0.000388091	0.00455406
Rab24	0.677116	0.597586	0.000388091	0.00455406
Pard3	0.931034	0.598022	6.91152e-05	0.00106904
Copg1	0.664577	0.598131	0.000441552	0.00503865
Pepd	0.398119	0.598353	0.00275977	0.0213434
Mageh1	0.39185	0.598782	0.00335936	0.024962
Tspo	0.39185	0.598782	0.00335936	0.024962
Ap1m2	0.38558	0.599221	0.00314332	0.0235759
Ammecr1l	0.38558	0.599221	0.00314332	0.0235759
Trim41	0.37931	0.599671	0.00297446	0.0226281
Snn	0.37931	0.599671	0.00297446	0.0226281
Dnmt3a	1.1348	0.599674	1.3464e-05	0.000254767
Arhgef12	0.60815	0.600815	0.000718789	0.00752997
Id2	6.69906	0.600876	1.29899e-22	1.12609e-20
Sulf2	0.360502	0.601094	0.00413956	0.0292992
Plekhg2	0.360502	0.601094	0.00413956	0.0292992
Ndn	0.811912	0.602429	0.000136359	0.00191571
Nme7	0.341693	0.602634	0.00441394	0.030602
Cdh2	0.570533	0.602851	0.000838041	0.00850437
Fabp3	0.335423	0.603176	0.00411521	0.0291638
C530008M17Rik	0.335423	0.603176	0.00411521	0.0291638
Tbc1d17	0.335423	0.603176	0.00411521	0.0291638
Morc3	0.335423	0.603176	0.00411521	0.0291638
Bag1	3.03762	0.603819	1.58471e-11	7.29292e-10
Rnf216	0.539185	0.604727	0.00103746	0.0100016
Retreg2	0.316614	0.604896	0.00439223	0.0305105
Gnaq	0.532915	0.605123	0.000979065	0.00955368
Agap3	0.310345	0.605504	0.00539526	0.0357648
Ccar2	0.310345	0.605504	0.00539526	0.0357648
Rbp1	5.48903	0.605664	3.48641e-19	2.58202e-17
Zcchc6	0.724138	0.606478	0.000217073	0.00282271
Efna4	0.9279	0.606804	5.23922e-05	0.000845458
Gtf3c2	0.711599	0.607126	0.000246158	0.00313172
Ambp	5.5047	0.607157	2.50881e-19	1.88296e-17
Phf21a	0.495298	0.607676	0.00114587	0.010783
Tmc4	0.495298	0.607676	0.00114587	0.010783
Lsg1	0.68652	0.608484	0.000320336	0.00390231
Sirt1	0.278997	0.608831	0.00655995	0.0418244
Hbp1	0.661442	0.609931	0.000329748	0.00398657
Hdac6	0.266458	0.610316	0.00559145	0.0369121
Ror2	0.45768	0.610565	0.00170354	0.0146206
Kpna3	0.636364	0.611473	0.000428447	0.00491922
Tox4	0.623824	0.612284	0.000491477	0.00546341
Rbm4b	0.623824	0.612284	0.000491477	0.00546341
Hspa4l	0.247649	0.612735	0.007914	0.0479427
Cactin	0.247649	0.612735	0.007914	0.0479427
Ints5.1	0.247649	0.612735	0.007914	0.0479427
Kdm5a	1.15361	0.613411	7.51058e-06	0.00015271
Ccdc136	0.241379	0.613598	0.00717801	0.0447446
Shank1	0.0564263	0.614608	0.00744828	0.0457158
Rgl3	0.0564263	0.614608	0.00744828	0.0457158
Cys1	0.0564263	0.614608	0.00744828	0.0457158
Oser1	0.407524	0.615064	0.00224275	0.0181481
Serinc1	0.758621	0.615153	0.000137743	0.00193273
Dstyk	0.22884	0.61542	0.00820342	0.0491897
Abhd12	0.22884	0.61542	0.00820342	0.0491897
Rnf146	0.401254	0.615688	0.00209898	0.0172976
Kbtbd4	0.222571	0.616381	0.0074412	0.0457158
Zfp800	0.222571	0.616381	0.0074412	0.0457158
Far1	0.222571	0.616381	0.0074412	0.0457158
Rnf14	0.222571	0.616381	0.0074412	0.0457158
Ftx	0.0501567	0.616547	0.00834797	0.0498161
Sh2b3	0.0501567	0.616547	0.00834797	0.0498161
Ccdc122	0.0501567	0.616547	0.00834797	0.0498161
Urah	0.216301	0.617379	0.00685199	0.0433894
F11r	1.37304	0.61825	1.28761e-06	3.07022e-05
Letm1	0.376176	0.618344	0.00274658	0.0212708
Stard9	0.0438871	0.618638	0.00493473	0.0334658
Ret	0.0438871	0.618638	0.00493473	0.0334658
Aifm2	0.0438871	0.618638	0.00493473	0.0334658
Cd68	0.0438871	0.618638	0.00493473	0.0334658
Zfhx3	1.35423	0.618948	1.40053e-06	3.31122e-05
Trip6	0.369906	0.619051	0.00255475	0.0200068
Abcb10	0.203762	0.619493	0.00765018	0.0466223
Stom	0.0376176	0.620903	0.00505765	0.0340516
Zc3h6	0.0376176	0.620903	0.00505765	0.0340516
Arx	0.0376176	0.620903	0.00505765	0.0340516
Vcam1	0.0376176	0.620903	0.00505765	0.0340516
Nt5dc3	0.0376176	0.620903	0.00505765	0.0340516
Ppp1r3b	0.0376176	0.620903	0.00505765	0.0340516
Dusp14	0.0376176	0.620903	0.00505765	0.0340516
Dcdc2a	0.0376176	0.620903	0.00505765	0.0340516
Mms22l	0.344828	0.622071	0.00335242	0.0249602
Mmd	0.184953	0.622996	0.00778019	0.0473372
Spaca6	0.184953	0.622996	0.00778019	0.0473372
Rac3	0.639498	0.623277	0.000335393	0.00404171
Arhgap17	0.473354	0.624711	0.00114452	0.010783
Med1	0.473354	0.624711	0.00114452	0.010783
Cnot8	0.467085	0.625369	0.00107421	0.0102762
Rad54l	0.319749	0.625441	0.00327791	0.0244742
Supt20	0.755486	0.625741	0.000129676	0.00183101
Mapk13	1.32602	0.626311	1.37622e-06	3.26757e-05
Pank1	0.30721	0.627276	0.00373025	0.0271735
Basp1	4.30408	0.629193	1.14842e-16	7.42358e-15
Ankle2	0.294671	0.629224	0.00426932	0.0298586
Mpdu1	0.564263	0.629878	0.000451247	0.00512975
Ube3b	0.288401	0.630243	0.00391682	0.0281528
Fbxw11	0.288401	0.630243	0.00391682	0.0281528
Gprc5c	0.288401	0.630243	0.00391682	0.0281528
Zfp512	0.423197	0.6304	0.00149509	0.0132113
Arfgef1	0.68652	0.63108	0.000185606	0.00247688
Lancl1	0.282132	0.631295	0.00364393	0.0266864
Mdfi	0.282132	0.631295	0.00364393	0.0266864
Klc3	0.275862	0.632381	0.0044568	0.0308037
Gfod2	0.275862	0.632381	0.0044568	0.0308037
Sdc1	0.661442	0.633257	0.000189898	0.00252212
Samd10	0.269592	0.633501	0.00409616	0.0291581
Ccdc18	0.398119	0.633663	0.00149562	0.0132113
Cep192	0.398119	0.633663	0.00149562	0.0132113
Plxnb1	0.648903	0.6344	0.000215469	0.00280838
Nectin3	0.648903	0.6344	0.000215469	0.00280838
Smg9	0.134796	0.634925	0.00812215	0.0488596
Dgat1	0.134796	0.634925	0.00812215	0.0488596
Smim3	0.134796	0.634925	0.00812215	0.0488596
Rnd3	0.257053	0.635857	0.00462887	0.0317769
Pik3r2	0.257053	0.635857	0.00462887	0.0317769
Setd2	0.758621	0.635885	8.01278e-05	0.00121119
Zfp532	0.37931	0.636327	0.00209184	0.0172515
Zfp386	0.373041	0.637261	0.00192796	0.016138
Irf2bp2	0.495298	0.63736	0.000637479	0.00687258
Cic	0.489028	0.638126	0.000767776	0.00795004
Ogt	0.971787	0.638389	1.6675e-05	0.000309248
Gdf11	0.360502	0.639203	0.00220664	0.0179533
Tmem50a	1.19749	0.639341	2.40571e-06	5.45702e-05
Hsd17b11	0.238245	0.639705	0.00477707	0.0326142
Vangl2	0.592476	0.640042	0.000345671	0.00413879
Mmp15	0.231975	0.64108	0.00601657	0.0391182
Trim35	1.28213	0.64124	1.16302e-06	2.81253e-05
Bcor	0.451411	0.643073	0.000874738	0.00877539
Ly6h	0.561129	0.643583	0.000329138	0.00398349
Trrap	0.670846	0.643952	0.000155403	0.0021376
Plekho1	0.438871	0.644871	0.000995493	0.00966372
Zswim1	0.103448	0.645172	0.00752564	0.0460894
Prkab2	0.103448	0.645172	0.00752564	0.0460894
Furin	0.213166	0.645522	0.00609895	0.0394793
Sdr39u1	0.213166	0.645522	0.00609895	0.0394793
Gstt2	0.432602	0.645801	0.000933008	0.00923467
Traf7	0.54232	0.645871	0.000452756	0.00512987
2410089E03Rik	0.310345	0.648117	0.00277815	0.0214406
Stx7	0.304075	0.649382	0.00255085	0.0199903
Zfp523	0.304075	0.649382	0.00255085	0.0199903
Foxp1	2.62382	0.649535	1.08917e-11	5.16108e-10
Tox2	0.0909091	0.650148	0.00736471	0.0455276
Dcaf12l1	0.0909091	0.650148	0.00736471	0.0455276
Mpp1	0.0909091	0.650148	0.00736471	0.0455276
Mab21l2	0.0909091	0.650148	0.00736471	0.0455276
Dbp	0.0909091	0.650148	0.00736471	0.0455276
Ephx2	0.0909091	0.650148	0.00736471	0.0455276
Ttll5	0.0909091	0.650148	0.00736471	0.0455276
Ahnak	0.0909091	0.650148	0.00736471	0.0455276
Smarcal1	0.194357	0.650507	0.00610388	0.0394793
Ppp4r4	0.194357	0.650507	0.00610388	0.0394793
Tmem218	0.297806	0.650685	0.0031848	0.0238492
Pigt	0.401254	0.650792	0.00112213	0.0106436
Gas8	0.504702	0.650864	0.000514393	0.00567303
Spock3	0.291536	0.652029	0.00288862	0.0220502
Itsn2	0.291536	0.652029	0.00288862	0.0220502
Klhl13	0.188088	0.652306	0.00544735	0.0359821
Mttp	0.188088	0.652306	0.00544735	0.0359821
Rgs3	0.188088	0.652306	0.00544735	0.0359821
Gstt1	0.188088	0.652306	0.00544735	0.0359821
Gclc	0.188088	0.652306	0.00544735	0.0359821
Zfp651	0.188088	0.652306	0.00544735	0.0359821
Ccdc88c	0.492163	0.652665	0.000588108	0.00642894
Ppp6r3	0.485893	0.653595	0.000548077	0.00601487
Notch3	0.382445	0.654089	0.00118923	0.0111197
D630045J12Rik	0.181818	0.654181	0.00687218	0.0434681
Cpped1	0.181818	0.654181	0.00687218	0.0434681
Ssbp3	1.47022	0.654889	1.19721e-07	3.37239e-06
Xrcc5	0.673981	0.655116	0.000120695	0.00171909
Arl5b	0.376176	0.655245	0.00145139	0.0129431
Zfand1	0.376176	0.655245	0.00145139	0.0129431
Paqr8	0.0783699	0.655772	0.00692001	0.0435482
Zfp711	0.0783699	0.655772	0.00692001	0.0435482
Vnn1	0.0783699	0.655772	0.00692001	0.0435482
Pcdh1	0.0783699	0.655772	0.00692001	0.0435482
Nudt8.1	0.0783699	0.655772	0.00692001	0.0435482
Gm26853	0.175549	0.656138	0.00600674	0.039077
Apoa1	0.175549	0.656138	0.00600674	0.039077
Wrnip1	0.175549	0.656138	0.00600674	0.039077
Slc5a3	0.175549	0.656138	0.00600674	0.039077
Spata7	0.272727	0.656321	0.00298843	0.0227036
Atad2b	0.661442	0.656593	0.000107319	0.0015627
Qrich1	0.557994	0.65742	0.000304103	0.00373302
Tmem161a	0.266458	0.657846	0.00275665	0.021334
Foxp2	0.169279	0.658182	0.00535036	0.0356028
Ranbp10	0.169279	0.658182	0.00535036	0.0356028
Ctsf	0.169279	0.658182	0.00535036	0.0356028
Fbn1	0.0721003	0.658868	0.00528976	0.0353167
Plcb1	0.0721003	0.658868	0.00528976	0.0353167
Scube1	0.0721003	0.658868	0.00528976	0.0353167
Rasl11a	0.357367	0.658895	0.00152286	0.0133885
Tpp1	0.357367	0.658895	0.00152286	0.0133885
Nradd	0.357367	0.658895	0.00152286	0.0133885
Samd4b	0.642633	0.658902	0.000147765	0.00205019
Pdcd6ip	0.642633	0.658902	0.000147765	0.00205019
Col3a1	0.260188	0.659422	0.00337838	0.0250866
Slc16a1	0.351097	0.660177	0.00141242	0.0126462
Map3k12	0.163009	0.660317	0.00664647	0.0423277
Smad1	0.442006	0.660686	0.000755218	0.00783451
Egfl7	0.623824	0.661328	0.0001575	0.00215848
Jmjd6	0.623824	0.661328	0.0001575	0.00215848
Itm2c	0.99373	0.66142	5.55607e-06	0.000116355
Slc35a3	0.0658307	0.662179	0.00607085	0.0393567
Parp4	0.0658307	0.662179	0.00607085	0.0393567
Upp1	0.0658307	0.662179	0.00607085	0.0393567
Nkapl	0.0658307	0.662179	0.00607085	0.0393567
Wdr90	0.15674	0.662552	0.00577844	0.0379227
Scaf4	0.429467	0.662923	0.000866004	0.00871969
Proser1	0.520376	0.662976	0.000344269	0.00412644
Bex4	12.6646	0.663569	2.50823e-49	3.95064e-47
Clcn5	0.514107	0.663966	0.000324053	0.003939
Sppl3	0.514107	0.663966	0.000324053	0.003939
Tmem51	0.241379	0.664483	0.00344197	0.0254911
Klhl12	0.15047	0.664893	0.00738183	0.0455328
Car2	0.15047	0.664893	0.00738183	0.0455328
Dab1	0.15047	0.664893	0.00738183	0.0455328
Rnaset2a	0.15047	0.664893	0.00738183	0.0455328
Adgrl2	0.507837	0.664977	0.000392508	0.00459625
Eps8l1	0.0595611	0.665729	0.00411345	0.0291638
Adam11	0.0595611	0.665729	0.00411345	0.0291638
Kif1c	0.23511	0.666292	0.00313493	0.0235759
Arhgap12	0.319749	0.667146	0.00166219	0.0143824
Sobp	0.144201	0.667347	0.00623981	0.0401828
Flywch2	0.579937	0.6675	0.00016893	0.0022871
Smo	1.01567	0.667536	4.02016e-06	8.59607e-05
Exoc4	0.489028	0.668135	0.000415814	0.00479387
Rcor1	0.489028	0.668135	0.000415814	0.00479387
Rnd2	0.22884	0.668167	0.00387712	0.0279728
Ppp2r3a	0.31348	0.668662	0.00206353	0.0170558
Ctxn1	1.69279	0.66871	9.99136e-09	3.27664e-07
Car8	0.0532915	0.669546	0.00467495	0.0320343
Clstn2	0.0532915	0.669546	0.00467495	0.0320343
Lamb1	0.821317	0.669752	2.20922e-05	0.000396561
Dpp4	0.137931	0.669923	0.0053866	0.0357648
Tecpr2	0.137931	0.669923	0.0053866	0.0357648
Hexa	0.30721	0.670223	0.00187345	0.0158333
Slc25a51	0.476489	0.670352	0.000474708	0.00533534
Os9	0.476489	0.670352	0.000474708	0.00533534
Atat1	0.561129	0.670392	0.000233695	0.00300048
Clu	1.5768	0.670559	2.51019e-08	7.79763e-07
Zfp703	0.887147	0.671822	1.15125e-05	0.000223128
Zc2hc1a	0.30094	0.671832	0.001727	0.0147992
Gstm7	0.216301	0.672129	0.0043938	0.0305105
Tmem108	0.548589	0.67241	0.000203529	0.00267458
Tbccd1	0.131661	0.672631	0.00673343	0.0427841
Usp22	0.796238	0.672674	2.23383e-05	0.00039842
Gcg	0.294671	0.67349	0.00212378	0.0174722
Ccdc189	0.0470219	0.673659	0.00252664	0.0198842
Enpp3	0.0470219	0.673659	0.00252664	0.0198842
Cobl	0.0470219	0.673659	0.00252664	0.0198842
Virma	0.45768	0.67386	0.000500418	0.00553529
Sox4	6.8652	0.673912	1.01159e-28	1.08775e-26
Csrp2	2.17241	0.674403	1.04617e-10	4.48248e-09
Kdm3a	0.373041	0.674413	0.000998391	0.00968344
Csad	0.288401	0.6752	0.00193177	0.0161578
Tgif1	0.69279	0.675425	6.32071e-05	0.000991367
Tbc1d31	0.125392	0.675481	0.00561365	0.0370369
Ech1	0.529781	0.675586	0.000216996	0.00282271
Lrp3	0.203762	0.676405	0.00346124	0.025575
Rasgrf1	0.203762	0.676405	0.00346124	0.025575
Pik3r4	0.203762	0.676405	0.00346124	0.025575
Fmnl2	0.282132	0.676964	0.00242252	0.0192956
Atp6v0d1	0.517241	0.677808	0.000244449	0.00311708
Tmem198b	0.119122	0.678484	0.00479929	0.0327059
Rnf40	0.197492	0.678672	0.00432316	0.0301973
Pms2	0.275862	0.678785	0.00217253	0.0177728
Rbck1	0.354232	0.67886	0.0010419	0.0100272
Dennd5b	0.432602	0.678913	0.000492016	0.00546396
Aplp2	2.1442	0.679797	1.01687e-10	4.37372e-09
R3hdm4	0.583072	0.680021	0.000128095	0.00181097
Lrrc47	0.426332	0.68025	0.000599486	0.00653416
Tm2d2	1.04702	0.68033	1.89056e-06	4.37725e-05
Mapk8ip1	0.347962	0.680422	0.00129745	0.0118637
Myl9	0.191223	0.681032	0.00379304	0.0274547
Timp2	0.498433	0.681313	0.00025946	0.00327717
Pias3	0.112853	0.681653	0.00579322	0.0379529
Fhod1	0.112853	0.681653	0.00579322	0.0379529
Klc2	0.112853	0.681653	0.00579322	0.0379529
Kmt2e	1.49216	0.681831	3.0179e-08	9.17096e-07
Snx2	0.648903	0.681852	6.7075e-05	0.00104325
Zfp462	0.570533	0.682152	0.000145048	0.00202253
Herc1	0.570533	0.682152	0.000145048	0.00202253
B4galnt4	0.263323	0.682608	0.00245776	0.0195068
Spag4	0.0344828	0.682926	0.000791617	0.00812915
Fabp2	0.0344828	0.682926	0.000791617	0.00812915
Phf3	1.39498	0.683439	7.00058e-08	2.04406e-06
Efr3a	0.335423	0.683678	0.00108388	0.0103333
Ccdc61	0.257053	0.684616	0.00220595	0.0179533
Kitl	0.257053	0.684616	0.00220595	0.0179533
B230312C02Rik	0.106583	0.685002	0.00473798	0.0323868
Ahctf1	0.623824	0.685869	8.6426e-05	0.00129732
Klk8	0.178683	0.686056	0.00417022	0.029349
Limch1	0.250784	0.686694	0.00201471	0.0167388
Atp11a	0.250784	0.686694	0.00201471	0.0167388
Hdac7	0.250784	0.686694	0.00201471	0.0167388
Mical3	0.322884	0.687121	0.00121602	0.0112923
Krt20	0.322884	0.687121	0.00121602	0.0112923
Ppic	0.539185	0.687838	0.000174383	0.00235807
Nek8	0.100313	0.688547	0.00589357	0.0385651
Trmt1l	0.388715	0.688971	0.00065459	0.00701176
Mfge8	0.965517	0.689139	2.99718e-06	6.6504e-05
Kdm5b	2.31034	0.690521	1.08475e-11	5.16108e-10
Riok2	0.382445	0.690553	0.000609114	0.00661975
Auts2	2.01567	0.691062	1.70536e-10	7.08959e-09
Tyw1	0.238245	0.691071	0.0022194	0.0180374
Arid5b	0.520376	0.691519	0.000184103	0.00246566
Nudt10	0.166144	0.691529	0.00460144	0.0316275
Tigar	0.0940439	0.692305	0.00454312	0.0312843
Galc	0.0940439	0.692305	0.00454312	0.0312843
BC051226	0.0940439	0.692305	0.00454312	0.0312843
Tagln2	2.03135	0.694354	1.17957e-10	5.00824e-09
Fzd5	0.159875	0.694454	0.00391717	0.0281528
Pbxip1	0.363636	0.695549	0.000843852	0.00854009
P4ha1	0.363636	0.695549	0.000843852	0.00854009
Dcaf5	0.225705	0.695771	0.00245546	0.0195024
Cited2	1.11285	0.696221	5.64997e-07	1.43273e-05
Angptl2	0.0877743	0.696298	0.0036127	0.0265097
Vrk3	0.291536	0.696661	0.00139916	0.0125476
Ddit4	0.291536	0.696661	0.00139916	0.0125476
Trim24	0.830721	0.697457	7.90417e-06	0.000159265
Acvr1b	0.219436	0.698254	0.00220743	0.0179533
Gata6	1.09404	0.698286	6.06184e-07	1.53024e-05
Eif4enif1	0.416928	0.699371	0.000382825	0.00451596
Pfkl	2.06897	0.700404	4.71872e-11	2.11925e-09
Ebf4	0.0815047	0.700546	0.00416458	0.0293463
Mmp2	0.0815047	0.700546	0.00416458	0.0293463
Tmem170	0.0815047	0.700546	0.00416458	0.0293463
Kctd12	0.147335	0.700725	0.00420637	0.0295245
Slc25a17	0.344828	0.700955	0.000867316	0.00871969
Rcan1	0.344828	0.700955	0.000867316	0.00871969
Polr2a	1.52978	0.701174	8.76425e-09	2.90833e-07
Zfyve21	0.601881	0.70227	6.48375e-05	0.00101551
Rgs19	0.338558	0.702857	0.00079001	0.00812758
Cited1	2.94044	0.702909	1.07065e-14	6.33494e-13
Lrpap1	0.793103	0.703008	1.15896e-05	0.000224233
Ddah2	3.90909	0.703156	8.64e-19	6.2741e-17
Slc16a3	0.786834	0.703978	1.07781e-05	0.000210353
Nsun4	0.0752351	0.705076	0.00303892	0.0230402
Zfp36l1	1.47335	0.706066	1.08518e-08	3.52779e-07
Itga5	0.200627	0.706298	0.0030513	0.0230871
Rab38	0.134796	0.707629	0.00451314	0.0311517
Pogz	0.38558	0.707888	0.000446007	0.00507912
Supt6	1	0.709658	1.06956e-06	2.59456e-05
Zfp408	0.0689655	0.709917	0.00354199	0.0260936
F2rl1	0.0689655	0.709917	0.00354199	0.0260936
Atad5	0.438871	0.710372	0.000270869	0.00338828
Otud7b	0.31348	0.711024	0.00100236	0.00969674
Sgpp2	0.128527	0.711349	0.00366038	0.0267542
Cltc	1.721	0.711534	9.01136e-10	3.39306e-08
Sema4c	0.188088	0.712217	0.00231263	0.0185925
Dars2	0.188088	0.712217	0.00231263	0.0185925
Kalrn	0.188088	0.712217	0.00231263	0.0185925
Gnpda1	0.188088	0.712217	0.00231263	0.0185925
Keap1	0.670846	0.713179	2.59483e-05	0.000454116
Prr36	0.30721	0.713218	0.000902473	0.00898696
Ganab	0.789969	0.713519	8.24617e-06	0.000165263
Efna2	0.485893	0.713974	0.000152054	0.00209929
Slc25a1	0.485893	0.713974	0.000152054	0.00209929
Slc9b2	0.0626959	0.715101	0.00225116	0.0181898
Coq8b	0.122257	0.715266	0.00304783	0.0230764
Dsc2	0.122257	0.715266	0.00304783	0.0230764
Spopl	0.181818	0.715365	0.00288331	0.0220397
Dus3l	0.181818	0.715365	0.00288331	0.0220397
Numb	0.241379	0.715431	0.00156485	0.0136931
Tmem101	0.413793	0.717346	0.000347938	0.00415261
Kif5c	0.175549	0.71865	0.00247204	0.0195784
Med20	0.175549	0.71865	0.00247204	0.0195784
Zscan29	0.115987	0.719398	0.00373717	0.0271735
Mxra8	0.115987	0.719398	0.00373717	0.0271735
Adcy8	0.115987	0.719398	0.00373717	0.0271735
Stk25	0.347962	0.719637	0.000637909	0.00687258
Bnip3	0.752351	0.720031	9.22658e-06	0.000182621
Fam160a2	0.288401	0.720211	0.000911826	0.00906396
Gdi1	0.573668	0.721141	5.80899e-05	0.000921447
Fam3a	0.169279	0.72208	0.00217001	0.0177652
Uhrf1bp1l	0.394984	0.723029	0.000357269	0.00425036
Dst	0.561129	0.724068	6.59737e-05	0.00102899
Usp48	0.61442	0.724771	4.02114e-05	0.00067017
Mkrn2	0.275862	0.725248	0.00101044	0.0097664
Nkx2-6	0.0501567	0.726658	0.00128572	0.0117951
Serpina1e	1.48589	0.727621	3.90582e-09	1.35228e-07
Col11a1	0.103448	0.728376	0.00375726	0.027284
Stoml1	0.103448	0.728376	0.00375726	0.027284
Leprot	0.376176	0.729149	0.000365478	0.00433419
Wls	0.429467	0.729593	0.000227008	0.00292806
Prkag1	0.482759	0.729957	0.000104964	0.00153771
Tyro3	0.210031	0.730119	0.00166421	0.0143824
Gm37494	0.210031	0.730119	0.00166421	0.0143824
Mpdz	0.263323	0.730621	0.00112586	0.0106519
Rab4a	0.263323	0.730621	0.00112586	0.0106519
Iqgap1	0.956113	0.732601	8.03334e-07	1.99195e-05
Pcyt1b	0.0971787	0.733266	0.00278384	0.0214406
Exph5	0.0971787	0.733266	0.00278384	0.0214406
Hmga1b	0.0971787	0.733266	0.00278384	0.0214406
Rgn	0.15047	0.733349	0.00282381	0.0216887
Zc4h2	0.15047	0.733349	0.00282381	0.0216887
Adcy6	0.203762	0.733405	0.00147279	0.0130716
Blvrb	0.257053	0.733444	0.00100019	0.00968405
Soat1	0.523511	0.733543	7.14776e-05	0.00109498
Pamr1	0.197492	0.736823	0.00181511	0.0154243
Frmd6	0.197492	0.736823	0.00181511	0.0154243
Cdadc1	0.144201	0.737471	0.00232191	0.0186536
Nrm	0.351097	0.73808	0.000341899	0.00410683
Rnf150	0.0909091	0.738455	0.00213066	0.0175071
Akr1e1	0.244514	0.739387	0.00109959	0.0104528
Bicc1	0.551724	0.739962	4.20751e-05	0.00069811
Ankrd44	0.344828	0.740466	0.000416696	0.00479908
Loxl2	0.645768	0.741995	1.76555e-05	0.000323674
Meg3	30.7429	0.742192	1.09897e-144	1.02415e-141
Mark4	0.238245	0.742518	0.000977885	0.00955368
Vps13b	0.238245	0.742518	0.000977885	0.00955368
Sema6c	0.0846395	0.743972	0.00249421	0.0196844
Slc39a7	0.586207	0.744227	2.66873e-05	0.000464866
Trim26	0.332288	0.74544	0.000469362	0.00528588
Gli3	0.231975	0.745762	0.00121494	0.0112923
Bak1	0.37931	0.746484	0.00026693	0.00335026
Rnpep	0.526646	0.746874	5.31293e-05	0.000854886
Acp6	0.278997	0.747034	0.000718695	0.00752997
B4galt1	0.278997	0.747034	0.000718695	0.00752997
Dnm2	0.278997	0.747034	0.000718695	0.00752997
Spag5	0.278997	0.747034	0.000718695	0.00752997
Pold4	0.178683	0.74796	0.00166811	0.014405
Rhpn2	0.0783699	0.74985	0.00173106	0.0148
Efemp1	0.0783699	0.74985	0.00173106	0.0148
Urb1	0.0783699	0.74985	0.00173106	0.0148
Pigp	0.855799	0.750106	1.26977e-06	3.03416e-05
Zc3hav1l	0.319749	0.750702	0.00037995	0.00448678
Rbp4	9.41693	0.750931	2.62511e-47	3.81255e-45
Plekha6	0.125392	0.751135	0.00192169	0.0161096
Jpx	0.125392	0.751135	0.00192169	0.0161096
Pcdh7	0.125392	0.751135	0.00192169	0.0161096
Golm1	0.978056	0.754136	3.15344e-07	8.16318e-06
Dlk1	16.2476	0.754177	3.07024e-80	7.62988e-78
Hoxa5	0.0721003	0.756125	0.00206265	0.0170558
Tapbpl	0.0721003	0.756125	0.00206265	0.0170558
Zfp27	0.0721003	0.756125	0.00206265	0.0170558
Tmem59l	0.119122	0.756181	0.00240151	0.019183
Tmem37	0.213166	0.756244	0.00114744	0.010783
Abcc5	0.213166	0.756244	0.00114744	0.010783
Cacnb3	0.354232	0.756291	0.000244446	0.00311708
Espn	1.36364	0.759645	2.70512e-09	9.543e-08
Tox3	0.576803	0.759832	2.22811e-05	0.000398034
Chd8	1.12853	0.760258	4.65289e-08	1.38756e-06
Ctps2	0.435737	0.760712	9.08277e-05	0.00134891
Tubb4a	0.435737	0.760712	9.08277e-05	0.00134891
P4ha3	0.112853	0.761506	0.00183726	0.0155652
Cmtm8	2.17241	0.761676	3.13312e-13	1.67644e-11
Mtmr11	0.0658307	0.762838	0.00122415	0.0113513
Patz1	0.611285	0.763008	1.42237e-05	0.000267783
Magi3	0.200627	0.76393	0.00124958	0.0115488
Ptpn5	0.153605	0.765251	0.00189	0.0159036
Zfp354c	0.153605	0.765251	0.00189	0.0159036
Tnk1	0.153605	0.765251	0.00189	0.0159036
Pcnx4	0.153605	0.765251	0.00189	0.0159036
Parvb	0.153605	0.765251	0.00189	0.0159036
Col4a1	1.22571	0.766308	1.12899e-08	3.65957e-07
Emb	4.13166	0.766377	4.54873e-23	4.10229e-21
Dcx	0.241379	0.766474	0.000674398	0.00719524
Vat1	0.241379	0.766474	0.000674398	0.00719524
Igfbp7	0.106583	0.767135	0.00145484	0.0129431
Dopey2	0.106583	0.767135	0.00145484	0.0129431
Pon2	0.329154	0.767212	0.000299609	0.00369407
Tsc22d1	2.3605	0.76862	1.82836e-14	1.04854e-12
Vgll4	0.943574	0.768951	2.62149e-07	6.89826e-06
Igdcc3	0.545455	0.769178	2.58667e-05	0.000453396
Zfp961	0.147335	0.770095	0.00151283	0.0133318
D930016D06Rik	0.23511	0.770123	0.000851441	0.0086091
Kri1	0.188088	0.772257	0.000918255	0.00911166
Rfng	0.100313	0.773095	0.00169771	0.0145818
Bcl11b	0.100313	0.773095	0.00169771	0.0145818
Cyp20a1	0.181818	0.776686	0.00112161	0.0106436
Atp6v1b2	0.479624	0.776718	4.63663e-05	0.000759246
Shox2	0.351097	0.77712	0.000218348	0.00282941
Mcc	0.0532915	0.777779	0.000652313	0.00700334
Trp53i11	0.222571	0.77783	0.000637464	0.00687258
Wnt16	0.263323	0.778727	0.000490214	0.00546341
Tle2	0.0940439	0.779415	0.00124673	0.011532
Cep350	0.344828	0.780044	0.000192701	0.00255027
Prtn3	0.134796	0.780516	0.00153505	0.013485
Vasn	0.175549	0.781308	0.000944437	0.00933007
Phf20	0.670846	0.782578	3.6491e-06	7.90851e-05
Panx1	0.297806	0.782743	0.000325519	0.00394825
Gpx8	0.460815	0.783708	4.69226e-05	0.000766037
Plxna4	0.0470219	0.786125	0.000306617	0.00375584
Fnip2	0.0877743	0.78613	0.00148991	0.0131922
Afm	0.0877743	0.78613	0.00148991	0.0131922
Pot1a	0.128527	0.786133	0.00120462	0.0112167
Unc5b	0.128527	0.786133	0.00120462	0.0112167
Atxn7l1	0.128527	0.786133	0.00120462	0.0112167
Col4a3bp	0.332288	0.78614	0.000214242	0.00279891
Sipa1l1	0.937304	0.787476	1.27369e-07	3.56984e-06
Csrp1	0.570533	0.788187	1.02317e-05	0.000201091
Nectin2	1.17555	0.788316	7.48457e-09	2.50599e-07
Srbd1	0.326019	0.789318	0.000189563	0.00252212
Lpp	0.884013	0.790351	2.08253e-07	5.5983e-06
Nynrin	0.401254	0.791571	9.1348e-05	0.00135392
Pla2g1b	0.122257	0.792049	0.000978975	0.00955368
Gnaz	0.122257	0.792049	0.000978975	0.00955368
Sult5a1	0.0815047	0.793277	0.000979864	0.00955368
Lrrc49	0.0815047	0.793277	0.000979864	0.00955368
Zfp638	1.22571	0.793459	3.21624e-09	1.1275e-07
Rhoc	0.592476	0.794066	7.30209e-06	0.000148742
Sfrp1	0.865204	0.79472	2.84375e-07	7.43029e-06
Rabl2	0.354232	0.795104	0.000112244	0.00161327
Ddt	2.58307	0.79549	1.47325e-16	9.41446e-15
Pts	0.429467	0.79644	5.26106e-05	0.000847759
Dusp16	0.15674	0.796463	0.000808539	0.00824238
Zscan2	0.15674	0.796463	0.000808539	0.00824238
2810408A11Rik	0.15674	0.796463	0.000808539	0.00824238
BC048679	0.115987	0.798289	0.00113528	0.0107319
Nfkbil1	0.30721	0.799425	0.000184759	0.00247148
Nrde2	0.191223	0.799883	0.000605282	0.00659091
Tjp3	0.0752351	0.800899	0.000677219	0.00720585
Dbn1	1.78997	0.801589	1.83648e-12	9.29292e-11
Fam3c	1.35423	0.804265	3.5532e-10	1.40906e-08
Dcaf6	0.109718	0.804881	0.000867836	0.00871969
Kcnk2	0.109718	0.804881	0.000867836	0.00871969
Efcc1	0.109718	0.804881	0.000867836	0.00871969
Zfhx2	0.445141	0.806167	3.40951e-05	0.000573362
Fblim1	0.554859	0.807071	7.60133e-06	0.000153996
Psap	1.43887	0.80869	9.8253e-11	4.24233e-09
Oaf	0.288401	0.810483	0.000178109	0.00239399
Nicn1	0.213166	0.811797	0.000452757	0.00512987
Fhl2	0.103448	0.811854	0.00103233	0.00996079
Capn1	0.103448	0.811854	0.00103233	0.00996079
Maea	0.940439	0.812706	4.88696e-08	1.45348e-06
6330403K07Rik	0.611285	0.81317	3.5082e-06	7.6476e-05
Epn1	0.755486	0.813522	4.97811e-07	1.26811e-05
Akap1	0.137931	0.813895	0.000989956	0.00961831
Ntrk2	0.137931	0.813895	0.000989956	0.00961831
Fech	0.137931	0.813895	0.000989956	0.00961831
Jarid2	0.714734	0.814869	9.43857e-07	2.31473e-05
Hdac5	0.172414	0.815445	0.00052489	0.0057831
Ldhb	2.29467	0.815806	1.15379e-15	7.01244e-14
Pitrm1	0.495298	0.816015	1.43948e-05	0.00027055
Gigyf1	0.351097	0.816238	9.78794e-05	0.00144595
Abca8b	0.0626959	0.817776	0.000386367	0.00455294
Rab36	0.0971787	0.819245	0.000725096	0.0075712
Aldh1a2	0.0971787	0.819245	0.000725096	0.0075712
Ackr3	0.166144	0.821099	0.000629574	0.00680244
Klf5	0.166144	0.821099	0.000629574	0.00680244
Serpina1d	0.166144	0.821099	0.000629574	0.00680244
Col2a1	1.57053	0.821906	8.24409e-12	4.00842e-10
Pex6	0.269592	0.822632	0.000238398	0.00305411
Pik3r1	0.407524	0.823731	3.35684e-05	0.000567063
Cul7	0.442006	0.823921	2.20047e-05	0.000395625
Dpysl5	0.579937	0.824491	3.95576e-06	8.47457e-05
Rasa1	0.61442	0.824599	2.5665e-06	5.79821e-05
Sox11	7.87147	0.824929	7.72542e-48	1.13676e-45
Ptprs	0.987461	0.826846	1.43668e-08	4.63008e-07
Acrbp	0.194357	0.82699	0.000397412	0.00463607
Rxra	0.125392	0.827047	0.000592468	0.00647029
Eppk1	0.0564263	0.827151	0.000330999	0.00399737
Zfp553	0.601881	0.829191	2.88415e-06	6.45068e-05
Krt19	0.532915	0.829447	6.79377e-06	0.000139917
Abhd8	0.257053	0.831421	0.000177093	0.00238318
Eif2ak2	0.257053	0.831421	0.000177093	0.00238318
Fbxo44	0.222571	0.831895	0.000250764	0.0031867
Sfmbt1	0.188088	0.832477	0.000503584	0.0055648
Rxrb	0.388715	0.833506	3.30233e-05	0.000559544
Tmem27	0.119122	0.834157	0.000699408	0.00739805
Gtpbp3	0.119122	0.834157	0.000699408	0.00739805
Kif12	0.319749	0.834573	0.00010342	0.00152177
Myo6	0.285266	0.835245	0.000151492	0.00209671
Tgfb2	0.216301	0.837009	0.000303795	0.00373302
Cotl1	1.01254	0.837149	7.61463e-09	2.54192e-07
Tnfrsf1a	0.147335	0.839703	0.000495084	0.00548171
Nectin1	0.147335	0.839703	0.000495084	0.00548171
Tmem57	0.77116	0.839973	1.62806e-07	4.48438e-06
Spp2	0.244514	0.840829	0.00018524	0.00247495
Pim1	0.341693	0.841476	5.32066e-05	0.000854898
Serping1	0.210031	0.842322	0.000255831	0.00324372
Igfbp4	1.77116	0.842661	1.97822e-13	1.07914e-11
Lxn	0.30721	0.842678	7.85452e-05	0.00119182
Ttc28	0.369906	0.844047	4.45409e-05	0.00073358
Scyl2	0.272727	0.844094	0.000114132	0.00163424
Manea	0.141066	0.846518	0.00039976	0.00465678
Atf6	0.203762	0.847847	0.000319647	0.00389816
Alpk2	0.0438871	0.848149	6.52309e-05	0.00101882
Car14	0.774295	0.849268	1.18168e-07	3.33705e-06
Fgfr2	0.545455	0.852036	2.85153e-06	6.3905e-05
Aldh4a1	0.197492	0.853596	0.000260135	0.0032797
A430033K04Rik	0.0721003	0.853821	0.000358925	0.00426552
Camkk2	0.288401	0.85579	0.000105292	0.00153771
Tm4sf4	0.163009	0.856932	0.000325031	0.0039466
Gadd45g	0.100313	0.858004	0.000419928	0.00483133
Spp1	2.06897	0.858751	8.81615e-16	5.38748e-14
Tdo2	0.0376176	0.85996	1.84714e-05	0.000337526
Jmjd1c	0.366771	0.864877	2.70516e-05	0.000470479
Srgap1	0.394984	0.866028	1.60632e-05	0.000298893
Scube3	0.304075	0.866618	6.69692e-05	0.00104306
Adam32	0.122257	0.869155	0.000430254	0.00492985
Dact2	0.122257	0.869155	0.000430254	0.00492985
Tril	0.15047	0.870915	0.000310424	0.00379811
Irf2bpl	0.206897	0.873508	0.000142713	0.00199495
Cdo1	0.382445	0.873715	1.73784e-05	0.000319642
Sfrp5	0.557994	0.873815	1.20005e-06	2.88606e-05
Efemp2	0.438871	0.874936	8.75316e-06	0.000174486
Gstt3	0.115987	0.877532	0.000303955	0.00373302
Ppp1r9a	0.749216	0.878797	6.90406e-08	2.02116e-06
Lpl	0.172414	0.879135	0.000265737	0.00333902
Pcolce2	0.285266	0.880984	6.04719e-05	0.000953819
Cdkn1c	9.2163	0.881993	4.5978e-63	9.02055e-61
Phldb2	1.05329	0.882332	6.58318e-10	2.51262e-08
D930028M14Rik	0.736677	0.883477	7.67367e-08	2.22895e-06
Flna	1.44201	0.884477	1.77078e-12	9.00118e-11
1700017B05Rik	0.39185	0.885993	9.92102e-06	0.000195329
Chsy1	0.278997	0.886082	5.13875e-05	0.000831644
Maob	0.109718	0.886382	0.000225691	0.00291443
Cdkn1a	0.667712	0.888486	1.76061e-07	4.80216e-06
Zdbf2	0.470219	0.889433	3.61408e-06	7.84782e-05
Khnyn	0.216301	0.892313	0.000109733	0.0015875
Sorl1	0.216301	0.892313	0.000109733	0.0015875
Samd5	0.683386	0.893536	1.14636e-07	3.25374e-06
Pskh1	0.159875	0.893678	0.000164508	0.00223535
Men1	0.407524	0.893785	6.43722e-06	0.000133557
Krt8	7.05329	0.894511	1.9475e-50	3.29984e-48
Dpysl3	0.322884	0.895354	2.95677e-05	0.000508702
Prkca	0.0752351	0.897247	0.00019453	0.00256839
Prpf40b	0.210031	0.89872	9.14072e-05	0.00135392
Cmtm3	0.316614	0.900221	2.4834e-05	0.000437353
Peg10	0.68652	0.903679	8.23226e-08	2.37271e-06
Zfp90	0.231975	0.903776	7.09867e-05	0.00109454
Clip3	0.445141	0.904163	3.02136e-06	6.66426e-05
Fstl1	1.08464	0.904499	1.37167e-10	5.7451e-09
1190002N15Rik	0.203762	0.905382	0.000110843	0.00159943
Erbb2	0.175549	0.9073	0.000110494	0.00159645
Epha7	0.253918	0.908232	5.56999e-05	0.00088871
Agrn	0.645768	0.910009	1.10567e-07	3.15426e-06
Frat2	0.432602	0.912042	3.23483e-06	7.09315e-05
Ppox	0.197492	0.912316	8.88317e-05	0.00132631
Dusp9	2.11599	0.914073	5.86628e-18	3.97592e-16
Smad3	0.247649	0.914256	4.60006e-05	0.000755397
Vps37d	0.219436	0.916674	7.16982e-05	0.00109686
Fmo2	0.141066	0.918206	0.000180425	0.00241929
Zfp101	0.241379	0.920495	5.82346e-05	0.000922432
Scmh1	0.213166	0.923498	5.83785e-05	0.000923405
Ppme1	0.46395	0.924724	1.35397e-06	3.22158e-05
Glrx	0.61442	0.925055	1.16363e-07	3.2944e-06
Efnb2	0.23511	0.926962	4.64387e-05	0.000759246
Tcn2	0.23511	0.926962	4.64387e-05	0.000759246
Grb14	0.0846395	0.927443	0.00010156	0.00149835
Nat6	0.206897	0.930594	7.22824e-05	0.00110277
Myo1c	0.106583	0.932532	0.000140083	0.00196309
Mmp14	1.09091	0.933183	3.41955e-11	1.54197e-09
Lrp1	0.617555	0.936049	8.17715e-08	2.36292e-06
Skiv2l	0.250784	0.936375	3.01214e-05	0.00051743
Cald1	6.13166	0.937952	2.26178e-48	3.46485e-46
Ap3b2	0.0783699	0.939405	0.000105841	0.00154318
Sox17	0.633229	0.940459	5.31656e-08	1.56874e-06
Fzd7	0.244514	0.942959	2.52057e-05	0.0004432
Arhgap22	0.100313	0.943424	8.95611e-05	0.00133491
Rora	0.122257	0.946699	0.000105328	0.00153771
Klhdc8b	0.122257	0.946699	0.000105328	0.00153771
Serinc2	0.288401	0.946858	1.53763e-05	0.000287737
Tgm2	0.282132	0.952989	1.27298e-05	0.000243762
Capn2	0.326019	0.955557	7.81913e-06	0.000158122
Hnf1aos1	0.115987	0.957249	7.19781e-05	0.00109963
Ndrg2	0.137931	0.959121	7.62357e-05	0.00115835
Aldh2	1.14734	0.960236	3.61274e-12	1.79561e-10
Tfrc	0.871473	0.96039	4.22115e-10	1.66215e-08
Serpinf2	0.639498	0.961719	2.6201e-08	8.11652e-07
Phox2b	0.0438871	0.96408	3.00318e-06	6.6504e-05
Lrig1	0.0438871	0.96408	3.00318e-06	6.6504e-05
Lurap1l	0.291536	0.966561	1.0284e-05	0.000201765
Apoa2	0.605016	0.968225	3.80271e-08	1.1401e-06
Fam20c	0.357367	0.968267	3.21626e-06	7.08019e-05
Myof	0.131661	0.969327	5.47267e-05	0.00087555
Gas6	0.153605	0.970101	5.38441e-05	0.000863901
Brwd3	0.489028	0.970563	2.88068e-07	7.50923e-06
Rnf152	0.175549	0.970759	5.11286e-05	0.000828654
Rnf213	0.175549	0.970759	5.11286e-05	0.000828654
Enpp1	0.219436	0.971815	2.36879e-05	0.000418487
Kdm3b	0.30721	0.973267	6.62279e-06	0.000137153
Washc2	0.438871	0.974582	6.26239e-07	1.57376e-05
Krt18	7.01254	0.977726	2.33375e-59	4.42344e-57
Gipc2	0.30094	0.979535	5.43534e-06	0.00011404
Ppp1r1a	0.257053	0.979622	1.29e-05	0.000245759
Spon2	0.0815047	0.980365	3.18855e-05	0.000541907
Nkx6-3	0.0595611	0.980563	1.29224e-05	0.000245768
Tceal5	0.557994	0.983176	5.86773e-08	1.72228e-06
Mmp11	0.448276	0.98403	3.50235e-07	9.00387e-06
Eno3	0.749216	0.985261	1.30119e-09	4.8343e-08
Dhx40	0.918495	0.986757	5.26152e-11	2.34421e-09
Pla2g6	0.250784	0.986864	1.03296e-05	0.000202304
C1qtnf4	0.633229	0.989797	9.81681e-09	3.22886e-07
C130073E24Rik	0.141066	0.990333	4.54976e-05	0.000748234
Kdm6a	0.332288	0.991303	2.31869e-06	5.29181e-05
Col23a1	0.0971787	0.992728	5.58672e-05	0.00088871
Adrb1	0.0971787	0.992728	5.58672e-05	0.00088871
Plppr3	0.39185	0.995049	9.04098e-07	2.23684e-05
Ptprd	0.319749	1.00384	2.32438e-06	5.29401e-05
Cux2	0.172414	1.0075	2.27679e-05	0.000404149
Crabp2	0.438871	1.008	2.44471e-07	6.47848e-06
Anxa5	0.965517	1.01089	8.78583e-12	4.25333e-10
Dcbld1	1.12853	1.01093	3.16597e-13	1.68596e-11
Lama1	0.210031	1.01233	1.44293e-05	0.000270744
Arnt2	0.188088	1.01477	1.57516e-05	0.000294073
1810010D01Rik	0.166144	1.01758	1.69662e-05	0.000313608
Ugt2b34	0.144201	1.02088	2.71887e-05	0.000471398
Tbx3	0.144201	1.02088	2.71887e-05	0.000471398
Zcchc18	0.442006	1.02212	1.64993e-07	4.5113e-06
Lima1	0.658307	1.02368	2.07454e-09	7.3884e-08
Npnt	0.874608	1.02456	2.46839e-11	1.12211e-09
Flrt3	0.749216	1.02815	3.24873e-10	1.29752e-08
Afp	3.57053	1.02912	3.49541e-35	4.39204e-33
Tmprss2	0.100313	1.02951	1.66555e-05	0.000309248
Slc40a1	0.294671	1.03128	2.34867e-06	5.33845e-05
Sema4g	0.191223	1.04043	9.65676e-06	0.000190798
Amot	0.37931	1.04376	3.45314e-07	8.89781e-06
Ttr	7.5674	1.045	1.54396e-72	3.3204e-70
Steap1	0.222571	1.05044	4.55388e-06	9.64508e-05
Fign	0.554859	1.05445	5.50687e-09	1.87183e-07
Card19	0.338558	1.06725	3.44891e-07	8.89781e-06
Fam210b	0.247649	1.0675	2.60626e-06	5.87618e-05
Slc4a4	0.460815	1.07151	2.67379e-08	8.25995e-07
Efs	0.225705	1.07326	2.8227e-06	6.3386e-05
Igsf9	0.636364	1.07457	6.3798e-10	2.45173e-08
Lbp	0.0815047	1.07513	5.97152e-06	0.000124357
Apoe	5.15987	1.08196	3.73915e-54	6.74435e-52
Vstm2b	0.112853	1.08524	8.01586e-06	0.000160936
Chst15	0.144201	1.09291	5.87793e-06	0.000122865
Corin	0.0909091	1.0967	3.84307e-06	8.24896e-05
Opcml	0.100313	1.11643	4.17234e-06	8.90444e-05
Hsd11b2	0.347962	1.11745	9.2322e-08	2.64727e-06
Atp8a2	0.115987	1.11862	4.41017e-06	9.35842e-05
Nkx2-3	0.178683	1.12505	2.03128e-06	4.68367e-05
Rem2	0.272727	1.13079	2.6804e-07	7.03636e-06
Fbn2	0.288401	1.13149	1.85268e-07	5.02875e-06
Nrip1	1.09091	1.13359	8.54292e-16	5.2492e-14
Snhg11	0.282132	1.14071	2.18972e-07	5.85829e-06
Bcam	0.31348	1.14129	1.00712e-07	2.88045e-06
Atp2b1	2.69906	1.14357	1.83962e-33	2.26071e-31
Gm49359	1.60502	1.14468	1.20069e-21	9.96722e-20
Apom	0.479624	1.14971	1.44931e-09	5.27935e-08
Sipa1l2	0.30721	1.15012	7.85111e-08	2.27458e-06
Mogat2	0.134796	1.15109	2.28187e-06	5.22914e-05
Rab6b	0.0877743	1.15164	1.51785e-06	3.57051e-05
Gap43	0.473354	1.15614	1.81354e-09	6.52118e-08
Prr5l	0.159875	1.16463	9.78922e-07	2.38503e-05
Robo2	0.351097	1.17432	1.84376e-08	5.84101e-07
Fbf1	0.169279	1.17743	9.13727e-07	2.25567e-05
Met	0.288401	1.17831	5.49276e-08	1.61646e-06
S100a16	0.225705	1.18378	2.03115e-07	5.47335e-06
Ramp2	0.504702	1.1863	2.62473e-10	1.06736e-08
Sorcs1	0.0752351	1.19171	2.18732e-07	5.85829e-06
Reln	0.363636	1.23725	1.80781e-09	6.52118e-08
Gria3	0.184953	1.23942	1.4573e-07	4.04392e-06
C1ql1	0.128527	1.24491	1.93285e-07	5.22102e-06
Palm3	0.423197	1.24869	2.98382e-10	1.20029e-08
Bhmt	0.122257	1.26366	1.64276e-07	4.50269e-06
AC149090.1	0.451411	1.26397	6.8441e-11	3.0252e-09
Nr2f2	1.46395	1.26469	5.65907e-24	5.2302e-22
Shisa2	0.278997	1.2662	7.27752e-09	2.44398e-07
Fgb	0.601881	1.27167	8.38804e-13	4.32274e-11
Nrp2	0.275862	1.29672	4.89715e-09	1.67476e-07
Phlda1	1.94984	1.3023	4.20291e-32	5.10882e-30
Tmem158	0.310345	1.30273	1.59666e-09	5.79722e-08
Prss8	0.285266	1.30285	2.48431e-09	8.79179e-08
Arl4c	1.25705	1.31896	5.2918e-23	4.73425e-21
Itih5	0.344828	1.35006	1.27259e-10	5.37034e-09
Asb4	0.858934	1.35389	3.40122e-18	2.33349e-16
Camk2n1	0.304075	1.36071	2.66838e-10	1.08118e-08
Vcan	0.978056	1.37038	2.88818e-20	2.24295e-18
Cpm	0.69906	1.38543	2.33406e-16	1.47467e-14
Atg2a	0.191223	1.41519	1.382e-09	5.10065e-08
Pth1r	0.376176	1.41676	4.40926e-12	2.16266e-10
Foxa1	0.282132	1.43218	7.88734e-11	3.43688e-09
Ndrg1	0.15047	1.44237	1.74073e-09	6.29985e-08
Fn1	3.53292	1.45933	1.04972e-66	2.13436e-64
Serpina1a	0.940439	1.47585	1.88586e-22	1.62227e-20
St8sia3	0.489028	1.47688	8.38075e-15	4.98521e-13
Slc2a3	0.664577	1.5135	2.10357e-18	1.47951e-16
Sema3c	0.683386	1.53998	2.34461e-19	1.77161e-17
Enpp2	0.278997	1.56714	1.66116e-12	8.48254e-11
Nhs	0.297806	1.61669	1.41133e-13	7.7367e-12
Stxbp5l	0.244514	1.64383	3.97457e-13	2.08674e-11
Hhex	1.57367	1.64571	7.3602e-41	9.91676e-39
Paqr9	0.708464	1.78569	9.70571e-26	9.43817e-24
Steap2	0.369906	1.81215	4.09069e-18	2.7894e-16
Itih2	1.06583	1.91973	4.19125e-39	5.38745e-37
Cdh6	0.62069	1.92305	9.42565e-27	9.49613e-25
Onecut2	3.9279	2.10494	2.33619e-140	1.86612e-137
Sptssb	0.222571	2.15647	9.58003e-21	7.65239e-19
Tsix	0.394984	2.38887	7.21459e-30	8.14957e-28
Pyy	1.15674	2.80564	2.87918e-76	6.43956e-74
Gm11361	0.413793	3.17022	1.62935e-48	2.5307e-46
Xist	3.85893	3.69595	0	2.07827e-306
Gm10260	0.971787	3.92311	1.15716e-104	4.0959e-102
