# Supplementary material for: Pancreas agenesis mutations disrupt a lead enhancer controlling a developmental enhancer cluster
Source: Dev Cell. 2022 Aug 22;57(16):1922–1936.e9. doi: 10.1016/j.devcel.2022.07.014 (PMC9426562; doi:10.1016/j.devcel.2022.07.014)
Supplement: Table S4. Evolutionarily conserved program controlled by PTF1A in mouse and human MPCs, related to Figure 4 [file mmc5.xlsx]

## Sheet:  Table S4
Table S4 - Evolutionarily conserved genes controlled by PTF1A in mouse and human MPCs, related to Figure 4.
Gene name (mouse)	scRNA-Seq differential analysis (e10.5 MPCs)			scATAC-Seq differential analysis (e10.5 MPCs)				PTF1A binding (human MPCs)		H3K27ac differential analysis (human MPCs)
	MAST log2 fold change	MAST p-value	MAST adjusted p-value	MAST log2 fold change	MAST p-value	MAST adjusted p-value	Genomic region (mm10)	Proximity to TSS	Binding region (hg19)	DESeq2 log2 fold change	DESeq2 p-value	DESeq2 adjusted p-value	Genomic region (hg19)	Gene name (human)
1110032F04Rik	-0.832776	0.000218267	0.00282941	NA	NA	NA	NA	Distal	chr3:159880382-159880596	NA	NA	NA	NA	NA
3110082I17Rik	NA	NA	NA	-3.32193	1.87056e-06	0.00053609	chr5-139442510-139443010	Proximal	chr7:1067663-1068012	NA	NA	NA	NA	NA
Abat	NA	NA	NA	-1.37851	0.00150556	0.0480215	chr16-8539125-8539625	Proximal	chr16:8814338-8814745	NA	NA	NA	NA	NA
Acvr2a	NA	NA	NA	-1.926	3.02078e-13	3.38197e-09	chr2-48318387-48318887	Distal	chr2:148109603-148110757	-2.9533	5.83301e-06	0.00111991	chr2:148107853-148113948	ACVR2A
Acvr2a	NA	NA	NA	-1.73697	0.000412028	0.0234539	chr2-47785797-47786297	Distal	chr2:148109603-148110757	-2.9533	5.83301e-06	0.00111991	chr2:148107853-148113948	ACVR2A
Acvr2a	NA	NA	NA	-1.70044	0.000111687	0.0103016	chr2-48143197-48143697	Distal	chr2:148109603-148110757	-2.9533	5.83301e-06	0.00111991	chr2:148107853-148113948	ACVR2A
Acvr2a	NA	NA	NA	-1.58496	0.00198025	0.055831	chr2-48885977-48886477	Distal	chr2:148109603-148110757	-2.9533	5.83301e-06	0.00111991	chr2:148107853-148113948	ACVR2A
Adam30	NA	NA	NA	-1.45943	0.00190722	0.055831	chr3-98185100-98185600	Distal	chr1:120435777-120436443	-2.24902	0.000490764	0.0245164	chr1:120435498-120437326	ADAM30
Adamts15	NA	NA	NA	-2.80735	0.00111161	0.0374145	chr9-30742359-30742859	Proximal	chr11:130318654-130318913	NA	NA	NA	NA	NA
Adamts18	NA	NA	NA	-1.80735	0.00111161	0.0374145	chr8-113714195-113714695	Proximal	chr16:77468471-77468802	NA	NA	NA	NA	NA
Adamts9	-0.926139	3.9779e-05	0.000663953	NA	NA	NA	NA	Distal	chr3:64598148-64598475	-1.93194	0.0010458	0.0389305	chr3:64565292-64568601	ADAMTS9
Adamts9	-0.926139	3.9779e-05	0.000663953	NA	NA	NA	NA	Distal	chr3:64567631-64568029	-1.93194	0.0010458	0.0389305	chr3:64565292-64568601	ADAMTS9
Adamts9	-0.926139	3.9779e-05	0.000663953	NA	NA	NA	NA	Distal	chr3:64598789-64599663	-1.93194	0.0010458	0.0389305	chr3:64565292-64568601	ADAMTS9
Adamts9	-0.926139	3.9779e-05	0.000663953	NA	NA	NA	NA	Distal	chr3:64598148-64598475	-2.03139	0.000142446	0.0109295	chr3:64594425-64603849	ADAMTS9
Adamts9	-0.926139	3.9779e-05	0.000663953	NA	NA	NA	NA	Distal	chr3:64567631-64568029	-2.03139	0.000142446	0.0109295	chr3:64594425-64603849	ADAMTS9
Adamts9	-0.926139	3.9779e-05	0.000663953	NA	NA	NA	NA	Distal	chr3:64598789-64599663	-2.03139	0.000142446	0.0109295	chr3:64594425-64603849	ADAMTS9
Adamtsl1	NA	NA	NA	-2.80735	0.00111161	0.0374145	chr4-86276408-86276908	Distal	chr9:18778159-18778533	-2.88769	2.17248e-06	0.000562187	chr9:18775632-18778383	ADAMTSL1
Adamtsl1	NA	NA	NA	-2.20163	2.41997e-10	6.82286e-07	chr4-86142383-86142883	Distal	chr9:18778159-18778533	-2.88769	2.17248e-06	0.000562187	chr9:18775632-18778383	ADAMTSL1
Adgrl1	NA	NA	NA	-1.80735	0.00111161	0.0374145	chr8-83901219-83901719	Distal	chr19:14284659-14285168	-3.58304	9.59892e-06	0.00164634	chr19:14284157-14286017	ADGRL1
Akap13	NA	NA	NA	-1	0.00347995	0.0912431	chr7-75633662-75634162	Distal	chr15:85850725-85851370	-3.1378	0.000353193	0.0196463	chr15:85850287-85851969	AKAP13
Akap13	NA	NA	NA	-1.70044	0.000111687	0.0103016	chr7-75668375-75668875	Distal	chr15:85850725-85851370	-3.1378	0.000353193	0.0196463	chr15:85850287-85851969	AKAP13
Akap7	NA	NA	NA	-2.45943	1.75723e-07	9.89173e-05	chr10-25198022-25198522	Distal	chr6:131547206-131548013	-2.97708	2.77364e-06	0.000660332	chr6:131546523-131549534	AKAP7
Akap7	NA	NA	NA	-1.94753	7.08571e-10	1.63452e-06	chr10-25072596-25073096	Distal	chr6:131547206-131548013	-2.97708	2.77364e-06	0.000660332	chr6:131546523-131549534	AKAP7
Aldh1l1	NA	NA	NA	-1.078	0.00229664	0.0629331	chr6-90561346-90561846	Proximal	chr3:125876916-125877188	NA	NA	NA	NA	NA
Aldh1l1	NA	NA	NA	-1.32193	0.0010835	0.0374145	chr6-90575290-90575790	Proximal	chr3:125876916-125877188	NA	NA	NA	NA	NA
Aldh1l1	NA	NA	NA	-1.80735	0.00111161	0.0374145	chr6-90567926-90568426	Proximal	chr3:125876916-125877188	NA	NA	NA	NA	NA
Aldh3a2	NA	NA	NA	-1.73697	0.000412028	0.0234539	chr11-61258262-61258762	Proximal	chr17:19552124-19552430	NA	NA	NA	NA	NA
Ankrd55	NA	NA	NA	-2	0.000150712	0.0103016	chr13-112093945-112094445	Proximal	chr5:55528984-55529164	NA	NA	NA	NA	NA
Apba1	NA	NA	NA	-2	0.000150712	0.0103016	chr19-23860342-23860842	Distal	chr9:72239983-72240238	-2.23069	0.00127391	0.0438015	chr9:72239219-72240835	APBA1
Arap2	NA	NA	NA	-1.58496	0.00198025	0.055831	chr5-62483479-62483979	Proximal	chr4:36245924-36246341	NA	NA	NA	NA	NA
Arhgap24	NA	NA	NA	-2	0.000150712	0.0103016	chr5-102555771-102556271	Proximal	chr4:86748811-86749329	NA	NA	NA	NA	NA
Arhgap42	NA	NA	NA	-2.11548	2.01873e-06	0.000539204	chr9-9214856-9215356	Distal	chr11:100501673-100502178	-3.87497	1.25531e-08	8.71664e-06	chr11:100500807-100502943	ARHGAP42
Arhgef10l	NA	NA	NA	-1.80735	0.00111161	0.0374145	chr4-140632196-140632696	Proximal	chr1:17906700-17907083	NA	NA	NA	NA	NA
Arhgef10l	NA	NA	NA	-1.80735	0.00111161	0.0374145	chr4-140632196-140632696	Proximal	chr1:17914215-17914699	NA	NA	NA	NA	NA
Arhgef7	NA	NA	NA	-2	0.000150712	0.0103016	chr8-11825702-11826202	Proximal	chr13:111768598-111768849	NA	NA	NA	NA	NA
Arl4a	NA	NA	NA	-2.80735	0.00111161	0.0374145	chr12-39893933-39894433	Proximal	chr7:12726903-12727163	NA	NA	NA	NA	NA
Azin1	NA	NA	NA	-1.80735	0.00111161	0.0374145	chr15-38447092-38447592	Distal	chr8:103939592-103939917	-2.43957	7.689e-05	0.00725082	chr8:103936663-103941174	AZIN1
Barhl2	NA	NA	NA	-1.22239	0.00330966	0.0873054	chr5-106463850-106464350	Distal	chr1:90868572-90869161	-2.05437	0.00103865	0.0387752	chr1:90867659-90869752	BARHL2
Barhl2	NA	NA	NA	-1.80735	0.00111161	0.0374145	chr5-106433867-106434367	Distal	chr1:90868572-90869161	-2.05437	0.00103865	0.0387752	chr1:90867659-90869752	BARHL2
Barx2	NA	NA	NA	-2	0.000150712	0.0103016	chr9-31942283-31942783	Distal	chr11:129185468-129186210	-2.57687	3.3011e-06	0.000735474	chr11:129184757-129187086	BARX2
Calm3	NA	NA	NA	-2	0.000150712	0.0103016	chr7-16922478-16922978	Proximal	chr19:47104560-47104800	NA	NA	NA	NA	NA
Cavin2	-1.90332	1.39243e-16	8.94915e-15	NA	NA	NA	NA	Proximal	chr2:192710643-192711046	NA	NA	NA	NA	NA
Ccdc149	NA	NA	NA	-2.45943	1.75723e-07	9.89173e-05	chr5-52390943-52391443	Proximal	chr4:24914108-24914354	NA	NA	NA	NA	NA
Cckar	NA	NA	NA	-2.80735	0.00111161	0.0374145	chr5-53679658-53680158	Distal	chr4:26453996-26455019	-2.66958	0.000169202	0.0120917	chr4:26421245-26423748	CCKAR
Cckar	NA	NA	NA	-2.80735	0.00111161	0.0374145	chr5-53679658-53680158	Distal	chr4:26453996-26455019	-2.9003	8.46511e-07	0.000282145	chr4:26424030-26430202	CCKAR
Cckar	NA	NA	NA	-2.80735	0.00111161	0.0374145	chr5-53679658-53680158	Distal	chr4:26453996-26455019	-2.68712	4.32645e-06	0.000875015	chr4:26450348-26461139	CCKAR
Cckar	NA	NA	NA	-2.80735	0.00111161	0.0374145	chr5-53679658-53680158	Distal	chr4:26453996-26455019	-2.23399	0.000284604	0.0169634	chr4:26430312-26433528	CCKAR
Cckar	NA	NA	NA	-1.58496	0.00198025	0.055831	chr5-53691234-53691734	Distal	chr4:26453996-26455019	-2.9003	8.46511e-07	0.000282145	chr4:26424030-26430202	CCKAR
Cckar	NA	NA	NA	-1.58496	0.00198025	0.055831	chr5-53691234-53691734	Distal	chr4:26453996-26455019	-2.66958	0.000169202	0.0120917	chr4:26421245-26423748	CCKAR
Cckar	NA	NA	NA	-1.58496	0.00198025	0.055831	chr5-53691234-53691734	Distal	chr4:26453996-26455019	-2.77787	0.000196254	0.0133822	chr4:26433848-26436452	CCKAR
Cckar	NA	NA	NA	-1.58496	0.00198025	0.055831	chr5-53691234-53691734	Distal	chr4:26453996-26455019	-2.68712	4.32645e-06	0.000875015	chr4:26450348-26461139	CCKAR
Cckar	NA	NA	NA	-2.80735	0.00111161	0.0374145	chr5-53679658-53680158	Distal	chr4:26453996-26455019	-2.77787	0.000196254	0.0133822	chr4:26433848-26436452	CCKAR
Cckar	NA	NA	NA	-1.58496	0.00198025	0.055831	chr5-53691234-53691734	Distal	chr4:26453996-26455019	-2.23399	0.000284604	0.0169634	chr4:26430312-26433528	CCKAR
Ccnh	NA	NA	NA	-1.80735	0.00111161	0.0374145	chr13-84902831-84903331	Proximal	chr5:86708372-86708547	NA	NA	NA	NA	NA
Cdhr3	NA	NA	NA	-2.80735	0.00111161	0.0374145	chr12-33028656-33029156	Proximal	chr7:105642382-105642734	NA	NA	NA	NA	NA
Cdkal1	NA	NA	NA	-1.80735	0.00111161	0.0374145	chr13-29779445-29779945	Distal	chr6:20575302-20576012	-2.20547	0.000302767	0.0177665	chr6:20572733-20578356	CDKAL1
Cdkal1	NA	NA	NA	-2	1.30502e-05	0.0025043	chr13-29864341-29864841	Distal	chr6:20575302-20576012	-2.20547	0.000302767	0.0177665	chr6:20572733-20578356	CDKAL1
Cdkal1	NA	NA	NA	-1.078	0.00229664	0.0629331	chr13-29829573-29830073	Distal	chr6:20575302-20576012	-2.20547	0.000302767	0.0177665	chr6:20572733-20578356	CDKAL1
Chmp4b	NA	NA	NA	-2	0.000150712	0.0103016	chr2-154676415-154676915	Proximal	chr20:32398975-32399184	NA	NA	NA	NA	NA
Chmp4b	NA	NA	NA	-1.58496	0.00198025	0.055831	chr2-154651808-154652308	Proximal	chr20:32398975-32399184	NA	NA	NA	NA	NA
Chmp4b	NA	NA	NA	-2.16993	1.78407e-05	0.0025043	chr2-154707725-154708225	Proximal	chr20:32398975-32399184	NA	NA	NA	NA	NA
Chn2	NA	NA	NA	-2	0.000150712	0.0103016	chr6-54217864-54218364	Proximal	chr7:29236637-29236863	NA	NA	NA	NA	NA
Chn2	NA	NA	NA	-2	0.000150712	0.0103016	chr6-54106040-54106540	Proximal	chr7:29236637-29236863	NA	NA	NA	NA	NA
Chrdl2	NA	NA	NA	-3	0.000150712	0.0103016	chr7-100043701-100044201	Distal	chr11:74407979-74408392	-2.69873	0.000460176	0.0234955	chr11:74407555-74409050	CHRDL2
Chrm3	NA	NA	NA	-1.58496	2.51194e-05	0.00325456	chr13-10601890-10602390	Proximal	chr1:239550157-239550390	NA	NA	NA	NA	NA
Chrm3	NA	NA	NA	-2	0.000150712	0.0103016	chr13-10687261-10687761	Proximal	chr1:239550157-239550390	NA	NA	NA	NA	NA
Chst11	NA	NA	NA	-1.58496	2.51194e-05	0.00325456	chr10-83097625-83098125	Proximal	chr12:104850484-104850675	NA	NA	NA	NA	NA
Chst11	NA	NA	NA	-1.73697	0.000412028	0.0234539	chr10-83152650-83153150	Proximal	chr12:104850484-104850675	NA	NA	NA	NA	NA
Chst11	NA	NA	NA	-0.893085	0.00240973	0.0656938	chr10-83140221-83140721	Proximal	chr12:104850484-104850675	NA	NA	NA	NA	NA
Cldn10	-0.869521	0.000120981	0.00171909	-0.956931	0.000218408	0.0145254	chr14-118818897-118819397	Proximal	chr13:96205935-96206187	NA	NA	NA	NA	NA
Cldn10	-0.869521	0.000120981	0.00171909	-1.80735	0.00111161	0.0374145	chr14-118816393-118816893	Proximal	chr13:96205935-96206187	NA	NA	NA	NA	NA
Clps	-3.25798	2.7717e-48	4.18864e-46	-1.65208	1.3952e-06	0.00053609	chr17-28561599-28562099	Proximal	chr6:35764813-35765360	NA	NA	NA	NA	NA
Clps	-3.25798	2.7717e-48	4.18864e-46	-1.65208	1.3952e-06	0.00053609	chr17-28561599-28562099	Proximal	chr6:35765777-35766407	NA	NA	NA	NA	NA
Clps	-3.25798	2.7717e-48	4.18864e-46	-2.22239	2.86914e-07	0.000139799	chr17-28560580-28561080	Proximal	chr6:35764813-35765360	NA	NA	NA	NA	NA
Clps	-3.25798	2.7717e-48	4.18864e-46	-2.22239	2.86914e-07	0.000139799	chr17-28560580-28561080	Proximal	chr6:35765777-35766407	NA	NA	NA	NA	NA
Cnn3	NA	NA	NA	-2	0.000150712	0.0103016	chr3-121439852-121440352	Proximal	chr1:95392979-95393301	NA	NA	NA	NA	NA
Cnot11	NA	NA	NA	-1.45943	0.00190722	0.055831	chr1-39530148-39530648	Proximal	chr2:101868272-101868576	NA	NA	NA	NA	NA
Col4a6	NA	NA	NA	-2.32193	1.87056e-06	0.00053609	chrX-141391412-141391912	Distal	chrX:107528002-107528440	-3.9277	6.36646e-06	0.00120566	chrX:107528023-107530190	COL4A6
Coro1c	NA	NA	NA	-2.16993	1.78407e-05	0.0025043	chr5-113909952-113910452	Proximal	chr12:109123532-109123795	NA	NA	NA	NA	NA
Cpa1	-4.37352	1.65211e-101	5.434e-99	NA	NA	NA	NA	Proximal	chr7:130019367-130020693	-1.84702	0.000257039	0.0158417	chr7:130001700-130026126	CPA1
Cpa1	-4.37352	1.65211e-101	5.434e-99	NA	NA	NA	NA	Distal	chr7:130005342-130005939	-1.84702	0.000257039	0.0158417	chr7:130001700-130026126	CPA1
Cpa1	-4.37352	1.65211e-101	5.434e-99	NA	NA	NA	NA	Distal	chr7:130013228-130014486	-1.84702	0.000257039	0.0158417	chr7:130001700-130026126	CPA1
Cpa2	-1.40823	1.04327e-08	3.40143e-07	-1.80735	0.00111161	0.0374145	chr6-30541305-30541805	Proximal	chr7:129906065-129906881	-2.58361	0.000104886	0.00884585	chr7:129916748-129919479	CPA2
Cpa2	-1.40823	1.04327e-08	3.40143e-07	-1.73697	0.000412028	0.0234539	chr6-30535314-30535814	Proximal	chr7:129906065-129906881	-2.58361	0.000104886	0.00884585	chr7:129916748-129919479	CPA2
Ctdsp1	NA	NA	NA	-1.80735	0.00111161	0.0374145	chr1-74393167-74393667	Proximal	chr2:219262779-219263099	NA	NA	NA	NA	NA
Ctnna2	NA	NA	NA	-1.35364	3.4827e-05	0.0043467	chr6-77537360-77537860	Distal	chr2:79416505-79417152	-3.24565	6.74982e-06	0.00124433	chr2:80086809-80088962	CTNNA2
Ctnna2	NA	NA	NA	-1.35364	3.4827e-05	0.0043467	chr6-77537360-77537860	Distal	chr2:79407199-79407398	-3.24565	6.74982e-06	0.00124433	chr2:80086809-80088962	CTNNA2
Ctnna2	NA	NA	NA	-1.35364	3.4827e-05	0.0043467	chr6-77537360-77537860	Distal	chr2:80087611-80088321	-3.24565	6.74982e-06	0.00124433	chr2:80086809-80088962	CTNNA2
Ctnna2	NA	NA	NA	-1.35364	3.4827e-05	0.0043467	chr6-77537360-77537860	Distal	chr2:79405200-79405975	-3.24565	6.74982e-06	0.00124433	chr2:80086809-80088962	CTNNA2
Ctnna2	NA	NA	NA	-1.35364	3.4827e-05	0.0043467	chr6-77537360-77537860	Distal	chr2:79416505-79417152	-3.0444	1.05654e-08	7.46081e-06	chr2:79403351-79408135	CTNNA2
Ctnna2	NA	NA	NA	-1.35364	3.4827e-05	0.0043467	chr6-77537360-77537860	Distal	chr2:79407199-79407398	-3.0444	1.05654e-08	7.46081e-06	chr2:79403351-79408135	CTNNA2
Ctnna2	NA	NA	NA	-1.35364	3.4827e-05	0.0043467	chr6-77537360-77537860	Distal	chr2:80087611-80088321	-3.0444	1.05654e-08	7.46081e-06	chr2:79403351-79408135	CTNNA2
Ctnna2	NA	NA	NA	-1.35364	3.4827e-05	0.0043467	chr6-77537360-77537860	Distal	chr2:79405200-79405975	-3.0444	1.05654e-08	7.46081e-06	chr2:79403351-79408135	CTNNA2
Ctnna2	NA	NA	NA	-1.35364	3.4827e-05	0.0043467	chr6-77537360-77537860	Distal	chr2:79416505-79417152	-3.82957	4.63963e-10	4.71466e-07	chr2:79415161-79419509	CTNNA2
Ctnna2	NA	NA	NA	-1.35364	3.4827e-05	0.0043467	chr6-77537360-77537860	Distal	chr2:79407199-79407398	-3.82957	4.63963e-10	4.71466e-07	chr2:79415161-79419509	CTNNA2
Ctnna2	NA	NA	NA	-1.35364	3.4827e-05	0.0043467	chr6-77537360-77537860	Distal	chr2:80087611-80088321	-3.82957	4.63963e-10	4.71466e-07	chr2:79415161-79419509	CTNNA2
Ctnna2	NA	NA	NA	-1.35364	3.4827e-05	0.0043467	chr6-77537360-77537860	Distal	chr2:79405200-79405975	-3.82957	4.63963e-10	4.71466e-07	chr2:79415161-79419509	CTNNA2
Dcstamp	NA	NA	NA	-1.88753	1.53164e-12	1.2631e-08	chr15-39728000-39728500	Proximal	chr8:105352341-105352811	NA	NA	NA	NA	NA
Ddx39b	NA	NA	NA	-1.80735	0.00111161	0.0374145	chr17-35284093-35284593	Proximal	chr6:31509897-31510234	NA	NA	NA	NA	NA
Dhx15	-0.374176	0.00098294	0.0095751	NA	NA	NA	NA	Distal	chr4:24644445-24645240	-2.14404	0.00108344	0.0398055	chr4:24643261-24646750	DHX15
Dicer1	NA	NA	NA	-2.41504	4.59049e-09	7.04308e-06	chr12-104623933-104624433	Proximal	chr14:95623652-95623912	NA	NA	NA	NA	NA
Dlg2	NA	NA	NA	-1.70044	0.000111687	0.0103016	chr7-92150650-92151150	Proximal	chr11:84028236-84028434	NA	NA	NA	NA	NA
Dlg2	NA	NA	NA	-1.58496	0.000482567	0.0255471	chr7-92111565-92112065	Proximal	chr11:84028236-84028434	NA	NA	NA	NA	NA
Dlgap2	NA	NA	NA	-3	0.000150712	0.0103016	chr8-14616600-14617100	Distal	chr8:1424886-1425810	-2.64686	6.31136e-07	0.000222839	chr8:1422901-1429620	DLGAP2
Dlgap2	NA	NA	NA	-2.45943	1.75723e-07	9.89173e-05	chr8-14256122-14256622	Distal	chr8:1424886-1425810	-2.64686	6.31136e-07	0.000222839	chr8:1422901-1429620	DLGAP2
Dlgap2	NA	NA	NA	-1.22239	0.000314463	0.0200758	chr8-14470310-14470810	Distal	chr8:1424886-1425810	-2.64686	6.31136e-07	0.000222839	chr8:1422901-1429620	DLGAP2
Dlgap2	NA	NA	NA	-2.80735	0.00111161	0.0374145	chr8-14474543-14475043	Distal	chr8:1424886-1425810	-2.64686	6.31136e-07	0.000222839	chr8:1422901-1429620	DLGAP2
Dstn	-0.260045	0.000163148	0.00221956	NA	NA	NA	NA	Proximal	chr20:17550315-17550489	NA	NA	NA	NA	NA
Dtna	NA	NA	NA	-1.80735	0.00111161	0.0374145	chr18-23691115-23691615	Distal	chr18:32123211-32124162	-4.06563	3.73986e-11	5.99284e-08	chr18:32121823-32125932	DTNA
Dtna	NA	NA	NA	-1.80735	0.00111161	0.0374145	chr18-23691115-23691615	Distal	chr18:32123211-32124162	-2.01982	0.000893133	0.0352373	chr18:32237757-32240676	DTNA
Ebf2	NA	NA	NA	-1.08746	0.00370679	0.0956698	chr14-67233090-67233590	Distal	chr8:25792869-25793100	NA	NA	NA	NA	NA
Ebf2	NA	NA	NA	-1	0.00347995	0.0912431	chr14-67344693-67345193	Distal	chr8:25792869-25793100	NA	NA	NA	NA	NA
Ece1	NA	NA	NA	-1.80735	0.00111161	0.0374145	chr4-137904768-137905268	Distal	chr1:21611675-21612108	-2.86147	2.44054e-05	0.00315777	chr1:21566775-21569520	ECE1
Ece1	NA	NA	NA	-1.80735	0.00111161	0.0374145	chr4-137904768-137905268	Distal	chr1:21578233-21579263	-2.86147	2.44054e-05	0.00315777	chr1:21566775-21569520	ECE1
Ece1	NA	NA	NA	-1.80735	0.00111161	0.0374145	chr4-137904768-137905268	Distal	chr1:21611675-21612108	-1.9381	0.000279059	0.0168012	chr1:21569916-21586329	ECE1
Ece1	NA	NA	NA	-1.80735	0.00111161	0.0374145	chr4-137904768-137905268	Distal	chr1:21578233-21579263	-1.9381	0.000279059	0.0168012	chr1:21569916-21586329	ECE1
Ece1	NA	NA	NA	-1.80735	0.00111161	0.0374145	chr4-137904768-137905268	Distal	chr1:21611675-21612108	-1.89924	0.000560625	0.0267552	chr1:21557762-21566428	ECE1
Ece1	NA	NA	NA	-1.80735	0.00111161	0.0374145	chr4-137904768-137905268	Distal	chr1:21578233-21579263	-1.89924	0.000560625	0.0267552	chr1:21557762-21566428	ECE1
Ece1	NA	NA	NA	-1.80735	0.00111161	0.0374145	chr4-137904768-137905268	Distal	chr1:21611675-21612108	-2.00718	0.000357067	0.0197802	chr1:21609572-21613130	ECE1
Ece1	NA	NA	NA	-1.80735	0.00111161	0.0374145	chr4-137904768-137905268	Distal	chr1:21578233-21579263	-2.00718	0.000357067	0.0197802	chr1:21609572-21613130	ECE1
Efcab1	NA	NA	NA	-2.45943	1.75723e-07	9.89173e-05	chr16-14905419-14905919	Distal	chr8:49670062-49670709	-3.50818	1.0361e-06	0.000324564	chr8:49669478-49671548	EFCAB1
Ehf	NA	NA	NA	-2.32193	3.76699e-08	3.36751e-05	chr2-103180219-103180719	Proximal	chr11:34653655-34653935	NA	NA	NA	NA	NA
Ehf	NA	NA	NA	-1.5025	9.40773e-05	0.00977115	chr2-103259119-103259619	Proximal	chr11:34653655-34653935	NA	NA	NA	NA	NA
Elavl2	NA	NA	NA	-1.45943	0.00190722	0.055831	chr4-91379430-91379930	Proximal	chr9:23826225-23826439	NA	NA	NA	NA	NA
Elmo1	NA	NA	NA	-1.80735	2.37839e-05	0.00314957	chr13-20182295-20182795	Proximal	chr7:37023798-37024053	NA	NA	NA	NA	NA
Elmo1	NA	NA	NA	-1.80735	2.37839e-05	0.00314957	chr13-20182295-20182795	Proximal	chr7:37488448-37488671	NA	NA	NA	NA	NA
Elmo1	NA	NA	NA	-1.80735	0.00111161	0.0374145	chr13-20423831-20424331	Proximal	chr7:37023798-37024053	NA	NA	NA	NA	NA
Elmo1	NA	NA	NA	-1.80735	0.00111161	0.0374145	chr13-20423831-20424331	Proximal	chr7:37488448-37488671	NA	NA	NA	NA	NA
Elmo1	NA	NA	NA	-3	0.000150712	0.0103016	chr13-20677809-20678309	Proximal	chr7:37023798-37024053	NA	NA	NA	NA	NA
Elmo1	NA	NA	NA	-3	0.000150712	0.0103016	chr13-20677809-20678309	Proximal	chr7:37488448-37488671	NA	NA	NA	NA	NA
Elmo1	NA	NA	NA	-2.80735	0.00111161	0.0374145	chr13-20417730-20418230	Proximal	chr7:37023798-37024053	NA	NA	NA	NA	NA
Elmo1	NA	NA	NA	-2.80735	0.00111161	0.0374145	chr13-20417730-20418230	Proximal	chr7:37488448-37488671	NA	NA	NA	NA	NA
Elmo1	NA	NA	NA	-1.45943	0.00190722	0.055831	chr13-20173393-20173893	Proximal	chr7:37023798-37024053	NA	NA	NA	NA	NA
Elmo1	NA	NA	NA	-1.45943	0.00190722	0.055831	chr13-20173393-20173893	Proximal	chr7:37488448-37488671	NA	NA	NA	NA	NA
Ercc1	NA	NA	NA	-1.16993	0.00138644	0.0458352	chr7-19342579-19343079	Proximal	chr19:45926891-45927168	NA	NA	NA	NA	NA
Etaa1	NA	NA	NA	-1.80735	0.00111161	0.0374145	chr11-17917841-17918341	Distal	chr2:67690697-67691446	-2.22808	0.00130324	0.044412	chr2:67681831-67683817	ETAA1
Etaa1	NA	NA	NA	-2	0.000150712	0.0103016	chr11-17859672-17860172	Distal	chr2:67690697-67691446	-2.22808	0.00130324	0.044412	chr2:67681831-67683817	ETAA1
Etaa1	NA	NA	NA	-1.80735	0.00111161	0.0374145	chr11-17917841-17918341	Distal	chr2:67690697-67691446	-2.47161	4.92508e-05	0.00530216	chr2:67689897-67692853	ETAA1
Etaa1	NA	NA	NA	-2	0.000150712	0.0103016	chr11-17859672-17860172	Distal	chr2:67690697-67691446	-2.47161	4.92508e-05	0.00530216	chr2:67689897-67692853	ETAA1
Etl4	NA	NA	NA	-1.80735	2.37839e-05	0.00314957	chr2-20248263-20248763	Distal	chr10:24173549-24174047	-2.02398	0.00122861	0.0429067	chr10:24171908-24177070	KIAA1217
Etl4	NA	NA	NA	-1.80735	2.37839e-05	0.00314957	chr2-20248263-20248763	Proximal	chr10:23983940-23984214	-2.02398	0.00122861	0.0429067	chr10:24171908-24177070	KIAA1217
Etl4	NA	NA	NA	-1.80735	2.37839e-05	0.00314957	chr2-20248263-20248763	Proximal	chr10:24754891-24755176	-2.02398	0.00122861	0.0429067	chr10:24171908-24177070	KIAA1217
Etl4	NA	NA	NA	-1.80735	2.37839e-05	0.00314957	chr2-20248263-20248763	Proximal	chr10:24830149-24830812	-2.02398	0.00122861	0.0429067	chr10:24171908-24177070	KIAA1217
Etl4	NA	NA	NA	-1.32193	0.0010835	0.0374145	chr2-20025010-20025510	Distal	chr10:24173549-24174047	-2.02398	0.00122861	0.0429067	chr10:24171908-24177070	KIAA1217
Etl4	NA	NA	NA	-1.32193	0.0010835	0.0374145	chr2-20025010-20025510	Proximal	chr10:23983940-23984214	-2.02398	0.00122861	0.0429067	chr10:24171908-24177070	KIAA1217
Etl4	NA	NA	NA	-1.32193	0.0010835	0.0374145	chr2-20025010-20025510	Proximal	chr10:24754891-24755176	-2.02398	0.00122861	0.0429067	chr10:24171908-24177070	KIAA1217
Etl4	NA	NA	NA	-1.32193	0.0010835	0.0374145	chr2-20025010-20025510	Proximal	chr10:24830149-24830812	-2.02398	0.00122861	0.0429067	chr10:24171908-24177070	KIAA1217
Etl4	NA	NA	NA	-2	0.000150712	0.0103016	chr2-20169597-20170097	Distal	chr10:24173549-24174047	-2.02398	0.00122861	0.0429067	chr10:24171908-24177070	KIAA1217
Etl4	NA	NA	NA	-2	0.000150712	0.0103016	chr2-20169597-20170097	Proximal	chr10:23983940-23984214	-2.02398	0.00122861	0.0429067	chr10:24171908-24177070	KIAA1217
Etl4	NA	NA	NA	-2	0.000150712	0.0103016	chr2-20169597-20170097	Proximal	chr10:24754891-24755176	-2.02398	0.00122861	0.0429067	chr10:24171908-24177070	KIAA1217
Etl4	NA	NA	NA	-2	0.000150712	0.0103016	chr2-20169597-20170097	Proximal	chr10:24830149-24830812	-2.02398	0.00122861	0.0429067	chr10:24171908-24177070	KIAA1217
Etl4	NA	NA	NA	-1.80735	0.00111161	0.0374145	chr2-20453118-20453618	Distal	chr10:24173549-24174047	-2.02398	0.00122861	0.0429067	chr10:24171908-24177070	KIAA1217
Etl4	NA	NA	NA	-1.80735	0.00111161	0.0374145	chr2-20453118-20453618	Proximal	chr10:23983940-23984214	-2.02398	0.00122861	0.0429067	chr10:24171908-24177070	KIAA1217
Etl4	NA	NA	NA	-1.80735	0.00111161	0.0374145	chr2-20453118-20453618	Proximal	chr10:24754891-24755176	-2.02398	0.00122861	0.0429067	chr10:24171908-24177070	KIAA1217
Etl4	NA	NA	NA	-1.80735	0.00111161	0.0374145	chr2-20453118-20453618	Proximal	chr10:24830149-24830812	-2.02398	0.00122861	0.0429067	chr10:24171908-24177070	KIAA1217
Etl4	NA	NA	NA	-1.73697	0.000412028	0.0234539	chr2-20666122-20666622	Distal	chr10:24173549-24174047	-2.02398	0.00122861	0.0429067	chr10:24171908-24177070	KIAA1217
Etl4	NA	NA	NA	-1.73697	0.000412028	0.0234539	chr2-20666122-20666622	Proximal	chr10:23983940-23984214	-2.02398	0.00122861	0.0429067	chr10:24171908-24177070	KIAA1217
Etl4	NA	NA	NA	-1.73697	0.000412028	0.0234539	chr2-20666122-20666622	Proximal	chr10:24754891-24755176	-2.02398	0.00122861	0.0429067	chr10:24171908-24177070	KIAA1217
Etl4	NA	NA	NA	-1.73697	0.000412028	0.0234539	chr2-20666122-20666622	Proximal	chr10:24830149-24830812	-2.02398	0.00122861	0.0429067	chr10:24171908-24177070	KIAA1217
Etv6	NA	NA	NA	-2.11548	2.01873e-06	0.000539204	chr6-134090232-134090732	Distal	chr12:11980268-11980886	-2.78061	3.39608e-06	0.00074079	chr12:11969804-11972553	ETV6
Etv6	NA	NA	NA	-2.11548	2.01873e-06	0.000539204	chr6-134090232-134090732	Distal	chr12:11970626-11970841	-2.78061	3.39608e-06	0.00074079	chr12:11969804-11972553	ETV6
Etv6	NA	NA	NA	-2.11548	2.01873e-06	0.000539204	chr6-134090232-134090732	Distal	chr12:11970930-11971265	-2.78061	3.39608e-06	0.00074079	chr12:11969804-11972553	ETV6
Etv6	NA	NA	NA	-2.11548	2.01873e-06	0.000539204	chr6-134090232-134090732	Distal	chr12:11980268-11980886	-2.13179	0.000146117	0.0110484	chr12:11977531-11988341	ETV6
Etv6	NA	NA	NA	-2.11548	2.01873e-06	0.000539204	chr6-134090232-134090732	Distal	chr12:11970626-11970841	-2.13179	0.000146117	0.0110484	chr12:11977531-11988341	ETV6
Etv6	NA	NA	NA	-2.11548	2.01873e-06	0.000539204	chr6-134090232-134090732	Distal	chr12:11970930-11971265	-2.13179	0.000146117	0.0110484	chr12:11977531-11988341	ETV6
Eya2	NA	NA	NA	-1.80735	0.00111161	0.0374145	chr2-165635449-165635949	Proximal	chr20:45607728-45608012	NA	NA	NA	NA	NA
Faf1	NA	NA	NA	-1.58496	0.000482567	0.0255471	chr4-109754669-109755169	Proximal	chr1:51426004-51426250	NA	NA	NA	NA	NA
Fam189a1	NA	NA	NA	-3	0.000150712	0.0103016	chr7-64805323-64805823	Distal	chr15:29931261-29931466	-2.66387	2.49334e-05	0.0032161	chr15:29927716-29931633	FAM189A1
Fam189a1	NA	NA	NA	-3	0.000150712	0.0103016	chr7-64805323-64805823	Distal	chr15:29928361-29928887	-2.66387	2.49334e-05	0.0032161	chr15:29927716-29931633	FAM189A1
Fam76b	NA	NA	NA	-3	0.000150712	0.0103016	chr9-14005563-14006063	Distal	chr11:95448882-95449436	-3.4369	1.68468e-08	1.13208e-05	chr11:95446910-95451809	FAM76B
Fam98b	-0.51994	0.0018736	0.0158333	NA	NA	NA	NA	Proximal	chr15:38746150-38746427	NA	NA	NA	NA	NA
Fat1	NA	NA	NA	-3.16993	1.78407e-05	0.0025043	chr8-44656187-44656687	Distal	chr4:187562304-187563003	-2.244	7.39847e-05	0.00710236	chr4:187561320-187564777	FAT1
Fat1	NA	NA	NA	-3.16993	1.78407e-05	0.0025043	chr8-44656187-44656687	Distal	chr4:187868520-187868935	-2.244	7.39847e-05	0.00710236	chr4:187561320-187564777	FAT1
Fat1	NA	NA	NA	-3.16993	1.78407e-05	0.0025043	chr8-44656187-44656687	Distal	chr4:187867838-187868149	-2.244	7.39847e-05	0.00710236	chr4:187561320-187564777	FAT1
Fat1	NA	NA	NA	-3.16993	1.78407e-05	0.0025043	chr8-44656187-44656687	Distal	chr4:187562304-187563003	-2.71379	0.000378007	0.0204531	chr4:187867903-187869349	FAT1
Fat1	NA	NA	NA	-3.16993	1.78407e-05	0.0025043	chr8-44656187-44656687	Distal	chr4:187868520-187868935	-2.71379	0.000378007	0.0204531	chr4:187867903-187869349	FAT1
Fat1	NA	NA	NA	-3.16993	1.78407e-05	0.0025043	chr8-44656187-44656687	Distal	chr4:187867838-187868149	-2.71379	0.000378007	0.0204531	chr4:187867903-187869349	FAT1
Fgfrl1	NA	NA	NA	-2.80735	0.00111161	0.0374145	chr5-108695874-108696374	Proximal	chr4:1003707-1003947	NA	NA	NA	NA	NA
Fggy	NA	NA	NA	-0.725825	0.000748586	0.0374145	chr4-95733865-95734365	Distal	chr1:60022275-60023037	-2.13572	5.35482e-05	0.00566238	chr1:60017611-60024693	FGGY
Fggy	NA	NA	NA	-1.80735	0.00111161	0.0374145	chr4-95461733-95462233	Distal	chr1:60022275-60023037	-2.13572	5.35482e-05	0.00566238	chr1:60017611-60024693	FGGY
Fggy	NA	NA	NA	-1.22239	0.00330966	0.0873054	chr4-95738067-95738567	Distal	chr1:60022275-60023037	-2.13572	5.35482e-05	0.00566238	chr1:60017611-60024693	FGGY
Fkbp6	NA	NA	NA	-2.5025	5.21373e-10	1.25536e-06	chr5-135291197-135291697	Distal	chr7:72756580-72756822	-2.56827	5.00405e-06	0.000988074	chr7:72755210-72761200	FKBP6
Fkbp6	NA	NA	NA	-2.5025	5.21373e-10	1.25536e-06	chr5-135291197-135291697	Distal	chr7:72757480-72758139	-2.56827	5.00405e-06	0.000988074	chr7:72755210-72761200	FKBP6
Fkbp9	NA	NA	NA	-1.58496	0.00198025	0.055831	chr6-56865389-56865889	Proximal	chr7:32997655-32997937	NA	NA	NA	NA	NA
Foxo3	NA	NA	NA	-1.58496	0.00198025	0.055831	chr10-42221130-42221630	Proximal	chr6:108977363-108977935	NA	NA	NA	NA	NA
Frem2	NA	NA	NA	-1.45943	8.5369e-08	6.98774e-05	chr3-53558951-53559451	Distal	chr13:39404740-39405263	-2.75172	4.98818e-05	0.00535625	chr13:39404047-39406369	FREM2
Frmd6	NA	NA	NA	-1.47393	3.1626e-06	0.000828628	chr12-70881171-70881671	Distal	chr14:51891393-51891827	-2.301	2.13865e-05	0.00297135	chr14:51889532-51893125	FRMD6
Frmpd1	NA	NA	NA	-1.58496	0.00198025	0.055831	chr4-45185254-45185754	Proximal	chr9:37650745-37650992	NA	NA	NA	NA	NA
Galk1	NA	NA	NA	-1	0.00347995	0.0912431	chr11-116014813-116015313	Proximal	chr17:73761232-73761529	NA	NA	NA	NA	NA
Galk1	NA	NA	NA	-2.80735	0.00111161	0.0374145	chr11-116015457-116015957	Proximal	chr17:73761232-73761529	NA	NA	NA	NA	NA
Galnt2	NA	NA	NA	-1.24101	4.36441e-05	0.005382	chr8-124286700-124287200	Distal	chr1:230436236-230436987	-2.70373	2.16096e-05	0.00297135	chr1:230434959-230437661	GALNT2
Galr1	NA	NA	NA	-1.078	0.00229664	0.0629331	chr18-82405915-82406415	Distal	chr18:75092080-75092635	-2.8013	1.86207e-06	0.000524184	chr18:75010771-75014415	GALR1
Galr1	NA	NA	NA	-1.078	0.00229664	0.0629331	chr18-82405915-82406415	Distal	chr18:75012384-75013185	-2.8013	1.86207e-06	0.000524184	chr18:75010771-75014415	GALR1
Galr1	NA	NA	NA	-1.078	0.00229664	0.0629331	chr18-82405915-82406415	Distal	chr18:75092080-75092635	-2.76599	2.79163e-05	0.00352447	chr18:75090531-75093589	GALR1
Galr1	NA	NA	NA	-1.078	0.00229664	0.0629331	chr18-82405915-82406415	Distal	chr18:75012384-75013185	-2.76599	2.79163e-05	0.00352447	chr18:75090531-75093589	GALR1
Gcnt1	-1.00941	5.22041e-05	0.00084364	NA	NA	NA	NA	Distal	chr9:79134134-79134497	-2.27924	0.00119536	0.0422768	chr9:79133460-79134916	GCNT1
Gm4737	NA	NA	NA	-3	0.000150712	0.0103016	chr16-46146915-46147415	Proximal	chr20:32890586-32890852	NA	NA	NA	NA	NA
Gna12	NA	NA	NA	-1.58496	0.000482567	0.0255471	chr5-140847159-140847659	Proximal	chr7:2884223-2884541	-2.43761	0.000236989	0.0150513	chr7:2860187-2861935	GNA12
Gna12	NA	NA	NA	-1.58496	0.000482567	0.0255471	chr5-140847159-140847659	Distal	chr7:2860822-2861228	-2.43761	0.000236989	0.0150513	chr7:2860187-2861935	GNA12
Gpr161	NA	NA	NA	-1.70044	0.000111687	0.0103016	chr1-165283206-165283706	Proximal	chr1:168106285-168106594	NA	NA	NA	NA	NA
Gpt2	NA	NA	NA	-2.24793	3.50286e-09	5.91605e-06	chr8-85478278-85478778	Proximal	chr16:46918615-46919033	NA	NA	NA	NA	NA
Grhl3	NA	NA	NA	-3	0.000150712	0.0103016	chr4-135553034-135553534	Proximal	chr1:24644710-24645064	NA	NA	NA	NA	NA
Grhl3	NA	NA	NA	-3	0.000150712	0.0103016	chr4-135553034-135553534	Proximal	chr1:24645695-24645951	NA	NA	NA	NA	NA
Grhl3	NA	NA	NA	-3	0.000150712	0.0103016	chr4-135565367-135565867	Proximal	chr1:24644710-24645064	NA	NA	NA	NA	NA
Grhl3	NA	NA	NA	-3	0.000150712	0.0103016	chr4-135565367-135565867	Proximal	chr1:24645695-24645951	NA	NA	NA	NA	NA
Gse1	NA	NA	NA	-2.80735	0.00111161	0.0374145	chr8-120521677-120522177	Proximal	chr16:85646699-85647013	NA	NA	NA	NA	NA
Gypa	NA	NA	NA	-1.58496	0.000482567	0.0255471	chr8-80493574-80494074	Distal	chr4:145274411-145274914	-2.61512	0.000521878	0.0253765	chr4:145274014-145275265	GYPA
Hdac11	NA	NA	NA	-1.80735	0.00111161	0.0374145	chr6-91167817-91168317	Proximal	chr3:13522408-13522797	NA	NA	NA	NA	NA
Hey1	NA	NA	NA	-1.1375	0.000543024	0.028028	chr3-8685181-8685681	Distal	chr8:80732038-80732797	-2.42337	2.12262e-05	0.00296761	chr8:80728662-80735636	HEY1
Hey1	NA	NA	NA	-1.1375	0.000543024	0.028028	chr3-8685181-8685681	Distal	chr8:80743700-80743936	-2.42337	2.12262e-05	0.00296761	chr8:80728662-80735636	HEY1
Hey1	NA	NA	NA	-1.1375	0.000543024	0.028028	chr3-8685181-8685681	Distal	chr8:80739608-80740322	-2.42337	2.12262e-05	0.00296761	chr8:80728662-80735636	HEY1
Hey1	NA	NA	NA	-1.66297	6.30542e-06	0.00142855	chr3-8628072-8628572	Distal	chr8:80732038-80732797	-2.42337	2.12262e-05	0.00296761	chr8:80728662-80735636	HEY1
Hey1	NA	NA	NA	-1.66297	6.30542e-06	0.00142855	chr3-8628072-8628572	Distal	chr8:80743700-80743936	-2.42337	2.12262e-05	0.00296761	chr8:80728662-80735636	HEY1
Hey1	NA	NA	NA	-1.66297	6.30542e-06	0.00142855	chr3-8628072-8628572	Distal	chr8:80739608-80740322	-2.42337	2.12262e-05	0.00296761	chr8:80728662-80735636	HEY1
Hey1	NA	NA	NA	-1.1375	0.000543024	0.028028	chr3-8685181-8685681	Distal	chr8:80732038-80732797	-2.15003	1.75898e-05	0.00250974	chr8:80737568-80745825	HEY1
Hey1	NA	NA	NA	-1.1375	0.000543024	0.028028	chr3-8685181-8685681	Distal	chr8:80743700-80743936	-2.15003	1.75898e-05	0.00250974	chr8:80737568-80745825	HEY1
Hey1	NA	NA	NA	-1.1375	0.000543024	0.028028	chr3-8685181-8685681	Distal	chr8:80739608-80740322	-2.15003	1.75898e-05	0.00250974	chr8:80737568-80745825	HEY1
Hey1	NA	NA	NA	-1.66297	6.30542e-06	0.00142855	chr3-8628072-8628572	Distal	chr8:80732038-80732797	-2.15003	1.75898e-05	0.00250974	chr8:80737568-80745825	HEY1
Hey1	NA	NA	NA	-1.66297	6.30542e-06	0.00142855	chr3-8628072-8628572	Distal	chr8:80743700-80743936	-2.15003	1.75898e-05	0.00250974	chr8:80737568-80745825	HEY1
Hey1	NA	NA	NA	-1.66297	6.30542e-06	0.00142855	chr3-8628072-8628572	Distal	chr8:80739608-80740322	-2.15003	1.75898e-05	0.00250974	chr8:80737568-80745825	HEY1
Heyl	NA	NA	NA	-1.45943	0.00190722	0.055831	chr4-123227688-123228188	Distal	chr1:40111876-40112773	-3.90088	5.41918e-12	1.20224e-08	chr1:40110704-40114403	HEYL
Heyl	NA	NA	NA	-1.45943	0.00190722	0.055831	chr4-123227688-123228188	Proximal	chr1:40098646-40099138	-3.90088	5.41918e-12	1.20224e-08	chr1:40110704-40114403	HEYL
Hfm1	NA	NA	NA	-1.80735	0.00111161	0.0374145	chr5-106816286-106816786	Proximal	chr1:91869881-91870054	NA	NA	NA	NA	NA
Homer3	NA	NA	NA	-1.45943	0.00190722	0.055831	chr8-70280832-70281332	Proximal	chr19:19050772-19051063	NA	NA	NA	NA	NA
Hs6st1	NA	NA	NA	-2.16993	1.78407e-05	0.0025043	chr1-35814521-35815021	Distal	chr2:129503984-129504462	-3.20511	1.97081e-06	0.000543775	chr2:129502326-129505655	HS6ST1
Hs6st1	NA	NA	NA	-1.80735	0.00111161	0.0374145	chr1-35629426-35629926	Distal	chr2:129503984-129504462	-3.20511	1.97081e-06	0.000543775	chr2:129502326-129505655	HS6ST1
Hs6st1	NA	NA	NA	-2.16993	1.78407e-05	0.0025043	chr1-35815212-35815712	Distal	chr2:129503984-129504462	-3.20511	1.97081e-06	0.000543775	chr2:129502326-129505655	HS6ST1
Iffo2	NA	NA	NA	-2	0.000150712	0.0103016	chr4-139585655-139586155	Distal	chr1:19343693-19343919	-2.92064	0.000508176	0.0250557	chr1:19342990-19344618	IFFO2
Igf1	NA	NA	NA	-2.45943	1.75723e-07	9.89173e-05	chr10-87827381-87827881	Proximal	chr12:102872698-102872994	NA	NA	NA	NA	NA
Igsf11	NA	NA	NA	-2.16993	1.78407e-05	0.0025043	chr16-39037157-39037657	Proximal	chr3:118753767-118753958	NA	NA	NA	NA	NA
Insm1	NA	NA	NA	NA	NA	NA	NA	Distal	chr20:20292416-20292661	-2.82341	7.71402e-05	0.00725082	chr20:20291377-20293019	INSM1
Insm1	NA	NA	NA	NA	NA	NA	NA	Distal	chr20:20291976-20292231	-2.82341	7.71402e-05	0.00725082	chr20:20291377-20293019	INSM1
Insr	NA	NA	NA	-2.32193	1.87056e-06	0.00053609	chr8-3278043-3278543	Distal	chr19:7211410-7212107	-2.29493	9.02877e-05	0.00798654	chr19:7209757-7215517	INSR
Insr	NA	NA	NA	-3	0.000150712	0.0103016	chr8-3227466-3227966	Distal	chr19:7211410-7212107	-2.29493	9.02877e-05	0.00798654	chr19:7209757-7215517	INSR
Jag1	-1.13456	1.28624e-05	0.000245759	-1.87447	7.7025e-05	0.00819882	chr2-137454322-137454822	Distal	chr20:10775235-10775446	-2.5991	6.24878e-07	0.000222515	chr20:10773812-10777709	JAG1
Jag1	-1.13456	1.28624e-05	0.000245759	-1.87447	7.7025e-05	0.00819882	chr2-137454322-137454822	Distal	chr20:10774138-10774383	-2.5991	6.24878e-07	0.000222515	chr20:10773812-10777709	JAG1
Jag1	-1.13456	1.28624e-05	0.000245759	-1.87447	7.7025e-05	0.00819882	chr2-137454322-137454822	Distal	chr20:10775898-10776802	-2.5991	6.24878e-07	0.000222515	chr20:10773812-10777709	JAG1
Kcnh8	NA	NA	NA	-2.16993	1.78407e-05	0.0025043	chr17-52722242-52722742	Distal	chr3:19243867-19244262	-3.40984	1.23781e-05	0.00197928	chr3:19243144-19244721	KCNH8
Kcnk3	-1.72369	1.38153e-11	6.49143e-10	-2.1375	1.51155e-09	2.81702e-06	chr5-30592221-30592721	Distal	chr2:26910377-26911218	-2.46729	3.7514e-06	0.000791087	chr2:26908525-26912047	KCNK3
Kctd16	NA	NA	NA	-1.32193	0.0010835	0.0374145	chr18-40553400-40553900	Distal	chr5:143714910-143715585	-3.08074	8.07342e-06	0.00143406	chr5:143714147-143716144	KCTD16
Kirrel2	-2.53563	3.05193e-24	2.86805e-22	-2	2.70747e-09	4.88038e-06	chr7-30456205-30456705	Proximal	chr19:36346414-36347393	-2.89478	1.80747e-08	1.19531e-05	chr19:36344534-36349658	KIRREL2
Kirrel2	-2.53563	3.05193e-24	2.86805e-22	-2	2.70747e-09	4.88038e-06	chr7-30456205-30456705	Proximal	chr19:36347505-36347773	-2.89478	1.80747e-08	1.19531e-05	chr19:36344534-36349658	KIRREL2
Kirrel2	-2.53563	3.05193e-24	2.86805e-22	-1.82597	1.44604e-12	1.22308e-08	chr7-30457557-30458057	Proximal	chr19:36346414-36347393	-2.89478	1.80747e-08	1.19531e-05	chr19:36344534-36349658	KIRREL2
Kirrel2	-2.53563	3.05193e-24	2.86805e-22	-1.82597	1.44604e-12	1.22308e-08	chr7-30457557-30458057	Proximal	chr19:36347505-36347773	-2.89478	1.80747e-08	1.19531e-05	chr19:36344534-36349658	KIRREL2
Kirrel2	-2.53563	3.05193e-24	2.86805e-22	-1	0.00211179	0.0592057	chr7-30456854-30457354	Proximal	chr19:36346414-36347393	-2.89478	1.80747e-08	1.19531e-05	chr19:36344534-36349658	KIRREL2
Kirrel2	-2.53563	3.05193e-24	2.86805e-22	-1	0.00211179	0.0592057	chr7-30456854-30457354	Proximal	chr19:36347505-36347773	-2.89478	1.80747e-08	1.19531e-05	chr19:36344534-36349658	KIRREL2
Klhl22	NA	NA	NA	-1.58496	0.00198025	0.055831	chr16-17744449-17744949	Distal	chr22:20821046-20821621	-2.75787	5.46239e-05	0.00573249	chr22:20820065-20822767	KLHL22
Larp1	NA	NA	NA	-1.58496	0.00198025	0.055831	chr11-57966531-57967031	Proximal	chr5:154134315-154134689	NA	NA	NA	NA	NA
Lhfpl2	NA	NA	NA	-2.80735	0.00111161	0.0374145	chr13-94122726-94123226	Proximal	chr5:77943964-77944158	NA	NA	NA	NA	NA
Lmo3	NA	NA	NA	-3	0.000150712	0.0103016	chr6-138376787-138377287	Proximal	chr12:16757253-16757488	-1.84689	0.000808285	0.0332434	chr12:16682455-16687180	LMO3
Lmo3	NA	NA	NA	-3	0.000150712	0.0103016	chr6-138376787-138377287	Distal	chr12:16684517-16685155	-1.84689	0.000808285	0.0332434	chr12:16682455-16687180	LMO3
Lmo3	NA	NA	NA	-3	0.000150712	0.0103016	chr6-138376787-138377287	Distal	chr12:16683182-16683587	-1.84689	0.000808285	0.0332434	chr12:16682455-16687180	LMO3
Lrig1	NA	NA	NA	-2.80735	0.00111161	0.0374145	chr6-94756008-94756508	Distal	chr3:66479089-66479610	-2.58211	5.49467e-05	0.00573745	chr3:66477507-66482201	LRIG1
Lrig1	NA	NA	NA	-1.58496	0.00198025	0.055831	chr6-94811800-94812300	Distal	chr3:66479089-66479610	-2.58211	5.49467e-05	0.00573745	chr3:66477507-66482201	LRIG1
Lrmda	NA	NA	NA	-1.19265	0.00216533	0.0598972	chr14-22092638-22093138	Distal	chr10:77945818-77946034	-1.79415	0.00108049	0.0398024	chr10:77943024-77947614	LRMDA
Lrmda	NA	NA	NA	-2.32193	1.87056e-06	0.00053609	chr14-22679187-22679687	Distal	chr10:77945818-77946034	-1.79415	0.00108049	0.0398024	chr10:77943024-77947614	LRMDA
Lrrc74a	NA	NA	NA	-1.58496	0.000111917	0.0103016	chr12-86798751-86799251	Proximal	chr14:77295991-77296813	NA	NA	NA	NA	NA
Macc1	NA	NA	NA	-1.80735	0.00111161	0.0374145	chr12-119502901-119503401	Proximal	chr7:20257040-20257453	NA	NA	NA	NA	NA
Mafk	NA	NA	NA	-1.16993	3.43382e-06	0.000894716	chr5-139797734-139798234	Proximal	chr7:1576847-1577353	NA	NA	NA	NA	NA
Map2k5	NA	NA	NA	-1.80735	0.00111161	0.0374145	chr9-63183137-63183637	Distal	chr15:68007559-68008155	-2.03172	0.000840522	0.0338658	chr15:68005957-68009237	MAP2K5
Map2k5	NA	NA	NA	-1.80735	0.00111161	0.0374145	chr9-63183137-63183637	Distal	chr15:68006686-68007021	-2.03172	0.000840522	0.0338658	chr15:68005957-68009237	MAP2K5
Map2k5	NA	NA	NA	-2.16993	1.78407e-05	0.0025043	chr9-63183808-63184308	Distal	chr15:68007559-68008155	-2.03172	0.000840522	0.0338658	chr15:68005957-68009237	MAP2K5
Map2k5	NA	NA	NA	-2.16993	1.78407e-05	0.0025043	chr9-63183808-63184308	Distal	chr15:68006686-68007021	-2.03172	0.000840522	0.0338658	chr15:68005957-68009237	MAP2K5
Matn4	-2.22522	1.4002e-18	9.91043e-17	-1.58496	0.00198025	0.055831	chr2-164403725-164404225	Proximal	chr20:43934019-43934202	NA	NA	NA	NA	NA
Matn4	-2.22522	1.4002e-18	9.91043e-17	-1.58496	0.00198025	0.055831	chr2-164385890-164386390	Proximal	chr20:43934019-43934202	NA	NA	NA	NA	NA
Mccc1	NA	NA	NA	-1.73697	0.000412028	0.0234539	chr3-35994844-35995344	Proximal	chr3:182833978-182834315	NA	NA	NA	NA	NA
Mnx1	-1.9996	2.8266e-15	1.69945e-13	-1.08746	0.00370679	0.0956698	chr5-29472228-29472728	NA	NA	NA	NA	NA	NA	NA
Mroh5	NA	NA	NA	-1.08746	0.00370679	0.0956698	chr15-74026085-74026585	Proximal	chr8:142517546-142517869	NA	NA	NA	NA	NA
Mrps28	-0.487169	0.00165448	0.0143427	-0.917538	0.000293425	0.0189974	chr3-8866139-8866639	Distal	chr8:80865217-80865528	-2.96184	4.14105e-05	0.00462543	chr8:80864094-80866782	MRPS28
Msc	NA	NA	NA	-1.58496	0.000482567	0.0255471	chr1-14739997-14740497	Distal	chr8:72770356-72770891	-4.97145	1.93438e-10	2.20472e-07	chr8:72768923-72772067	MSC
Msc	NA	NA	NA	-1.58496	0.000482567	0.0255471	chr1-14739997-14740497	Distal	chr8:72771317-72771807	-4.97145	1.93438e-10	2.20472e-07	chr8:72768923-72772067	MSC
Msc	NA	NA	NA	-1.58496	0.000482567	0.0255471	chr1-14739997-14740497	Distal	chr8:72857978-72858401	-4.97145	1.93438e-10	2.20472e-07	chr8:72768923-72772067	MSC
Msc	NA	NA	NA	-1.58496	0.000482567	0.0255471	chr1-14739997-14740497	Distal	chr8:72770356-72770891	-5.49946	2.21193e-10	2.40666e-07	chr8:72856971-72859100	MSC
Msc	NA	NA	NA	-1.58496	0.000482567	0.0255471	chr1-14739997-14740497	Distal	chr8:72771317-72771807	-5.49946	2.21193e-10	2.40666e-07	chr8:72856971-72859100	MSC
Msc	NA	NA	NA	-1.58496	0.000482567	0.0255471	chr1-14739997-14740497	Distal	chr8:72857978-72858401	-5.49946	2.21193e-10	2.40666e-07	chr8:72856971-72859100	MSC
Msra	NA	NA	NA	-1.73697	0.000412028	0.0234539	chr14-64453729-64454229	Distal	chr8:10159023-10159632	-3.13628	3.7438e-06	0.000791087	chr8:10157866-10160772	MSRA
Msra	NA	NA	NA	-2	0.000150712	0.0103016	chr14-64233392-64233892	Distal	chr8:10159023-10159632	-3.13628	3.7438e-06	0.000791087	chr8:10157866-10160772	MSRA
Mtus1	NA	NA	NA	-1.80735	0.00111161	0.0374145	chr8-41015574-41016074	Proximal	chr8:17657625-17658046	NA	NA	NA	NA	NA
Nbas	NA	NA	NA	-1.45943	0.00190722	0.055831	chr12-13543284-13543784	Distal	chr2:15257816-15258788	-2.1391	0.000250214	0.0155592	chr2:15256682-15260937	NBAS
Nbas	NA	NA	NA	-2.80735	0.00111161	0.0374145	chr12-13543800-13544300	Distal	chr2:15257816-15258788	-2.1391	0.000250214	0.0155592	chr2:15256682-15260937	NBAS
Ndfip1	NA	NA	NA	-3	0.000150712	0.0103016	chr18-38379028-38379528	Proximal	chr5:141489272-141489759	NA	NA	NA	NA	NA
Ndfip1	NA	NA	NA	-1.80735	0.00111161	0.0374145	chr18-38414556-38415056	Proximal	chr5:141489272-141489759	NA	NA	NA	NA	NA
Nebl	NA	NA	NA	-3.16993	1.78407e-05	0.0025043	chr2-17667731-17668231	Distal	chr10:21160679-21161092	-2.17393	0.0011612	0.0414916	chr10:21160051-21162012	NEBL
Nedd4l	NA	NA	NA	-1.19265	0.00216533	0.0598972	chr18-64889383-64889883	Distal	chr18:55755227-55755396	-1.821	0.000601732	0.0279176	chr18:55754265-55757846	NEDD4L
Nedd4l	NA	NA	NA	-1.19265	0.00216533	0.0598972	chr18-64889383-64889883	Distal	chr18:55755882-55756334	-1.821	0.000601732	0.0279176	chr18:55754265-55757846	NEDD4L
Neurog3	NA	NA	NA	-2.16993	1.78407e-05	0.0025043	chr10-62129183-62129683	NA	NA	NA	NA	NA	NA	NA
Nkx2-2	-1.6923	4.09542e-14	2.27856e-12	-1.22239	0.00330966	0.0873054	chr2-147186134-147186634	NA	NA	NA	NA	NA	NA	NA
Nkx6-1	-1.32165	5.53721e-10	2.14265e-08	-1.58496	0.00198025	0.055831	chr5-101595456-101595956	NA	NA	NA	NA	NA	NA	NA
Nkx6-1	-1.32165	5.53721e-10	2.14265e-08	-1.1375	0.000543024	0.028028	chr5-101591162-101591662	NA	NA	NA	NA	NA	NA	NA
Nkx6-1	-1.32165	5.53721e-10	2.14265e-08	-1.39855	1.48092e-06	0.00053609	chr5-101594873-101595373	NA	NA	NA	NA	NA	NA	NA
Nmnat3	NA	NA	NA	-1.58496	0.00198025	0.055831	chr9-98295551-98296051	Proximal	chr3:139396248-139396604	NA	NA	NA	NA	NA
Notch1	NA	NA	NA	-1.17834	2.23609e-07	0.000124598	chr2-26502210-26502710	Proximal	chr9:139438789-139439443	NA	NA	NA	NA	NA
Nphs1	NA	NA	NA	-1.80735	0.00111161	0.0374145	chr7-30459224-30459724	Distal	chr19:36337181-36337673	-3.52365	5.93614e-08	3.17074e-05	chr19:36336282-36338580	NPHS1
Nphs1	NA	NA	NA	-2.58496	1.49306e-08	1.56852e-05	chr7-30458451-30458951	Distal	chr19:36337181-36337673	-3.52365	5.93614e-08	3.17074e-05	chr19:36336282-36338580	NPHS1
Nr5a2	NA	NA	NA	-1.58496	0.000482567	0.0255471	chr1-136997672-136998172	Distal	chr1:199990782-199990959	-3.43944	4.98212e-11	7.41321e-08	chr1:200042649-200052122	NR5A2
Nr5a2	NA	NA	NA	-1.58496	0.000482567	0.0255471	chr1-136997672-136998172	Distal	chr1:200045159-200045819	-3.43944	4.98212e-11	7.41321e-08	chr1:200042649-200052122	NR5A2
Nr5a2	NA	NA	NA	-1.58496	0.000482567	0.0255471	chr1-136997672-136998172	Distal	chr1:200050566-200050779	-3.43944	4.98212e-11	7.41321e-08	chr1:200042649-200052122	NR5A2
Nr5a2	NA	NA	NA	-1.58496	0.000482567	0.0255471	chr1-136997672-136998172	Distal	chr1:199991708-199992119	-3.43944	4.98212e-11	7.41321e-08	chr1:200042649-200052122	NR5A2
Nr5a2	NA	NA	NA	-1.47393	3.1626e-06	0.000828628	chr1-136967218-136967718	Distal	chr1:199990782-199990959	-2.83436	3.51287e-05	0.0041697	chr1:199990177-199992736	NR5A2
Nr5a2	NA	NA	NA	-1.47393	3.1626e-06	0.000828628	chr1-136967218-136967718	Distal	chr1:200045159-200045819	-2.83436	3.51287e-05	0.0041697	chr1:199990177-199992736	NR5A2
Nr5a2	NA	NA	NA	-1.47393	3.1626e-06	0.000828628	chr1-136967218-136967718	Distal	chr1:200050566-200050779	-2.83436	3.51287e-05	0.0041697	chr1:199990177-199992736	NR5A2
Nr5a2	NA	NA	NA	-1.47393	3.1626e-06	0.000828628	chr1-136967218-136967718	Distal	chr1:199991708-199992119	-2.83436	3.51287e-05	0.0041697	chr1:199990177-199992736	NR5A2
Nr5a2	NA	NA	NA	-2	0.000150712	0.0103016	chr1-137172133-137172633	Distal	chr1:199990782-199990959	-1.97564	0.00108881	0.0399322	chr1:200007277-200013321	NR5A2
Nr5a2	NA	NA	NA	-2	0.000150712	0.0103016	chr1-137172133-137172633	Distal	chr1:200045159-200045819	-1.97564	0.00108881	0.0399322	chr1:200007277-200013321	NR5A2
Nr5a2	NA	NA	NA	-2	0.000150712	0.0103016	chr1-137172133-137172633	Distal	chr1:200050566-200050779	-1.97564	0.00108881	0.0399322	chr1:200007277-200013321	NR5A2
Nr5a2	NA	NA	NA	-2	0.000150712	0.0103016	chr1-137172133-137172633	Distal	chr1:199991708-199992119	-1.97564	0.00108881	0.0399322	chr1:200007277-200013321	NR5A2
Nr5a2	NA	NA	NA	-1.45943	1.52169e-05	0.0025043	chr1-137133674-137134174	Distal	chr1:199990782-199990959	-2.76052	0.000151914	0.0113426	chr1:200039274-200042338	NR5A2
Nr5a2	NA	NA	NA	-1.45943	1.52169e-05	0.0025043	chr1-137133674-137134174	Distal	chr1:200045159-200045819	-2.76052	0.000151914	0.0113426	chr1:200039274-200042338	NR5A2
Nr5a2	NA	NA	NA	-1.45943	1.52169e-05	0.0025043	chr1-137133674-137134174	Distal	chr1:200050566-200050779	-2.76052	0.000151914	0.0113426	chr1:200039274-200042338	NR5A2
Nr5a2	NA	NA	NA	-1.45943	1.52169e-05	0.0025043	chr1-137133674-137134174	Distal	chr1:199991708-199992119	-2.76052	0.000151914	0.0113426	chr1:200039274-200042338	NR5A2
Nr5a2	NA	NA	NA	-1.45943	1.52169e-05	0.0025043	chr1-137133674-137134174	Distal	chr1:199990782-199990959	-3.43944	4.98212e-11	7.41321e-08	chr1:200042649-200052122	NR5A2
Nr5a2	NA	NA	NA	-1.45943	1.52169e-05	0.0025043	chr1-137133674-137134174	Distal	chr1:200045159-200045819	-3.43944	4.98212e-11	7.41321e-08	chr1:200042649-200052122	NR5A2
Nr5a2	NA	NA	NA	-1.45943	1.52169e-05	0.0025043	chr1-137133674-137134174	Distal	chr1:200050566-200050779	-3.43944	4.98212e-11	7.41321e-08	chr1:200042649-200052122	NR5A2
Nr5a2	NA	NA	NA	-1.45943	1.52169e-05	0.0025043	chr1-137133674-137134174	Distal	chr1:199991708-199992119	-3.43944	4.98212e-11	7.41321e-08	chr1:200042649-200052122	NR5A2
Nr5a2	NA	NA	NA	-1.58496	0.000482567	0.0255471	chr1-136997672-136998172	Distal	chr1:199990782-199990959	-1.97564	0.00108881	0.0399322	chr1:200007277-200013321	NR5A2
Nr5a2	NA	NA	NA	-1.58496	0.000482567	0.0255471	chr1-136997672-136998172	Distal	chr1:200045159-200045819	-1.97564	0.00108881	0.0399322	chr1:200007277-200013321	NR5A2
Nr5a2	NA	NA	NA	-1.58496	0.000482567	0.0255471	chr1-136997672-136998172	Distal	chr1:200050566-200050779	-1.97564	0.00108881	0.0399322	chr1:200007277-200013321	NR5A2
Nr5a2	NA	NA	NA	-1.58496	0.000482567	0.0255471	chr1-136997672-136998172	Distal	chr1:199991708-199992119	-1.97564	0.00108881	0.0399322	chr1:200007277-200013321	NR5A2
Nr5a2	NA	NA	NA	-1.80735	0.00111161	0.0374145	chr1-136927017-136927517	Distal	chr1:199990782-199990959	-1.97564	0.00108881	0.0399322	chr1:200007277-200013321	NR5A2
Nr5a2	NA	NA	NA	-1.80735	0.00111161	0.0374145	chr1-136927017-136927517	Distal	chr1:200045159-200045819	-1.97564	0.00108881	0.0399322	chr1:200007277-200013321	NR5A2
Nr5a2	NA	NA	NA	-1.80735	0.00111161	0.0374145	chr1-136927017-136927517	Distal	chr1:200050566-200050779	-1.97564	0.00108881	0.0399322	chr1:200007277-200013321	NR5A2
Nr5a2	NA	NA	NA	-1.80735	0.00111161	0.0374145	chr1-136927017-136927517	Distal	chr1:199991708-199992119	-1.97564	0.00108881	0.0399322	chr1:200007277-200013321	NR5A2
Nr5a2	NA	NA	NA	-1.45943	1.52169e-05	0.0025043	chr1-137133674-137134174	Distal	chr1:199990782-199990959	-2.83436	3.51287e-05	0.0041697	chr1:199990177-199992736	NR5A2
Nr5a2	NA	NA	NA	-1.45943	1.52169e-05	0.0025043	chr1-137133674-137134174	Distal	chr1:200045159-200045819	-2.83436	3.51287e-05	0.0041697	chr1:199990177-199992736	NR5A2
Nr5a2	NA	NA	NA	-1.45943	1.52169e-05	0.0025043	chr1-137133674-137134174	Distal	chr1:200050566-200050779	-2.83436	3.51287e-05	0.0041697	chr1:199990177-199992736	NR5A2
Nr5a2	NA	NA	NA	-1.45943	1.52169e-05	0.0025043	chr1-137133674-137134174	Distal	chr1:199991708-199992119	-2.83436	3.51287e-05	0.0041697	chr1:199990177-199992736	NR5A2
Nr5a2	NA	NA	NA	-2	0.000150712	0.0103016	chr1-137172133-137172633	Distal	chr1:199990782-199990959	-2.76052	0.000151914	0.0113426	chr1:200039274-200042338	NR5A2
Nr5a2	NA	NA	NA	-2	0.000150712	0.0103016	chr1-137172133-137172633	Distal	chr1:200045159-200045819	-2.76052	0.000151914	0.0113426	chr1:200039274-200042338	NR5A2
Nr5a2	NA	NA	NA	-2	0.000150712	0.0103016	chr1-137172133-137172633	Distal	chr1:200050566-200050779	-2.76052	0.000151914	0.0113426	chr1:200039274-200042338	NR5A2
Nr5a2	NA	NA	NA	-2	0.000150712	0.0103016	chr1-137172133-137172633	Distal	chr1:199991708-199992119	-2.76052	0.000151914	0.0113426	chr1:200039274-200042338	NR5A2
Nr5a2	NA	NA	NA	-2	0.000150712	0.0103016	chr1-137172133-137172633	Distal	chr1:199990782-199990959	-3.43944	4.98212e-11	7.41321e-08	chr1:200042649-200052122	NR5A2
Nr5a2	NA	NA	NA	-2	0.000150712	0.0103016	chr1-137172133-137172633	Distal	chr1:200045159-200045819	-3.43944	4.98212e-11	7.41321e-08	chr1:200042649-200052122	NR5A2
Nr5a2	NA	NA	NA	-2	0.000150712	0.0103016	chr1-137172133-137172633	Distal	chr1:200050566-200050779	-3.43944	4.98212e-11	7.41321e-08	chr1:200042649-200052122	NR5A2
Nr5a2	NA	NA	NA	-2	0.000150712	0.0103016	chr1-137172133-137172633	Distal	chr1:199991708-199992119	-3.43944	4.98212e-11	7.41321e-08	chr1:200042649-200052122	NR5A2
Nr5a2	NA	NA	NA	-1.47393	3.1626e-06	0.000828628	chr1-136967218-136967718	Distal	chr1:199990782-199990959	-1.97564	0.00108881	0.0399322	chr1:200007277-200013321	NR5A2
Nr5a2	NA	NA	NA	-1.47393	3.1626e-06	0.000828628	chr1-136967218-136967718	Distal	chr1:200045159-200045819	-1.97564	0.00108881	0.0399322	chr1:200007277-200013321	NR5A2
Nr5a2	NA	NA	NA	-1.47393	3.1626e-06	0.000828628	chr1-136967218-136967718	Distal	chr1:200050566-200050779	-1.97564	0.00108881	0.0399322	chr1:200007277-200013321	NR5A2
Nr5a2	NA	NA	NA	-1.47393	3.1626e-06	0.000828628	chr1-136967218-136967718	Distal	chr1:199991708-199992119	-1.97564	0.00108881	0.0399322	chr1:200007277-200013321	NR5A2
Nr5a2	NA	NA	NA	-1.47393	3.1626e-06	0.000828628	chr1-136967218-136967718	Distal	chr1:199990782-199990959	-3.43944	4.98212e-11	7.41321e-08	chr1:200042649-200052122	NR5A2
Nr5a2	NA	NA	NA	-1.47393	3.1626e-06	0.000828628	chr1-136967218-136967718	Distal	chr1:200045159-200045819	-3.43944	4.98212e-11	7.41321e-08	chr1:200042649-200052122	NR5A2
Nr5a2	NA	NA	NA	-1.47393	3.1626e-06	0.000828628	chr1-136967218-136967718	Distal	chr1:200050566-200050779	-3.43944	4.98212e-11	7.41321e-08	chr1:200042649-200052122	NR5A2
Nr5a2	NA	NA	NA	-1.47393	3.1626e-06	0.000828628	chr1-136967218-136967718	Distal	chr1:199991708-199992119	-3.43944	4.98212e-11	7.41321e-08	chr1:200042649-200052122	NR5A2
Nr5a2	NA	NA	NA	-1.58496	0.000482567	0.0255471	chr1-136997672-136998172	Distal	chr1:199990782-199990959	-2.83436	3.51287e-05	0.0041697	chr1:199990177-199992736	NR5A2
Nr5a2	NA	NA	NA	-1.58496	0.000482567	0.0255471	chr1-136997672-136998172	Distal	chr1:200045159-200045819	-2.83436	3.51287e-05	0.0041697	chr1:199990177-199992736	NR5A2
Nr5a2	NA	NA	NA	-1.58496	0.000482567	0.0255471	chr1-136997672-136998172	Distal	chr1:200050566-200050779	-2.83436	3.51287e-05	0.0041697	chr1:199990177-199992736	NR5A2
Nr5a2	NA	NA	NA	-1.58496	0.000482567	0.0255471	chr1-136997672-136998172	Distal	chr1:199991708-199992119	-2.83436	3.51287e-05	0.0041697	chr1:199990177-199992736	NR5A2
Nr5a2	NA	NA	NA	-2	0.000150712	0.0103016	chr1-137172133-137172633	Distal	chr1:199990782-199990959	-2.83436	3.51287e-05	0.0041697	chr1:199990177-199992736	NR5A2
Nr5a2	NA	NA	NA	-2	0.000150712	0.0103016	chr1-137172133-137172633	Distal	chr1:200045159-200045819	-2.83436	3.51287e-05	0.0041697	chr1:199990177-199992736	NR5A2
Nr5a2	NA	NA	NA	-2	0.000150712	0.0103016	chr1-137172133-137172633	Distal	chr1:200050566-200050779	-2.83436	3.51287e-05	0.0041697	chr1:199990177-199992736	NR5A2
Nr5a2	NA	NA	NA	-2	0.000150712	0.0103016	chr1-137172133-137172633	Distal	chr1:199991708-199992119	-2.83436	3.51287e-05	0.0041697	chr1:199990177-199992736	NR5A2
Nr5a2	NA	NA	NA	-1.58496	0.000482567	0.0255471	chr1-136997672-136998172	Distal	chr1:199990782-199990959	-2.76052	0.000151914	0.0113426	chr1:200039274-200042338	NR5A2
Nr5a2	NA	NA	NA	-1.58496	0.000482567	0.0255471	chr1-136997672-136998172	Distal	chr1:200045159-200045819	-2.76052	0.000151914	0.0113426	chr1:200039274-200042338	NR5A2
Nr5a2	NA	NA	NA	-1.58496	0.000482567	0.0255471	chr1-136997672-136998172	Distal	chr1:200050566-200050779	-2.76052	0.000151914	0.0113426	chr1:200039274-200042338	NR5A2
Nr5a2	NA	NA	NA	-1.58496	0.000482567	0.0255471	chr1-136997672-136998172	Distal	chr1:199991708-199992119	-2.76052	0.000151914	0.0113426	chr1:200039274-200042338	NR5A2
Nr5a2	NA	NA	NA	-0.906891	0.000853294	0.0374145	chr1-137221553-137222053	Distal	chr1:199990782-199990959	-1.97564	0.00108881	0.0399322	chr1:200007277-200013321	NR5A2
Nr5a2	NA	NA	NA	-0.906891	0.000853294	0.0374145	chr1-137221553-137222053	Distal	chr1:200045159-200045819	-1.97564	0.00108881	0.0399322	chr1:200007277-200013321	NR5A2
Nr5a2	NA	NA	NA	-0.906891	0.000853294	0.0374145	chr1-137221553-137222053	Distal	chr1:200050566-200050779	-1.97564	0.00108881	0.0399322	chr1:200007277-200013321	NR5A2
Nr5a2	NA	NA	NA	-0.906891	0.000853294	0.0374145	chr1-137221553-137222053	Distal	chr1:199991708-199992119	-1.97564	0.00108881	0.0399322	chr1:200007277-200013321	NR5A2
Nr5a2	NA	NA	NA	-1.926	2.65959e-07	0.000139799	chr1-136915361-136915861	Distal	chr1:199990782-199990959	-1.97564	0.00108881	0.0399322	chr1:200007277-200013321	NR5A2
Nr5a2	NA	NA	NA	-1.926	2.65959e-07	0.000139799	chr1-136915361-136915861	Distal	chr1:200045159-200045819	-1.97564	0.00108881	0.0399322	chr1:200007277-200013321	NR5A2
Nr5a2	NA	NA	NA	-1.926	2.65959e-07	0.000139799	chr1-136915361-136915861	Distal	chr1:200050566-200050779	-1.97564	0.00108881	0.0399322	chr1:200007277-200013321	NR5A2
Nr5a2	NA	NA	NA	-1.926	2.65959e-07	0.000139799	chr1-136915361-136915861	Distal	chr1:199991708-199992119	-1.97564	0.00108881	0.0399322	chr1:200007277-200013321	NR5A2
Nr5a2	NA	NA	NA	-1.45943	1.52169e-05	0.0025043	chr1-137133674-137134174	Distal	chr1:199990782-199990959	-1.97564	0.00108881	0.0399322	chr1:200007277-200013321	NR5A2
Nr5a2	NA	NA	NA	-1.45943	1.52169e-05	0.0025043	chr1-137133674-137134174	Distal	chr1:200045159-200045819	-1.97564	0.00108881	0.0399322	chr1:200007277-200013321	NR5A2
Nr5a2	NA	NA	NA	-1.45943	1.52169e-05	0.0025043	chr1-137133674-137134174	Distal	chr1:200050566-200050779	-1.97564	0.00108881	0.0399322	chr1:200007277-200013321	NR5A2
Nr5a2	NA	NA	NA	-1.45943	1.52169e-05	0.0025043	chr1-137133674-137134174	Distal	chr1:199991708-199992119	-1.97564	0.00108881	0.0399322	chr1:200007277-200013321	NR5A2
Nr5a2	NA	NA	NA	-1.926	2.65959e-07	0.000139799	chr1-136915361-136915861	Distal	chr1:199990782-199990959	-2.76052	0.000151914	0.0113426	chr1:200039274-200042338	NR5A2
Nr5a2	NA	NA	NA	-1.926	2.65959e-07	0.000139799	chr1-136915361-136915861	Distal	chr1:200045159-200045819	-2.76052	0.000151914	0.0113426	chr1:200039274-200042338	NR5A2
Nr5a2	NA	NA	NA	-1.926	2.65959e-07	0.000139799	chr1-136915361-136915861	Distal	chr1:200050566-200050779	-2.76052	0.000151914	0.0113426	chr1:200039274-200042338	NR5A2
Nr5a2	NA	NA	NA	-1.926	2.65959e-07	0.000139799	chr1-136915361-136915861	Distal	chr1:199991708-199992119	-2.76052	0.000151914	0.0113426	chr1:200039274-200042338	NR5A2
Nr5a2	NA	NA	NA	-1.80735	0.00111161	0.0374145	chr1-136927017-136927517	Distal	chr1:199990782-199990959	-3.43944	4.98212e-11	7.41321e-08	chr1:200042649-200052122	NR5A2
Nr5a2	NA	NA	NA	-1.80735	0.00111161	0.0374145	chr1-136927017-136927517	Distal	chr1:200045159-200045819	-3.43944	4.98212e-11	7.41321e-08	chr1:200042649-200052122	NR5A2
Nr5a2	NA	NA	NA	-1.80735	0.00111161	0.0374145	chr1-136927017-136927517	Distal	chr1:200050566-200050779	-3.43944	4.98212e-11	7.41321e-08	chr1:200042649-200052122	NR5A2
Nr5a2	NA	NA	NA	-1.80735	0.00111161	0.0374145	chr1-136927017-136927517	Distal	chr1:199991708-199992119	-3.43944	4.98212e-11	7.41321e-08	chr1:200042649-200052122	NR5A2
Nr5a2	NA	NA	NA	-0.906891	0.000853294	0.0374145	chr1-137221553-137222053	Distal	chr1:199990782-199990959	-2.76052	0.000151914	0.0113426	chr1:200039274-200042338	NR5A2
Nr5a2	NA	NA	NA	-0.906891	0.000853294	0.0374145	chr1-137221553-137222053	Distal	chr1:200045159-200045819	-2.76052	0.000151914	0.0113426	chr1:200039274-200042338	NR5A2
Nr5a2	NA	NA	NA	-0.906891	0.000853294	0.0374145	chr1-137221553-137222053	Distal	chr1:200050566-200050779	-2.76052	0.000151914	0.0113426	chr1:200039274-200042338	NR5A2
Nr5a2	NA	NA	NA	-0.906891	0.000853294	0.0374145	chr1-137221553-137222053	Distal	chr1:199991708-199992119	-2.76052	0.000151914	0.0113426	chr1:200039274-200042338	NR5A2
Nr5a2	NA	NA	NA	-1.926	2.65959e-07	0.000139799	chr1-136915361-136915861	Distal	chr1:199990782-199990959	-2.83436	3.51287e-05	0.0041697	chr1:199990177-199992736	NR5A2
Nr5a2	NA	NA	NA	-1.926	2.65959e-07	0.000139799	chr1-136915361-136915861	Distal	chr1:200045159-200045819	-2.83436	3.51287e-05	0.0041697	chr1:199990177-199992736	NR5A2
Nr5a2	NA	NA	NA	-1.926	2.65959e-07	0.000139799	chr1-136915361-136915861	Distal	chr1:200050566-200050779	-2.83436	3.51287e-05	0.0041697	chr1:199990177-199992736	NR5A2
Nr5a2	NA	NA	NA	-1.926	2.65959e-07	0.000139799	chr1-136915361-136915861	Distal	chr1:199991708-199992119	-2.83436	3.51287e-05	0.0041697	chr1:199990177-199992736	NR5A2
Nr5a2	NA	NA	NA	-1.47393	3.1626e-06	0.000828628	chr1-136967218-136967718	Distal	chr1:199990782-199990959	-2.76052	0.000151914	0.0113426	chr1:200039274-200042338	NR5A2
Nr5a2	NA	NA	NA	-1.47393	3.1626e-06	0.000828628	chr1-136967218-136967718	Distal	chr1:200045159-200045819	-2.76052	0.000151914	0.0113426	chr1:200039274-200042338	NR5A2
Nr5a2	NA	NA	NA	-1.47393	3.1626e-06	0.000828628	chr1-136967218-136967718	Distal	chr1:200050566-200050779	-2.76052	0.000151914	0.0113426	chr1:200039274-200042338	NR5A2
Nr5a2	NA	NA	NA	-1.47393	3.1626e-06	0.000828628	chr1-136967218-136967718	Distal	chr1:199991708-199992119	-2.76052	0.000151914	0.0113426	chr1:200039274-200042338	NR5A2
Nr5a2	NA	NA	NA	-1.80735	0.00111161	0.0374145	chr1-136927017-136927517	Distal	chr1:199990782-199990959	-2.83436	3.51287e-05	0.0041697	chr1:199990177-199992736	NR5A2
Nr5a2	NA	NA	NA	-1.80735	0.00111161	0.0374145	chr1-136927017-136927517	Distal	chr1:200045159-200045819	-2.83436	3.51287e-05	0.0041697	chr1:199990177-199992736	NR5A2
Nr5a2	NA	NA	NA	-1.80735	0.00111161	0.0374145	chr1-136927017-136927517	Distal	chr1:200050566-200050779	-2.83436	3.51287e-05	0.0041697	chr1:199990177-199992736	NR5A2
Nr5a2	NA	NA	NA	-1.80735	0.00111161	0.0374145	chr1-136927017-136927517	Distal	chr1:199991708-199992119	-2.83436	3.51287e-05	0.0041697	chr1:199990177-199992736	NR5A2
Nr5a2	NA	NA	NA	-0.906891	0.000853294	0.0374145	chr1-137221553-137222053	Distal	chr1:199990782-199990959	-2.83436	3.51287e-05	0.0041697	chr1:199990177-199992736	NR5A2
Nr5a2	NA	NA	NA	-0.906891	0.000853294	0.0374145	chr1-137221553-137222053	Distal	chr1:200045159-200045819	-2.83436	3.51287e-05	0.0041697	chr1:199990177-199992736	NR5A2
Nr5a2	NA	NA	NA	-0.906891	0.000853294	0.0374145	chr1-137221553-137222053	Distal	chr1:200050566-200050779	-2.83436	3.51287e-05	0.0041697	chr1:199990177-199992736	NR5A2
Nr5a2	NA	NA	NA	-0.906891	0.000853294	0.0374145	chr1-137221553-137222053	Distal	chr1:199991708-199992119	-2.83436	3.51287e-05	0.0041697	chr1:199990177-199992736	NR5A2
Nr5a2	NA	NA	NA	-0.906891	0.000853294	0.0374145	chr1-137221553-137222053	Distal	chr1:199990782-199990959	-3.43944	4.98212e-11	7.41321e-08	chr1:200042649-200052122	NR5A2
Nr5a2	NA	NA	NA	-0.906891	0.000853294	0.0374145	chr1-137221553-137222053	Distal	chr1:200045159-200045819	-3.43944	4.98212e-11	7.41321e-08	chr1:200042649-200052122	NR5A2
Nr5a2	NA	NA	NA	-0.906891	0.000853294	0.0374145	chr1-137221553-137222053	Distal	chr1:200050566-200050779	-3.43944	4.98212e-11	7.41321e-08	chr1:200042649-200052122	NR5A2
Nr5a2	NA	NA	NA	-0.906891	0.000853294	0.0374145	chr1-137221553-137222053	Distal	chr1:199991708-199992119	-3.43944	4.98212e-11	7.41321e-08	chr1:200042649-200052122	NR5A2
Nr5a2	NA	NA	NA	-1.80735	0.00111161	0.0374145	chr1-136927017-136927517	Distal	chr1:199990782-199990959	-2.76052	0.000151914	0.0113426	chr1:200039274-200042338	NR5A2
Nr5a2	NA	NA	NA	-1.80735	0.00111161	0.0374145	chr1-136927017-136927517	Distal	chr1:200045159-200045819	-2.76052	0.000151914	0.0113426	chr1:200039274-200042338	NR5A2
Nr5a2	NA	NA	NA	-1.80735	0.00111161	0.0374145	chr1-136927017-136927517	Distal	chr1:200050566-200050779	-2.76052	0.000151914	0.0113426	chr1:200039274-200042338	NR5A2
Nr5a2	NA	NA	NA	-1.80735	0.00111161	0.0374145	chr1-136927017-136927517	Distal	chr1:199991708-199992119	-2.76052	0.000151914	0.0113426	chr1:200039274-200042338	NR5A2
Nr5a2	NA	NA	NA	-1.926	2.65959e-07	0.000139799	chr1-136915361-136915861	Distal	chr1:199990782-199990959	-3.43944	4.98212e-11	7.41321e-08	chr1:200042649-200052122	NR5A2
Nr5a2	NA	NA	NA	-1.926	2.65959e-07	0.000139799	chr1-136915361-136915861	Distal	chr1:200045159-200045819	-3.43944	4.98212e-11	7.41321e-08	chr1:200042649-200052122	NR5A2
Nr5a2	NA	NA	NA	-1.926	2.65959e-07	0.000139799	chr1-136915361-136915861	Distal	chr1:200050566-200050779	-3.43944	4.98212e-11	7.41321e-08	chr1:200042649-200052122	NR5A2
Nr5a2	NA	NA	NA	-1.926	2.65959e-07	0.000139799	chr1-136915361-136915861	Distal	chr1:199991708-199992119	-3.43944	4.98212e-11	7.41321e-08	chr1:200042649-200052122	NR5A2
Nrxn3	NA	NA	NA	-1.45943	0.00190722	0.055831	chr12-89148989-89149489	Distal	chr14:79905227-79905695	-2.38403	0.000677167	0.0299181	chr14:79904144-79905994	NRXN3
Nrxn3	NA	NA	NA	-2.90689	5.39241e-12	2.82348e-08	chr12-89376896-89377396	Distal	chr14:79905227-79905695	-2.38403	0.000677167	0.0299181	chr14:79904144-79905994	NRXN3
Nrxn3	NA	NA	NA	-1.80735	0.00111161	0.0374145	chr12-89056639-89057139	Distal	chr14:79905227-79905695	-2.38403	0.000677167	0.0299181	chr14:79904144-79905994	NRXN3
Ntm	NA	NA	NA	-1.19265	0.00216533	0.0598972	chr9-29495930-29496430	Distal	chr11:131754529-131754985	-3.05934	6.96402e-07	0.000239787	chr11:131753531-131756765	NTM
Ntm	NA	NA	NA	-2.22239	2.86914e-07	0.000139799	chr9-29791118-29791618	Distal	chr11:131754529-131754985	-3.05934	6.96402e-07	0.000239787	chr11:131753531-131756765	NTM
Ntrk2	NA	NA	NA	-2	0.000150712	0.0103016	chr13-59040175-59040675	Distal	chr9:87408221-87408761	-3.25185	6.1378e-05	0.00619175	chr9:87407476-87409300	NTRK2
Ntrk2	NA	NA	NA	-1.58496	0.000482567	0.0255471	chr13-58999256-58999756	Distal	chr9:87408221-87408761	-3.25185	6.1378e-05	0.00619175	chr9:87407476-87409300	NTRK2
Nudt12	NA	NA	NA	-3	0.000150712	0.0103016	chr17-59111442-59111942	Distal	chr5:102904990-102905621	-3.58755	3.12724e-09	2.45831e-06	chr5:102903475-102906942	NUDT12
Otop3	NA	NA	NA	-1.19265	0.00216533	0.0598972	chr11-115336037-115336537	Proximal	chr17:72931780-72931970	NA	NA	NA	NA	NA
Otulinl	NA	NA	NA	-2.80735	0.00111161	0.0374145	chr15-27668059-27668559	Distal	chr5:14457551-14457992	-3.03109	6.04294e-09	4.57758e-06	chr5:14455780-14460583	OTULINL
Otulinl	NA	NA	NA	-2.58496	1.49306e-08	1.56852e-05	chr15-27654942-27655442	Distal	chr5:14457551-14457992	-3.03109	6.04294e-09	4.57758e-06	chr5:14455780-14460583	OTULINL
Palld	NA	NA	NA	-0.796467	0.00175766	0.055831	chr8-61797487-61797987	Proximal	chr4:169553462-169553791	NA	NA	NA	NA	NA
Pard3	NA	NA	NA	-2	1.30502e-05	0.0025043	chr8-127543310-127543810	Distal	chr10:35069805-35070508	-3.59723	4.23063e-12	1.20224e-08	chr10:35067794-35073215	PARD3
Parva	NA	NA	NA	-1.48543	0.000426559	0.0236445	chr7-112500088-112500588	Proximal	chr11:12397718-12398032	-2.03745	0.000328335	0.0186881	chr11:12493204-12496301	PARVA
Parva	NA	NA	NA	-1.48543	0.000426559	0.0236445	chr7-112500088-112500588	Distal	chr11:12494648-12495381	-2.03745	0.000328335	0.0186881	chr11:12493204-12496301	PARVA
Pax6	-0.590169	0.004211	0.0295245	NA	NA	NA	NA	Proximal	chr11:31839182-31839530	NA	NA	NA	NA	NA
Pcdh7	NA	NA	NA	-1.58496	0.000482567	0.0255471	chr5-58021240-58021740	Distal	chr4:31003655-31004095	-3.2709	0.00013484	0.0104729	chr4:31003194-31004752	PCDH7
Pde7a	NA	NA	NA	-2.32193	1.87056e-06	0.00053609	chr3-19406191-19406691	Distal	chr8:66770956-66771798	-4.77043	5.4827e-12	1.20224e-08	chr8:66769538-66772500	PDE7A
Pdgfd	NA	NA	NA	-2	0.000150712	0.0103016	chr9-6540307-6540807	Proximal	chr11:104034744-104035057	NA	NA	NA	NA	NA
Pdgfd	NA	NA	NA	-2	0.000150712	0.0103016	chr9-6616214-6616714	Proximal	chr11:104034744-104035057	NA	NA	NA	NA	NA
Pdx1	-0.795726	6.08102e-11	2.69857e-09	NA	NA	NA	NA	Proximal	chr13:28493900-28494143	NA	NA	NA	NA	NA
Pdzrn3	NA	NA	NA	-1.80735	0.00111161	0.0374145	chr6-101327795-101328295	Proximal	chr3:73619505-73619816	NA	NA	NA	NA	NA
Pdzrn3	NA	NA	NA	-1.80735	0.00111161	0.0374145	chr6-101327795-101328295	Proximal	chr3:73523211-73523685	NA	NA	NA	NA	NA
Pdzrn3	NA	NA	NA	-2.11548	2.01873e-06	0.000539204	chr6-101473156-101473656	Proximal	chr3:73619505-73619816	NA	NA	NA	NA	NA
Pdzrn3	NA	NA	NA	-2.11548	2.01873e-06	0.000539204	chr6-101473156-101473656	Proximal	chr3:73523211-73523685	NA	NA	NA	NA	NA
Peli2	NA	NA	NA	-2.08746	1.46237e-07	9.89173e-05	chr14-48038721-48039221	Distal	chr14:56592547-56593129	-2.36201	1.16859e-05	0.00189443	chr14:56591224-56594564	PELI2
Phc2	NA	NA	NA	-1.80735	0.00111161	0.0374145	chr4-128720151-128720651	Proximal	chr1:33895675-33895973	NA	NA	NA	NA	NA
Phyhipl	NA	NA	NA	-1.45943	0.00190722	0.055831	chr10-70567803-70568303	Distal	chr10:60761703-60762316	-3.59997	7.87516e-09	5.75777e-06	chr10:60760443-60763574	PHYHIPL
Plcb1	NA	NA	NA	-2.58496	1.49306e-08	1.56852e-05	chr2-134976645-134977145	Distal	chr20:8211765-8212272	-2.58907	0.000371443	0.0202029	chr20:8211194-8212960	PLCB1
Pld1	NA	NA	NA	-1.58496	0.00198025	0.055831	chr3-27939641-27940141	Proximal	chr3:171528053-171528381	NA	NA	NA	NA	NA
Pld1	NA	NA	NA	-1.87447	7.7025e-05	0.00819882	chr3-28038077-28038577	Proximal	chr3:171528053-171528381	NA	NA	NA	NA	NA
Pld1	NA	NA	NA	-2	1.30502e-05	0.0025043	chr3-28020870-28021370	Proximal	chr3:171528053-171528381	NA	NA	NA	NA	NA
Plekha7	NA	NA	NA	-1.80735	0.00111161	0.0374145	chr7-116240342-116240842	Proximal	chr11:17035349-17035616	NA	NA	NA	NA	NA
Plin2	NA	NA	NA	-1.45943	0.00190722	0.055831	chr4-86685618-86686118	Distal	chr9:19173556-19174032	-2.06488	0.00140705	0.0465994	chr9:19172331-19174418	PLIN2
Polr3b	NA	NA	NA	-1.22239	0.00330966	0.0873054	chr10-84710164-84710664	Distal	chr12:106734872-106735746	-2.77437	1.90213e-06	0.00053187	chr12:106733710-106737022	POLR3B
Prdm2	NA	NA	NA	-2.22239	2.86914e-07	0.000139799	chr4-143096055-143096555	Proximal	chr1:14075610-14075909	NA	NA	NA	NA	NA
Prdm2	NA	NA	NA	-2	0.000150712	0.0103016	chr4-142898939-142899439	Proximal	chr1:14075610-14075909	NA	NA	NA	NA	NA
Prdm2	NA	NA	NA	-1.45943	0.00190722	0.055831	chr4-142749919-142750419	Proximal	chr1:14075610-14075909	NA	NA	NA	NA	NA
Prkcb	NA	NA	NA	-1.80735	0.00111161	0.0374145	chr7-122378367-122378867	Proximal	chr16:23847186-23847418	NA	NA	NA	NA	NA
Prkcb	NA	NA	NA	-1.45943	0.00190722	0.055831	chr7-122292167-122292667	Proximal	chr16:23847186-23847418	NA	NA	NA	NA	NA
Prkcb	NA	NA	NA	-1.58496	0.00198025	0.055831	chr7-122437274-122437774	Proximal	chr16:23847186-23847418	NA	NA	NA	NA	NA
Prkcb	NA	NA	NA	-1.73697	0.000412028	0.0234539	chr7-122390104-122390604	Proximal	chr16:23847186-23847418	NA	NA	NA	NA	NA
Prkcb	NA	NA	NA	-1.22239	0.00330966	0.0873054	chr7-122429134-122429634	Proximal	chr16:23847186-23847418	NA	NA	NA	NA	NA
Prkcz	NA	NA	NA	-1.45943	0.00190722	0.055831	chr4-155368621-155369121	Proximal	chr1:1982721-1982908	NA	NA	NA	NA	NA
Prss2	-0.590169	0.004211	0.0295245	NA	NA	NA	NA	Proximal	chr7:142457060-142457442	NA	NA	NA	NA	NA
Prss2	-0.590169	0.004211	0.0295245	NA	NA	NA	NA	Proximal	chr7:142457559-142457829	NA	NA	NA	NA	NA
Ptf1a	-2.81129	5.85654e-30	6.68303e-28	-3	8.75998e-27	9.63215e-22	chr2-19454395-19454895	Distal	chr10:23552771-23553042	-5.08605	2.49949e-19	5.20681e-15	chr10:23461237-23465081	PTF1A
Ptf1a	-2.81129	5.85654e-30	6.68303e-28	-3	8.75998e-27	9.63215e-22	chr2-19454395-19454895	Distal	chr10:23461965-23462440	-5.08605	2.49949e-19	5.20681e-15	chr10:23461237-23465081	PTF1A
Ptf1a	-2.81129	5.85654e-30	6.68303e-28	-3	8.75998e-27	9.63215e-22	chr2-19454395-19454895	Distal	chr10:23464020-23464293	-5.08605	2.49949e-19	5.20681e-15	chr10:23461237-23465081	PTF1A
Ptf1a	-2.81129	5.85654e-30	6.68303e-28	-3	8.75998e-27	9.63215e-22	chr2-19454395-19454895	Distal	chr10:23463400-23463887	-5.08605	2.49949e-19	5.20681e-15	chr10:23461237-23465081	PTF1A
Ptf1a	-2.81129	5.85654e-30	6.68303e-28	-3	8.75998e-27	9.63215e-22	chr2-19454395-19454895	Distal	chr10:23508231-23508500	-5.08605	2.49949e-19	5.20681e-15	chr10:23461237-23465081	PTF1A
Ptf1a	-2.81129	5.85654e-30	6.68303e-28	-3	8.75998e-27	9.63215e-22	chr2-19454395-19454895	Distal	chr10:23552771-23553042	-5.12248	2.60528e-17	2.17088e-13	chr10:23504522-23510708	PTF1A
Ptf1a	-2.81129	5.85654e-30	6.68303e-28	-3	8.75998e-27	9.63215e-22	chr2-19454395-19454895	Distal	chr10:23461965-23462440	-5.12248	2.60528e-17	2.17088e-13	chr10:23504522-23510708	PTF1A
Ptf1a	-2.81129	5.85654e-30	6.68303e-28	-3	8.75998e-27	9.63215e-22	chr2-19454395-19454895	Distal	chr10:23464020-23464293	-5.12248	2.60528e-17	2.17088e-13	chr10:23504522-23510708	PTF1A
Ptf1a	-2.81129	5.85654e-30	6.68303e-28	-3	8.75998e-27	9.63215e-22	chr2-19454395-19454895	Distal	chr10:23463400-23463887	-5.12248	2.60528e-17	2.17088e-13	chr10:23504522-23510708	PTF1A
Ptf1a	-2.81129	5.85654e-30	6.68303e-28	-3	8.75998e-27	9.63215e-22	chr2-19454395-19454895	Distal	chr10:23508231-23508500	-5.12248	2.60528e-17	2.17088e-13	chr10:23504522-23510708	PTF1A
Ptf1a	-2.81129	5.85654e-30	6.68303e-28	-1.18057	5.87176e-06	0.0013995	chr2-19445216-19445716	Distal	chr10:23552771-23553042	-5.12248	2.60528e-17	2.17088e-13	chr10:23504522-23510708	PTF1A
Ptf1a	-2.81129	5.85654e-30	6.68303e-28	-1.18057	5.87176e-06	0.0013995	chr2-19445216-19445716	Distal	chr10:23461965-23462440	-5.12248	2.60528e-17	2.17088e-13	chr10:23504522-23510708	PTF1A
Ptf1a	-2.81129	5.85654e-30	6.68303e-28	-1.18057	5.87176e-06	0.0013995	chr2-19445216-19445716	Distal	chr10:23464020-23464293	-5.12248	2.60528e-17	2.17088e-13	chr10:23504522-23510708	PTF1A
Ptf1a	-2.81129	5.85654e-30	6.68303e-28	-1.18057	5.87176e-06	0.0013995	chr2-19445216-19445716	Distal	chr10:23463400-23463887	-5.12248	2.60528e-17	2.17088e-13	chr10:23504522-23510708	PTF1A
Ptf1a	-2.81129	5.85654e-30	6.68303e-28	-1.18057	5.87176e-06	0.0013995	chr2-19445216-19445716	Distal	chr10:23508231-23508500	-5.12248	2.60528e-17	2.17088e-13	chr10:23504522-23510708	PTF1A
Ptf1a	-2.81129	5.85654e-30	6.68303e-28	-2.22239	2.86914e-07	0.000139799	chr2-19445860-19446360	Distal	chr10:23552771-23553042	-5.12248	2.60528e-17	2.17088e-13	chr10:23504522-23510708	PTF1A
Ptf1a	-2.81129	5.85654e-30	6.68303e-28	-2.22239	2.86914e-07	0.000139799	chr2-19445860-19446360	Distal	chr10:23461965-23462440	-5.12248	2.60528e-17	2.17088e-13	chr10:23504522-23510708	PTF1A
Ptf1a	-2.81129	5.85654e-30	6.68303e-28	-2.22239	2.86914e-07	0.000139799	chr2-19445860-19446360	Distal	chr10:23464020-23464293	-5.12248	2.60528e-17	2.17088e-13	chr10:23504522-23510708	PTF1A
Ptf1a	-2.81129	5.85654e-30	6.68303e-28	-2.22239	2.86914e-07	0.000139799	chr2-19445860-19446360	Distal	chr10:23463400-23463887	-5.12248	2.60528e-17	2.17088e-13	chr10:23504522-23510708	PTF1A
Ptf1a	-2.81129	5.85654e-30	6.68303e-28	-2.22239	2.86914e-07	0.000139799	chr2-19445860-19446360	Distal	chr10:23508231-23508500	-5.12248	2.60528e-17	2.17088e-13	chr10:23504522-23510708	PTF1A
Ptf1a	-2.81129	5.85654e-30	6.68303e-28	-2.07039	8.95509e-09	1.34886e-05	chr2-19444513-19445013	Distal	chr10:23552771-23553042	-4.09866	1.17224e-09	1.01312e-06	chr10:23483430-23492728	PTF1A
Ptf1a	-2.81129	5.85654e-30	6.68303e-28	-2.07039	8.95509e-09	1.34886e-05	chr2-19444513-19445013	Distal	chr10:23461965-23462440	-4.09866	1.17224e-09	1.01312e-06	chr10:23483430-23492728	PTF1A
Ptf1a	-2.81129	5.85654e-30	6.68303e-28	-2.07039	8.95509e-09	1.34886e-05	chr2-19444513-19445013	Distal	chr10:23464020-23464293	-4.09866	1.17224e-09	1.01312e-06	chr10:23483430-23492728	PTF1A
Ptf1a	-2.81129	5.85654e-30	6.68303e-28	-2.07039	8.95509e-09	1.34886e-05	chr2-19444513-19445013	Distal	chr10:23463400-23463887	-4.09866	1.17224e-09	1.01312e-06	chr10:23483430-23492728	PTF1A
Ptf1a	-2.81129	5.85654e-30	6.68303e-28	-2.07039	8.95509e-09	1.34886e-05	chr2-19444513-19445013	Distal	chr10:23508231-23508500	-4.09866	1.17224e-09	1.01312e-06	chr10:23483430-23492728	PTF1A
Ptf1a	-2.81129	5.85654e-30	6.68303e-28	-3	8.75998e-27	9.63215e-22	chr2-19454395-19454895	Distal	chr10:23552771-23553042	-5.04874	1.47842e-13	6.15953e-10	chr10:23479657-23482873	PTF1A
Ptf1a	-2.81129	5.85654e-30	6.68303e-28	-3	8.75998e-27	9.63215e-22	chr2-19454395-19454895	Distal	chr10:23461965-23462440	-5.04874	1.47842e-13	6.15953e-10	chr10:23479657-23482873	PTF1A
Ptf1a	-2.81129	5.85654e-30	6.68303e-28	-3	8.75998e-27	9.63215e-22	chr2-19454395-19454895	Distal	chr10:23464020-23464293	-5.04874	1.47842e-13	6.15953e-10	chr10:23479657-23482873	PTF1A
Ptf1a	-2.81129	5.85654e-30	6.68303e-28	-3	8.75998e-27	9.63215e-22	chr2-19454395-19454895	Distal	chr10:23463400-23463887	-5.04874	1.47842e-13	6.15953e-10	chr10:23479657-23482873	PTF1A
Ptf1a	-2.81129	5.85654e-30	6.68303e-28	-3	8.75998e-27	9.63215e-22	chr2-19454395-19454895	Distal	chr10:23508231-23508500	-5.04874	1.47842e-13	6.15953e-10	chr10:23479657-23482873	PTF1A
Ptf1a	-2.81129	5.85654e-30	6.68303e-28	-1.18057	5.87176e-06	0.0013995	chr2-19445216-19445716	Distal	chr10:23552771-23553042	-5.08605	2.49949e-19	5.20681e-15	chr10:23461237-23465081	PTF1A
Ptf1a	-2.81129	5.85654e-30	6.68303e-28	-1.18057	5.87176e-06	0.0013995	chr2-19445216-19445716	Distal	chr10:23461965-23462440	-5.08605	2.49949e-19	5.20681e-15	chr10:23461237-23465081	PTF1A
Ptf1a	-2.81129	5.85654e-30	6.68303e-28	-1.18057	5.87176e-06	0.0013995	chr2-19445216-19445716	Distal	chr10:23464020-23464293	-5.08605	2.49949e-19	5.20681e-15	chr10:23461237-23465081	PTF1A
Ptf1a	-2.81129	5.85654e-30	6.68303e-28	-1.18057	5.87176e-06	0.0013995	chr2-19445216-19445716	Distal	chr10:23463400-23463887	-5.08605	2.49949e-19	5.20681e-15	chr10:23461237-23465081	PTF1A
Ptf1a	-2.81129	5.85654e-30	6.68303e-28	-1.18057	5.87176e-06	0.0013995	chr2-19445216-19445716	Distal	chr10:23508231-23508500	-5.08605	2.49949e-19	5.20681e-15	chr10:23461237-23465081	PTF1A
Ptf1a	-2.81129	5.85654e-30	6.68303e-28	-2.22239	2.86914e-07	0.000139799	chr2-19445860-19446360	Distal	chr10:23552771-23553042	-5.04874	1.47842e-13	6.15953e-10	chr10:23479657-23482873	PTF1A
Ptf1a	-2.81129	5.85654e-30	6.68303e-28	-2.22239	2.86914e-07	0.000139799	chr2-19445860-19446360	Distal	chr10:23461965-23462440	-5.04874	1.47842e-13	6.15953e-10	chr10:23479657-23482873	PTF1A
Ptf1a	-2.81129	5.85654e-30	6.68303e-28	-2.22239	2.86914e-07	0.000139799	chr2-19445860-19446360	Distal	chr10:23464020-23464293	-5.04874	1.47842e-13	6.15953e-10	chr10:23479657-23482873	PTF1A
Ptf1a	-2.81129	5.85654e-30	6.68303e-28	-2.22239	2.86914e-07	0.000139799	chr2-19445860-19446360	Distal	chr10:23463400-23463887	-5.04874	1.47842e-13	6.15953e-10	chr10:23479657-23482873	PTF1A
Ptf1a	-2.81129	5.85654e-30	6.68303e-28	-2.22239	2.86914e-07	0.000139799	chr2-19445860-19446360	Distal	chr10:23508231-23508500	-5.04874	1.47842e-13	6.15953e-10	chr10:23479657-23482873	PTF1A
Ptf1a	-2.81129	5.85654e-30	6.68303e-28	-1.18057	5.87176e-06	0.0013995	chr2-19445216-19445716	Distal	chr10:23552771-23553042	-4.09866	1.17224e-09	1.01312e-06	chr10:23483430-23492728	PTF1A
Ptf1a	-2.81129	5.85654e-30	6.68303e-28	-1.18057	5.87176e-06	0.0013995	chr2-19445216-19445716	Distal	chr10:23461965-23462440	-4.09866	1.17224e-09	1.01312e-06	chr10:23483430-23492728	PTF1A
Ptf1a	-2.81129	5.85654e-30	6.68303e-28	-1.18057	5.87176e-06	0.0013995	chr2-19445216-19445716	Distal	chr10:23464020-23464293	-4.09866	1.17224e-09	1.01312e-06	chr10:23483430-23492728	PTF1A
Ptf1a	-2.81129	5.85654e-30	6.68303e-28	-1.18057	5.87176e-06	0.0013995	chr2-19445216-19445716	Distal	chr10:23463400-23463887	-4.09866	1.17224e-09	1.01312e-06	chr10:23483430-23492728	PTF1A
Ptf1a	-2.81129	5.85654e-30	6.68303e-28	-1.18057	5.87176e-06	0.0013995	chr2-19445216-19445716	Distal	chr10:23508231-23508500	-4.09866	1.17224e-09	1.01312e-06	chr10:23483430-23492728	PTF1A
Ptf1a	-2.81129	5.85654e-30	6.68303e-28	-3	8.75998e-27	9.63215e-22	chr2-19454395-19454895	Distal	chr10:23552771-23553042	-4.09866	1.17224e-09	1.01312e-06	chr10:23483430-23492728	PTF1A
Ptf1a	-2.81129	5.85654e-30	6.68303e-28	-3	8.75998e-27	9.63215e-22	chr2-19454395-19454895	Distal	chr10:23461965-23462440	-4.09866	1.17224e-09	1.01312e-06	chr10:23483430-23492728	PTF1A
Ptf1a	-2.81129	5.85654e-30	6.68303e-28	-3	8.75998e-27	9.63215e-22	chr2-19454395-19454895	Distal	chr10:23464020-23464293	-4.09866	1.17224e-09	1.01312e-06	chr10:23483430-23492728	PTF1A
Ptf1a	-2.81129	5.85654e-30	6.68303e-28	-3	8.75998e-27	9.63215e-22	chr2-19454395-19454895	Distal	chr10:23463400-23463887	-4.09866	1.17224e-09	1.01312e-06	chr10:23483430-23492728	PTF1A
Ptf1a	-2.81129	5.85654e-30	6.68303e-28	-3	8.75998e-27	9.63215e-22	chr2-19454395-19454895	Distal	chr10:23508231-23508500	-4.09866	1.17224e-09	1.01312e-06	chr10:23483430-23492728	PTF1A
Ptf1a	-2.81129	5.85654e-30	6.68303e-28	-3.32193	1.87056e-06	0.00053609	chr2-19451299-19451799	Distal	chr10:23552771-23553042	-4.09866	1.17224e-09	1.01312e-06	chr10:23483430-23492728	PTF1A
Ptf1a	-2.81129	5.85654e-30	6.68303e-28	-3.32193	1.87056e-06	0.00053609	chr2-19451299-19451799	Distal	chr10:23461965-23462440	-4.09866	1.17224e-09	1.01312e-06	chr10:23483430-23492728	PTF1A
Ptf1a	-2.81129	5.85654e-30	6.68303e-28	-3.32193	1.87056e-06	0.00053609	chr2-19451299-19451799	Distal	chr10:23464020-23464293	-4.09866	1.17224e-09	1.01312e-06	chr10:23483430-23492728	PTF1A
Ptf1a	-2.81129	5.85654e-30	6.68303e-28	-3.32193	1.87056e-06	0.00053609	chr2-19451299-19451799	Distal	chr10:23463400-23463887	-4.09866	1.17224e-09	1.01312e-06	chr10:23483430-23492728	PTF1A
Ptf1a	-2.81129	5.85654e-30	6.68303e-28	-3.32193	1.87056e-06	0.00053609	chr2-19451299-19451799	Distal	chr10:23508231-23508500	-4.09866	1.17224e-09	1.01312e-06	chr10:23483430-23492728	PTF1A
Ptf1a	-2.81129	5.85654e-30	6.68303e-28	-1.18057	5.87176e-06	0.0013995	chr2-19445216-19445716	Distal	chr10:23552771-23553042	-5.04874	1.47842e-13	6.15953e-10	chr10:23479657-23482873	PTF1A
Ptf1a	-2.81129	5.85654e-30	6.68303e-28	-1.18057	5.87176e-06	0.0013995	chr2-19445216-19445716	Distal	chr10:23461965-23462440	-5.04874	1.47842e-13	6.15953e-10	chr10:23479657-23482873	PTF1A
Ptf1a	-2.81129	5.85654e-30	6.68303e-28	-1.18057	5.87176e-06	0.0013995	chr2-19445216-19445716	Distal	chr10:23464020-23464293	-5.04874	1.47842e-13	6.15953e-10	chr10:23479657-23482873	PTF1A
Ptf1a	-2.81129	5.85654e-30	6.68303e-28	-1.18057	5.87176e-06	0.0013995	chr2-19445216-19445716	Distal	chr10:23463400-23463887	-5.04874	1.47842e-13	6.15953e-10	chr10:23479657-23482873	PTF1A
Ptf1a	-2.81129	5.85654e-30	6.68303e-28	-1.18057	5.87176e-06	0.0013995	chr2-19445216-19445716	Distal	chr10:23508231-23508500	-5.04874	1.47842e-13	6.15953e-10	chr10:23479657-23482873	PTF1A
Ptf1a	-2.81129	5.85654e-30	6.68303e-28	-2.22239	2.86914e-07	0.000139799	chr2-19445860-19446360	Distal	chr10:23552771-23553042	-3.56041	4.34656e-07	0.000161688	chr10:23552177-23554351	PTF1A
Ptf1a	-2.81129	5.85654e-30	6.68303e-28	-2.22239	2.86914e-07	0.000139799	chr2-19445860-19446360	Distal	chr10:23461965-23462440	-3.56041	4.34656e-07	0.000161688	chr10:23552177-23554351	PTF1A
Ptf1a	-2.81129	5.85654e-30	6.68303e-28	-2.22239	2.86914e-07	0.000139799	chr2-19445860-19446360	Distal	chr10:23464020-23464293	-3.56041	4.34656e-07	0.000161688	chr10:23552177-23554351	PTF1A
Ptf1a	-2.81129	5.85654e-30	6.68303e-28	-2.22239	2.86914e-07	0.000139799	chr2-19445860-19446360	Distal	chr10:23463400-23463887	-3.56041	4.34656e-07	0.000161688	chr10:23552177-23554351	PTF1A
Ptf1a	-2.81129	5.85654e-30	6.68303e-28	-2.22239	2.86914e-07	0.000139799	chr2-19445860-19446360	Distal	chr10:23508231-23508500	-3.56041	4.34656e-07	0.000161688	chr10:23552177-23554351	PTF1A
Ptf1a	-2.81129	5.85654e-30	6.68303e-28	-2.58496	5.53928e-11	2.17528e-07	chr2-19431793-19432293	Distal	chr10:23552771-23553042	-5.12248	2.60528e-17	2.17088e-13	chr10:23504522-23510708	PTF1A
Ptf1a	-2.81129	5.85654e-30	6.68303e-28	-2.58496	5.53928e-11	2.17528e-07	chr2-19431793-19432293	Distal	chr10:23461965-23462440	-5.12248	2.60528e-17	2.17088e-13	chr10:23504522-23510708	PTF1A
Ptf1a	-2.81129	5.85654e-30	6.68303e-28	-2.58496	5.53928e-11	2.17528e-07	chr2-19431793-19432293	Distal	chr10:23464020-23464293	-5.12248	2.60528e-17	2.17088e-13	chr10:23504522-23510708	PTF1A
Ptf1a	-2.81129	5.85654e-30	6.68303e-28	-2.58496	5.53928e-11	2.17528e-07	chr2-19431793-19432293	Distal	chr10:23463400-23463887	-5.12248	2.60528e-17	2.17088e-13	chr10:23504522-23510708	PTF1A
Ptf1a	-2.81129	5.85654e-30	6.68303e-28	-2.58496	5.53928e-11	2.17528e-07	chr2-19431793-19432293	Distal	chr10:23508231-23508500	-5.12248	2.60528e-17	2.17088e-13	chr10:23504522-23510708	PTF1A
Ptf1a	-2.81129	5.85654e-30	6.68303e-28	-2.58496	5.53928e-11	2.17528e-07	chr2-19431793-19432293	Distal	chr10:23552771-23553042	-5.08605	2.49949e-19	5.20681e-15	chr10:23461237-23465081	PTF1A
Ptf1a	-2.81129	5.85654e-30	6.68303e-28	-2.58496	5.53928e-11	2.17528e-07	chr2-19431793-19432293	Distal	chr10:23461965-23462440	-5.08605	2.49949e-19	5.20681e-15	chr10:23461237-23465081	PTF1A
Ptf1a	-2.81129	5.85654e-30	6.68303e-28	-2.58496	5.53928e-11	2.17528e-07	chr2-19431793-19432293	Distal	chr10:23464020-23464293	-5.08605	2.49949e-19	5.20681e-15	chr10:23461237-23465081	PTF1A
Ptf1a	-2.81129	5.85654e-30	6.68303e-28	-2.58496	5.53928e-11	2.17528e-07	chr2-19431793-19432293	Distal	chr10:23463400-23463887	-5.08605	2.49949e-19	5.20681e-15	chr10:23461237-23465081	PTF1A
Ptf1a	-2.81129	5.85654e-30	6.68303e-28	-2.58496	5.53928e-11	2.17528e-07	chr2-19431793-19432293	Distal	chr10:23508231-23508500	-5.08605	2.49949e-19	5.20681e-15	chr10:23461237-23465081	PTF1A
Ptf1a	-2.81129	5.85654e-30	6.68303e-28	-2.58496	5.53928e-11	2.17528e-07	chr2-19431793-19432293	Distal	chr10:23552771-23553042	-5.04874	1.47842e-13	6.15953e-10	chr10:23479657-23482873	PTF1A
Ptf1a	-2.81129	5.85654e-30	6.68303e-28	-2.58496	5.53928e-11	2.17528e-07	chr2-19431793-19432293	Distal	chr10:23461965-23462440	-5.04874	1.47842e-13	6.15953e-10	chr10:23479657-23482873	PTF1A
Ptf1a	-2.81129	5.85654e-30	6.68303e-28	-2.58496	5.53928e-11	2.17528e-07	chr2-19431793-19432293	Distal	chr10:23464020-23464293	-5.04874	1.47842e-13	6.15953e-10	chr10:23479657-23482873	PTF1A
Ptf1a	-2.81129	5.85654e-30	6.68303e-28	-2.58496	5.53928e-11	2.17528e-07	chr2-19431793-19432293	Distal	chr10:23463400-23463887	-5.04874	1.47842e-13	6.15953e-10	chr10:23479657-23482873	PTF1A
Ptf1a	-2.81129	5.85654e-30	6.68303e-28	-2.58496	5.53928e-11	2.17528e-07	chr2-19431793-19432293	Distal	chr10:23508231-23508500	-5.04874	1.47842e-13	6.15953e-10	chr10:23479657-23482873	PTF1A
Ptf1a	-2.81129	5.85654e-30	6.68303e-28	-2.58496	5.53928e-11	2.17528e-07	chr2-19431793-19432293	Distal	chr10:23552771-23553042	-4.09866	1.17224e-09	1.01312e-06	chr10:23483430-23492728	PTF1A
Ptf1a	-2.81129	5.85654e-30	6.68303e-28	-2.58496	5.53928e-11	2.17528e-07	chr2-19431793-19432293	Distal	chr10:23461965-23462440	-4.09866	1.17224e-09	1.01312e-06	chr10:23483430-23492728	PTF1A
Ptf1a	-2.81129	5.85654e-30	6.68303e-28	-2.58496	5.53928e-11	2.17528e-07	chr2-19431793-19432293	Distal	chr10:23464020-23464293	-4.09866	1.17224e-09	1.01312e-06	chr10:23483430-23492728	PTF1A
Ptf1a	-2.81129	5.85654e-30	6.68303e-28	-2.58496	5.53928e-11	2.17528e-07	chr2-19431793-19432293	Distal	chr10:23463400-23463887	-4.09866	1.17224e-09	1.01312e-06	chr10:23483430-23492728	PTF1A
Ptf1a	-2.81129	5.85654e-30	6.68303e-28	-2.58496	5.53928e-11	2.17528e-07	chr2-19431793-19432293	Distal	chr10:23508231-23508500	-4.09866	1.17224e-09	1.01312e-06	chr10:23483430-23492728	PTF1A
Ptf1a	-2.81129	5.85654e-30	6.68303e-28	-2.07039	8.95509e-09	1.34886e-05	chr2-19444513-19445013	Distal	chr10:23552771-23553042	-3.56041	4.34656e-07	0.000161688	chr10:23552177-23554351	PTF1A
Ptf1a	-2.81129	5.85654e-30	6.68303e-28	-2.07039	8.95509e-09	1.34886e-05	chr2-19444513-19445013	Distal	chr10:23461965-23462440	-3.56041	4.34656e-07	0.000161688	chr10:23552177-23554351	PTF1A
Ptf1a	-2.81129	5.85654e-30	6.68303e-28	-2.07039	8.95509e-09	1.34886e-05	chr2-19444513-19445013	Distal	chr10:23464020-23464293	-3.56041	4.34656e-07	0.000161688	chr10:23552177-23554351	PTF1A
Ptf1a	-2.81129	5.85654e-30	6.68303e-28	-2.07039	8.95509e-09	1.34886e-05	chr2-19444513-19445013	Distal	chr10:23463400-23463887	-3.56041	4.34656e-07	0.000161688	chr10:23552177-23554351	PTF1A
Ptf1a	-2.81129	5.85654e-30	6.68303e-28	-2.07039	8.95509e-09	1.34886e-05	chr2-19444513-19445013	Distal	chr10:23508231-23508500	-3.56041	4.34656e-07	0.000161688	chr10:23552177-23554351	PTF1A
Ptf1a	-2.81129	5.85654e-30	6.68303e-28	-2.58496	5.53928e-11	2.17528e-07	chr2-19431793-19432293	Distal	chr10:23552771-23553042	-3.56041	4.34656e-07	0.000161688	chr10:23552177-23554351	PTF1A
Ptf1a	-2.81129	5.85654e-30	6.68303e-28	-2.58496	5.53928e-11	2.17528e-07	chr2-19431793-19432293	Distal	chr10:23461965-23462440	-3.56041	4.34656e-07	0.000161688	chr10:23552177-23554351	PTF1A
Ptf1a	-2.81129	5.85654e-30	6.68303e-28	-2.58496	5.53928e-11	2.17528e-07	chr2-19431793-19432293	Distal	chr10:23464020-23464293	-3.56041	4.34656e-07	0.000161688	chr10:23552177-23554351	PTF1A
Ptf1a	-2.81129	5.85654e-30	6.68303e-28	-2.58496	5.53928e-11	2.17528e-07	chr2-19431793-19432293	Distal	chr10:23463400-23463887	-3.56041	4.34656e-07	0.000161688	chr10:23552177-23554351	PTF1A
Ptf1a	-2.81129	5.85654e-30	6.68303e-28	-2.58496	5.53928e-11	2.17528e-07	chr2-19431793-19432293	Distal	chr10:23508231-23508500	-3.56041	4.34656e-07	0.000161688	chr10:23552177-23554351	PTF1A
Ptf1a	-2.81129	5.85654e-30	6.68303e-28	-2.07039	8.95509e-09	1.34886e-05	chr2-19444513-19445013	Distal	chr10:23552771-23553042	-5.04874	1.47842e-13	6.15953e-10	chr10:23479657-23482873	PTF1A
Ptf1a	-2.81129	5.85654e-30	6.68303e-28	-2.07039	8.95509e-09	1.34886e-05	chr2-19444513-19445013	Distal	chr10:23461965-23462440	-5.04874	1.47842e-13	6.15953e-10	chr10:23479657-23482873	PTF1A
Ptf1a	-2.81129	5.85654e-30	6.68303e-28	-2.07039	8.95509e-09	1.34886e-05	chr2-19444513-19445013	Distal	chr10:23464020-23464293	-5.04874	1.47842e-13	6.15953e-10	chr10:23479657-23482873	PTF1A
Ptf1a	-2.81129	5.85654e-30	6.68303e-28	-2.07039	8.95509e-09	1.34886e-05	chr2-19444513-19445013	Distal	chr10:23463400-23463887	-5.04874	1.47842e-13	6.15953e-10	chr10:23479657-23482873	PTF1A
Ptf1a	-2.81129	5.85654e-30	6.68303e-28	-2.07039	8.95509e-09	1.34886e-05	chr2-19444513-19445013	Distal	chr10:23508231-23508500	-5.04874	1.47842e-13	6.15953e-10	chr10:23479657-23482873	PTF1A
Ptf1a	-2.81129	5.85654e-30	6.68303e-28	-1.18057	5.87176e-06	0.0013995	chr2-19445216-19445716	Distal	chr10:23552771-23553042	-3.56041	4.34656e-07	0.000161688	chr10:23552177-23554351	PTF1A
Ptf1a	-2.81129	5.85654e-30	6.68303e-28	-1.18057	5.87176e-06	0.0013995	chr2-19445216-19445716	Distal	chr10:23461965-23462440	-3.56041	4.34656e-07	0.000161688	chr10:23552177-23554351	PTF1A
Ptf1a	-2.81129	5.85654e-30	6.68303e-28	-1.18057	5.87176e-06	0.0013995	chr2-19445216-19445716	Distal	chr10:23464020-23464293	-3.56041	4.34656e-07	0.000161688	chr10:23552177-23554351	PTF1A
Ptf1a	-2.81129	5.85654e-30	6.68303e-28	-1.18057	5.87176e-06	0.0013995	chr2-19445216-19445716	Distal	chr10:23463400-23463887	-3.56041	4.34656e-07	0.000161688	chr10:23552177-23554351	PTF1A
Ptf1a	-2.81129	5.85654e-30	6.68303e-28	-1.18057	5.87176e-06	0.0013995	chr2-19445216-19445716	Distal	chr10:23508231-23508500	-3.56041	4.34656e-07	0.000161688	chr10:23552177-23554351	PTF1A
Ptf1a	-2.81129	5.85654e-30	6.68303e-28	-2.07039	8.95509e-09	1.34886e-05	chr2-19444513-19445013	Distal	chr10:23552771-23553042	-5.08605	2.49949e-19	5.20681e-15	chr10:23461237-23465081	PTF1A
Ptf1a	-2.81129	5.85654e-30	6.68303e-28	-2.07039	8.95509e-09	1.34886e-05	chr2-19444513-19445013	Distal	chr10:23461965-23462440	-5.08605	2.49949e-19	5.20681e-15	chr10:23461237-23465081	PTF1A
Ptf1a	-2.81129	5.85654e-30	6.68303e-28	-2.07039	8.95509e-09	1.34886e-05	chr2-19444513-19445013	Distal	chr10:23464020-23464293	-5.08605	2.49949e-19	5.20681e-15	chr10:23461237-23465081	PTF1A
Ptf1a	-2.81129	5.85654e-30	6.68303e-28	-2.07039	8.95509e-09	1.34886e-05	chr2-19444513-19445013	Distal	chr10:23463400-23463887	-5.08605	2.49949e-19	5.20681e-15	chr10:23461237-23465081	PTF1A
Ptf1a	-2.81129	5.85654e-30	6.68303e-28	-2.07039	8.95509e-09	1.34886e-05	chr2-19444513-19445013	Distal	chr10:23508231-23508500	-5.08605	2.49949e-19	5.20681e-15	chr10:23461237-23465081	PTF1A
Ptf1a	-2.81129	5.85654e-30	6.68303e-28	-3.32193	1.87056e-06	0.00053609	chr2-19451299-19451799	Distal	chr10:23552771-23553042	-5.04874	1.47842e-13	6.15953e-10	chr10:23479657-23482873	PTF1A
Ptf1a	-2.81129	5.85654e-30	6.68303e-28	-3.32193	1.87056e-06	0.00053609	chr2-19451299-19451799	Distal	chr10:23461965-23462440	-5.04874	1.47842e-13	6.15953e-10	chr10:23479657-23482873	PTF1A
Ptf1a	-2.81129	5.85654e-30	6.68303e-28	-3.32193	1.87056e-06	0.00053609	chr2-19451299-19451799	Distal	chr10:23464020-23464293	-5.04874	1.47842e-13	6.15953e-10	chr10:23479657-23482873	PTF1A
Ptf1a	-2.81129	5.85654e-30	6.68303e-28	-3.32193	1.87056e-06	0.00053609	chr2-19451299-19451799	Distal	chr10:23463400-23463887	-5.04874	1.47842e-13	6.15953e-10	chr10:23479657-23482873	PTF1A
Ptf1a	-2.81129	5.85654e-30	6.68303e-28	-3.32193	1.87056e-06	0.00053609	chr2-19451299-19451799	Distal	chr10:23508231-23508500	-5.04874	1.47842e-13	6.15953e-10	chr10:23479657-23482873	PTF1A
Ptf1a	-2.81129	5.85654e-30	6.68303e-28	-3.32193	1.87056e-06	0.00053609	chr2-19451299-19451799	Distal	chr10:23552771-23553042	-3.56041	4.34656e-07	0.000161688	chr10:23552177-23554351	PTF1A
Ptf1a	-2.81129	5.85654e-30	6.68303e-28	-3.32193	1.87056e-06	0.00053609	chr2-19451299-19451799	Distal	chr10:23461965-23462440	-3.56041	4.34656e-07	0.000161688	chr10:23552177-23554351	PTF1A
Ptf1a	-2.81129	5.85654e-30	6.68303e-28	-3.32193	1.87056e-06	0.00053609	chr2-19451299-19451799	Distal	chr10:23464020-23464293	-3.56041	4.34656e-07	0.000161688	chr10:23552177-23554351	PTF1A
Ptf1a	-2.81129	5.85654e-30	6.68303e-28	-3.32193	1.87056e-06	0.00053609	chr2-19451299-19451799	Distal	chr10:23463400-23463887	-3.56041	4.34656e-07	0.000161688	chr10:23552177-23554351	PTF1A
Ptf1a	-2.81129	5.85654e-30	6.68303e-28	-3.32193	1.87056e-06	0.00053609	chr2-19451299-19451799	Distal	chr10:23508231-23508500	-3.56041	4.34656e-07	0.000161688	chr10:23552177-23554351	PTF1A
Ptf1a	-2.81129	5.85654e-30	6.68303e-28	-3	8.75998e-27	9.63215e-22	chr2-19454395-19454895	Distal	chr10:23552771-23553042	-3.56041	4.34656e-07	0.000161688	chr10:23552177-23554351	PTF1A
Ptf1a	-2.81129	5.85654e-30	6.68303e-28	-3	8.75998e-27	9.63215e-22	chr2-19454395-19454895	Distal	chr10:23461965-23462440	-3.56041	4.34656e-07	0.000161688	chr10:23552177-23554351	PTF1A
Ptf1a	-2.81129	5.85654e-30	6.68303e-28	-3	8.75998e-27	9.63215e-22	chr2-19454395-19454895	Distal	chr10:23464020-23464293	-3.56041	4.34656e-07	0.000161688	chr10:23552177-23554351	PTF1A
Ptf1a	-2.81129	5.85654e-30	6.68303e-28	-3	8.75998e-27	9.63215e-22	chr2-19454395-19454895	Distal	chr10:23463400-23463887	-3.56041	4.34656e-07	0.000161688	chr10:23552177-23554351	PTF1A
Ptf1a	-2.81129	5.85654e-30	6.68303e-28	-3	8.75998e-27	9.63215e-22	chr2-19454395-19454895	Distal	chr10:23508231-23508500	-3.56041	4.34656e-07	0.000161688	chr10:23552177-23554351	PTF1A
Ptf1a	-2.81129	5.85654e-30	6.68303e-28	-3.32193	1.87056e-06	0.00053609	chr2-19451299-19451799	Distal	chr10:23552771-23553042	-5.08605	2.49949e-19	5.20681e-15	chr10:23461237-23465081	PTF1A
Ptf1a	-2.81129	5.85654e-30	6.68303e-28	-3.32193	1.87056e-06	0.00053609	chr2-19451299-19451799	Distal	chr10:23461965-23462440	-5.08605	2.49949e-19	5.20681e-15	chr10:23461237-23465081	PTF1A
Ptf1a	-2.81129	5.85654e-30	6.68303e-28	-3.32193	1.87056e-06	0.00053609	chr2-19451299-19451799	Distal	chr10:23464020-23464293	-5.08605	2.49949e-19	5.20681e-15	chr10:23461237-23465081	PTF1A
Ptf1a	-2.81129	5.85654e-30	6.68303e-28	-3.32193	1.87056e-06	0.00053609	chr2-19451299-19451799	Distal	chr10:23463400-23463887	-5.08605	2.49949e-19	5.20681e-15	chr10:23461237-23465081	PTF1A
Ptf1a	-2.81129	5.85654e-30	6.68303e-28	-3.32193	1.87056e-06	0.00053609	chr2-19451299-19451799	Distal	chr10:23508231-23508500	-5.08605	2.49949e-19	5.20681e-15	chr10:23461237-23465081	PTF1A
Ptf1a	-2.81129	5.85654e-30	6.68303e-28	-2.22239	2.86914e-07	0.000139799	chr2-19445860-19446360	Distal	chr10:23552771-23553042	-4.09866	1.17224e-09	1.01312e-06	chr10:23483430-23492728	PTF1A
Ptf1a	-2.81129	5.85654e-30	6.68303e-28	-2.22239	2.86914e-07	0.000139799	chr2-19445860-19446360	Distal	chr10:23461965-23462440	-4.09866	1.17224e-09	1.01312e-06	chr10:23483430-23492728	PTF1A
Ptf1a	-2.81129	5.85654e-30	6.68303e-28	-2.22239	2.86914e-07	0.000139799	chr2-19445860-19446360	Distal	chr10:23464020-23464293	-4.09866	1.17224e-09	1.01312e-06	chr10:23483430-23492728	PTF1A
Ptf1a	-2.81129	5.85654e-30	6.68303e-28	-2.22239	2.86914e-07	0.000139799	chr2-19445860-19446360	Distal	chr10:23463400-23463887	-4.09866	1.17224e-09	1.01312e-06	chr10:23483430-23492728	PTF1A
Ptf1a	-2.81129	5.85654e-30	6.68303e-28	-2.22239	2.86914e-07	0.000139799	chr2-19445860-19446360	Distal	chr10:23508231-23508500	-4.09866	1.17224e-09	1.01312e-06	chr10:23483430-23492728	PTF1A
Ptf1a	-2.81129	5.85654e-30	6.68303e-28	-2.22239	2.86914e-07	0.000139799	chr2-19445860-19446360	Distal	chr10:23552771-23553042	-5.08605	2.49949e-19	5.20681e-15	chr10:23461237-23465081	PTF1A
Ptf1a	-2.81129	5.85654e-30	6.68303e-28	-2.22239	2.86914e-07	0.000139799	chr2-19445860-19446360	Distal	chr10:23461965-23462440	-5.08605	2.49949e-19	5.20681e-15	chr10:23461237-23465081	PTF1A
Ptf1a	-2.81129	5.85654e-30	6.68303e-28	-2.22239	2.86914e-07	0.000139799	chr2-19445860-19446360	Distal	chr10:23464020-23464293	-5.08605	2.49949e-19	5.20681e-15	chr10:23461237-23465081	PTF1A
Ptf1a	-2.81129	5.85654e-30	6.68303e-28	-2.22239	2.86914e-07	0.000139799	chr2-19445860-19446360	Distal	chr10:23463400-23463887	-5.08605	2.49949e-19	5.20681e-15	chr10:23461237-23465081	PTF1A
Ptf1a	-2.81129	5.85654e-30	6.68303e-28	-2.22239	2.86914e-07	0.000139799	chr2-19445860-19446360	Distal	chr10:23508231-23508500	-5.08605	2.49949e-19	5.20681e-15	chr10:23461237-23465081	PTF1A
Ptf1a	-2.81129	5.85654e-30	6.68303e-28	-2.07039	8.95509e-09	1.34886e-05	chr2-19444513-19445013	Distal	chr10:23552771-23553042	-5.12248	2.60528e-17	2.17088e-13	chr10:23504522-23510708	PTF1A
Ptf1a	-2.81129	5.85654e-30	6.68303e-28	-2.07039	8.95509e-09	1.34886e-05	chr2-19444513-19445013	Distal	chr10:23461965-23462440	-5.12248	2.60528e-17	2.17088e-13	chr10:23504522-23510708	PTF1A
Ptf1a	-2.81129	5.85654e-30	6.68303e-28	-2.07039	8.95509e-09	1.34886e-05	chr2-19444513-19445013	Distal	chr10:23464020-23464293	-5.12248	2.60528e-17	2.17088e-13	chr10:23504522-23510708	PTF1A
Ptf1a	-2.81129	5.85654e-30	6.68303e-28	-2.07039	8.95509e-09	1.34886e-05	chr2-19444513-19445013	Distal	chr10:23463400-23463887	-5.12248	2.60528e-17	2.17088e-13	chr10:23504522-23510708	PTF1A
Ptf1a	-2.81129	5.85654e-30	6.68303e-28	-2.07039	8.95509e-09	1.34886e-05	chr2-19444513-19445013	Distal	chr10:23508231-23508500	-5.12248	2.60528e-17	2.17088e-13	chr10:23504522-23510708	PTF1A
Ptf1a	-2.81129	5.85654e-30	6.68303e-28	-3.32193	1.87056e-06	0.00053609	chr2-19451299-19451799	Distal	chr10:23552771-23553042	-5.12248	2.60528e-17	2.17088e-13	chr10:23504522-23510708	PTF1A
Ptf1a	-2.81129	5.85654e-30	6.68303e-28	-3.32193	1.87056e-06	0.00053609	chr2-19451299-19451799	Distal	chr10:23461965-23462440	-5.12248	2.60528e-17	2.17088e-13	chr10:23504522-23510708	PTF1A
Ptf1a	-2.81129	5.85654e-30	6.68303e-28	-3.32193	1.87056e-06	0.00053609	chr2-19451299-19451799	Distal	chr10:23464020-23464293	-5.12248	2.60528e-17	2.17088e-13	chr10:23504522-23510708	PTF1A
Ptf1a	-2.81129	5.85654e-30	6.68303e-28	-3.32193	1.87056e-06	0.00053609	chr2-19451299-19451799	Distal	chr10:23463400-23463887	-5.12248	2.60528e-17	2.17088e-13	chr10:23504522-23510708	PTF1A
Ptf1a	-2.81129	5.85654e-30	6.68303e-28	-3.32193	1.87056e-06	0.00053609	chr2-19451299-19451799	Distal	chr10:23508231-23508500	-5.12248	2.60528e-17	2.17088e-13	chr10:23504522-23510708	PTF1A
Ptk2	NA	NA	NA	-1.87447	7.7025e-05	0.00819882	chr15-73415075-73415575	Proximal	chr8:142011165-142011370	NA	NA	NA	NA	NA
Ptk2	NA	NA	NA	-1.48543	0.000426559	0.0236445	chr15-73310905-73311405	Proximal	chr8:142011165-142011370	NA	NA	NA	NA	NA
Ptprd	NA	NA	NA	-1.58496	0.00198025	0.055831	chr4-76909750-76910250	Proximal	chr9:10612894-10613168	NA	NA	NA	NA	NA
Qprt	NA	NA	NA	-2.80735	0.00111161	0.0374145	chr7-127111460-127111960	Proximal	chr16:29690282-29690566	NA	NA	NA	NA	NA
Rai14	NA	NA	NA	-2.80735	8.22015e-11	2.55809e-07	chr15-10646416-10646916	Distal	chr5:34486283-34486819	-1.85305	0.000167103	0.0119952	chr5:34482073-34489041	RAI14
Rai14	NA	NA	NA	-2.80735	8.22015e-11	2.55809e-07	chr15-10646416-10646916	Distal	chr5:34485677-34485964	-1.85305	0.000167103	0.0119952	chr5:34482073-34489041	RAI14
Rai14	NA	NA	NA	-2.80735	8.22015e-11	2.55809e-07	chr15-10646416-10646916	Distal	chr5:34483668-34483850	-1.85305	0.000167103	0.0119952	chr5:34482073-34489041	RAI14
Rap2b	NA	NA	NA	-1.80735	0.00111161	0.0374145	chr3-61244099-61244599	Proximal	chr3:152878857-152879114	NA	NA	NA	NA	NA
Rassf10	NA	NA	NA	-1.80735	0.00111161	0.0374145	chr7-113017331-113017831	Proximal	chr11:13031462-13032012	NA	NA	NA	NA	NA
Rassf3	NA	NA	NA	-3	0.000150712	0.0103016	chr10-121409657-121410157	Distal	chr12:65059711-65060256	-2.28313	0.000215852	0.0142295	chr12:65058819-65062091	RASSF3
Rassf3	NA	NA	NA	-1.80735	0.00111161	0.0374145	chr10-121469170-121469670	Distal	chr12:65059711-65060256	-2.28313	0.000215852	0.0142295	chr12:65058819-65062091	RASSF3
Rbms3	NA	NA	NA	-1.73697	0.000412028	0.0234539	chr9-116404283-116404783	Distal	chr3:29805522-29805979	-3.52631	2.74305e-05	0.00347367	chr3:29804378-29806939	RBMS3
Rbms3	NA	NA	NA	-1.73697	0.000412028	0.0234539	chr9-117103597-117104097	Distal	chr3:29805522-29805979	-3.52631	2.74305e-05	0.00347367	chr3:29804378-29806939	RBMS3
Rbms3	NA	NA	NA	-1.80735	0.00111161	0.0374145	chr9-117609159-117609659	Distal	chr3:29805522-29805979	-3.52631	2.74305e-05	0.00347367	chr3:29804378-29806939	RBMS3
Rbpj	NA	NA	NA	-2.58496	1.49306e-08	1.56852e-05	chr5-53657860-53658360	Distal	chr4:26175348-26176064	-3.10134	2.11609e-06	0.000557237	chr4:26171715-26178743	RBPJ
Rbpj	NA	NA	NA	-0.756729	0.000142964	0.0103016	chr5-53676582-53677082	Distal	chr4:26175348-26176064	-3.10134	2.11609e-06	0.000557237	chr4:26171715-26178743	RBPJ
Rbpjl	-1.40823	1.04327e-08	3.40143e-07	NA	NA	NA	NA	Proximal	chr20:43935157-43935572	NA	NA	NA	NA	NA
Rcn1	NA	NA	NA	-1.08746	0.00370679	0.0956698	chr2-105398520-105399020	Proximal	chr11:32112297-32112551	NA	NA	NA	NA	NA
Rfpl4b	NA	NA	NA	-1.36257	1.1732e-07	9.5556e-05	chr10-38553552-38554052	Distal	chr6:112797534-112797776	-2.7473	0.000148891	0.0111842	chr6:113010507-113013270	RFPL4B
Rfpl4b	NA	NA	NA	-1.36257	1.1732e-07	9.5556e-05	chr10-38553552-38554052	Distal	chr6:112796058-112796872	-2.7473	0.000148891	0.0111842	chr6:113010507-113013270	RFPL4B
Rfpl4b	NA	NA	NA	-1.36257	1.1732e-07	9.5556e-05	chr10-38553552-38554052	Distal	chr6:113011779-113012037	-2.7473	0.000148891	0.0111842	chr6:113010507-113013270	RFPL4B
Rfpl4b	NA	NA	NA	-1.36257	1.1732e-07	9.5556e-05	chr10-38553552-38554052	Distal	chr6:112797534-112797776	-3.2784	2.95002e-09	2.36359e-06	chr6:112789420-112799444	RFPL4B
Rfpl4b	NA	NA	NA	-1.36257	1.1732e-07	9.5556e-05	chr10-38553552-38554052	Distal	chr6:112796058-112796872	-3.2784	2.95002e-09	2.36359e-06	chr6:112789420-112799444	RFPL4B
Rfpl4b	NA	NA	NA	-1.36257	1.1732e-07	9.5556e-05	chr10-38553552-38554052	Distal	chr6:113011779-113012037	-3.2784	2.95002e-09	2.36359e-06	chr6:112789420-112799444	RFPL4B
Rftn2	NA	NA	NA	-1.078	0.00229664	0.0629331	chr1-55192060-55192560	Proximal	chr2:198540445-198540687	NA	NA	NA	NA	NA
Rgs3	NA	NA	NA	-1.80735	0.00111161	0.0374145	chr4-62610106-62610606	Distal	chr9:116276822-116277713	-1.94853	0.000568814	0.0270261	chr9:116274785-116278964	RGS3
Rgs3	NA	NA	NA	-1.80735	0.00111161	0.0374145	chr4-62608261-62608761	Distal	chr9:116276822-116277713	-1.94853	0.000568814	0.0270261	chr9:116274785-116278964	RGS3
Rgs3	NA	NA	NA	-1.22239	0.00330966	0.0873054	chr4-62561185-62561685	Distal	chr9:116276822-116277713	-1.94853	0.000568814	0.0270261	chr9:116274785-116278964	RGS3
Rgs3	NA	NA	NA	-2.22239	2.86914e-07	0.000139799	chr4-62659124-62659624	Distal	chr9:116276822-116277713	-1.94853	0.000568814	0.0270261	chr9:116274785-116278964	RGS3
Rhov	-2.69938	3.27569e-30	3.7765e-28	-1.70044	0.000111687	0.0103016	chr2-119269325-119269825	Distal	chr15:41163736-41164567	-2.18755	0.0013208	0.0447024	chr15:41163256-41165079	RHOV
Rhov	-2.69938	3.27569e-30	3.7765e-28	-2.2854	1.92416e-17	5.77019e-13	chr2-119268757-119269257	Distal	chr15:41163736-41164567	-2.18755	0.0013208	0.0447024	chr15:41163256-41165079	RHOV
Rimklb	NA	NA	NA	-1.06413	0.000860055	0.0374145	chr6-122485894-122486394	Distal	chr12:8827655-8827833	-2.31634	2.59408e-05	0.00331032	chr12:8826929-8829744	RIMKLB
Rimklb	NA	NA	NA	-1.06413	0.000860055	0.0374145	chr6-122485894-122486394	Distal	chr12:8828103-8828679	-2.31634	2.59408e-05	0.00331032	chr12:8826929-8829744	RIMKLB
Rnf144a	NA	NA	NA	-1.58496	0.00198025	0.055831	chr12-26405070-26405570	Proximal	chr2:7073133-7073350	NA	NA	NA	NA	NA
Rpl34	-0.760872	4.35987e-120	2.11985e-117	NA	NA	NA	NA	Proximal	chr4:109542531-109542738	NA	NA	NA	NA	NA
Rpl37a	-0.717761	1.33969e-148	1.36198e-145	NA	NA	NA	NA	Distal	chr2:217342950-217343499	NA	NA	NA	NA	NA
Rubcnl	NA	NA	NA	-2.72247	2.07284e-19	8.54705e-15	chr14-75054561-75055061	Proximal	chr13:46964113-46964384	NA	NA	NA	NA	NA
Satb2	NA	NA	NA	-1.73697	0.000412028	0.0234539	chr1-56970743-56971243	Proximal	chr2:200320505-200320674	NA	NA	NA	NA	NA
Scoc	NA	NA	NA	-1.58496	0.00198025	0.055831	chr8-83450987-83451487	Proximal	chr4:141264524-141264788	NA	NA	NA	NA	NA
Sel1l3	NA	NA	NA	-1.08746	0.00370679	0.0956698	chr5-53213077-53213577	Proximal	chr4:25865035-25865275	NA	NA	NA	NA	NA
Sema3c	NA	NA	NA	-1.80735	0.00111161	0.0374145	chr5-17551267-17551767	Distal	chr7:80702880-80703280	-3.59054	3.3314e-07	0.000134102	chr7:80701488-80704137	SEMA3C
Sema3c	NA	NA	NA	-1.80735	0.00111161	0.0374145	chr5-17551267-17551767	Distal	chr7:80741092-80741602	-3.59054	3.3314e-07	0.000134102	chr7:80701488-80704137	SEMA3C
Sema3c	NA	NA	NA	-1.80735	0.00111161	0.0374145	chr5-17551267-17551767	Distal	chr7:80702880-80703280	-2.71942	3.65682e-05	0.00420867	chr7:80739604-80742352	SEMA3C
Sema3c	NA	NA	NA	-1.80735	0.00111161	0.0374145	chr5-17551267-17551767	Distal	chr7:80741092-80741602	-2.71942	3.65682e-05	0.00420867	chr7:80739604-80742352	SEMA3C
Sema3e	NA	NA	NA	-1.73697	0.000412028	0.0234539	chr5-14039103-14039603	Distal	chr7:83314110-83314626	-2.18017	0.000765786	0.0320653	chr7:83313305-83315659	SEMA3E
Sema3e	NA	NA	NA	-2.45943	1.75723e-07	9.89173e-05	chr5-14040223-14040723	Distal	chr7:83314110-83314626	-2.18017	0.000765786	0.0320653	chr7:83313305-83315659	SEMA3E
Sema3e	NA	NA	NA	-1.41504	0.000330282	0.020709	chr5-13993006-13993506	Distal	chr7:83314110-83314626	-2.18017	0.000765786	0.0320653	chr7:83313305-83315659	SEMA3E
Sh3bp4	NA	NA	NA	-1.73697	0.000412028	0.0234539	chr1-89088674-89089174	Distal	chr2:235732480-235732941	-2.04229	0.00139877	0.0463987	chr2:235731961-235733660	SH3BP4
Shcbp1	NA	NA	NA	-1.80735	0.00111161	0.0374145	chr8-4868720-4869220	Proximal	chr16:46655274-46655516	NA	NA	NA	NA	NA
Shroom2	NA	NA	NA	-1.80735	0.00111161	0.0374145	chrX-152644077-152644577	Proximal	chrX:9880448-9880806	NA	NA	NA	NA	NA
Sipa1l3	NA	NA	NA	-2	0.000150712	0.0103016	chr7-29438612-29439112	Distal	chr19:38527983-38528404	-1.96126	0.00061652	0.0283511	chr19:38525241-38529852	SIPA1L3
Sipa1l3	NA	NA	NA	-1.87447	7.7025e-05	0.00819882	chr7-29453393-29453893	Distal	chr19:38527983-38528404	-1.96126	0.00061652	0.0283511	chr19:38525241-38529852	SIPA1L3
Sipa1l3	NA	NA	NA	-1.52356	4.30689e-06	0.00110218	chr7-29411495-29411995	Distal	chr19:38527983-38528404	-1.96126	0.00061652	0.0283511	chr19:38525241-38529852	SIPA1L3
Sipa1l3	NA	NA	NA	-3.16993	1.78407e-05	0.0025043	chr7-29436146-29436646	Distal	chr19:38527983-38528404	-1.96126	0.00061652	0.0283511	chr19:38525241-38529852	SIPA1L3
Sipa1l3	NA	NA	NA	-1.37851	0.00150556	0.0480215	chr7-29424721-29425221	Distal	chr19:38527983-38528404	-1.96126	0.00061652	0.0283511	chr19:38525241-38529852	SIPA1L3
Sipa1l3	NA	NA	NA	-2.16993	1.78407e-05	0.0025043	chr7-29430530-29431030	Distal	chr19:38527983-38528404	-1.96126	0.00061652	0.0283511	chr19:38525241-38529852	SIPA1L3
Slc12a6	NA	NA	NA	-0.954196	0.000373646	0.0231812	chr2-112265288-112265788	Proximal	chr15:34629348-34629586	NA	NA	NA	NA	NA
Slc20a2	NA	NA	NA	-1.58496	0.000111917	0.0103016	chr8-22505499-22505999	Distal	chr8:42334332-42334734	-2.00649	0.000518902	0.0253447	chr8:42332389-42336055	SLC20A2
Slc22a15	NA	NA	NA	-3	0.000150712	0.0103016	chr3-101880789-101881289	Proximal	chr1:116518666-116518857	NA	NA	NA	NA	NA
Slc38a2	NA	NA	NA	-1.48543	0.000426559	0.0236445	chr15-96678872-96679372	Proximal	chr12:46759042-46759497	-2.8862	2.02689e-06	0.000555567	chr12:46756584-46761258	SLC38A2
Slc38a2	NA	NA	NA	-2.80735	0.00111161	0.0374145	chr15-96832365-96832865	Proximal	chr12:46759042-46759497	-2.8862	2.02689e-06	0.000555567	chr12:46756584-46761258	SLC38A2
Slc44a3	NA	NA	NA	-2.80735	0.00111161	0.0374145	chr3-121464783-121465283	Distal	chr1:95239361-95240335	-2.62635	5.59747e-05	0.00580347	chr1:95233888-95242957	SLC44A3
Slc44a3	NA	NA	NA	-2.80735	0.00111161	0.0374145	chr3-121464783-121465283	Distal	chr1:95239033-95239293	-2.62635	5.59747e-05	0.00580347	chr1:95233888-95242957	SLC44A3
Slc44a3	NA	NA	NA	-2.80735	0.00111161	0.0374145	chr3-121464783-121465283	Distal	chr1:95239361-95240335	-3.54522	1.85667e-05	0.00263111	chr1:95243243-95245100	SLC44A3
Slc44a3	NA	NA	NA	-2.80735	0.00111161	0.0374145	chr3-121464783-121465283	Distal	chr1:95239033-95239293	-3.54522	1.85667e-05	0.00263111	chr1:95243243-95245100	SLC44A3
Slc44a3	NA	NA	NA	-2.80735	0.00111161	0.0374145	chr3-121464783-121465283	Distal	chr1:95239361-95240335	-2.2502	0.000309144	0.0179136	chr1:95222996-95225420	SLC44A3
Slc44a3	NA	NA	NA	-2.80735	0.00111161	0.0374145	chr3-121464783-121465283	Distal	chr1:95239033-95239293	-2.2502	0.000309144	0.0179136	chr1:95222996-95225420	SLC44A3
Slc44a3	NA	NA	NA	-2.80735	0.00111161	0.0374145	chr3-121464783-121465283	Distal	chr1:95239361-95240335	-1.92225	0.000370854	0.0202029	chr1:95266352-95274411	SLC44A3
Slc44a3	NA	NA	NA	-2.80735	0.00111161	0.0374145	chr3-121464783-121465283	Distal	chr1:95239033-95239293	-1.92225	0.000370854	0.0202029	chr1:95266352-95274411	SLC44A3
Slc44a3	NA	NA	NA	-2.80735	0.00111161	0.0374145	chr3-121464783-121465283	Distal	chr1:95239361-95240335	-2.48364	0.000253298	0.0157041	chr1:95248470-95250540	SLC44A3
Slc44a3	NA	NA	NA	-2.80735	0.00111161	0.0374145	chr3-121464783-121465283	Distal	chr1:95239033-95239293	-2.48364	0.000253298	0.0157041	chr1:95248470-95250540	SLC44A3
Slc45a4	NA	NA	NA	-1.73697	0.000412028	0.0234539	chr15-73595476-73595976	Proximal	chr8:142238482-142238852	NA	NA	NA	NA	NA
Slc4a4	NA	NA	NA	-2.16993	1.78407e-05	0.0025043	chr5-89166414-89166914	Distal	chr4:72450465-72450805	-2.16897	0.000970805	0.0372094	chr4:72449347-72453165	SLC4A4
Slc9a9	NA	NA	NA	-1.58496	0.00198025	0.055831	chr9-95050942-95051442	Distal	chr3:143357253-143358016	-3.42541	2.72181e-07	0.000113399	chr3:143356002-143359501	SLC9A9
Slc9a9	NA	NA	NA	-1.96683	2.12961e-15	4.13231e-11	chr9-95193730-95194230	Distal	chr3:143357253-143358016	-3.42541	2.72181e-07	0.000113399	chr3:143356002-143359501	SLC9A9
Slc9a9	NA	NA	NA	-2.32193	1.87056e-06	0.00053609	chr9-95052681-95053181	Distal	chr3:143357253-143358016	-3.42541	2.72181e-07	0.000113399	chr3:143356002-143359501	SLC9A9
Slc9a9	NA	NA	NA	-1.80735	0.00111161	0.0374145	chr9-94738748-94739248	Distal	chr3:143357253-143358016	-3.42541	2.72181e-07	0.000113399	chr3:143356002-143359501	SLC9A9
Slc9a9	NA	NA	NA	-0.85561	0.00028416	0.0184483	chr9-95052023-95052523	Distal	chr3:143357253-143358016	-3.42541	2.72181e-07	0.000113399	chr3:143356002-143359501	SLC9A9
Slit3	-0.688892	0.00709337	0.0444398	-3	0.000150712	0.0103016	chr11-35625475-35625975	Proximal	chr5:168727827-168728131	-2.12464	2.26394e-05	0.00302902	chr5:168272680-168280225	SLIT3
Slit3	-0.688892	0.00709337	0.0444398	-3	0.000150712	0.0103016	chr11-35625475-35625975	Distal	chr5:168848833-168849804	-2.12464	2.26394e-05	0.00302902	chr5:168272680-168280225	SLIT3
Slit3	-0.688892	0.00709337	0.0444398	-3	0.000150712	0.0103016	chr11-35625475-35625975	Distal	chr5:168277448-168278284	-2.12464	2.26394e-05	0.00302902	chr5:168272680-168280225	SLIT3
Slit3	-0.688892	0.00709337	0.0444398	-0.943416	0.00178998	0.055831	chr11-35006887-35007387	Proximal	chr5:168727827-168728131	-2.12464	2.26394e-05	0.00302902	chr5:168272680-168280225	SLIT3
Slit3	-0.688892	0.00709337	0.0444398	-0.943416	0.00178998	0.055831	chr11-35006887-35007387	Distal	chr5:168848833-168849804	-2.12464	2.26394e-05	0.00302902	chr5:168272680-168280225	SLIT3
Slit3	-0.688892	0.00709337	0.0444398	-0.943416	0.00178998	0.055831	chr11-35006887-35007387	Distal	chr5:168277448-168278284	-2.12464	2.26394e-05	0.00302902	chr5:168272680-168280225	SLIT3
Slit3	-0.688892	0.00709337	0.0444398	-0.943416	0.00178998	0.055831	chr11-35006887-35007387	Proximal	chr5:168727827-168728131	-4.9703	2.50588e-18	3.48008e-14	chr5:168846287-168852991	SLIT3
Slit3	-0.688892	0.00709337	0.0444398	-0.943416	0.00178998	0.055831	chr11-35006887-35007387	Distal	chr5:168848833-168849804	-4.9703	2.50588e-18	3.48008e-14	chr5:168846287-168852991	SLIT3
Slit3	-0.688892	0.00709337	0.0444398	-0.943416	0.00178998	0.055831	chr11-35006887-35007387	Distal	chr5:168277448-168278284	-4.9703	2.50588e-18	3.48008e-14	chr5:168846287-168852991	SLIT3
Slit3	-0.688892	0.00709337	0.0444398	-1.80735	0.00111161	0.0374145	chr11-35732294-35732794	Proximal	chr5:168727827-168728131	-2.12464	2.26394e-05	0.00302902	chr5:168272680-168280225	SLIT3
Slit3	-0.688892	0.00709337	0.0444398	-1.80735	0.00111161	0.0374145	chr11-35732294-35732794	Distal	chr5:168848833-168849804	-2.12464	2.26394e-05	0.00302902	chr5:168272680-168280225	SLIT3
Slit3	-0.688892	0.00709337	0.0444398	-1.80735	0.00111161	0.0374145	chr11-35732294-35732794	Distal	chr5:168277448-168278284	-2.12464	2.26394e-05	0.00302902	chr5:168272680-168280225	SLIT3
Slit3	-0.688892	0.00709337	0.0444398	-3	0.000150712	0.0103016	chr11-35625475-35625975	Proximal	chr5:168727827-168728131	-4.9703	2.50588e-18	3.48008e-14	chr5:168846287-168852991	SLIT3
Slit3	-0.688892	0.00709337	0.0444398	-3	0.000150712	0.0103016	chr11-35625475-35625975	Distal	chr5:168848833-168849804	-4.9703	2.50588e-18	3.48008e-14	chr5:168846287-168852991	SLIT3
Slit3	-0.688892	0.00709337	0.0444398	-3	0.000150712	0.0103016	chr11-35625475-35625975	Distal	chr5:168277448-168278284	-4.9703	2.50588e-18	3.48008e-14	chr5:168846287-168852991	SLIT3
Slit3	-0.688892	0.00709337	0.0444398	-0.912537	0.000502348	0.0262738	chr11-35295107-35295607	Proximal	chr5:168727827-168728131	-2.12464	2.26394e-05	0.00302902	chr5:168272680-168280225	SLIT3
Slit3	-0.688892	0.00709337	0.0444398	-0.912537	0.000502348	0.0262738	chr11-35295107-35295607	Distal	chr5:168848833-168849804	-2.12464	2.26394e-05	0.00302902	chr5:168272680-168280225	SLIT3
Slit3	-0.688892	0.00709337	0.0444398	-0.912537	0.000502348	0.0262738	chr11-35295107-35295607	Distal	chr5:168277448-168278284	-2.12464	2.26394e-05	0.00302902	chr5:168272680-168280225	SLIT3
Slit3	-0.688892	0.00709337	0.0444398	-1.80735	0.00111161	0.0374145	chr11-35457982-35458482	Proximal	chr5:168727827-168728131	-4.9703	2.50588e-18	3.48008e-14	chr5:168846287-168852991	SLIT3
Slit3	-0.688892	0.00709337	0.0444398	-1.80735	0.00111161	0.0374145	chr11-35457982-35458482	Distal	chr5:168848833-168849804	-4.9703	2.50588e-18	3.48008e-14	chr5:168846287-168852991	SLIT3
Slit3	-0.688892	0.00709337	0.0444398	-1.80735	0.00111161	0.0374145	chr11-35457982-35458482	Distal	chr5:168277448-168278284	-4.9703	2.50588e-18	3.48008e-14	chr5:168846287-168852991	SLIT3
Slit3	-0.688892	0.00709337	0.0444398	-1.80735	0.00111161	0.0374145	chr11-35457982-35458482	Proximal	chr5:168727827-168728131	-2.12464	2.26394e-05	0.00302902	chr5:168272680-168280225	SLIT3
Slit3	-0.688892	0.00709337	0.0444398	-1.80735	0.00111161	0.0374145	chr11-35457982-35458482	Distal	chr5:168848833-168849804	-2.12464	2.26394e-05	0.00302902	chr5:168272680-168280225	SLIT3
Slit3	-0.688892	0.00709337	0.0444398	-1.80735	0.00111161	0.0374145	chr11-35457982-35458482	Distal	chr5:168277448-168278284	-2.12464	2.26394e-05	0.00302902	chr5:168272680-168280225	SLIT3
Slit3	-0.688892	0.00709337	0.0444398	-1.80735	0.00111161	0.0374145	chr11-35732294-35732794	Proximal	chr5:168727827-168728131	-4.9703	2.50588e-18	3.48008e-14	chr5:168846287-168852991	SLIT3
Slit3	-0.688892	0.00709337	0.0444398	-1.80735	0.00111161	0.0374145	chr11-35732294-35732794	Distal	chr5:168848833-168849804	-4.9703	2.50588e-18	3.48008e-14	chr5:168846287-168852991	SLIT3
Slit3	-0.688892	0.00709337	0.0444398	-1.80735	0.00111161	0.0374145	chr11-35732294-35732794	Distal	chr5:168277448-168278284	-4.9703	2.50588e-18	3.48008e-14	chr5:168846287-168852991	SLIT3
Slit3	-0.688892	0.00709337	0.0444398	-0.912537	0.000502348	0.0262738	chr11-35295107-35295607	Proximal	chr5:168727827-168728131	-4.9703	2.50588e-18	3.48008e-14	chr5:168846287-168852991	SLIT3
Slit3	-0.688892	0.00709337	0.0444398	-0.912537	0.000502348	0.0262738	chr11-35295107-35295607	Distal	chr5:168848833-168849804	-4.9703	2.50588e-18	3.48008e-14	chr5:168846287-168852991	SLIT3
Slit3	-0.688892	0.00709337	0.0444398	-0.912537	0.000502348	0.0262738	chr11-35295107-35295607	Distal	chr5:168277448-168278284	-4.9703	2.50588e-18	3.48008e-14	chr5:168846287-168852991	SLIT3
Snd1	NA	NA	NA	-3	3.28079e-13	3.38197e-09	chr6-28717367-28717867	Proximal	chr7:127291877-127292048	NA	NA	NA	NA	NA
Sntb1	NA	NA	NA	-1.28011	1.16012e-06	0.0004875	chr15-55923162-55923662	Proximal	chr8:121823295-121823766	NA	NA	NA	NA	NA
Sox11	NA	NA	NA	-1.22239	0.00330966	0.0873054	chr12-27339206-27339706	Proximal	chr2:5831948-5832433	NA	NA	NA	NA	NA
Sox11	NA	NA	NA	-0.887525	0.000222283	0.0147534	chr12-27507814-27508314	Proximal	chr2:5831948-5832433	NA	NA	NA	NA	NA
Sox3	-0.888523	0.000412208	0.00477609	NA	NA	NA	NA	Distal	chrX:139471552-139471998	-2.32639	3.34525e-05	0.00405154	chrX:139469130-139473490	SOX3
Sox9	-0.283329	5.43019e-05	0.000869997	NA	NA	NA	NA	Distal	chr17:70088696-70089267	-2.08292	0.000704859	0.0306221	chr17:70087768-70090181	SOX9
Sox9	-0.283329	5.43019e-05	0.000869997	NA	NA	NA	NA	Distal	chr17:69799492-69800601	-2.08292	0.000704859	0.0306221	chr17:70087768-70090181	SOX9
Sox9	-0.283329	5.43019e-05	0.000869997	NA	NA	NA	NA	Distal	chr17:70088696-70089267	-4.10767	5.43244e-14	2.5148e-10	chr17:69796750-69803645	SOX9
Sox9	-0.283329	5.43019e-05	0.000869997	NA	NA	NA	NA	Distal	chr17:69799492-69800601	-4.10767	5.43244e-14	2.5148e-10	chr17:69796750-69803645	SOX9
Spag17	NA	NA	NA	-2.80735	0.00111161	0.0374145	chr3-100090658-100091158	Distal	chr1:118795669-118796575	-3.14637	9.44002e-07	0.000306109	chr1:118795022-118797499	SPAG17
Spata13	NA	NA	NA	-3.16993	1.78407e-05	0.0025043	chr14-60643001-60643501	Distal	chr13:24795003-24795874	-2.42164	1.4715e-06	0.000434801	chr13:24791481-24800478	SPATA13
Spata13	NA	NA	NA	-3.16993	1.78407e-05	0.0025043	chr14-60643001-60643501	Distal	chr13:24795003-24795874	-2.09206	0.000437334	0.022719	chr13:24785751-24787764	SPATA13
Spata13	NA	NA	NA	-2.80735	0.00111161	0.0374145	chr14-60752837-60753337	Distal	chr13:24795003-24795874	-2.09206	0.000437334	0.022719	chr13:24785751-24787764	SPATA13
Spata13	NA	NA	NA	-1.152	0.000873473	0.0374145	chr14-60587046-60587546	Distal	chr13:24795003-24795874	-2.09206	0.000437334	0.022719	chr13:24785751-24787764	SPATA13
Spata13	NA	NA	NA	-1.152	0.000873473	0.0374145	chr14-60587046-60587546	Distal	chr13:24795003-24795874	-2.42164	1.4715e-06	0.000434801	chr13:24791481-24800478	SPATA13
Spata13	NA	NA	NA	-2.80735	0.00111161	0.0374145	chr14-60752837-60753337	Distal	chr13:24795003-24795874	-2.42164	1.4715e-06	0.000434801	chr13:24791481-24800478	SPATA13
Specc1	NA	NA	NA	-2.80735	0.00111161	0.0374145	chr11-62020238-62020738	Proximal	chr17:19990811-19991455	NA	NA	NA	NA	NA
Specc1	NA	NA	NA	-2.80735	0.00111161	0.0374145	chr11-62020238-62020738	Proximal	chr17:20059278-20059536	NA	NA	NA	NA	NA
St18	NA	NA	NA	-2	8.56976e-07	0.000370013	chr1-6752087-6752587	Distal	chr8:53059247-53059606	-2.63048	0.000102987	0.0087566	chr8:53142190-53144448	ST18
St18	NA	NA	NA	-2	8.56976e-07	0.000370013	chr1-6752087-6752587	Distal	chr8:53142724-53143267	-2.63048	0.000102987	0.0087566	chr8:53142190-53144448	ST18
St18	NA	NA	NA	-2	8.56976e-07	0.000370013	chr1-6752087-6752587	Distal	chr8:53059247-53059606	-3.24825	2.26774e-06	0.000576103	chr8:53061605-53063993	ST18
St18	NA	NA	NA	-2	8.56976e-07	0.000370013	chr1-6752087-6752587	Distal	chr8:53142724-53143267	-3.24825	2.26774e-06	0.000576103	chr8:53061605-53063993	ST18
St18	NA	NA	NA	-2	8.56976e-07	0.000370013	chr1-6752087-6752587	Distal	chr8:53059247-53059606	-3.54003	1.19153e-09	1.01312e-06	chr8:53057597-53061115	ST18
St18	NA	NA	NA	-2	8.56976e-07	0.000370013	chr1-6752087-6752587	Distal	chr8:53142724-53143267	-3.54003	1.19153e-09	1.01312e-06	chr8:53057597-53061115	ST18
St6galnac5	NA	NA	NA	-2.16993	1.78407e-05	0.0025043	chr3-152980289-152980789	Distal	chr1:77077353-77077949	-3.13908	1.68853e-05	0.00243422	chr1:77076966-77078790	ST6GALNAC5
Stard13	NA	NA	NA	-1.24101	4.36441e-05	0.005382	chr5-151143094-151143594	Distal	chr13:33769501-33769795	-2.05767	0.00114816	0.0411163	chr13:33768027-33770919	STARD13
Stard13	NA	NA	NA	-2.75489	1.24099e-16	2.92404e-12	chr5-151135933-151136433	Distal	chr13:33769501-33769795	-2.05767	0.00114816	0.0411163	chr13:33768027-33770919	STARD13
Stat4	NA	NA	NA	-1.89812	5.92533e-14	8.1441e-10	chr1-51996610-51997110	Proximal	chr2:192036437-192036740	NA	NA	NA	NA	NA
Stxbp5	NA	NA	NA	-1.80735	0.00111161	0.0374145	chr10-9935667-9936167	Distal	chr6:147497807-147498422	-3.52727	5.68731e-08	3.07728e-05	chr6:147497269-147499604	STXBP5
Sulf2	NA	NA	NA	-1.80735	0.00111161	0.0374145	chr2-166168929-166169429	Proximal	chr20:46415222-46415487	NA	NA	NA	NA	NA
Svil	NA	NA	NA	-1.80735	0.00111161	0.0374145	chr18-5028531-5029031	Proximal	chr10:29924729-29924989	NA	NA	NA	NA	NA
Svil	NA	NA	NA	-1.80735	0.00111161	0.0374145	chr18-5028531-5029031	Proximal	chr10:29923940-29924143	NA	NA	NA	NA	NA
Tbc1d1	NA	NA	NA	-1.76553	6.21988e-06	0.00142855	chr5-64382960-64383460	Proximal	chr4:38111571-38111927	-1.85184	0.00152301	0.0487351	chr4:38128495-38139444	TBC1D1
Tbc1d1	NA	NA	NA	-1.76553	6.21988e-06	0.00142855	chr5-64382960-64383460	Distal	chr4:38133724-38134109	-1.85184	0.00152301	0.0487351	chr4:38128495-38139444	TBC1D1
Tbc1d1	NA	NA	NA	-1.76553	6.21988e-06	0.00142855	chr5-64382960-64383460	Distal	chr4:38134622-38135293	-1.85184	0.00152301	0.0487351	chr4:38128495-38139444	TBC1D1
Tbc1d1	NA	NA	NA	-1.76553	6.21988e-06	0.00142855	chr5-64382960-64383460	Distal	chr4:38133028-38133402	-1.85184	0.00152301	0.0487351	chr4:38128495-38139444	TBC1D1
Tbc1d1	NA	NA	NA	-1.76553	6.21988e-06	0.00142855	chr5-64382960-64383460	Distal	chr4:38130613-38130868	-1.85184	0.00152301	0.0487351	chr4:38128495-38139444	TBC1D1
Tbc1d1	NA	NA	NA	-1.58496	0.00198025	0.055831	chr5-64346331-64346831	Proximal	chr4:38111571-38111927	-1.85184	0.00152301	0.0487351	chr4:38128495-38139444	TBC1D1
Tbc1d1	NA	NA	NA	-1.58496	0.00198025	0.055831	chr5-64346331-64346831	Distal	chr4:38133724-38134109	-1.85184	0.00152301	0.0487351	chr4:38128495-38139444	TBC1D1
Tbc1d1	NA	NA	NA	-1.58496	0.00198025	0.055831	chr5-64346331-64346831	Distal	chr4:38134622-38135293	-1.85184	0.00152301	0.0487351	chr4:38128495-38139444	TBC1D1
Tbc1d1	NA	NA	NA	-1.58496	0.00198025	0.055831	chr5-64346331-64346831	Distal	chr4:38133028-38133402	-1.85184	0.00152301	0.0487351	chr4:38128495-38139444	TBC1D1
Tbc1d1	NA	NA	NA	-1.58496	0.00198025	0.055831	chr5-64346331-64346831	Distal	chr4:38130613-38130868	-1.85184	0.00152301	0.0487351	chr4:38128495-38139444	TBC1D1
Tbc1d16	NA	NA	NA	-2	0.000150712	0.0103016	chr11-119142746-119143246	Proximal	chr17:77924199-77924882	NA	NA	NA	NA	NA
Tbc1d16	NA	NA	NA	-2.80735	0.00111161	0.0374145	chr11-119127234-119127734	Proximal	chr17:77924199-77924882	NA	NA	NA	NA	NA
Tbc1d22a	NA	NA	NA	-1.848	1.32694e-06	0.000535761	chr15-86738118-86738618	Proximal	chr22:47169730-47170010	NA	NA	NA	NA	NA
Tbc1d22a	NA	NA	NA	-1.73697	0.000412028	0.0234539	chr15-86429923-86430423	Proximal	chr22:47169730-47170010	NA	NA	NA	NA	NA
Tbc1d22a	NA	NA	NA	-3	0.000150712	0.0103016	chr15-86718299-86718799	Proximal	chr22:47169730-47170010	NA	NA	NA	NA	NA
Tcf4	NA	NA	NA	-1.58496	0.000482567	0.0255471	chr18-69535269-69535769	Proximal	chr18:52989415-52989745	NA	NA	NA	NA	NA
Tcirg1	NA	NA	NA	-1.73697	0.000412028	0.0234539	chr19-3895556-3896056	Proximal	chr11:67805675-67805981	NA	NA	NA	NA	NA
Tff3	NA	NA	NA	-1.37851	0.00150556	0.0480215	chr17-31129486-31129986	Proximal	chr21:43735413-43735684	NA	NA	NA	NA	NA
Tle3	NA	NA	NA	-1.80735	0.00111161	0.0374145	chr9-61393133-61393633	Proximal	chr15:70390317-70390598	NA	NA	NA	NA	NA
Tle4	NA	NA	NA	-1.73697	0.000412028	0.0234539	chr19-14568710-14569210	Distal	chr9:82966753-82967016	-2.16223	0.00150833	0.048377	chr9:82964348-82968475	TLE4
Tle4	NA	NA	NA	-1.73697	0.000412028	0.0234539	chr19-14568710-14569210	Proximal	chr9:82186141-82186490	-2.16223	0.00150833	0.048377	chr9:82964348-82968475	TLE4
Tle4	NA	NA	NA	-1.80735	0.00111161	0.0374145	chr19-15129029-15129529	Distal	chr9:82966753-82967016	-2.16223	0.00150833	0.048377	chr9:82964348-82968475	TLE4
Tle4	NA	NA	NA	-1.80735	0.00111161	0.0374145	chr19-15129029-15129529	Proximal	chr9:82186141-82186490	-2.16223	0.00150833	0.048377	chr9:82964348-82968475	TLE4
Tle4	NA	NA	NA	-2.80735	0.00111161	0.0374145	chr19-14499977-14500477	Distal	chr9:82966753-82967016	-2.16223	0.00150833	0.048377	chr9:82964348-82968475	TLE4
Tle4	NA	NA	NA	-2.80735	0.00111161	0.0374145	chr19-14499977-14500477	Proximal	chr9:82186141-82186490	-2.16223	0.00150833	0.048377	chr9:82964348-82968475	TLE4
Tm4sf1	NA	NA	NA	-1.80735	0.00111161	0.0374145	chr3-56789197-56789697	Distal	chr3:149125620-149126012	-2.14918	0.00146797	0.0476325	chr3:149121439-149127765	TM4SF1
Tmtc1	NA	NA	NA	-0.819428	0.00237464	0.0649736	chr6-148500288-148500788	Proximal	chr12:29936706-29936911	NA	NA	NA	NA	NA
Tmtc1	NA	NA	NA	-1.58496	0.00198025	0.055831	chr6-148401881-148402381	Proximal	chr12:29936706-29936911	NA	NA	NA	NA	NA
Tnfrsf19	NA	NA	NA	-2.58496	1.49306e-08	1.56852e-05	chr14-60945791-60946291	Proximal	chr13:24152772-24153438	NA	NA	NA	NA	NA
Tnnt2	-0.716566	0.00139063	0.0125049	NA	NA	NA	NA	Proximal	chr1:201345677-201346571	NA	NA	NA	NA	NA
Tril	NA	NA	NA	-1.73697	0.000412028	0.0234539	chr6-53818347-53818847	Proximal	chr7:28998330-28998540	NA	NA	NA	NA	NA
Trim45	NA	NA	NA	-2	0.000150712	0.0103016	chr3-100910503-100911003	Proximal	chr1:117663520-117663784	NA	NA	NA	NA	NA
Trim45	NA	NA	NA	-2	0.000150712	0.0103016	chr3-100910503-100911003	Proximal	chr1:117665253-117665560	NA	NA	NA	NA	NA
Trim67	NA	NA	NA	-0.900464	0.00143882	0.0471509	chr8-124793180-124793680	Proximal	chr1:231298052-231298238	NA	NA	NA	NA	NA
Trio	NA	NA	NA	-1.58496	0.00198025	0.055831	chr15-27998751-27999251	Distal	chr5:14433024-14433737	-1.77908	0.00150295	0.0482785	chr5:14430891-14435521	TRIO
Trio	NA	NA	NA	-2.11548	2.01873e-06	0.000539204	chr15-28054173-28054673	Distal	chr5:14433024-14433737	-1.77908	0.00150295	0.0482785	chr5:14430891-14435521	TRIO
Tyrp1	NA	NA	NA	-1.73697	0.000412028	0.0234539	chr4-80144563-80145063	Distal	chr9:12416702-12417194	-2.66185	0.000965357	0.0370688	chr9:12416064-12417617	TYRP1
Veph1	NA	NA	NA	-2.80735	0.00111161	0.0374145	chr3-66410786-66411286	Proximal	chr3:157221122-157221291	NA	NA	NA	NA	NA
Vgll4	NA	NA	NA	-1.22239	0.000314463	0.0200758	chr6-114969698-114970198	Proximal	chr3:11623440-11623669	NA	NA	NA	NA	NA
Vil1	NA	NA	NA	-1.58496	0.00198025	0.055831	chr1-74423029-74423529	Proximal	chr2:219283581-219284130	NA	NA	NA	NA	NA
Wscd1	NA	NA	NA	-2.22239	2.86914e-07	0.000139799	chr11-71600261-71600761	Proximal	chr17:5972268-5972510	NA	NA	NA	NA	NA
Wwp2	NA	NA	NA	-3.80735	8.22015e-11	2.55809e-07	chr8-107556434-107556934	Distal	chr16:69848499-69848948	-3.4631	1.03765e-10	1.35098e-07	chr16:69846128-69850423	WWP2
Xbp1	-0.999962	4.04396e-09	1.39579e-07	-1.24793	0.000488326	0.0256298	chr11-5499246-5499746	Distal	chr22:29218796-29219241	-1.78486	0.000254185	0.0157357	chr22:29212812-29221432	XBP1
Xbp1	-0.999962	4.04396e-09	1.39579e-07	-1.24793	0.000488326	0.0256298	chr11-5499246-5499746	Distal	chr22:29214460-29215028	-1.78486	0.000254185	0.0157357	chr22:29212812-29221432	XBP1
Xbp1	-0.999962	4.04396e-09	1.39579e-07	-0.570316	0.00330329	0.0873054	chr11-5520602-5521102	Distal	chr22:29218796-29219241	-1.78486	0.000254185	0.0157357	chr22:29212812-29221432	XBP1
Xbp1	-0.999962	4.04396e-09	1.39579e-07	-0.570316	0.00330329	0.0873054	chr11-5520602-5521102	Distal	chr22:29214460-29215028	-1.78486	0.000254185	0.0157357	chr22:29212812-29221432	XBP1
Xkr4	NA	NA	NA	-1.80735	0.00111161	0.0374145	chr1-3477242-3477742	Proximal	chr8:56014243-56014816	NA	NA	NA	NA	NA
Zbtb18	NA	NA	NA	-1.80735	0.00111161	0.0374145	chr1-177447511-177448011	Proximal	chr1:244212547-244212775	NA	NA	NA	NA	NA
Zbtb18	NA	NA	NA	-1.80735	0.00111161	0.0374145	chr1-177447511-177448011	Proximal	chr1:244211176-244211605	NA	NA	NA	NA	NA
Zc3h12c	NA	NA	NA	-2	0.000150712	0.0103016	chr9-52110820-52111320	Proximal	chr11:110001319-110001560	NA	NA	NA	NA	NA
Zc3h12c	NA	NA	NA	-2.16993	1.78407e-05	0.0025043	chr9-52153282-52153782	Proximal	chr11:110001319-110001560	NA	NA	NA	NA	NA
Zc3h12c	NA	NA	NA	-1.58496	0.00198025	0.055831	chr9-52110315-52110815	Proximal	chr11:110001319-110001560	NA	NA	NA	NA	NA
Zdhhc17	NA	NA	NA	-2	0.000150712	0.0103016	chr10-111073267-111073767	Proximal	chr12:77157477-77157861	NA	NA	NA	NA	NA
Zfp536	NA	NA	NA	-2.80735	0.00111161	0.0374145	chr7-37219838-37220338	Distal	chr19:31141907-31142918	-2.3047	0.000700892	0.0305452	chr19:31141180-31145253	ZNF536
Zfp608	-0.602654	0.00176675	0.0150706	-1.80735	0.00111161	0.0374145	chr18-54802965-54803465	Distal	chr5:123625091-123625917	-2.39005	1.29812e-05	0.00205641	chr5:123623869-123627112	ZNF608
Zfp608	-0.602654	0.00176675	0.0150706	-1.05889	0.000520006	0.027043	chr18-54951855-54952355	Distal	chr5:123625091-123625917	-2.39005	1.29812e-05	0.00205641	chr5:123623869-123627112	ZNF608
Zfp608	-0.602654	0.00176675	0.0150706	-1.58496	0.000111917	0.0103016	chr18-55080806-55081306	Distal	chr5:123625091-123625917	-2.39005	1.29812e-05	0.00205641	chr5:123623869-123627112	ZNF608
Zfp608	-0.602654	0.00176675	0.0150706	-1.80735	0.00111161	0.0374145	chr18-54802103-54802603	Distal	chr5:123625091-123625917	-2.39005	1.29812e-05	0.00205641	chr5:123623869-123627112	ZNF608
Zfp608	-0.602654	0.00176675	0.0150706	-1.12553	0.00033366	0.0208061	chr18-54992999-54993499	Distal	chr5:123625091-123625917	-2.39005	1.29812e-05	0.00205641	chr5:123623869-123627112	ZNF608
Zfp608	-0.602654	0.00176675	0.0150706	-1.58496	0.000482567	0.0255471	chr18-55454034-55454534	Distal	chr5:123625091-123625917	-2.39005	1.29812e-05	0.00205641	chr5:123623869-123627112	ZNF608
Zfp704	NA	NA	NA	-1.58496	0.000482567	0.0255471	chr3-9519582-9520082	Distal	chr8:81639755-81640375	-2.17674	0.0001153	0.00941963	chr8:81638385-81642126	ZNF704
Zfp704	NA	NA	NA	-2.16993	1.78407e-05	0.0025043	chr3-9521951-9522451	Distal	chr8:81639755-81640375	-2.17674	0.0001153	0.00941963	chr8:81638385-81642126	ZNF704
Znrf2	NA	NA	NA	-1	0.00347995	0.0912431	chr6-54777575-54778075	Proximal	chr7:30323820-30324029	NA	NA	NA	NA	NA
Znrf3	NA	NA	NA	-1.45943	0.00190722	0.055831	chr11-5301711-5302211	Proximal	chr22:29314082-29314349	NA	NA	NA	NA	NA
Zpld1	NA	NA	NA	-1.58496	0.00198025	0.055831	chr16-55321650-55322150	Distal	chr3:102197005-102197367	-2.62653	0.000718679	0.0309463	chr3:102196253-102197889	ZPLD1
Zpld1	NA	NA	NA	-1.80735	0.00111161	0.0374145	chr16-55166135-55166635	Distal	chr3:102197005-102197367	-2.62653	0.000718679	0.0309463	chr3:102196253-102197889	ZPLD1
