# Supplementary material for: Pancreas agenesis mutations disrupt a lead enhancer controlling a developmental enhancer cluster
Source: Dev Cell. 2022 Aug 22;57(16):1922–1936.e9. doi: 10.1016/j.devcel.2022.07.014 (PMC9426562; doi:10.1016/j.devcel.2022.07.014)
Supplement: Table S5. Functional annotations of the PTF1A-dependent MPC program, related to Figure 4 — Functional annotations of PTF1A program genes using EnrichR, with Fisher’s exact test p values and Benjamini-Hochberg correction. Z scores represent deviations from Enrichr pre-computed expected ranks. Terms are ranked by EnrichR combined score. [file mmc6.xlsx]

## Sheet: BioPlanet_2019_table
Table S5. Functional annotations of regulatory programme genes controlled by PTF1A using EnrichR*, related to Figure 4.
* Enrichr calculates P-values using Fisher's exact test, and Benjamini-Hochberg method for correction. Z-scores represent deviations from Enrichr pre-computed expected ranks. Terms are ranked by EnrichR combined score
Term	Overlap	P-value	Adjusted P-value	Odds Ratio	Combined Score	Genes
Regulation of transcription by NOTCH1 intracellular domain	7/47	1.53156e-06	0.000607752	14.5582	194.923	TLE4;TLE3;HEYL;NOTCH1;HEY1;HDAC11;RBPJ
Pancreatic beta-cell development regulation	6/32	2.15387e-06	0.000607752	19.1306	249.62	NOTCH1;NR5A2;PDX1;PAX6;RBPJ;PTF1A
Signaling by NOTCH1	8/73	2.96947e-06	0.000607752	10.2691	130.696	TLE4;TLE3;HEYL;NOTCH1;JAG1;HEY1;HDAC11;RBPJ
Pancreatic secretion	8/101	3.33042e-05	0.00511219	7.16712	73.8918	CHRM3;CPA2;CPA1;CCKAR;PRKCB;PLCB1;SLC4A4;PRSS2
RAC1 activity regulation	5/38	9.37238e-05	0.00843218	12.5035	115.972	TRIO;CHN2;SPATA13;ELMO1;ARHGEF7
Gene expression regulation in early pancreatic precursor cells	3/8	9.5998e-05	0.00843218	49.1726	454.905	NR5A2;PDX1;PTF1A
Signaling by NOTCH	8/119	0.0001071	0.00843218	5.99939	54.8449	TLE4;TLE3;HEYL;NOTCH1;JAG1;HEY1;HDAC11;RBPJ
PKC-catalyzed phosphorylation of inhibitory phosphoprotein of myosin phosphatase	4/21	0.000109866	0.00843218	19.352	176.417	TRIO;PRKCB;GNA12;PLCB1
Rho GTPase cycle	8/123	0.0001349	0.00920315	5.78954	51.5904	AKAP13;STARD13;TRIO;CHN2;ARAP2;RHOV;ARHGEF7;ARHGAP24
G-protein signaling pathways	7/95	0.000163843	0.00927349	6.60127	57.5406	AKAP13;PRKCB;GNA12;AKAP7;CALM3;PDE7A;PRKCZ
G alpha 13 pathway	6/67	0.000166137	0.00927349	8.13955	70.836	PRKCB;ARHGEF10L;ARHGEF7;PLD1;PRKCZ;PTK2
Developmental biology	14/420	0.000686449	0.0351233	2.90105	21.1312	TRIO;NOTCH1;PDX1;PAX6;SEMA3E;RBPJ;FOXO3;PTK2;ACVR2A;NR5A2;TCF4;SLIT3;CTNNA2;PTF1A
Endochondral ossification	5/66	0.00126514	0.0597536	6.75458	45.0704	CHST11;CALM3;SOX9;IGF1;SLC38A2
Aldosterone-regulated sodium reabsorption	4/42	0.00168133	0.0737384	8.64825	55.2465	PRKCB;INSR;NEDD4L;IGF1
Proteolysis and signaling pathway of Notch	2/6	0.00215273	0.0881186	40.8099	250.614	NOTCH1;RBPJ
CCR3 signaling in eosinophils	3/22	0.00232683	0.0892922	12.931	78.4038	PRKCB;PLCB1;PTK2
HES/HEY pathway	4/48	0.00276093	0.092214	7.46667	43.995	NOTCH1;HEY1;RBPJ;PTF1A
Activation of PKC through G-protein coupled receptors	2/7	0.00298961	0.092214	32.6463	189.76	PRKCB;PLCB1
Gene expression regulation in late stage pancreatic bud precursor cells	2/7	0.00298961	0.092214	32.6463	189.76	NOTCH1;RBPJ
Nicotinate and nicotinamide metabolism	3/24	0.00300371	0.092214	11.6983	67.9425	QPRT;NMNAT3;NUDT12
Maturity onset diabetes of the young	3/25	0.00338284	0.0989077	11.166	63.5237	NR5A2;PDX1;PAX6
Notch signaling pathway	6/121	0.00371225	0.103606	4.30566	24.095	RBPJL;HEYL;NOTCH1;JAG1;HEY1;RBPJ
Nicotinate metabolism	2/8	0.00395416	0.105559	27.2039	150.519	QPRT;NMNAT3
Insulin regulation of blood glucose	3/27	0.00422568	0.108107	10.2344	55.9473	INSR;CALM3;PRKCZ
Cell-cell communication	6/129	0.00507133	0.117916	4.02398	21.2633	CLDN10;KIRREL2;NPHS1;PARD3;PARVA;PTK2
Neural crest differentiation	5/91	0.00515113	0.117916	4.78496	25.2097	NOTCH1;HDAC11;TCF4;SOX9;RBPJ
Skeletal myogenesis control by HDAC and calcium/calmodulin-dependent kinase (CaMK)	3/29	0.00518521	0.117916	9.44622	49.7055	INSR;CALM3;IGF1
Transport of inorganic cations/anions and amino acids/oligopeptides	5/95	0.0061719	0.120222	4.57136	23.2579	SLC20A2;SLC9A9;SLC12A6;SLC4A4;SLC38A2
Neurotrophic factor-mediated Trk receptor signaling	4/60	0.00617639	0.120222	5.8631	29.8257	NTRK2;ELMO1;NEDD4L;PRKCZ
Phospholipase C signaling pathway	2/10	0.00625344	0.120222	20.4008	103.527	PRKCB;PLCB1
Insulin secretion regulation by acetylcholine	2/10	0.00625344	0.120222	20.4008	103.527	CHRM3;PLCB1
Ras family activation regulation	3/31	0.00626562	0.120222	8.7706	44.4904	PRKCB;CALM3;PRKCZ
Mitochondrial pathway of apoptosis: BH3-only Bcl-2 family	5/97	0.00673217	0.123745	4.47153	22.3615	STARD13;PRKCB;FOXO3;PRKCZ;ARHGAP24
Netrin-mediated signaling events	3/32	0.00685232	0.123745	8.46774	42.1961	TRIO;ELMO1;PTK2
Stress fiber formation mediated by Rho-selective guanine exchange factor AKAP13	2/11	0.00758192	0.128604	18.1331	88.5258	AKAP13;GNA12
Wnt signaling pathway	8/231	0.00762152	0.128604	2.96922	14.4802	TLE4;SOX3;TLE3;PRKCB;SOX11;SOX9;PLCB1;PRKCZ
Angiotensin II-stimulated signaling through G-proteins and beta-arrestin	4/64	0.00774973	0.128604	5.47111	26.5901	PRKCB;PLCB1;PRKCZ;MAP2K5
Chemokine signaling pathway	7/189	0.00866773	0.138596	3.17657	15.0828	PRKCB;PARD3;ELMO1;FOXO3;PLCB1;PRKCZ;PTK2
Interleukin-2/PI3K pathway	3/35	0.0088033	0.138596	7.67272	36.3121	CALM3;FOXO3;PRKCZ
Phospholipids as signaling intermediaries	3/36	0.00951844	0.141238	7.43983	34.6289	PRKCB;PLCB1;PTK2
ERBB1 downstream pathway	5/106	0.00969752	0.141238	4.07121	18.8737	CHN2;CALM3;PLD1;PRKCZ;MAP2K5
TGF-beta regulation of extracellular matrix	14/565	0.00981764	0.141238	2.1216	9.80936	SVIL;JAG1;INSR;GCNT1;IGF1;LHFPL2;TM4SF1;ALDH3A2;HEYL;ARL4A;PDGFD;ERCC1;PLIN2;SLIT3
CDC42 signaling events	4/70	0.0105695	0.141238	4.97222	22.6225	PAX6;ARHGEF7;PLD1;PRKCZ
G alpha q pathway	4/70	0.0105695	0.141238	4.97222	22.6225	RGS3;PRKCB;PLD1;PRKCZ
Long-term depression	4/70	0.0105695	0.141238	4.97222	22.6225	PRKCB;GNA12;IGF1;PLCB1
NICD trafficking to the nucleus	2/13	0.0105814	0.141238	14.8347	67.478	NOTCH1;RBPJ
DCC-mediated attractive signaling	2/14	0.0122464	0.156652	13.5978	59.8646	TRIO;PTK2
Initiation of the second proteolytic cleavage of Notch receptor by receptor-ligand binding	2/14	0.0122464	0.156652	13.5978	59.8646	JAG1;NOTCH1
PAC1 receptor pathway	3/40	0.0127108	0.156875	6.63418	28.9602	PRKCB;PLCB1;PRKCZ
Gastric acid secretion	4/74	0.0127748	0.156875	4.68714	20.4373	CHRM3;PRKCB;CALM3;PLCB1
ERBB1 internalization pathway	3/41	0.0135931	0.160772	6.45927	27.7632	LRIG1;ARHGEF7;PTK2
Signal transduction	21/1020	0.0136158	0.160772	1.76812	7.59678	CHRM3;NTRK2;JAG1;NOTCH1;INSR;HDAC11;ARAP2;NEDD4L;FOXO3;ARHGAP24;ACVR2A;AKAP13;HEYL;CCKAR;HEY1;GALR1;CHN2;GNA12;LRIG1;ARHGEF7;MAP2K5
Netrin-1 signaling	3/42	0.0145094	0.166098	6.29333	26.6394	TRIO;SLIT3;PTK2
G alpha (12/13) signaling events	4/77	0.014608	0.166098	4.49384	18.9918	AKAP13;TRIO;GNA12;ARHGEF7
PI3K class IB pathway in neutrophils	3/43	0.0154599	0.171197	6.13568	25.5828	PRKCB;PLD1;PRKCZ
TGF-beta receptor signaling in EMT (epithelial to mesenchymal transition)	2/16	0.0158929	0.171197	11.6541	48.2698	PARD3;PRKCZ
Inhibition of platelet activation by aspirin	2/16	0.0158929	0.171197	11.6541	48.2698	PRKCB;PLCB1
Valine, leucine and isoleucine degradation	3/44	0.0164447	0.174087	5.98573	24.5879	ALDH3A2;MCCC1;ABAT
Cadmium-induced DNA biosynthesis and proliferation in macrophages	2/17	0.0178686	0.179858	10.8766	43.7751	PRKCB;PLCB1
Cell to cell adhesion signaling	2/17	0.0178686	0.179858	10.8766	43.7751	CTNNA2;PTK2
Synaptic proteins at the synaptic junction	2/17	0.0178686	0.179858	10.8766	43.7751	DLG2;NRXN3
RhoA activity regulation	3/46	0.0185177	0.183385	5.70675	22.7644	AKAP13;TRIO;ARHGEF10L
Pertussis toxin-insensitive CCR5 signaling in macrophage	2/18	0.0199424	0.191219	10.1963	39.9175	PRKCB;CALM3
Nicotinic acetylcholine receptor role in the regulation of apoptosis	2/18	0.0199424	0.191219	10.1963	39.9175	FOXO3;PTK2
MicroRNAs in cardiomyocyte hypertrophy	4/85	0.020281	0.191219	4.04835	15.7808	PRKCB;CALM3;IGF1;MAP2K5
Insulin signaling pathway	8/277	0.0207796	0.191219	2.45567	9.51275	XBP1;PRKCB;INSR;CALM3;RHOV;FOXO3;PRKCZ;MAP2K5
G alpha 12 pathway	3/49	0.0218868	0.191219	5.33375	20.3849	PLD1;MAP2K5;PTK2
PTEN-dependent cell cycle arrest and apoptosis	2/19	0.0221117	0.191219	9.59601	36.5766	FOXO3;PTK2
Signaling by NODAL	2/19	0.0221117	0.191219	9.59601	36.5766	FOXO3;ACVR2A
Calcineurin in effects in keratinocyte differentiation	2/19	0.0221117	0.191219	9.59601	36.5766	PRKCB;CALM3
IGF-1 receptor and longevity	2/19	0.0221117	0.191219	9.59601	36.5766	IGF1;FOXO3
Type 2 diabetes mellitus	3/50	0.0230792	0.193585	5.22001	19.6733	INSR;PDX1;PRKCZ
Salivary secretion	4/89	0.0235606	0.193585	3.85706	14.457	CHRM3;PRKCB;CALM3;PLCB1
Tight junction	5/133	0.0236784	0.193585	3.20803	12.0083	CLDN10;PRKCB;PARD3;CTNNA2;PRKCZ
Dual incision reaction in GG-NER	2/20	0.0243737	0.193585	9.06244	33.6602	CCNH;ERCC1
Gene expression regulation in pancreatic beta cells	2/20	0.0243737	0.193585	9.06244	33.6602	PDX1;PAX6
Gap junction pathway	4/90	0.0244278	0.193585	3.81202	14.1503	PRKCB;PDGFD;PLCB1;MAP2K5
Focal adhesion	7/233	0.0245923	0.193585	2.55237	9.45735	PRKCB;PDGFD;COL4A6;PARVA;IGF1;PTK2;MAP2K5
Adrenergic pathway	5/137	0.0264811	0.203637	3.11018	11.2941	RGS3;PRKCB;PLCB1;PDE7A;PRKCZ
Oxidative stress-induced gene expression via Nrf2	2/21	0.0267259	0.203637	8.58504	31.0961	PRKCB;MAFK
Thrombin signaling through protease-activated receptors	3/53	0.0268642	0.203637	4.90606	17.745	PRKCB;GNA12;PLCB1
Beta-alanine metabolism	2/22	0.0291658	0.211048	8.15537	28.8273	ALDH3A2;ABAT
Nephrin interactions	2/22	0.0291658	0.211048	8.15537	28.8273	KIRREL2;NPHS1
Nitric oxide signaling pathway	2/22	0.0291658	0.211048	8.15537	28.8273	PRKCB;CALM3
EGF/EGFR signaling pathway	5/141	0.0294873	0.211048	3.01809	10.6351	PRKCB;PLD1;PRKCZ;MAP2K5;PTK2
Calcineurin-dependent NFAT signaling role in lymphocytes	3/55	0.0295605	0.211048	4.71688	16.6096	PRKCB;CALM3;PRKCZ
Thromboxane A2 receptor signaling	3/56	0.0309602	0.218501	4.62765	16.0813	PRKCB;GNA12;PRKCZ
Plexin D1 signaling	2/24	0.0342989	0.235196	7.41322	25.0022	SEMA3C;SEMA3E
Dorso-ventral axis formation	2/24	0.0342989	0.235196	7.41322	25.0022	NOTCH1;ETV6
SLC-mediated transmembrane transport	7/251	0.0348016	0.235196	2.3619	7.93148	SLC44A3;SLC22A15;SLC20A2;SLC9A9;SLC12A6;SLC4A4;SLC38A2
GnRH signaling pathway	4/101	0.0352411	0.235196	3.37784	11.3007	PRKCB;CALM3;PLD1;PLCB1
Melanogenesis	4/101	0.0352411	0.235196	3.37784	11.3007	PRKCB;TYRP1;CALM3;PLCB1
Calcium regulation in the cardiac cell	5/149	0.0361248	0.237311	2.84926	9.46174	CHRM3;RGS3;PRKCB;CALM3;PRKCZ
Phosphoinositides and their downstream targets	2/25	0.0369872	0.237311	7.09055	23.3788	JAG1;PRKCZ
IGF1 receptor signaling through beta-arrestin	2/25	0.0369872	0.237311	7.09055	23.3788	INSR;IGF1
Endocytosis	6/201	0.037104	0.237311	2.52889	8.33026	PARD3;ARAP2;NEDD4L;CHMP4B;PLD1;PRKCZ
Androgen receptor proteolysis and transcription regulation	3/61	0.0384711	0.241234	4.22764	13.773	SVIL;CTDSP1;TCF4
Physiological and pathological hypertrophy of the heart	2/26	0.0397536	0.241234	6.79477	21.9135	PRKCB;CALM3
Segmentation clock	2/26	0.0397536	0.241234	6.79477	21.9135	NOTCH1;RBPJ
Fibroblast growth factor 1	2/26	0.0397536	0.241234	6.79477	21.9135	TCF4;IGF1
Amoebiasis	4/105	0.0397598	0.241234	3.2434	10.4596	PRKCB;COL4A6;PLCB1;PTK2
Signaling events mediated by focal adhesion kinase	3/62	0.0400747	0.241234	4.15578	13.3692	ELMO1;ARHGEF7;PTK2
Proteins and DNA sequences in cardicac structures	2/27	0.0425959	0.251288	6.52264	20.5854	NOTCH1;JAG1
VEGFR1 pathway	2/27	0.0425959	0.251288	6.52264	20.5854	PRKCB;CALM3
G alpha i pathway	4/108	0.0433557	0.251288	3.14936	9.88369	RGS3;PRKCB;PRKCZ;MAP2K5
Endothelins	3/64	0.043382	0.251288	4.01911	12.6108	PRKCB;GNA12;PLCB1
Glioma	3/65	0.0450853	0.258366	3.95409	12.2545	PRKCB;CALM3;IGF1
Dual incision reaction in TC-NER	2/28	0.0455117	0.258366	6.27146	19.3775	CCNH;ERCC1
Interleukin-4 regulation of apoptosis	7/267	0.0459592	0.258366	2.21474	6.82139	JAG1;PCDH7;GCNT1;FAT1;ZDHHC17;ELAVL2;KCNK3
Signaling by TGF-beta receptor complex	3/66	0.0468215	0.258366	3.89113	11.9124	PARD3;NEDD4L;PRKCZ
Thyroid-stimulating hormone signaling pathway	3/66	0.0468215	0.258366	3.89113	11.9124	GNA12;PLCB1;PLD1
Epidermal growth factor receptor (EGFR) pathway	4/111	0.0471287	0.258366	3.06059	9.34972	PRKCB;RHOV;PRKCZ;MAP2K5
CDO in myogenesis	2/29	0.0484988	0.258942	6.03887	18.2749	TCF4;CTNNA2
Transferrin endocytosis and recycling	2/29	0.0484988	0.258942	6.03887	18.2749	INSR;TCIRG1
IGF1 pathway	2/29	0.0484988	0.258942	6.03887	18.2749	PRKCZ;PTK2
CD8/T cell receptor downstream pathway	3/68	0.0503913	0.261104	3.77102	11.2676	PRKCB;STAT4;CALM3
CDC42 activity regulation	2/30	0.0515552	0.261104	5.8229	17.2655	SPATA13;ARHGEF7
Signaling pathway from G-protein families	2/30	0.0515552	0.261104	5.8229	17.2655	PRKCB;CALM3
Tight junction interactions	2/30	0.0515552	0.261104	5.8229	17.2655	CLDN10;PARD3
MicroRNAs in muscle cell differentiation	2/30	0.0515552	0.261104	5.8229	17.2655	PRKCB;PRKCZ
O-glycan biosynthesis	2/30	0.0515552	0.261104	5.8229	17.2655	GALNT2;GCNT1
CXCR4 signaling pathway	4/116	0.0538094	0.261104	2.92321	8.54253	PRKCB;PLCB1;PRKCZ;PTK2
Vascular smooth muscle contraction	4/116	0.0538094	0.261104	2.92321	8.54253	PRKCB;GNA12;CALM3;PLCB1
Signaling events mediated by VEGFR1 and VEGFR2	3/70	0.0540897	0.261104	3.65808	10.671	PRKCB;CALM3;PTK2
Long-term potentiation	3/70	0.0540897	0.261104	3.65808	10.671	PRKCB;CALM3;PLCB1
Signaling by NGF	6/221	0.054276	0.261104	2.2913	6.67611	AKAP13;NTRK2;TRIO;ARHGEF7;FOXO3;MAP2K5
Activated NOTCH1 signaling in the nucleus	2/31	0.0546786	0.261104	5.62183	16.3386	NOTCH1;JAG1
Leukocyte transendothelial migration	4/117	0.0552041	0.261104	2.8972	8.39236	CLDN10;PRKCB;CTNNA2;PTK2
Bacterial invasion of epithelial cells	3/71	0.0559865	0.261104	3.6041	10.3893	ELMO1;CTNNA2;PTK2
Alanine, aspartate and glutamate metabolism	2/32	0.057867	0.261104	5.43416	15.4852	GPT2;ABAT
Actin cytoskeleton regulation	6/226	0.0592112	0.261104	2.23866	6.32788	VIL1;CHRM3;PDGFD;GNA12;ARHGEF7;PTK2
Phospholipase C delta-1 interactions in phospholipid-associated cell signaling	1/5	0.0595352	0.261104	20.321	57.3293	PRKCB
Sodium-coupled phosphate cotransporters	1/5	0.0595352	0.261104	20.321	57.3293	SLC20A2
Disinhibition of SNARE formation	1/5	0.0595352	0.261104	20.321	57.3293	PRKCB
Folate-alcohol and cancer pathway	1/5	0.0595352	0.261104	20.321	57.3293	ALDH1L1
G-protein signaling through tubby proteins	1/5	0.0595352	0.261104	20.321	57.3293	PLCB1
Insulin receptor substrate (IRS) activation	1/5	0.0595352	0.261104	20.321	57.3293	INSR
Ion channel and phorbal esters signaling pathway	1/5	0.0595352	0.261104	20.321	57.3293	PRKCB
Maturation of Notch precursor via proteolytic cleavage	1/5	0.0595352	0.261104	20.321	57.3293	NOTCH1
Muscarinic acetylcholine receptors	1/5	0.0595352	0.261104	20.321	57.3293	CHRM3
Propanoate metabolism	2/33	0.0611184	0.263782	5.2586	14.6975	ALDH3A2;ABAT
Global genomic nucleotide excision repair (GG-NER)	2/33	0.0611184	0.263782	5.2586	14.6975	CCNH;ERCC1
Adherens junction cell adhesion	3/74	0.0618641	0.263782	3.45129	9.6043	PARD3;INSR;CTNNA2
Wnt/calcium/cyclic GMP pathway	3/74	0.0618641	0.263782	3.45129	9.6043	PRKCB;PLCB1;PRKCZ
p75 neurotrophin receptor-mediated signaling	4/124	0.065508	0.277392	2.72722	7.43327	AKAP13;TRIO;ARHGEF7;PRKCZ
Calcium signaling pathway	5/178	0.067411	0.280356	2.36813	6.38672	CHRM3;CCKAR;PRKCB;CALM3;PLCB1
fMLP induced chemokine gene expression in HMC-1 cells	2/35	0.0678021	0.280356	4.93939	13.2927	CALM3;PLCB1
MEF2D role in T cell apoptosis	2/35	0.0678021	0.280356	4.93939	13.2927	PRKCB;CALM3
Neurotrophin signaling pathway	4/126	0.0686239	0.280356	2.68224	7.18603	NTRK2;CALM3;FOXO3;MAP2K5
Phosphatidylinositol signaling system	3/78	0.070127	0.280356	3.26656	8.6807	PRKCB;CALM3;PLCB1
Activation of TRKA receptors	1/6	0.0710117	0.280356	16.256	42.9956	NTRK2
Pre-NOTCH Processing in the endoplasmic reticulum	1/6	0.0710117	0.280356	16.256	42.9956	NOTCH1
Signaling by EGFR	1/6	0.0710117	0.280356	16.256	42.9956	LRIG1
Small interfering RNA (siRNA) biogenesis	1/6	0.0710117	0.280356	16.256	42.9956	DICER1
PDGF genes and receptors	1/6	0.0710117	0.280356	16.256	42.9956	PDGFD
Neurotransmitter release cycle	2/36	0.0712306	0.280356	4.79387	12.6646	ABAT;SLC38A2
Latent infection of Homo sapiens with Mycobacterium tuberculosis	2/37	0.0747143	0.292195	4.65667	12.0798	MSRA;TCIRG1
T cell signal transduction	3/83	0.0811132	0.306437	3.06162	7.69051	PRKCB;PRKCZ;MAP2K5
Angiotensin II-mediated activation of JNK pathway via Pyk2-dependent signaling	2/39	0.0818399	0.306437	4.40451	11.0245	PRKCB;CALM3
Phosphatidylglycerol biosynthesis	1/7	0.0823488	0.306437	13.546	33.8214	PLD1
Anandamide metabolism	1/7	0.0823488	0.306437	13.546	33.8214	PLD1
Cation-coupled chloride cotransporters	1/7	0.0823488	0.306437	13.546	33.8214	SLC12A6
Vitamin A uptake in enterocytes	1/7	0.0823488	0.306437	13.546	33.8214	CLPS
Gamma-secretase-mediated ErbB4 signaling pathway	1/7	0.0823488	0.306437	13.546	33.8214	PRKCB
Integrin alpha-2b beta-3 signaling	1/7	0.0823488	0.306437	13.546	33.8214	PTK2
Cell junction organization	3/84	0.0833948	0.30846	3.02367	7.5113	CLDN10;PARD3;PARVA
Bioactive peptide-induced signaling pathway	2/41	0.0891647	0.325876	4.17822	10.0999	PRKCB;CALM3
Fc epsilon receptor I signaling in mast cells	2/41	0.0891647	0.325876	4.17822	10.0999	PRKCB;CALM3
VEGF, hypoxia, and angiogenesis	2/42	0.0928975	0.330106	4.07355	9.67982	PRKCB;PTK2
Eukaryotic transcription initiation	2/42	0.0928975	0.330106	4.07355	9.67982	POLR3B;CCNH
Cytoskeletal remodeling regulation and cell spreading by IPP complex components	1/8	0.093548	0.330106	11.6102	27.5079	PARVA
Insulin secretion regulation by fatty acids bound to GPR40 (FFAR1)	1/8	0.093548	0.330106	11.6102	27.5079	PLCB1
Nef-induced signal transduction	1/8	0.093548	0.330106	11.6102	27.5079	ELMO1
Organic cation transport	1/8	0.093548	0.330106	11.6102	27.5079	SLC22A15
Growth hormone receptor signaling	2/43	0.0966749	0.339191	3.974	9.28485	PRKCB;INSR
Heart development	2/44	0.100495	0.347196	3.87918	8.91298	NOTCH1;HEY1
RhoA signaling pathway	2/45	0.104357	0.347196	3.78878	8.56238	PLD1;PRKCZ
Integrin-linked kinase signaling	2/45	0.104357	0.347196	3.78878	8.56238	PARVA;ARHGEF7
AKT phosphorylation of nuclear targets	1/9	0.104611	0.347196	10.1584	22.9327	FOXO3
Alpha defensins	1/9	0.104611	0.347196	10.1584	22.9327	PRSS2
Alpha-4 beta-7 integrin signaling	1/9	0.104611	0.347196	10.1584	22.9327	PTK2
Bicarbonate transporters	1/9	0.104611	0.347196	10.1584	22.9327	SLC4A4
Calcium/calmodulin-dependent protein kinase activation	1/9	0.104611	0.347196	10.1584	22.9327	CALM3
Sodium/proton exchangers	1/9	0.104611	0.347196	10.1584	22.9327	SLC9A9
cAMP receptor, G-protein-independent pathways inferred from amoeba model	1/9	0.104611	0.347196	10.1584	22.9327	STAT4
Platelet activation, signaling and aggregation	5/205	0.106681	0.352163	2.04561	4.57788	PRKCB;GNA12;IGF1;PRKCZ;PTK2
Agrin in postsynaptic differentiation	2/47	0.112199	0.365806	3.62002	7.91871	ARHGEF7;PTK2
Regulation of NFAT transcription factors	2/47	0.112199	0.365806	3.62002	7.91871	TLE4;CALM3
Activation of Src by protein tyrosine phosphatase alpha	1/10	0.11554	0.365806	9.02926	19.4864	PRKCB
IKK complex recruitment by IRAK1	1/10	0.11554	0.365806	9.02926	19.4864	PELI2
NODAL signaling regulation	1/10	0.11554	0.365806	9.02926	19.4864	ACVR2A
Netrin mediated repulsion signals	1/10	0.11554	0.365806	9.02926	19.4864	PTK2
Post-translational regulation of adherens junction stability and disassembly	2/48	0.116176	0.365806	3.54114	7.62283	NTRK2;GNA12
Presenilin action in Notch and Wnt signaling	2/48	0.116176	0.365806	3.54114	7.62283	NOTCH1;RBPJ
Diurnally regulated genes with circadian orthologs	2/48	0.116176	0.365806	3.54114	7.62283	AZIN1;ETV6
Granule cell survival pathway	3/99	0.120706	0.377879	2.54927	5.39018	PLCB1;MAP2K5;KCNK3
Integrin signaling pathway	4/155	0.121857	0.377879	2.16391	4.55483	RHOV;ARHGEF7;MAP2K5;PTK2
Myometrial relaxation and contraction pathways	4/155	0.121857	0.377879	2.16391	4.55483	RGS3;PRKCB;CALM3;PRKCZ
Integrin-mediated cell adhesion	3/100	0.123383	0.380245	2.52286	5.279	ARHGEF7;MAP2K5;PTK2
Attenuation of GPCR signaling	1/11	0.126336	0.380245	8.12593	16.811	PRKCB
Bone mineralization regulation	1/11	0.126336	0.380245	8.12593	16.811	COL4A6
Sonic Hedgehog (SHH) receptor PTCH1 regulation of cell cycle	1/11	0.126336	0.380245	8.12593	16.811	CCNH
Vitamin C in the brain	1/11	0.126336	0.380245	8.12593	16.811	COL4A6
Notch receptor processing	1/11	0.126336	0.380245	8.12593	16.811	NOTCH1
Metabolism of vitamins and cofactors	2/51	0.128314	0.384315	3.32383	6.82475	QPRT;NMNAT3
Endometrial cancer	2/52	0.132423	0.393309	3.25719	6.58523	CTNNA2;FOXO3
Neuronal system	6/283	0.133509	0.393309	1.77281	3.5697	PRKCB;KCNH8;ABAT;PLCB1;SLC38A2;KCNK3
PI3K pathway	2/53	0.136563	0.393309	3.19316	6.35749	PRKCB;PRKCZ
Phospholipase C epsilon pathway	1/12	0.137	0.393309	7.38683	14.6833	RAP2B
Activation of chaperones by ATF6 alpha	1/12	0.137	0.393309	7.38683	14.6833	XBP1
Alanine and aspartate metabolism	1/12	0.137	0.393309	7.38683	14.6833	ABAT
Beta-arrestins in GPCR desensitization	1/12	0.137	0.393309	7.38683	14.6833	PLCB1
Tandem pore domain potassium channels	1/12	0.137	0.393309	7.38683	14.6833	KCNK3
Fibroblast growth factor receptor pathway	3/105	0.137082	0.393309	2.39858	4.76642	PRKCB;PRKCZ;MAP2K5
Kit receptor signaling pathway	2/54	0.140731	0.400041	3.1316	6.14076	PRKCB;FOXO3
Non-small cell lung cancer	2/54	0.140731	0.400041	3.1316	6.14076	PRKCB;FOXO3
TAp63 pathway	2/55	0.144926	0.400825	3.07235	5.93435	JAG1;DICER1
Vibrio cholerae infection	2/55	0.144926	0.400825	3.07235	5.93435	PRKCB;TCIRG1
Angiotensin-converting enzyme 2 regulation of heart function	1/13	0.147535	0.400825	6.77092	12.9574	COL4A6
Signal attenuation	1/13	0.147535	0.400825	6.77092	12.9574	INSR
Signal regulatory protein (SIRP) family interactions	1/13	0.147535	0.400825	6.77092	12.9574	PTK2
CBL-mediated ligand-induced downregulation of EGF receptors	1/13	0.147535	0.400825	6.77092	12.9574	PRKCB
Sulfur metabolism	1/13	0.147535	0.400825	6.77092	12.9574	CHST11
Ghrelin-mediated regulation of food intake and energy homeostasis	1/13	0.147535	0.400825	6.77092	12.9574	IGF1
Glucose-dependent insulinotropic polypeptide (GIP) biosynthesis, secretion, and inactivation	1/13	0.147535	0.400825	6.77092	12.9574	PAX6
Organic cation/anion/zwitterion transport	1/13	0.147535	0.400825	6.77092	12.9574	SLC22A15
Pre-NOTCH expression and processing	2/57	0.153393	0.410916	2.96033	5.54989	NOTCH1;RBPJ
Mechanism of gene regulation by peroxisome proliferators via PPAR-alpha	2/57	0.153393	0.410916	2.96033	5.54989	PRKCB;FAT1
Signaling by EGFR in cancer	3/111	0.154165	0.410916	2.26464	4.23427	LRIG1;FOXO3;ARHGEF7
Nucleotide excision repair	2/58	0.157661	0.410916	2.90732	5.37071	CCNH;ERCC1
Platelet amyloid precursor protein pathway	1/14	0.157942	0.410916	6.24976	11.5341	COL4A6
S1P/S1P4 pathway	1/14	0.157942	0.410916	6.24976	11.5341	GNA12
Signaling by NOTCH2	1/14	0.157942	0.410916	6.24976	11.5341	JAG1
T cell receptor/JNK pathway	1/14	0.157942	0.410916	6.24976	11.5341	PRKCB
T cell receptor/Ras pathway	1/14	0.157942	0.410916	6.24976	11.5341	PRKCB
Interleukin-6 regulation of target genes	1/14	0.157942	0.410916	6.24976	11.5341	SLC38A2
Transmembrane transport of small molecules	8/432	0.159663	0.413642	1.54557	2.83564	SLC44A3;SLC22A15;SLC20A2;SLC9A9;TCIRG1;SLC12A6;SLC4A4;SLC38A2
Ephrin receptor B forward pathway	2/60	0.166265	0.423313	2.80678	5.03586	RGS3;PTK2
Arf6 vesicle-mediated transport	1/15	0.168222	0.423313	5.80306	10.3438	PLD1
BMP signaling pathway in stem cells	1/15	0.168222	0.423313	5.80306	10.3438	ACVR2A
Cyclin A/B1-associated events during G2/M transition	1/15	0.168222	0.423313	5.80306	10.3438	CCNH
TrkA receptor signaling pathway	1/15	0.168222	0.423313	5.80306	10.3438	PRKCB
Erythrocyte differentiation pathway	1/15	0.168222	0.423313	5.80306	10.3438	IGF1
Glycosphingolipid biosynthesis: ganglio series	1/15	0.168222	0.423313	5.80306	10.3438	ST6GALNAC5
Amino acid biosynthesis and interconversion (transamination)	1/16	0.178377	0.438095	5.41591	9.33624	GPT2
Cell-extracellular matrix interactions	1/16	0.178377	0.438095	5.41591	9.33624	PARVA
Ghrelin biosynthesis, secretion, and deacylation	1/16	0.178377	0.438095	5.41591	9.33624	IGF1
GluR2-containing AMPA receptor trafficking	1/16	0.178377	0.438095	5.41591	9.33624	PRKCB
Glutamate neurotransmitter release cycle	1/16	0.178377	0.438095	5.41591	9.33624	SLC38A2
Other semaphorin interactions	1/16	0.178377	0.438095	5.41591	9.33624	SEMA3E
O-linked glycosylation of mucins	2/63	0.179316	0.438645	2.66834	4.58582	GALNT2;GCNT1
G alpha s pathway	3/120	0.180938	0.440857	2.08948	3.57217	RGS3;PDE7A;MAP2K5
LPA receptor mediated events	2/65	0.188101	0.443231	2.58337	4.31622	GNA12;PTK2
Apoptotic cleavage of cellular proteins	1/17	0.188409	0.443231	5.07716	8.47449	PTK2
SHC-related events	1/17	0.188409	0.443231	5.07716	8.47449	INSR
Beta-arrestin-dependent recruitment of Src kinases in GPCR signaling	1/17	0.188409	0.443231	5.07716	8.47449	PLCB1
Branched-chain amino acid catabolism	1/17	0.188409	0.443231	5.07716	8.47449	MCCC1
Endocytotic role of NDK, phosphins and dynamin	1/17	0.188409	0.443231	5.07716	8.47449	CALM3
GRB2-SOS provides linkage to MAPK signaling for integrins	1/17	0.188409	0.443231	5.07716	8.47449	PTK2
Insulin-like growth factor (IGF) activity regulation by insulin-like growth factor binding proteins (IGFBPs)	1/17	0.188409	0.443231	5.07716	8.47449	IGF1
NO2-dependent IL-12 pathway in NK cells	1/17	0.188409	0.443231	5.07716	8.47449	STAT4
HIF-1 transcriptional activity in hypoxia	2/66	0.192516	0.451164	2.54287	4.18957	TFF3;PLIN2
Integration of energy metabolism	3/125	0.19632	0.45606	2.00333	3.26144	CHRM3;PAX6;PLCB1
cAMP cell motility pathway inferred from amoeba model	2/67	0.196945	0.45606	2.50362	4.06797	PLCB1;PDE7A
Phosphatidylcholine biosynthesis	1/18	0.198319	0.45606	4.77826	7.73065	SLC44A3
Pre-NOTCH processing in Golgi	1/18	0.198319	0.45606	4.77826	7.73065	NOTCH1
Corticosteroids and cardioprotection	1/18	0.198319	0.45606	4.77826	7.73065	CALM3
AMPK signaling	2/68	0.201386	0.461131	2.46556	3.95115	INSR;PLCB1
Disease	11/674	0.202437	0.461131	1.35956	2.17165	MSRA;XBP1;CCNH;RPL34;RPL37A;ELMO1;LRIG1;IGF1;TCIRG1;ARHGEF7;FOXO3
Transmission across chemical synapses	4/190	0.202778	0.461131	1.75358	2.7981	PRKCB;ABAT;PLCB1;SLC38A2
NFAT involvement in hypertrophy of the heart	2/69	0.205838	0.464649	2.42864	3.83887	CALM3;IGF1
Pathways in cancer	6/325	0.207093	0.464649	1.53608	2.41869	PRKCB;COL4A6;IGF1;CTNNA2;PLD1;PTK2
Axon guidance	6/325	0.207093	0.464649	1.53608	2.41869	TRIO;RGS3;SEMA3C;SEMA3E;SLIT3;PTK2
Ras activation upon calcium influx through NMDA receptor	1/19	0.208108	0.464649	4.51257	7.08337	CALM3
GABA biosynthesis, release, reuptake and degradation	1/19	0.208108	0.464649	4.51257	7.08337	ABAT
Rac1 cell motility signaling pathway	2/71	0.214774	0.472495	2.35801	3.62701	TRIO;PLD1
Melanoma	2/71	0.214774	0.472495	2.35801	3.62701	PDGFD;IGF1
Mitochondrial pathway of apoptosis: multidomain Bcl-2 family	2/71	0.214774	0.472495	2.35801	3.62701	PRKCB;PRKCZ
Acute myocardial infarction	1/20	0.217779	0.472495	4.27485	6.51606	COL4A6
RNA polymerase III abortive and retractive initiation	1/20	0.217779	0.472495	4.27485	6.51606	POLR3B
Apoptotic signaling in response to DNA damage	1/20	0.217779	0.472495	4.27485	6.51606	PRKCB
Skeletal muscle hypertrophy is regulated via AKT/mTOR pathway	1/20	0.217779	0.472495	4.27485	6.51606	IGF1
Chondroitin sulfate biosynthesis	1/20	0.217779	0.472495	4.27485	6.51606	CHST11
Cap-dependent translation initiation	2/73	0.223746	0.483732	2.29135	3.43071	RPL34;RPL37A
Presynaptic function of kainate receptors	1/21	0.227331	0.484917	4.06091	6.01561	PLCB1
IGF1 signaling pathway	1/21	0.227331	0.484917	4.06091	6.01561	IGF1
Nicotine activity on dopaminergic neurons	1/21	0.227331	0.484917	4.06091	6.01561	KCNK3
Seven transmembrane receptor signaling through beta-arrestin	2/74	0.228242	0.484917	2.25941	3.33794	PDE7A;MAP2K5
Integrins in angiogenesis	2/74	0.228242	0.484917	2.25941	3.33794	COL4A6;PTK2
NGF signaling via TRKA from the plasma membrane	3/136	0.231174	0.489452	1.83661	2.68987	NTRK2;FOXO3;MAP2K5
Interleukin-2 signaling pathway	13/847	0.236296	0.492179	1.27683	1.84204	GYPA;XBP1;CPA1;PRKCB;ARAP2;NRXN3;FOXO3;RNF144A;RGS3;STAT4;ARHGEF7;PDE7A;SNTB1
AKT signaling pathway	1/22	0.236768	0.492179	3.86733	5.57157	FOXO3
Glycosaminoglycan biosynthesis: chondroitin sulfate	1/22	0.236768	0.492179	3.86733	5.57157	CHST11
VEGF signaling pathway	2/76	0.237254	0.492179	2.19812	3.16228	PRKCB;PTK2
Neuroactive ligand-receptor interaction	5/272	0.23912	0.492179	1.52704	2.18488	CHRM3;CCKAR;PARD3;GALR1;PRSS2
T cell receptor signaling pathway	3/139	0.240876	0.492179	1.79583	2.55631	PRKCB;ARAP2;CALM3
Gastrin-CREB signaling pathway via PKC and MAPK	4/206	0.244043	0.492179	1.61337	2.27551	CHRM3;TRIO;CCKAR;PLCB1
Proximal tubule bicarbonate reclamation	1/23	0.246089	0.492179	3.69136	5.17551	SLC4A4
Angiogenesis	1/23	0.246089	0.492179	3.69136	5.17551	PTK2
RNA polymerase III transcription termination	1/23	0.246089	0.492179	3.69136	5.17551	POLR3B
CREB transcription factor and its extracellular signals	1/23	0.246089	0.492179	3.69136	5.17551	PRKCB
Signaling by bone morphogenetic protein (BMP)	1/23	0.246089	0.492179	3.69136	5.17551	ACVR2A
Cyclins and cell cycle regulation	1/23	0.246089	0.492179	3.69136	5.17551	CCNH
Deadenylation of mRNA	1/23	0.246089	0.492179	3.69136	5.17551	CNOT11
Downregulation of SMAD2/3-SMAD4 transcriptional activity	1/23	0.246089	0.492179	3.69136	5.17551	NEDD4L
Eicosanoid metabolism	1/23	0.246089	0.492179	3.69136	5.17551	PLCB1
Incretin biosynthesis, secretion, and inactivation	1/23	0.246089	0.492179	3.69136	5.17551	PAX6
Signaling events mediated by hepatocyte growth factor receptor (c-Met)	2/79	0.250804	0.49836	2.11216	2.9213	PRKCZ;PTK2
p73 transcription factor network	2/79	0.250804	0.49836	2.11216	2.9213	NEDD4L;FOXO3
Signal transduction of S1P receptor	1/24	0.255298	0.504084	3.53069	4.82053	PLCB1
Nuclear beta-catenin signaling and target gene transcription regulation	2/80	0.255326	0.504084	2.08498	2.84644	TLE4;TCF4
ATM-dependent DNA damage response	2/82	0.264374	0.508734	2.03264	2.70421	INSR;FOXO3
RNA polymerase I transcription initiation	1/25	0.264394	0.508734	3.3834	4.50099	CCNH
Regulatory RNA pathways	1/25	0.264394	0.508734	3.3834	4.50099	DICER1
Ck1/Cdk5 regulation by type 1 glutamate receptors	1/25	0.264394	0.508734	3.3834	4.50099	PLCB1
TPO signaling pathway	1/25	0.264394	0.508734	3.3834	4.50099	PRKCB
DARPP-32 events	1/25	0.264394	0.508734	3.3834	4.50099	CALM3
Ghrelin pathway	1/25	0.264394	0.508734	3.3834	4.50099	PLIN2
Response to elevated platelet cytosolic calcium	2/83	0.268899	0.508734	2.00745	2.63662	PRKCB;IGF1
ALK1 pathway	1/26	0.27338	0.508734	3.2479	4.21218	ACVR2A
Ras signaling pathway	1/26	0.27338	0.508734	3.2479	4.21218	PLD1
Ascorbate and aldarate metabolism	1/26	0.27338	0.508734	3.2479	4.21218	ALDH3A2
TGF-beta signaling in development	1/26	0.27338	0.508734	3.2479	4.21218	ACVR2A
Galactose metabolism	1/26	0.27338	0.508734	3.2479	4.21218	GALK1
Glycosaminoglycan biosynthesis: heparan sulfate	1/26	0.27338	0.508734	3.2479	4.21218	HS6ST1
Inhibition of activated T cell apoptosis by neuropeptides VIP and PACAP	1/26	0.27338	0.508734	3.2479	4.21218	CALM3
Interleukin-27-mediated signaling events	1/26	0.27338	0.508734	3.2479	4.21218	STAT4
PGC-1a regulation	1/26	0.27338	0.508734	3.2479	4.21218	CALM3
Small cell lung cancer	2/84	0.273424	0.508734	1.98287	2.57125	COL4A6;PTK2
Differentiation pathway in PC12 cells	2/84	0.273424	0.508734	1.98287	2.57125	PLCB1;MAP2K5
ADP signalling through P2Y purinoceptor 12	1/27	0.282256	0.513124	3.12282	3.95019	PLCB1
RNA polymerase III transcription initiation from type 2 promoter	1/27	0.282256	0.513124	3.12282	3.95019	POLR3B
BAD phosphorylation regulation	1/27	0.282256	0.513124	3.12282	3.95019	IGF1
Collecting duct acid secretion	1/27	0.282256	0.513124	3.12282	3.95019	TCIRG1
EGFR downregulation	1/27	0.282256	0.513124	3.12282	3.95019	ARHGEF7
ERK5 role in neuronal survival pathway	1/27	0.282256	0.513124	3.12282	3.95019	MAP2K5
eIF4E and p70 S6 kinase regulation	1/27	0.282256	0.513124	3.12282	3.95019	PRKCB
Glycerophospholipid biosynthesis	2/86	0.282469	0.513124	1.93546	2.44678	SLC44A3;PLD1
Phosphatidic acid biosynthesis	1/28	0.291024	0.517294	3.00701	3.7117	PLD1
RNA polymerase III transcription initiation From type 3 promoter	1/28	0.291024	0.517294	3.00701	3.7117	POLR3B
TGF-beta receptor activation of SMADs	1/28	0.291024	0.517294	3.00701	3.7117	NEDD4L
Endosomal sorting complex required for transport (ESCRT) pathway	1/28	0.291024	0.517294	3.00701	3.7117	CHMP4B
G-protein beta-gamma signalling	1/28	0.291024	0.517294	3.00701	3.7117	PLCB1
Messenger RNA capping	1/28	0.291024	0.517294	3.00701	3.7117	CCNH
Nef in HIV-1 replication and disease pathogenesis	1/28	0.291024	0.517294	3.00701	3.7117	ELMO1
Androgen receptor signaling, proteolysis, and transcription regulation	2/88	0.291504	0.517294	1.89026	2.33012	DSTN;PTK2
Prostate cancer	2/89	0.296017	0.51833	1.86843	2.27452	PDGFD;IGF1
ADP-ribosylation factor	1/29	0.299686	0.51833	2.89947	3.49392	ARAP2
Phototransduction	1/29	0.299686	0.51833	2.89947	3.49392	CALM3
Amine compound SLC transporters	1/29	0.299686	0.51833	2.89947	3.49392	SLC44A3
RNA polymerase	1/29	0.299686	0.51833	2.89947	3.49392	POLR3B
Association of TriC/CCT with target proteins during biosynthesis	1/29	0.299686	0.51833	2.89947	3.49392	FKBP9
S1P/S1P3 pathway	1/29	0.299686	0.51833	2.89947	3.49392	GNA12
T cell receptor calcium pathway	1/29	0.299686	0.51833	2.89947	3.49392	CALM3
Histidine metabolism	1/29	0.299686	0.51833	2.89947	3.49392	ALDH3A2
Activation of kainate receptors upon glutamate binding	1/30	0.308242	0.521379	2.79935	3.29447	PLCB1
Activation of matrix metalloproteinases	1/30	0.308242	0.521379	2.79935	3.29447	PRSS2
Retinoic acid receptor-mediated signaling	1/30	0.308242	0.521379	2.79935	3.29447	CCNH
Butanoate metabolism	1/30	0.308242	0.521379	2.79935	3.29447	ABAT
Glutamate binding and activation of AMPA receptors and synaptic plasticity	1/30	0.308242	0.521379	2.79935	3.29447	PRKCB
Heparan sulfate/heparin glycosaminoglycan (HS-GAG) biosynthesis	1/30	0.308242	0.521379	2.79935	3.29447	HS6ST1
Nectin adhesion pathway	1/30	0.308242	0.521379	2.79935	3.29447	PTK2
PDGFA signaling pathway	1/30	0.308242	0.521379	2.79935	3.29447	PRKCB
Extracellular matrix organization	2/93	0.31402	0.529693	1.78594	2.06866	COL4A6;PRSS2
Alpha-6 beta-4 integrin signaling pathway	1/31	0.316694	0.529837	2.7059	3.11129	PTK2
Amino acid transport across the plasma membrane	1/31	0.316694	0.529837	2.7059	3.11129	SLC38A2
One-carbon metabolism	1/31	0.316694	0.529837	2.7059	3.11129	ALDH1L1
ERBB signaling pathway	2/94	0.318506	0.52998	1.76644	2.02101	PRKCB;PTK2
Fc gamma receptor-mediated phagocytosis	2/94	0.318506	0.52998	1.76644	2.02101	PRKCB;PLD1
RNA polymerase I, RNA polymerase III, and mitochondrial transcription	2/95	0.322985	0.535058	1.74736	1.97477	POLR3B;CCNH
Prothrombin activation intrinsic pathway	1/32	0.325043	0.535058	2.61848	2.94264	COL4A6
Alpha-synuclein signaling	1/32	0.325043	0.535058	2.61848	2.94264	PLD1
Syndecan 4 pathway	1/32	0.325043	0.535058	2.61848	2.94264	PTK2
Transport of glucose and other sugars, bile salts and organic acids, metal ions and amine compounds	2/96	0.327457	0.53759	1.72868	1.9299	SLC44A3;SLC22A15
Glycoprotein VI-mediated activation cascade	1/33	0.333291	0.545708	2.53652	2.78698	PRKCZ
Downstream signaling events Of B cell receptor (BCR)	2/98	0.336376	0.547838	1.69249	1.84401	PRKCB;FOXO3
Wnt signaling pathway and pluripotency	2/98	0.336376	0.547838	1.69249	1.84401	PRKCB;PRKCZ
MAPK signaling pathway	5/314	0.337655	0.548465	1.31664	1.42952	NTRK2;PRKCB;GNA12;PRKCZ;MAP2K5
Potassium channels	2/99	0.340823	0.548804	1.67496	1.80291	KCNH8;KCNK3
EGF receptor transactivation by GPCRs in cardiac hypertrophy	1/34	0.341438	0.548804	2.45953	2.64299	PRKCB
MAPK/TRK pathway	1/34	0.341438	0.548804	2.45953	2.64299	MAP2K5
N-cadherin signaling events	1/34	0.341438	0.548804	2.45953	2.64299	CALM3
Dilated cardiomyopathy	2/100	0.345261	0.553053	1.65778	1.76298	TNNT2;IGF1
Prion diseases	1/35	0.349486	0.553053	2.38707	2.50951	NOTCH1
Arf6 signal transduction regulation	1/35	0.349486	0.553053	2.38707	2.50951	ARAP2
EGF receptor (ErbB1) signaling pathway	1/35	0.349486	0.553053	2.38707	2.50951	PTK2
Ether lipid metabolism	1/35	0.349486	0.553053	2.38707	2.50951	PLD1
PIK3C1/AKT pathway	1/35	0.349486	0.553053	2.38707	2.50951	FOXO3
Steroid hormone, vitamin A, and vitamin D metabolism	1/36	0.357437	0.561294	2.31875	2.38553	CLPS
Glycogen metabolism	1/36	0.357437	0.561294	2.31875	2.38553	CALM3
PI3K/PLC/TRK pathway	1/36	0.357437	0.561294	2.31875	2.38553	FOXO3
Platelet aggregation (plug formation)	1/37	0.36529	0.568366	2.25423	2.27015	PTK2
Interleukin-23-mediated signaling events	1/37	0.36529	0.568366	2.25423	2.27015	STAT4
PI3K/AKT activation	1/37	0.36529	0.568366	2.25423	2.27015	FOXO3
DNA repair	2/105	0.367295	0.568366	1.57691	1.57941	CCNH;ERCC1
Class A GPCRs (rhodopsin-like)	4/253	0.372382	0.568366	1.30569	1.28981	CHRM3;CCKAR;GPR161;GALR1
Signaling events mediated by HDAC class II	1/38	0.373048	0.568366	2.19319	2.1626	HDAC11
Signaling of hepatocyte growth factor receptor	1/38	0.373048	0.568366	2.19319	2.1626	PTK2
Striated muscle contraction	1/38	0.373048	0.568366	2.19319	2.1626	TNNT2
Cyclin D-associated events in G1	1/38	0.373048	0.568366	2.19319	2.1626	CCNH
Trefoil factor initiation of mucosal healing	1/38	0.373048	0.568366	2.19319	2.1626	TFF3
ERBB4 signaling events	1/38	0.373048	0.568366	2.19319	2.1626	LRIG1
Nuclear receptors	1/38	0.373048	0.568366	2.19319	2.1626	NR5A2
Cytoplasmic ribosomal proteins	2/108	0.380378	0.570138	1.53204	1.48086	RPL34;RPL37A
Signaling events regulated by Ret tyrosine kinase	1/39	0.380711	0.570138	2.13537	2.06216	PTK2
FAS pathway and stress induction of heat shock protein regulation	1/39	0.380711	0.570138	2.13537	2.06216	FAF1
G13 signaling pathway	1/39	0.380711	0.570138	2.13537	2.06216	CALM3
GAB1 signalosome	1/39	0.380711	0.570138	2.13537	2.06216	FOXO3
HIV-1 transcription initiation	1/39	0.380711	0.570138	2.13537	2.06216	CCNH
Iron uptake and transport	1/39	0.380711	0.570138	2.13537	2.06216	TCIRG1
Signaling by insulin receptor	2/109	0.384715	0.574732	1.51765	1.44974	INSR;TCIRG1
Glycosaminoglycan metabolism	2/110	0.389038	0.579779	1.50352	1.41944	CHST11;HS6ST1
BDNF signaling pathway	4/261	0.394461	0.58133	1.26453	1.17631	XBP1;SLIT3;FOXO3;PRSS2
Plasma membrane estrogen receptor signaling	1/41	0.395759	0.58133	2.0284	1.88022	PLCB1
Alpha-M beta-2 integrin signaling	1/41	0.395759	0.58133	2.0284	1.88022	PRKCZ
Transcriptional activity of SMAD2/SMAD3-SMAD4 heterotrimer	1/41	0.395759	0.58133	2.0284	1.88022	NEDD4L
Tyrosine metabolism	1/41	0.395759	0.58133	2.0284	1.88022	TYRP1
Insulin biosynthesis and processing	1/41	0.395759	0.58133	2.0284	1.88022	PDX1
mTOR signaling pathway	2/113	0.401925	0.582427	1.46266	1.3332	IGF1;PLD1
Oocyte meiosis	2/113	0.401925	0.582427	1.46266	1.3332	CALM3;IGF1
Amine ligand-binding G-protein coupled receptors	1/42	0.403146	0.582427	1.97882	1.79767	CHRM3
BMP receptor signaling	1/42	0.403146	0.582427	1.97882	1.79767	CTDSP1
Signaling events mediated by T cell protein tyrosine phosphatase (TC-PTP)	1/42	0.403146	0.582427	1.97882	1.79767	INSR
Urokinase-type plasminogen activator (uPA) and uPAR-mediated signaling	1/42	0.403146	0.582427	1.97882	1.79767	PDGFD
Fatty acid metabolism	1/42	0.403146	0.582427	1.97882	1.79767	ALDH3A2
Beta-3 integrin cell surface interactions	1/43	0.410443	0.587444	1.93161	1.72013	COL4A6
Cell differentiation by G alpha (i/o) pathway inferred from mouse Neuro2A model	1/43	0.410443	0.587444	1.93161	1.72013	MAP2K5
Voltage-gated potassium channels	1/43	0.410443	0.587444	1.93161	1.72013	KCNH8
Fas signaling pathway	2/115	0.410445	0.587444	1.43663	1.27934	FAF1;PRKCZ
Metabolism	21/1615	0.41314	0.589512	1.07298	0.948477	CHRM3;GALNT2;GPT2;MCCC1;QPRT;GCNT1;TYRP1;ABAT;PAX6;NMNAT3;TCIRG1;PLD1;HS6ST1;AZIN1;ALDH3A2;CLPS;CHST11;POLR3B;PLCB1;ST6GALNAC5;GALK1
G-protein-mediated events	1/44	0.417651	0.589512	1.88659	1.6472	PLCB1
Gastrin pathway	1/44	0.417651	0.589512	1.88659	1.6472	JAG1
HNF3A pathway	1/44	0.417651	0.589512	1.88659	1.6472	XBP1
Lysine degradation	1/44	0.417651	0.589512	1.88659	1.6472	ALDH3A2
PI3K events in ERBB2 signaling	1/44	0.417651	0.589512	1.88659	1.6472	FOXO3
Amino sugar and nucleotide sugar metabolism	1/45	0.424771	0.590067	1.84362	1.57852	GALK1
RNA polymerase III transcription	1/45	0.424771	0.590067	1.84362	1.57852	POLR3B
Defensins	1/45	0.424771	0.590067	1.84362	1.57852	PRSS2
Wnt interactions in lipid metabolism and immune response	1/45	0.424771	0.590067	1.84362	1.57852	TCF4
G alpha (z) signaling events	1/45	0.424771	0.590067	1.84362	1.57852	PRKCB
HNF3B pathway	1/45	0.424771	0.590067	1.84362	1.57852	PDX1
Interleukin-12/STAT4 pathway	1/45	0.424771	0.590067	1.84362	1.57852	STAT4
Amino acid metabolism	3/195	0.425876	0.590267	1.26841	1.08272	GPT2;MCCC1;AZIN1
Syndecan 1 pathway	1/46	0.431805	0.597136	1.80256	1.51376	COL4A6
Actions of nitric oxide in the heart	1/47	0.438753	0.599938	1.76329	1.45263	CALM3
Delta Np63 pathway	1/47	0.438753	0.599938	1.76329	1.45263	NOTCH1
Signaling by PDGF	2/122	0.439783	0.599938	1.35234	1.11091	PDGFD;FOXO3
Activation of chaperones by IRE1 alpha	1/48	0.445616	0.599938	1.72568	1.39486	XBP1
Chondroitin sulfate/dermatan sulfate metabolism	1/48	0.445616	0.599938	1.72568	1.39486	CHST11
Energy metabolism	1/48	0.445616	0.599938	1.72568	1.39486	FOXO3
Lipid digestion, mobilization, and transport	1/48	0.445616	0.599938	1.72568	1.39486	CLPS
Messenger RNA processing	3/203	0.451537	0.599938	1.21718	0.967777	CCNH;DHX15;DICER1
Influenza viral RNA transcription and replication	2/125	0.452112	0.599938	1.31916	1.04718	RPL34;RPL37A
Interleukin-1 signaling pathway	2/125	0.452112	0.599938	1.31916	1.04718	PELI2;PRKCZ
Amino acid and oligopeptide SLC transporters	1/49	0.452396	0.599938	1.68964	1.34022	SLC38A2
Angiopoietin receptor Tie2-mediated signaling	1/49	0.452396	0.599938	1.68964	1.34022	PTK2
Arf6 integrin-mediated signaling pathway	1/49	0.452396	0.599938	1.68964	1.34022	PLD1
Ceramide signaling pathway	1/49	0.452396	0.599938	1.68964	1.34022	PRKCZ
Deadenylation-dependent mRNA decay	1/49	0.452396	0.599938	1.68964	1.34022	CNOT11
FoxO family signaling	1/49	0.452396	0.599938	1.68964	1.34022	FOXO3
Glycerolipid metabolism	1/49	0.452396	0.599938	1.68964	1.34022	ALDH3A2
Interleukin-5 signaling pathway	1/49	0.452396	0.599938	1.68964	1.34022	FOXO3
Muscle contraction	1/49	0.452396	0.599938	1.68964	1.34022	TNNT2
Spliceosome	2/127	0.460246	0.609032	1.29792	1.00718	DDX39B;DHX15
Type I interferon (interferon-alpha/beta) pathway	1/51	0.465709	0.611725	1.62189	1.23944	PTPRD
Malaria	1/51	0.465709	0.611725	1.62189	1.23944	GYPA
Nuclear receptor transcription pathway	1/51	0.465709	0.611725	1.62189	1.23944	NR5A2
Pyruvate metabolism	1/52	0.472244	0.611725	1.59001	1.19292	ALDH3A2
Apoptotic execution phase	1/52	0.472244	0.611725	1.59001	1.19292	PTK2
Signaling events mediated by PTP1B	1/52	0.472244	0.611725	1.59001	1.19292	INSR
Signaling events mediated by stem cell factor receptor (c-Kit)	1/52	0.472244	0.611725	1.59001	1.19292	FOXO3
Vitamin B12 metabolism	1/52	0.472244	0.611725	1.59001	1.19292	INSR
Heparan sulfate/heparin glycosaminoglycan (HS-GAG) metabolism	1/52	0.472244	0.611725	1.59001	1.19292	HS6ST1
Interleukin-2 receptor beta chain in T cell activation	1/52	0.472244	0.611725	1.59001	1.19292	CCNH
Antigen-activated B-cell receptor generation of second messengers	3/211	0.47672	0.616187	1.16989	0.86668	PRKCB;CALM3;PRKCZ
Protein folding	1/53	0.478699	0.616187	1.55935	1.14875	FKBP9
JNK/MAPK pathway	1/53	0.478699	0.616187	1.55935	1.14875	MAP2K5
Adipogenesis	2/133	0.484218	0.619203	1.23809	0.897889	PLIN2;IGF1
Cell adhesion molecules (CAMs)	2/133	0.484218	0.619203	1.23809	0.897889	CLDN10;NRXN3
RANKL signaling pathway	1/54	0.485076	0.619203	1.52985	1.10677	PTK2
Arginine and proline metabolism	1/54	0.485076	0.619203	1.52985	1.10677	ALDH3A2
RNA polymerase I transcription	1/55	0.491375	0.622941	1.50145	1.06685	CCNH
T cell receptor signaling in naive CD8+ T cells	1/55	0.491375	0.622941	1.50145	1.06685	PRKCB
Meiotic synapsis	1/55	0.491375	0.622941	1.50145	1.06685	FKBP6
TNF-alpha effects on cytokine activity, cell motility, and apoptosis	2/135	0.492062	0.622941	1.21935	0.864702	NOTCH1;JAG1
Ubiquitin-mediated proteolysis	2/136	0.495956	0.626578	1.21019	0.848667	NEDD4L;WWP2
Cytosolic DNA-sensing pathway	1/56	0.497597	0.627361	1.47407	1.02885	POLR3B
Diabetes pathways	2/137	0.499831	0.628656	1.20116	0.832989	XBP1;IGF1
SHP2 signaling	1/57	0.503744	0.628656	1.44768	0.992655	NTRK2
Inositol phosphate metabolism	1/57	0.503744	0.628656	1.44768	0.992655	PLCB1
Keratinocyte differentiation	1/57	0.503744	0.628656	1.44768	0.992655	PRKCB
PI3K cascade	1/57	0.503744	0.628656	1.44768	0.992655	FOXO3
Hemostasis pathway	6/468	0.508746	0.632377	1.05282	0.711503	PRKCB;GNA12;MAFK;IGF1;PRKCZ;PTK2
Tryptophan metabolism	1/58	0.509815	0.632377	1.42221	0.958151	ALDH3A2
HIV-1 Nef as negative effector of Fas and TNF	1/58	0.509815	0.632377	1.42221	0.958151	PTK2
Caspase cascade in apoptosis	1/59	0.515813	0.638527	1.39762	0.925237	PTK2
Influenza infection	2/142	0.518917	0.640694	1.15797	0.75964	RPL34;RPL37A
RAGE pathway	1/60	0.521738	0.640694	1.37386	0.893819	IGF1
Selenium pathway	1/60	0.521738	0.640694	1.37386	0.893819	INSR
Natural killer cell receptor signaling pathway	1/60	0.521738	0.640694	1.37386	0.893819	MAP2K5
Interleukin-5 regulation of apoptosis	2/144	0.526415	0.644016	1.14154	0.732488	HEY1;CCNH
HIV genome transcription	1/61	0.52759	0.644016	1.35089	0.863809	CCNH
Licensing factor removal from origins	1/61	0.52759	0.644016	1.35089	0.863809	AZIN1
Shigellosis	1/62	0.533371	0.649781	1.32868	0.835125	ELMO1
Folate metabolism	1/63	0.539081	0.655438	1.30718	0.807693	INSR
Collagen biosynthesis and modifying enzymes	1/64	0.544722	0.658385	1.28637	0.781441	COL4A6
Ubiquitin-mediated degradation of phosphorylated Cdc25A	1/64	0.544722	0.658385	1.28637	0.781441	AZIN1
Validated nuclear estrogen receptor alpha network	1/64	0.544722	0.658385	1.28637	0.781441	XBP1
Carbohydrate metabolism	3/235	0.548794	0.662003	1.04757	0.628578	CHST11;HS6ST1;GALK1
Interleukin-12-mediated signaling events	1/65	0.550295	0.662009	1.2662	0.756305	STAT4
Signaling by the B cell receptor (BCR)	2/151	0.552033	0.662009	1.08753	0.64615	PRKCB;FOXO3
Translation	2/151	0.552033	0.662009	1.08753	0.64615	RPL34;RPL37A
Beta-1 integrin cell surface interactions	1/66	0.555799	0.663931	1.24666	0.732224	COL4A6
Semaphorin interactions	1/66	0.555799	0.663931	1.24666	0.732224	SEMA3E
SIDS susceptibility pathways	1/67	0.561236	0.666536	1.22771	0.709142	ECE1
T cell receptor signaling in naive CD4+ T cells	1/67	0.561236	0.666536	1.22771	0.709142	PRKCB
G1 to S cell cycle control	1/67	0.561236	0.666536	1.22771	0.709142	CCNH
Activation of NF-kappaB in B cells	1/68	0.566607	0.670321	1.20932	0.687004	PRKCB
Epithelial cell signaling in Helicobacter pylori infection	1/68	0.566607	0.670321	1.20932	0.687004	TCIRG1
Pancreatic cancer	1/70	0.577153	0.677576	1.17415	0.64537	PLD1
Signaling events mediated by HDAC class I	1/70	0.577153	0.677576	1.17415	0.64537	HDAC11
Hedgehog signaling pathway	1/70	0.577153	0.677576	1.17415	0.64537	SOX9
NCAM signaling for neurite out-growth	1/70	0.577153	0.677576	1.17415	0.64537	PTK2
Cyclin A-Cdk2-associated events at S phase entry	1/72	0.587444	0.687029	1.14096	0.606963	CCNH
Leishmaniasis	1/72	0.587444	0.687029	1.14096	0.606963	PRKCB
Myc repressed pathway	1/73	0.592495	0.69162	1.12506	0.588869	FOXO3
Purine metabolism	2/164	0.596979	0.695532	0.999592	0.515662	POLR3B;PDE7A
Prolactin activation of MAPK signaling	1/75	0.602414	0.697891	1.09454	0.554724	PTK2
Arrhythmogenic right ventricular cardiomyopathy (ARVC)	1/75	0.602414	0.697891	1.09454	0.554724	CTNNA2
Glycolysis and gluconeogenesis	1/75	0.602414	0.697891	1.09454	0.554724	ALDH3A2
Mitochondrial pathway of apoptosis: caspases	1/77	0.612092	0.707767	1.06563	0.523087	PTK2
Alzheimer's disease	2/169	0.613347	0.707885	0.969417	0.473875	CALM3;PLCB1
Peroxisome	1/78	0.616843	0.709254	1.05173	0.508136	NUDT12
Signaling by SCF-KIT	1/78	0.616843	0.709254	1.05173	0.508136	FOXO3
Unfolded protein response	1/79	0.621535	0.710657	1.0382	0.493728	XBP1
Fc epsilon receptor I signaling pathway	1/79	0.621535	0.710657	1.0382	0.493728	PRKCB
Glycerophospholipid metabolism	1/79	0.621535	0.710657	1.0382	0.493728	PLD1
FSH regulation of apoptosis	3/263	0.625087	0.71198	0.933418	0.43858	ALDH3A2;SH3BP4;SLC12A6
Cardiac muscle contraction	1/80	0.626171	0.71198	1.025	0.479837	TNNT2
Opioid signaling	1/80	0.626171	0.71198	1.025	0.479837	PLCB1
Metapathway biotransformation	2/174	0.629203	0.712932	0.940996	0.435965	CHST11;HS6ST1
Protein metabolism	5/442	0.629331	0.712932	0.924859	0.428301	GALNT2;RPL34;GCNT1;RPL37A;FKBP9
MAP kinase signaling pathway	1/81	0.63075	0.713224	1.01214	0.46644	MAP2K5
SMAD2/3 nuclear pathway	1/82	0.635273	0.717018	0.999594	0.453516	FOXO3
Meiosis	1/83	0.639741	0.720736	0.987353	0.441042	FKBP6
ECM-receptor interaction	1/84	0.644155	0.724379	0.975408	0.429	COL4A6
C-Myb transcription factor network	1/85	0.648514	0.725296	0.963747	0.417371	SND1
TGF-beta regulation of skeletal system development	1/85	0.648514	0.725296	0.963747	0.417371	ACVR2A
Integrin cell surface interactions	1/85	0.648514	0.725296	0.963747	0.417371	PTK2
Transcription	2/181	0.650548	0.726145	0.903874	0.388611	POLR3B;CCNH
Progesterone-mediated oocyte maturation	1/86	0.652821	0.726145	0.95236	0.406137	IGF1
Non-class A, B, C GPCRs	1/86	0.652821	0.726145	0.95236	0.406137	CHRM3
Mitotic G2-G2/M phases	1/87	0.657075	0.729555	0.941238	0.39528	CCNH
HIF-1 degradation in normoxia	1/88	0.661276	0.731392	0.930372	0.384786	PRKCZ
Hematopoietic cell lineage	1/88	0.661276	0.731392	0.930372	0.384786	GYPA
TGF-beta signaling pathway	2/185	0.662303	0.731392	0.883936	0.36421	NEDD4L;PTK2
Thymic stromal lymphopoietin (TSLP) pathway	1/90	0.669527	0.738042	0.909373	0.364825	JAG1
Generic transcription pathway	4/377	0.678271	0.746342	0.866086	0.336221	NR5A2;NOTCH1;NEDD4L;RBPJ
Signaling by ERBB4	1/93	0.681529	0.747884	0.879585	0.337247	FOXO3
Peptide G-protein coupled receptors	2/192	0.682109	0.747884	0.851066	0.325588	CCKAR;GALR1
Post-translational protein modification	2/196	0.692997	0.758467	0.833348	0.305614	GALNT2;GCNT1
TSH regulation of gene expression	1/97	0.69686	0.759986	0.842764	0.304382	NOTCH1
Interferon-gamma signaling pathway	1/97	0.69686	0.759986	0.842764	0.304382	CALM3
Jak-STAT signaling pathway	2/199	0.700959	0.763101	0.820531	0.291539	PTPRD;STAT4
HIV infection	2/200	0.703576	0.763971	0.816345	0.287011	CCNH;ELMO1
Senescence and autophagy	1/99	0.704247	0.763971	0.825481	0.289435	IGF1
Pyrimidine metabolism	1/100	0.707873	0.76655	0.817101	0.282301	POLR3B
RNA polymerase II transcription	1/101	0.711455	0.767721	0.808889	0.275381	CCNH
TNF-alpha signaling pathway	1/101	0.711455	0.767721	0.808889	0.275381	PRKCZ
Signaling by ERBB2	1/102	0.714993	0.770185	0.800839	0.268668	FOXO3
Phospholipid metabolism	2/205	0.716373	0.77032	0.796035	0.265521	SLC44A3;PLD1
Chromosome maintenance	1/103	0.718488	0.771244	0.792948	0.262154	FKBP6
Chagas disease	1/104	0.72194	0.77225	0.785209	0.255831	PLCB1
Interleukin-4 signaling pathway	1/104	0.72194	0.77225	0.785209	0.255831	TFF3
Signaling by interleukins	1/109	0.738579	0.788674	0.748666	0.226866	PELI2
S phase	1/112	0.748082	0.79378	0.728321	0.21139	CCNH
Lipid metabolism regulation by peroxisome proliferator-activated receptor alpha (PPAR-alpha)	1/112	0.748082	0.79378	0.728321	0.21139	PLIN2
T cell receptor regulation of apoptosis	6/603	0.748285	0.79378	0.809045	0.2346	ZBTB18;NDFIP1;CHST11;FAF1;PDE7A;ZDHHC17
Gene expression	10/968	0.748532	0.79378	0.838553	0.24288	NR5A2;NOTCH1;POLR3B;CCNH;CNOT11;RPL34;RPL37A;NEDD4L;DICER1;RBPJ
Signaling by GPCR	10/977	0.758601	0.803071	0.83035	0.229408	AKAP13;CHRM3;TRIO;CCKAR;PRKCB;GALR1;GNA12;ARHGEF7;PLCB1;PDE7A
Prolactin regulation of apoptosis	1/118	0.766069	0.806803	0.69076	0.184076	IGF1
p53 activity regulation	1/118	0.766069	0.806803	0.69076	0.184076	IGF1
HIV life cycle	1/118	0.766069	0.806803	0.69076	0.184076	CCNH
Interleukin-1 regulation of extracellular matrix	1/120	0.771776	0.811422	0.679082	0.175924	ALDH3A2
Lysosome	1/121	0.774577	0.812975	0.673388	0.172009	TCIRG1
Factors involved in megakaryocyte development and platelet production	1/125	0.785443	0.821571	0.651533	0.15735	MAFK
G alpha (s) signaling events	1/125	0.785443	0.821571	0.651533	0.15735	PDE7A
Signaling by FGFR in disease	1/128	0.793249	0.826918	0.636045	0.14732	FOXO3
HIV factor interactions with host	1/128	0.793249	0.826918	0.636045	0.14732	ELMO1
Apoptosis	2/242	0.797292	0.829724	0.672039	0.15224	IGF1;PTK2
Membrane trafficking	1/133	0.805635	0.836988	0.611797	0.132224	CHMP4B
Mitotic G1-G1/S phases	1/135	0.81038	0.840496	0.602604	0.126699	CCNH
Oxidative phosphorylation	1/136	0.812709	0.84149	0.59811	0.124037	TCIRG1
Natural killer cell-mediated cytotoxicity	1/137	0.81501	0.842451	0.593682	0.121441	PRKCB
p53 signaling pathway	1/139	0.819527	0.845697	0.585018	0.116435	TYRP1
Toll-like receptor signaling pathway regulation	1/142	0.826097	0.851047	0.572483	0.109369	PELI2
Cytokine-cytokine receptor interaction	2/265	0.836681	0.860506	0.612544	0.109225	TNFRSF19;ACVR2A
EGFR1 pathway	1/152	0.846326	0.86897	0.534298	0.0891482	PDE7A
Phagosome	1/154	0.850081	0.870516	0.52726	0.0856396	TCIRG1
Lipid and lipoprotein metabolism	4/489	0.850667	0.870516	0.662234	0.107106	SLC44A3;CLPS;PLIN2;PLD1
Toll receptor cascades	1/159	0.859074	0.877656	0.510444	0.0775367	PELI2
Protein processing in the endoplasmic reticulum	1/166	0.870768	0.888126	0.488615	0.0676141	XBP1
GPCR ligand binding	3/410	0.879646	0.895692	0.591791	0.0758889	CHRM3;CCKAR;GALR1
Fatty acid, triacylglycerol, and ketone body metabolism	1/173	0.881496	0.89609	0.468562	0.0591018	PLIN2
Oncostatin M	2/311	0.89543	0.908426	0.520126	0.0574487	ZBTB18;NEDD4L
Huntington's disease	1/184	0.89659	0.908426	0.440149	0.0480452	PLCB1
Innate immune system	2/319	0.90339	0.913808	0.506791	0.0514904	PELI2;PRSS2
G alpha (i) signaling events	1/199	0.914133	0.923155	0.406493	0.0364944	GALR1
Antigen presentation: folding, assembly, and peptide loading of class I MHC proteins	1/255	0.957159	0.965018	0.315965	0.0138347	NEDD4L
Immune system signaling by interferons, interleukins, prolactin, and growth hormones	1/280	0.968611	0.974963	0.287284	0.00916213	PELI2
Cell cycle	2/453	0.975735	0.980526	0.353759	0.00868977	CCNH;FKBP6
Adaptive immune system	3/606	0.979903	0.983106	0.395388	0.00802687	PRKCB;NEDD4L;FOXO3
Immune system	5/998	0.994415	0.995302	0.395298	0.00221389	PRKCB;PELI2;NEDD4L;FOXO3;PRSS2
Olfactory transduction	1/432	0.995302	0.995302	0.184517	0.000868905	CALM3

## Sheet: Elsevier_Pathway_Collection_tab
Table S8. Functional annotations of regulatory programme genes controlled by PTF1A using EnrichR*.
* Enrichr calculates P-values using Fisher's exact test, and Benjamini-Hochberg method for correction. Z-scores represent deviations from Enrichr pre-computed expected ranks. Terms are ranked by EnrichR combined score
Term	Overlap	P-value	Adjusted P-value	Odds Ratio	Combined Score	Genes
Transcription Factors in beta-Cell Neogenesis (Rodent Model)	5/23	7.29387e-06	0.00486501	22.9405	271.351	NOTCH1;PDX1;PAX6;SOX9;PTF1A
Neonatal Diabetes Mellitus	4/19	7.2529e-05	0.0208379	21.9344	209.069	XBP1;PDX1;PAX6;PTF1A
VEGFA/NOTCH1/WNT Cross-talk in Blood Vessel Sprouting and Branching in Cancer	5/38	9.37238e-05	0.0208379	12.5035	115.972	NOTCH1;JAG1;HEY1;RBPJ;ETV6
Proteins Involved in Cataract	7/94	0.000153342	0.0228169	6.67748	58.6473	MSRA;PAX6;CTNNA2;IGF1;SLC4A4;PTK2;GALK1
Ependymoma	5/43	0.000171041	0.0228169	10.8555	94.1567	NOTCH1;JAG1;SOX9;RBPJ;PTK2
Neuroblastoma	8/131	0.000208464	0.0231743	5.41078	45.8603	NTRK2;NOTCH1;JAG1;HEY1;PAX6;IGF1;RBPJ;FOXO3
CXC Chemokine Receptor Signaling	6/75	0.000309121	0.0251527	7.19291	58.1315	PRKCB;PARD3;PLCB1;FOXO3;PRKCZ;PTK2
PHOX2B Effects in Neuroblastoma	4/28	0.00035149	0.0251527	13.7028	108.983	NOTCH1;JAG1;HEY1;RBPJ
NOTCH Signaling Deregulation in Cancer	4/29	0.000403849	0.0251527	13.154	102.792	NOTCH1;JAG1;HEY1;RBPJ
NOTCH Receptors Signaling	4/29	0.000403849	0.0251527	13.154	102.792	NOTCH1;JAG1;HEY1;RBPJ
Melanoma	8/145	0.000414813	0.0251527	4.85439	37.8044	JAG1;TYRP1;TCF4;IGF1;RBPJ;FOXO3;PLCB1;PTK2
CC Chemokine Receptor Signaling	6/88	0.000729503	0.0390549	6.04858	43.6897	PRKCB;PARD3;PLCB1;FOXO3;PRKCZ;PTK2
Epithelial to Mesenchymal Transition in Cancer: Overview	6/90	0.000821364	0.0390549	5.90396	41.945	NOTCH1;JAG1;HEY1;IGF1;RBPJ;PTK2
NOTCH -> RBPJ/HES/HEY Signaling	3/16	0.000893053	0.0390549	18.9049	132.729	JAG1;HEY1;RBPJ
Lipoxin A4/FPR2-Related Neutrophil Depression	4/36	0.000936849	0.0390549	10.2729	71.6329	PRKCB;PLD1;PLCB1;PRKCZ
WNT Signaling Activation by Blocking of Tumor Suppressors	4/36	0.000936849	0.0390549	10.2729	71.6329	FAF1;FAT1;TCF4;CTNNA2
Dedifferentiation and Metastatic Progression in Melanoma	4/38	0.00115182	0.0451921	9.66765	65.4153	JAG1;FOXO3;RBPJ;PTK2
Olanzapine Effect on Insulin Secretion in Diabetes Mellitus	2/5	0.00144679	0.0536116	54.416	355.794	CHRM3;PLCB1
HIF1A in Vasculogenic Mimicry of Cancer	4/42	0.00168133	0.0590236	8.64825	55.2465	JAG1;RBPJ;ACVR2A;PTK2
NOTCH -> LEF1 Signaling	2/6	0.00215273	0.0683749	40.8099	250.614	JAG1;NOTCH1
NOTCH -> SMAD3 Signaling	2/6	0.00215273	0.0683749	40.8099	250.614	JAG1;NOTCH1
Hepatocellular Carcinoma	6/112	0.00252914	0.0742028	4.67338	27.9462	NOTCH1;JAG1;PDGFD;TCF4;IGF1;FOXO3
Hodgkin and Reed-Sternberg Cells Reprogramming	3/23	0.00265194	0.0742028	12.2838	72.8733	JAG1;NOTCH1;MSC
NOTCH -> MEF/MYOD Signaling	2/7	0.00298961	0.0742028	32.6463	189.76	JAG1;NOTCH1
CHRM1/2/3/5 -> Ion Channels	3/24	0.00300371	0.0742028	11.6983	67.9425	CHRM3;PLCB1;KCNK3
G-Proteins Signaling in Insulin Secretion in beta-Cell	3/24	0.00300371	0.0742028	11.6983	67.9425	CHRM3;CCKAR;PLCB1
NOTCH Signaling in Hepatocellular Carcinoma	3/24	0.00300371	0.0742028	11.6983	67.9425	JAG1;NOTCH1;TCF4
Multiple Myeloma	6/121	0.00371225	0.0850782	4.30566	24.095	NOTCH1;JAG1;IGF1;RBPJ;FOXO3;PLCB1
Proteins with Altered Expression in Medulloblastoma	3/26	0.00378996	0.0850782	10.68	59.545	NOTCH1;JAG1;SOX11
NOTCH -> EP300/ASCL Signaling	2/8	0.00395416	0.0850782	27.2039	150.519	JAG1;NOTCH1
PDGFR -> FOXO3A Signaling	2/8	0.00395416	0.0850782	27.2039	150.519	PDGFD;FOXO3
Proteins Involved in Dilated Cardiomyopathy	7/167	0.00448913	0.0900247	3.61741	19.556	NOTCH1;NEBL;TNNT2;DICER1;IGF1;MAP2K5;PTK2
Proteins Involved in Hypogonadotropic Hypogonadism	3/28	0.00469058	0.0900247	9.82456	52.6813	POLR3B;INSR;HS6ST1
Hyperglycemia and Hyperlipidemia Trigger beta-Cell Apoptosis	3/28	0.00469058	0.0900247	9.82456	52.6813	XBP1;PDX1;ST18
NOTCH -> NF-kB Signaling	2/9	0.00504315	0.0900247	23.3164	123.337	JAG1;NOTCH1
Neutrophil Activation via Adherence on Endothelial Cells	4/57	0.00514699	0.0900247	6.19591	32.6484	PRKCB;PLCB1;PRKCZ;PTK2
Proteins Involved in Neuroblastoma	8/216	0.00515212	0.0900247	3.18579	16.7838	PTPRD;NTRK2;XBP1;LMO3;IGF1;FOXO3;PTK2;TRIM67
Eat me Signal: Apoptotic Cell Induces Phagocytosis	3/29	0.00518521	0.0900247	9.44622	49.7055	PRKCB;ELMO1;PTK2
Ovarian Cancer	6/130	0.00526381	0.0900247	3.99133	20.9421	NTRK2;JAG1;PDGFD;TCF4;IGF1;FOXO3
Focal Junction Assembly	3/30	0.00571006	0.0937682	9.0959	46.9851	ELMO1;PARVA;PTK2
Proteins with Altered Expression in Cancer-Associated Sustaining of Proliferative Signaling	7/175	0.0057764	0.0937682	3.44374	17.749	NTRK2;NOTCH1;JAG1;PDGFD;TCF4;IGF1;PTK2
Proteins Involved in Pancreatic Cancer	5/94	0.00590444	0.0937682	4.62296	23.7253	NOTCH1;PALLD;PDX1;IGF1;PTK2
Proliferative Diabetic Retinopathy	4/60	0.00617639	0.0947964	5.8631	29.8257	PRKCB;ECE1;PLCB1;PTK2
Fragile X Syndrome	2/10	0.00625344	0.0947964	20.4008	103.527	ABAT;DICER1
FOXO1 and SREBP-1C Role in beta-Cell Suppression (Rodent Model)	3/32	0.00685232	0.0993587	8.46774	42.1961	INSR;PDX1;IGF1
Myostatin-IGF1 Crosstalk in Skeletal Muscles in Muscular Dystrophies	3/32	0.00685232	0.0993587	8.46774	42.1961	IGF1;FOXO3;ACVR2A
Annexins in Inflammation Resolution	2/11	0.00758192	0.107599	18.1331	88.5258	PLCB1;PLD1
Neutrophil Degranulation via FPR1/IL8	4/64	0.00774973	0.107689	5.47111	26.5901	PRKCB;PLCB1;PRKCZ;PTK2
Insulin Synthesis in beta-Cell	3/34	0.0081208	0.109128	7.92063	38.1246	XBP1;PDX1;PAX6
Androgens in Sebocyte Maturation	4/65	0.00818048	0.109128	5.38115	25.8618	INSR;LRIG1;SOX9;IGF1
Medulloblastoma	5/104	0.00897305	0.111482	4.15388	19.5794	NOTCH1;JAG1;SOX11;IGF1;RBPJ
InsulinR -> CTNNB/FOXA/FOXO Signaling	2/12	0.00902557	0.111482	16.319	76.8249	INSR;FOXO3
eNOS (NOS3) Activation via Prostaglandin E2 and Histamine	2/12	0.00902557	0.111482	16.319	76.8249	AKAP13;PLCB1
FOXO3 and PTEN Inactivation in Premature Ovarian Failure (Mouse Model)	2/12	0.00902557	0.111482	16.319	76.8249	IGF1;FOXO3
Mantle Cell Lymphoma	5/105	0.00933044	0.113153	4.11213	19.2221	NOTCH1;JAG1;PRKCB;FAF1;TCF4
K-cell: GIP Production	2/13	0.0105814	0.123821	14.8347	67.478	PDX1;PAX6
Epithelial Cell in the Saliva Formation	2/13	0.0105814	0.123821	14.8347	67.478	CHRM3;SLC4A4
Ca2+ Flux Regulation	5/109	0.0108581	0.124868	3.95317	17.8796	CHRM3;AKAP13;NTRK2;GNA12;PLCB1
Proteins Involved in Stem Cell Exhaustion in Aging	3/39	0.0118625	0.134106	6.81881	30.2372	NOTCH1;DICER1;IGF1
NOTCH Signaling in Multiple Myeloma	2/14	0.0122464	0.13614	13.5978	59.8646	JAG1;RBPJ
NFKB Canonical Signaling Activation in Cancer	4/75	0.0133685	0.146177	4.62089	19.9385	NOTCH1;PRKCB;FAF1;RBPJ
Proteins Involved in Rett Syndrome	2/15	0.0140179	0.150805	12.5512	53.5612	PCDH7;IGF1
Pancreatic Ductal Carcinoma	5/117	0.0144087	0.151215	3.66931	15.5576	NOTCH1;JAG1;TCF4;IGF1;FOXO3
Skeletal Muscle Wasting in Cancer Cachexia	3/42	0.0145094	0.151215	6.29333	26.6394	IGF1;FOXO3;ACVR2A
BDKRB1/2 -> Ion Channels	2/16	0.0158929	0.15589	11.6541	48.2698	GNA12;PLCB1
Testicular Dysgenesis Causes Male Infertility	2/16	0.0158929	0.15589	11.6541	48.2698	SOX3;SOX9
WHIM Syndrome	2/16	0.0158929	0.15589	11.6541	48.2698	PLCB1;PTK2
Genes with Mutations Associated with Glaucoma	2/16	0.0158929	0.15589	11.6541	48.2698	PAX6;SLC4A4
beta-Cell Mass Regulation	3/44	0.0164447	0.156704	5.98573	24.5879	INSR;PDX1;IGF1
Metastatic Colorectal Cancer	5/121	0.0164457	0.156704	3.54206	14.5497	TCF4;SOX9;IGF1;CTNNA2;PTK2
D-cell: Somatostatin Release	2/17	0.0178686	0.158124	10.8766	43.7751	CHRM3;GNA12
P-cell Activation	2/17	0.0178686	0.158124	10.8766	43.7751	CHRM3;PLCB1
Vascularization in Hepatocellular Carcinoma	2/17	0.0178686	0.158124	10.8766	43.7751	PDGFD;IGF1
NTRK -> FOXO/MYCN Signaling	2/17	0.0178686	0.158124	10.8766	43.7751	NTRK2;FOXO3
Growth Factor Signaling in Hepatocellular Carcinoma	4/82	0.0180172	0.158124	4.2047	16.8879	PDGFD;TCF4;IGF1;FOXO3
High-Grade Serous Ovarian Carcinoma	4/82	0.0180172	0.158124	4.2047	16.8879	NTRK2;JAG1;TCF4;FOXO3
Proteins with Altered Expression in Cancer-Associated Resisting to Cell Death	3/47	0.0196061	0.16627	5.57676	21.9274	FAF1;IGF1;FOXO3
CR3 Mediated Phagocytosis in Neutrophils and Macrophages	2/18	0.0199424	0.16627	10.1963	39.9175	PRKCB;PLCB1
FOXL2 Mutation in Ovarian Dysgenesis	2/18	0.0199424	0.16627	10.1963	39.9175	NR5A2;SOX9
Macrophage Survival through CCR5 and CXCR4 Mediated Signaling	2/18	0.0199424	0.16627	10.1963	39.9175	ELMO1;PTK2
Vascular Motility	4/85	0.020281	0.166582	4.04835	15.7808	CHRM3;AKAP13;GNA12;PLCB1
mTOR Signaling Activation by Amino Acids	3/48	0.0207291	0.166582	5.45256	21.1353	INSR;SH3BP4;IGF1
mTOR Signaling Hyperfunction	3/48	0.0207291	0.166582	5.45256	21.1353	INSR;IGF1;FOXO3
ANGPT/TEK Stimulates Endothelial Cell Migration in Cancer	2/19	0.0221117	0.169523	9.59601	36.5766	IGF1;PTK2
Axonal Transport Impairment in Hungtington Disease	2/19	0.0221117	0.169523	9.59601	36.5766	NTRK2;ZDHHC17
Genes with Susceptibility for Crohn's Disease and Ulcerative Colitis	2/19	0.0221117	0.169523	9.59601	36.5766	XBP1;GNA12
Leptin in Insulin Synthesis and Secretion	2/19	0.0221117	0.169523	9.59601	36.5766	INSR;IGF1
Smooth Muscle Cell Dysfunction in Pulmonary Hypertension	4/88	0.0227124	0.17215	3.90317	14.7729	JAG1;IGF1;RBPJ;PLCB1
Neutrophil Activation via FCGR3B	3/50	0.0230792	0.172964	5.22001	19.6733	PRKCB;PLD1;PRKCZ
alpha-Cell to beta-Cell Interconversion (Hypothesis)	2/20	0.0243737	0.178651	9.06244	33.6602	PDX1;PAX6
Myostatin in Skeletal Muscles in Muscular Dystrophies	2/20	0.0243737	0.178651	9.06244	33.6602	FOXO3;ACVR2A
Dopamine Synthesis and Release	2/21	0.0267259	0.187644	8.58504	31.0961	CCKAR;PLCB1
CCL2 Role in CGRP Expression and Release	2/21	0.0267259	0.187644	8.58504	31.0961	AKAP13;PLCB1
NOTCH -> TCF3 Signaling	2/21	0.0267259	0.187644	8.58504	31.0961	JAG1;NOTCH1
Dopamine Synthesis and Release in Migraine	2/21	0.0267259	0.187644	8.58504	31.0961	CCKAR;PLCB1
Proteins Involved in Melanoma	7/238	0.0271898	0.188912	2.49648	8.99961	NOTCH1;PRKCB;ADAMTS18;TYRP1;SOX9;IGF1;PTK2
CHRM1/2/3 -> Vascular Motility	2/22	0.0291658	0.200552	8.15537	28.8273	CHRM3;PLCB1
Proteins Involved in Breast Cancer Related to IGF1R/Akt Signaling Pathway	3/55	0.0295605	0.201192	4.71688	16.6096	IGF1;FOXO3;PTK2
Neutrophil Chemotaxis	3/56	0.0309602	0.20384	4.62765	16.0813	PRKCB;PLCB1;PRKCZ
Proteins Involved in Chronic Myeloid Leukemia	2/23	0.0316909	0.20384	7.76663	26.8083	FOXO3;ETV6
Proteins Involved in Hirschsprung Disease	2/23	0.0316909	0.20384	7.76663	26.8083	ECE1;SOX9
beta-Catenin/Androgen Receptor Signaling in Prostate Cancer	2/23	0.0316909	0.20384	7.76663	26.8083	TCF4;CTNNA2
beta-Cell Function Inhibition by Ciclosporine and Tacrolimus (Rodent Model)	2/23	0.0316909	0.20384	7.76663	26.8083	PDX1;IGF1
Proteins Involved in Huntington Disease	4/98	0.0320583	0.20384	3.48617	11.9931	NTRK2;XBP1;IGF1;ZDHHC17
Synovial Fibroblast Proliferation in Rheumatoid Arthritis	3/57	0.0323943	0.20384	4.54172	15.5771	IGF1;ACVR2A;PTK2
MITF as a Regulator of Melanoma Cell Development	3/57	0.0323943	0.20384	4.54172	15.5771	TYRP1;TCF4;PLCB1
Leptin and CCK8 Activate Nodose Ganglia Neuron	2/25	0.0369872	0.22843	7.09055	23.3788	CCKAR;PLCB1
Axonal Transport	2/25	0.0369872	0.22843	7.09055	23.3788	NTRK2;ZDHHC17
T-Cell Acute Lymphoblastic Leukemia	4/103	0.0374611	0.229234	3.30926	10.8691	NOTCH1;JAG1;RBPJ;PLCB1
Proteins Involved in Diffuse Large-B-Cell Lymphoma	3/61	0.0384711	0.233275	4.22764	13.773	XBP1;PRKCB;PRDM2
BDKRB1/2 -> Prostaglandin Generation	2/26	0.0397536	0.236547	6.79477	21.9135	GNA12;PLCB1
Nitric Oxide Effects on beta-Cell	2/26	0.0397536	0.236547	6.79477	21.9135	XBP1;PDX1
Neutrophil Degranulation via FPR1 Signaling	3/62	0.0400747	0.236547	4.15578	13.3692	PLCB1;PLD1;PRKCZ
Proteins Involved in Diabetic Neuropathy	3/65	0.0450853	0.259456	3.95409	12.2545	NTRK2;PRKCB;IGF1
Proteins with Altered Expression in Ovarian Cancer	2/28	0.0455117	0.259456	6.27146	19.3775	NTRK2;JAG1
Tertiary Hypothyroidism	2/28	0.0455117	0.259456	6.27146	19.3775	PRKCB;PLCB1
Central Hypothyroidism	2/28	0.0455117	0.259456	6.27146	19.3775	PRKCB;PLCB1
Proteins Involved in Epilepsy	7/270	0.0482793	0.265653	2.18914	6.63473	NTRK2;GALR1;INSR;ABAT;SLC12A6;PLCB1;CNN3
Autophagic-Lysosomal System Decline Associated with Aging	2/29	0.0484988	0.265653	6.03887	18.2749	XBP1;FOXO3
Vascular Endothelial Cell Vasodilation in Brain	2/29	0.0484988	0.265653	6.03887	18.2749	AKAP13;PLCB1
Hyperseborrhea in Acne Vulgaris	2/29	0.0484988	0.265653	6.03887	18.2749	INSR;IGF1
Endothelial Cell Dysfunction in Pulmonary Hypertension	3/67	0.0485902	0.265653	3.83013	11.5836	ECE1;TCF4;ACVR2A
Proteins Involved in Primary Ovarian Insufficiency	3/68	0.0503913	0.27326	3.77102	11.2676	NTRK2;COL4A6;FOXO3
Osteoclast Activation in Multiple Myeloma	3/69	0.0522246	0.279789	3.71369	10.9636	NOTCH1;JAG1;PLCB1
Proteins Involved in Diabetes Mellitus Type 2	4/115	0.0524342	0.279789	2.9497	8.69629	INSR;PDX1;CDKAL1;IGF1
Growth Factor Signaling in Pancreatic Neoplasms	3/70	0.0540897	0.282718	3.65808	10.671	TCF4;IGF1;FOXO3
Low-Grade Serous Ovarian Carcinoma	3/70	0.0540897	0.282718	3.65808	10.671	JAG1;TCF4;FOXO3
Proteins Involved in Breast Cancer Related to NOTCH Signaling Pathway	2/31	0.0546786	0.282718	5.62183	16.3386	NOTCH1;JAG1
Genes with Mutations in Cancer-Associated Resisting to Cell Death	2/31	0.0546786	0.282718	5.62183	16.3386	FAF1;FOXO3
Insulin Influence on Protein Synthesis	2/32	0.057867	0.288277	5.43416	15.4852	INSR;IGF1
Endosomal Recycling	2/32	0.057867	0.288277	5.43416	15.4852	PARD3;PLD1
IGF1R -> MEF/MYOD/MYOG Signaling	2/32	0.057867	0.288277	5.43416	15.4852	IGF1;MAP2K5
Ovulation Block	2/32	0.057867	0.288277	5.43416	15.4852	IGF1;PLCB1
Glioma Stem Cell Program Activation	3/72	0.0579147	0.288277	3.55169	10.118	JAG1;TCF4;RBPJ
HGFR -> FOXO3A Signaling	1/5	0.0595352	0.29328	20.321	57.3293	FOXO3
Thyroid Stimulating Hormone (TSH) Resistance in Congenital Hypothyroidism	2/33	0.0611184	0.29328	5.2586	14.6975	GNA12;PLCB1
Ras Signaling	2/33	0.0611184	0.29328	5.2586	14.6975	PARD3;PRKCZ
IGF1 Role in Muscle Hypertrophy	2/33	0.0611184	0.29328	5.2586	14.6975	IGF1;FOXO3
Overt Hypothyroidism, Primary	2/33	0.0611184	0.29328	5.2586	14.6975	GNA12;PLCB1
Proteins Involved in Diabetic Nephropathy	5/175	0.0636438	0.300701	2.41029	6.63903	NOTCH1;PRKCB;ELMO1;IGF1;PTK2
Glioma Invasion Signaling	3/75	0.0638848	0.300701	3.40318	9.36104	GNA12;IGF1;PTK2
Proteins Involved in Glioma	7/290	0.0656427	0.300701	2.03234	5.53513	NOTCH1;PRKCB;ELMO1;SOX11;IGF1;PTK2;ST6GALNAC5
Receptors and Adaptor Proteins Activated in Cancer	4/125	0.0670565	0.300701	2.70455	7.30828	NTRK2;PDGFD;IGF1;PTK2
Proteins Involved in Glioblastoma	5/178	0.067411	0.300701	2.36813	6.38672	ZBTB18;PTPRD;NOTCH1;IGF1;PRKCZ
GFs/TNF -> Ion Channels	2/35	0.0678021	0.300701	4.93939	13.2927	NTRK2;MAP2K5
Androgen Receptor/Akt Signaling	2/35	0.0678021	0.300701	4.93939	13.2927	TCF4;FOXO3
NOTCH1 Signaling in Breast Cancer	2/35	0.0678021	0.300701	4.93939	13.2927	NOTCH1;JAG1
Proteins Involved in Lesch-Nyhan Syndrome	1/6	0.0710117	0.300701	16.256	42.9956	NTRK2
Proteins with Altered Expression in Acne Vulgaris	1/6	0.0710117	0.300701	16.256	42.9956	IGF1
Renal Tubular Acidosis Associated with Carbonic Anhydrase II Mutation and Osteopetrosis	1/6	0.0710117	0.300701	16.256	42.9956	SLC4A4
Renal Proximal Tubule Acid-Base Homeostasis	1/6	0.0710117	0.300701	16.256	42.9956	SLC4A4
Autoimmune Polyglandular Syndromes Progression (Hypothesis)	1/6	0.0710117	0.300701	16.256	42.9956	PDX1
IGF1R -> ARRB1/ERK1/3 Signaling	1/6	0.0710117	0.300701	16.256	42.9956	IGF1
INSR -> ARRB2/AKT/SRC Signaling	1/6	0.0710117	0.300701	16.256	42.9956	INSR
Genes with Mutations Associated with Familial and Sporadic Hemiplegic Migraine	1/6	0.0710117	0.300701	16.256	42.9956	SLC4A4
Thyroid Dysfunction	2/36	0.0712306	0.300701	4.79387	12.6646	GNA12;PLCB1
Lysophosphatidic Acid/LPARs Signaling	2/36	0.0712306	0.300701	4.79387	12.6646	GNA12;PLCB1
Donohue Syndrome Progression (Hypothesis)	2/36	0.0712306	0.300701	4.79387	12.6646	INSR;FOXO3
Lipolysis Regulation in Adipocyte	2/37	0.0747143	0.305148	4.65667	12.0798	INSR;FOXO3
Vascular Endothelial Cell Permeability Activation	2/37	0.0747143	0.305148	4.65667	12.0798	PLCB1;PTK2
ERK5/MAPK7 Signaling	2/37	0.0747143	0.305148	4.65667	12.0798	MAP2K5;PTK2
Proteins Involved in Alzheimer's Disease	4/130	0.0750812	0.305148	2.59656	6.72298	NOTCH1;APBA1;IGF1;FOXO3
Proteins Involved in Insulin Resistance	3/81	0.0766333	0.305148	3.14044	8.06692	INSR;PDX1;IGF1
mTOR Signaling	3/81	0.0766333	0.305148	3.14044	8.06692	INSR;IGF1;FOXO3
Clear Cell Ovarian Carcinoma	3/81	0.0766333	0.305148	3.14044	8.06692	PDGFD;TCF4;FOXO3
EDN, NRG, NRTN, and GDNF/RET Signaling in Hirschsprung Disease	2/38	0.0782513	0.305148	4.52709	11.5343	ECE1;PLCB1
Genes with Mutations Associated with Testicular Male Infertility	2/38	0.0782513	0.305148	4.52709	11.5343	SOX3;SOX9
Cardiovascular Effects in Hyperthyroidism	2/39	0.0818399	0.305148	4.40451	11.0245	PLCB1;PTK2
Podocyte Dysfunction in Diabetic Nephropathy	2/39	0.0818399	0.305148	4.40451	11.0245	NPHS1;PRKCB
Acid Secretion by Collecting Duct of Kidney Nephron	1/7	0.0823488	0.305148	13.546	33.8214	SLC4A4
Proteins with Altered Expression in Androgenetic Alopecia	1/7	0.0823488	0.305148	13.546	33.8214	SOX9
PTGFR -> Vasoconstriction	1/7	0.0823488	0.305148	13.546	33.8214	PLCB1
Ganglioside-Type Glycosphingolipid Biosynthesis	1/7	0.0823488	0.305148	13.546	33.8214	ST6GALNAC5
FibronectinR -> CTNNB Signaling	1/7	0.0823488	0.305148	13.546	33.8214	PTK2
Cryptorchidism Molecular Mechanism (Hypothesis)	1/7	0.0823488	0.305148	13.546	33.8214	NOTCH1
Dysgenesis of the Anterior Segment of the Eye in Glaucoma	1/7	0.0823488	0.305148	13.546	33.8214	PAX6
TNFRSF6 -> FOXO3A Signaling	1/7	0.0823488	0.305148	13.546	33.8214	FOXO3
UrokinaseR -> STAT Signaling	1/7	0.0823488	0.305148	13.546	33.8214	STAT4
GNRH Neurons Development and Migration Impairment in Hypogonadotropic Hypogonadism	1/7	0.0823488	0.305148	13.546	33.8214	HS6ST1
Hypocretin Elevation and Monoamine Oxidase Decrease/Inhibition	1/7	0.0823488	0.305148	13.546	33.8214	PLCB1
Dendritic Spine Morphogenesis and Stabilization	2/40	0.0854783	0.309859	4.28839	10.5473	NTRK2;ARHGEF7
Proteins Involved in Osteopetrosis	2/40	0.0854783	0.309859	4.28839	10.5473	DCSTAMP;TCIRG1
Proteins Involved in T-Cell Acute Lymphoblastic Leukemia	2/40	0.0854783	0.309859	4.28839	10.5473	NOTCH1;RBPJ
G0/G1 Phase Transition	2/40	0.0854783	0.309859	4.28839	10.5473	CCNH;PTK2
DNA Persistent Repair Inhibits mTOR Signaling	2/41	0.0891647	0.311983	4.17822	10.0999	INSR;IGF1
Steroidogenesis Impairement in Polycystic Ovary Syndrome	2/41	0.0891647	0.311983	4.17822	10.0999	IGF1;PLCB1
RAS/RAF/MAPK Signaling Activation by Blocking of Tumor Suppressors	2/41	0.0891647	0.311983	4.17822	10.0999	RASSF10;RASSF3
Club-Cell Role in Asthma	2/41	0.0891647	0.311983	4.17822	10.0999	NOTCH1;RBPJ
Eosinophil Activation	3/87	0.0904027	0.311983	2.91523	7.00671	PARD3;PLCB1;PRKCZ
Sebocyte Proliferation in Acne Vulgaris	2/42	0.0928975	0.311983	4.07355	9.67982	INSR;IGF1
Hippo/YAP1 Signaling Deregulation in Cancer	2/42	0.0928975	0.311983	4.07355	9.67982	TRIO;RASSF3
Airway Smooth Muscle Cell Contraction	2/42	0.0928975	0.311983	4.07355	9.67982	CHRM3;PLCB1
Cowden Syndrome	2/42	0.0928975	0.311983	4.07355	9.67982	FOXO3;PTK2
CCKBR -> Neurotransmitter Uptake	1/8	0.093548	0.311983	11.6102	27.5079	PLCB1
Proteins Involved in Neonatal Diabetes Mellitus	1/8	0.093548	0.311983	11.6102	27.5079	PDX1
Ghrelin and Nesfatin-1 Regulate Stomach Functional State and Satiety	1/8	0.093548	0.311983	11.6102	27.5079	PLCB1
Testicular AMH Production	1/8	0.093548	0.311983	11.6102	27.5079	SOX9
CA4 Induces Apoptosis of Choriocapillaris Endothelial Cells in RP	1/8	0.093548	0.311983	11.6102	27.5079	XBP1
MYOC in Cell Adhesion in Glaucoma	1/8	0.093548	0.311983	11.6102	27.5079	ADGRL1
Penile Erection Impairment	1/8	0.093548	0.311983	11.6102	27.5079	CHRM3
Graves Ophthalmopathy	2/43	0.0966749	0.315727	3.974	9.28485	IGF1;PLCB1
IGF1R/AKT Signaling in Breast Cancer	2/43	0.0966749	0.315727	3.974	9.28485	IGF1;FOXO3
Adiponectin Synthesis Declines in Insulin Resistance	2/44	0.100495	0.315727	3.87918	8.91298	INSR;IGF1
FOXO1 Signaling	2/44	0.100495	0.315727	3.87918	8.91298	INSR;PTK2
CagA Phosphorylation Independent Signaling	2/44	0.100495	0.315727	3.87918	8.91298	PARD3;PTK2
Endometrioid Endometrial Cancer	3/92	0.102604	0.315727	2.75076	6.26314	TCF4;IGF1;FOXO3
Adenosine Role in Sleep Regulation	1/9	0.104611	0.315727	10.1584	22.9327	PLCB1
CGRP -> Calcium Influx	1/9	0.104611	0.315727	10.1584	22.9327	AKAP13
Proteins Involved in Hypoparathyroidism	1/9	0.104611	0.315727	10.1584	22.9327	SOX3
Ritonavir Induced Cardiovascular Dysfunction	1/9	0.104611	0.315727	10.1584	22.9327	TNNT2
Ritonavir Induced Diabetes	1/9	0.104611	0.315727	10.1584	22.9327	INSR
Alkalosis	1/9	0.104611	0.315727	10.1584	22.9327	SLC4A4
AngiopoietinR -> FOXO Signaling	1/9	0.104611	0.315727	10.1584	22.9327	FOXO3
IGF1R -> CEBPA/FOXO1A Signaling	1/9	0.104611	0.315727	10.1584	22.9327	IGF1
IGF1R -> STAT Signaling	1/9	0.104611	0.315727	10.1584	22.9327	IGF1
IL12R -> STAT Signaling	1/9	0.104611	0.315727	10.1584	22.9327	STAT4
IL27R -> STAT Signaling	1/9	0.104611	0.315727	10.1584	22.9327	STAT4
InsulinR -> STAT Signaling	1/9	0.104611	0.315727	10.1584	22.9327	INSR
Cold Stress and Adrenoceptor alpha 2C Signaling in Raynaud Disease	1/9	0.104611	0.315727	10.1584	22.9327	PLCB1
PDGFR -> STAT Signaling	1/9	0.104611	0.315727	10.1584	22.9327	PDGFD
Maturity Onset Diabetes of the Young (MODY)	1/9	0.104611	0.315727	10.1584	22.9327	PDX1
Proteins with Altered Expression in Melanoma	2/46	0.108259	0.323806	3.70248	8.23145	IGF1;PTK2
MERTK Signaling	2/46	0.108259	0.323806	3.70248	8.23145	PRKCB;PTK2
Genes with Mutations in Cancer-Associated Evading of Growth Suppressors	2/47	0.112199	0.325169	3.62002	7.91871	FAF1;CTNNA2
ERK/MAPK Canonical Signaling	2/47	0.112199	0.325169	3.62002	7.91871	FOXO3;PTK2
Growth Factor Signaling in Neuroblastoma	2/47	0.112199	0.325169	3.62002	7.91871	NTRK2;IGF1
Proteins Involved in Polycystic Kidney Disease	3/97	0.115419	0.325169	2.60378	5.62205	IGF1;FREM2;MAP2K5
Histamine Receptor H3 Signaling in Neurons	1/10	0.11554	0.325169	9.02926	19.4864	PLCB1
SHBG and IGFBP1 Synthesis Decline in Polycystic Ovary Syndrome	1/10	0.11554	0.325169	9.02926	19.4864	INSR
Retinoic Acid Signaling Inhibition in Pre-Puberty Block of Meiosis	1/10	0.11554	0.325169	9.02926	19.4864	SOX9
IL12 Antitumor Effect is Blocked in Cancer	1/10	0.11554	0.325169	9.02926	19.4864	STAT4
RNA Gene Silencing	1/10	0.11554	0.325169	9.02926	19.4864	DICER1
ICAM2 -> CTNNB/FOXO/STAT3 Signaling	1/10	0.11554	0.325169	9.02926	19.4864	FOXO3
VEGFR -> FOXO3A Signaling	1/10	0.11554	0.325169	9.02926	19.4864	FOXO3
INHA Gene Mutations in Granulosa Cell Proliferation	1/10	0.11554	0.325169	9.02926	19.4864	ACVR2A
MGAM Inhibitors	1/10	0.11554	0.325169	9.02926	19.4864	PRKCB
Neuroinflammation in Amyotrophic Lateral Sclerosis	1/10	0.11554	0.325169	9.02926	19.4864	IGF1
mTOR Signaling Activation by Fatty Acids and Glucose	2/49	0.120189	0.333066	3.46562	7.34259	INSR;PLD1
Proerythroblast -> Erythrocyte Surface Expression Markers	2/49	0.120189	0.333066	3.46562	7.34259	GYPA;INSR
mTOR/NF-kB/BCR Signaling Disregulation in Mantle Cell Lymphoma	2/49	0.120189	0.333066	3.46562	7.34259	PRKCB;FAF1
Activin, Inhibin and Follistatin Action on Pituitary Gland	1/11	0.126336	0.333066	8.12593	16.811	ACVR2A
Histamine in Arousal Regulation	1/11	0.126336	0.333066	8.12593	16.811	PLCB1
PASK Senses and Regulates Glucose Homeostasis	1/11	0.126336	0.333066	8.12593	16.811	PDX1
Synaptic Potentiation by PKMZ in LTP Maintenance - Basal State	1/11	0.126336	0.333066	8.12593	16.811	PRKCZ
WNT Canonical Signaling in Mantle Cell Lymphoma	1/11	0.126336	0.333066	8.12593	16.811	TCF4
Kynurenine Metabolites in Neurotoxicity and Neuroprotection	1/11	0.126336	0.333066	8.12593	16.811	QPRT
Retrotransposons Regulation (Mouse Model)	1/11	0.126336	0.333066	8.12593	16.811	DICER1
Proteins with Altered Expression in Cancer-Associated Histone Methylation	1/11	0.126336	0.333066	8.12593	16.811	PRDM2
Adherens Junctions Dysfunction in Cardiomyocyte	1/11	0.126336	0.333066	8.12593	16.811	CTNNA2
Androgen Receptor/SGK1 Signaling	1/11	0.126336	0.333066	8.12593	16.811	FOXO3
VEGFR -> STAT Signaling	1/11	0.126336	0.333066	8.12593	16.811	PTK2
GABRB3 Mutation and Adenosine Deaminase Polymorphism	1/11	0.126336	0.333066	8.12593	16.811	PLCB1
Glioblastoma, Proneural Subtype	1/11	0.126336	0.333066	8.12593	16.811	TCF4
EGFR Signaling	2/52	0.132423	0.334722	3.25719	6.58523	RAP2B;PTK2
Polycystic Ovary Syndrome	2/52	0.132423	0.334722	3.25719	6.58523	IGF1;PLCB1
Adipokines and Cytokines in Insulin Resistance in Skeletal Muscles	2/53	0.136563	0.334722	3.19316	6.35749	INSR;PRKCZ
Muscular Dystrophies	2/53	0.136563	0.334722	3.19316	6.35749	IGF1;PTK2
CNR1/2 -> Membrane Transport	1/12	0.137	0.334722	7.38683	14.6833	KCNK3
Endocannabinoids Role in Sleep Regulation	1/12	0.137	0.334722	7.38683	14.6833	PLCB1
EPHB -> NMDA Receptor Activation	1/12	0.137	0.334722	7.38683	14.6833	PTK2
GALR1/2/3 -> Neurotransmitter Metabolism	1/12	0.137	0.334722	7.38683	14.6833	GALR1
Ghrelin and SST Regulate GH1 Release in Hypothalamus	1/12	0.137	0.334722	7.38683	14.6833	PLCB1
Kynurenine Metabolites in T-Cell Apoptosis	1/12	0.137	0.334722	7.38683	14.6833	QPRT
Prostaglandin E2 and Histamine in Gastric Acid Secretion	1/12	0.137	0.334722	7.38683	14.6833	PLCB1
Kynurenine Metabolites Supress T-Cells in Cancer Immune Escape	1/12	0.137	0.334722	7.38683	14.6833	QPRT
Androgen Receptor/NKX3-1 Signaling	1/12	0.137	0.334722	7.38683	14.6833	IGF1
Androgen Receptor/Prostate Specific Antigen Signaling in Prostate Cancer	1/12	0.137	0.334722	7.38683	14.6833	IGF1
beta-Cell Death in Diabetes Mellitus Type 2	1/12	0.137	0.334722	7.38683	14.6833	PDX1
BMP2 and Non-Canonical WNT Signaling in Pulmonary Artery Endothelial Cells	1/12	0.137	0.334722	7.38683	14.6833	ACVR2A
IL7R -> FOXO/NF-kB Signaling	1/12	0.137	0.334722	7.38683	14.6833	FOXO3
FSH Hyperproduction Due to INHA Mutation in Primary Ovarian Insufficiency	1/12	0.137	0.334722	7.38683	14.6833	ACVR2A
Genes with Mutations Associated with Osteopetrosis	1/12	0.137	0.334722	7.38683	14.6833	TCIRG1
Glioblastoma, Classical Subtype	1/12	0.137	0.334722	7.38683	14.6833	JAG1
Proteins Involved in Obesity	3/106	0.139882	0.335241	2.37518	4.67187	NOTCH1;INSR;IGF1
Proteins with Altered Expression in Cancer Metastases	3/106	0.139882	0.335241	2.37518	4.67187	NOTCH1;JAG1;PTK2
Endometrial Cancer	3/106	0.139882	0.335241	2.37518	4.67187	TCF4;IGF1;FOXO3
Catecholamines Secretion from Adrenal Gland	2/54	0.140731	0.335241	3.1316	6.14076	CHRM3;PLCB1
Insulin Signaling	2/54	0.140731	0.335241	3.1316	6.14076	INSR;FOXO3
G0/G1 Cell Cycle Phase Transition Activation in Cancer	2/54	0.140731	0.335241	3.1316	6.14076	CCNH;PTK2
Airway Smooth Muscle Cell High Rate Proliferation	2/54	0.140731	0.335241	3.1316	6.14076	IGF1;PLCB1
Breast Cancer	3/108	0.14554	0.340505	2.3297	4.49004	NOTCH1;JAG1;FOXO3
BDKRB1/2 -> Vasodilation	1/13	0.147535	0.340505	6.77092	12.9574	GNA12
Serotonin Signaling in the Ciliary Body	1/13	0.147535	0.340505	6.77092	12.9574	PLCB1
Scavenger Receptors in Platelet Aggregation	1/13	0.147535	0.340505	6.77092	12.9574	PLCB1
B-Cell Differentiation Inhibition by Dioxin	1/13	0.147535	0.340505	6.77092	12.9574	XBP1
mRNA Transcription and Processing	1/13	0.147535	0.340505	6.77092	12.9574	DDX39B
Acinar Cells in the Saliva Formation	1/13	0.147535	0.340505	6.77092	12.9574	CHRM3
Advanced Glycation End Products in Diabetes or Age Related Erectile Dysfunction	1/13	0.147535	0.340505	6.77092	12.9574	IGF1
VEGFR -> CTNNB Signaling	1/13	0.147535	0.340505	6.77092	12.9574	PTK2
Hodgkin Lymphoma	3/110	0.151272	0.347926	2.28592	4.31736	NOTCH1;JAG1;MSC
Proteins Involved in High-Grade Serous Ovarian Carcinoma	2/57	0.153393	0.35159	2.96033	5.54989	NTRK2;JAG1
Proteins with Altered Expression in Cancer-Associated Evading of Growth Suppressors	2/58	0.157661	0.353514	2.90732	5.37071	RASSF3;FAF1
Mucosa-Associated Lymphoid Tissue (MALT) Lymphoma	2/58	0.157661	0.353514	2.90732	5.37071	PRKCB;PLCB1
Protein Kinase C in Diabetic Microangiopathy	1/14	0.157942	0.353514	6.24976	11.5341	PRKCB
PTGER2/3 -> Vascular Motility	1/14	0.157942	0.353514	6.24976	11.5341	GNA12
CFTR in Sperm Capacitation and Acrosome Reaction	1/14	0.157942	0.353514	6.24976	11.5341	PLD1
Genes with Mutations Associated with Primary Ovarian Insufficiency	1/14	0.157942	0.353514	6.24976	11.5341	FOXO3
PNPLA3 in non-Alcoholic Fatty Liver Disease	1/14	0.157942	0.353514	6.24976	11.5341	INSR
Steroids Induced Cataract	2/59	0.161953	0.359629	2.85617	5.19952	INSR;IGF1
Proteins Involved in Female Infertility	2/60	0.166265	0.359629	2.80678	5.03586	DICER1;FOXO3
Mucinous Ovarian Carcinoma	2/60	0.166265	0.359629	2.80678	5.03586	TCF4;FOXO3
Histidine-Rich Glycoprotein (HRG)	1/15	0.168222	0.359629	5.80306	10.3438	ADAMTSL1
Immunoglobulin Genes Transcriptional Activation	1/15	0.168222	0.359629	5.80306	10.3438	NOTCH1
PTPRN/STAT5 in Insulin Synthesis in beta-Cell (Rodent Model)	1/15	0.168222	0.359629	5.80306	10.3438	INSR
WNT Signaling in Hepatocellular Carcinoma	1/15	0.168222	0.359629	5.80306	10.3438	TCF4
Actin Cytoskeleton	1/15	0.168222	0.359629	5.80306	10.3438	DSTN
Genes with Mutations in Cancer-Associated Histone Methylation	1/15	0.168222	0.359629	5.80306	10.3438	PRDM2
CHRNA7 -> CREB Signaling	1/15	0.168222	0.359629	5.80306	10.3438	PTK2
Complement Component GPCRs Signaling	1/15	0.168222	0.359629	5.80306	10.3438	PLCB1
EphrinR -> STAT Signaling	1/15	0.168222	0.359629	5.80306	10.3438	NOTCH1
NCAM1 -> CREB/ELK/SRF/MYC Signaling	1/15	0.168222	0.359629	5.80306	10.3438	PTK2
Muscarinic Receptor-Mediated Airway Smooth Muscle Contraction	1/15	0.168222	0.359629	5.80306	10.3438	CHRM3
Proteins Involved in Vascular Dementia	1/16	0.178377	0.368531	5.41591	9.33624	IGF1
Insulin Influence on Lipogenesis	1/16	0.178377	0.368531	5.41591	9.33624	INSR
Tamoxifen Induced Endometrial Cancer	1/16	0.178377	0.368531	5.41591	9.33624	FOXO3
Androgen Induced Sebocyte Hyperfunction	1/16	0.178377	0.368531	5.41591	9.33624	IGF1
Frizzled Receptors -> ARRB1/ARRB2 Canonical Signaling	1/16	0.178377	0.368531	5.41591	9.33624	TCF4
Disorders of Phenylalanine and Tyrosine Metabolism	1/16	0.178377	0.368531	5.41591	9.33624	TYRP1
Fatty Acids in Hypertension and Atherosclerosis Development	1/16	0.178377	0.368531	5.41591	9.33624	INSR
Gluconeogenesis Impairment in non-Alcoholic Fatty Liver Disease	1/16	0.178377	0.368531	5.41591	9.33624	INSR
Penile Detumescense Augmentation Mechanisms	1/16	0.178377	0.368531	5.41591	9.33624	PLCB1
IDO1 in Cancer Immune Escape	2/63	0.179316	0.368531	2.66834	4.58582	NOTCH1;FOXO3
Proteins Involved in Breast Cancer Related to ESR1 Signaling Pathway	2/64	0.183701	0.368531	2.62517	4.44821	FOXO3;PTK2
Proteins Involved in Hypertrophic Cardiomyopathy	2/65	0.188101	0.368531	2.58337	4.31622	TNNT2;IGF1
Cardiomyocyte Hypertrophy	2/65	0.188101	0.368531	2.58337	4.31622	TNNT2;IGF1
Clear Cell Endometrial Cancer and Papillary Serous Endometrial Cancer	2/65	0.188101	0.368531	2.58337	4.31622	TCF4;FOXO3
Aldosterone Renal Effects	1/17	0.188409	0.368531	5.07716	8.47449	NEDD4L
BDKRB1/2 -> Interleukins Production	1/17	0.188409	0.368531	5.07716	8.47449	GNA12
CHRNA7 -> NOS1 Production	1/17	0.188409	0.368531	5.07716	8.47449	PTK2
Female Sex Determination	1/17	0.188409	0.368531	5.07716	8.47449	SOX9
Hypocretin (Orexin) in Arousal Regulation	1/17	0.188409	0.368531	5.07716	8.47449	PLCB1
SOCS3 and PTPN1 in Hypothalamic Neuron Insensitivity to Insulin and Leptin	1/17	0.188409	0.368531	5.07716	8.47449	INSR
NTRK1/2/3 -> Acetylcholine Production	1/17	0.188409	0.368531	5.07716	8.47449	NTRK2
P2RY1/2/4/6 -> Potassium Channels	1/17	0.188409	0.368531	5.07716	8.47449	PLCB1
PTGIR -> IL6 Production	1/17	0.188409	0.368531	5.07716	8.47449	PLCB1
PI3K/AKT/MTOR Signaling Activation in Cancer	1/17	0.188409	0.368531	5.07716	8.47449	FOXO3
Aldosterone Signaling in Arterial Hypertension	1/17	0.188409	0.368531	5.07716	8.47449	NEDD4L
FibronectinR -> NF-kB Signaling	1/17	0.188409	0.368531	5.07716	8.47449	PTK2
Hyperparathyroidism, Neonatal Severe	1/17	0.188409	0.368531	5.07716	8.47449	PLCB1
Melanocyte Role in Skin Aging	1/17	0.188409	0.368531	5.07716	8.47449	TYRP1
PGF2-alpha Effect on Treatment	1/17	0.188409	0.368531	5.07716	8.47449	PLCB1
Neutrophil Recruitment and Priming	2/66	0.192516	0.374727	2.54287	4.18957	PRKCB;PLCB1
Proteins Involved in Myocardial Ischemia	5/252	0.195375	0.374727	1.65238	2.69806	MSRA;PRKCB;TNNT2;IGF1;PTK2
Alveolar Epithelial Cell Dysfunction in COPD	2/67	0.196945	0.374727	2.50362	4.06797	PLCB1;FOXO3
Androgens in Adipocyte Activation	1/18	0.198319	0.374727	4.77826	7.73065	TCF4
Wolfram Syndrome Progression (Hypothesis)	1/18	0.198319	0.374727	4.77826	7.73065	XBP1
Methylases in Histone Methylation Cancer	1/18	0.198319	0.374727	4.77826	7.73065	PRDM2
Single-Strand Nucleotide Excision	1/18	0.198319	0.374727	4.77826	7.73065	ERCC1
Myeloid Progenitor Cell -> GEMM - CFU Surface Expression Markers	1/18	0.198319	0.374727	4.77826	7.73065	NOTCH1
FOXA2 Signaling in Prostate Cancer	1/18	0.198319	0.374727	4.77826	7.73065	SOX9
GLIS3 Targets in Thyroid Dysgenesis (Hypothesis)	1/18	0.198319	0.374727	4.77826	7.73065	PAX6
Myocyte Dysfunction in Hypoparathyroidism	1/18	0.198319	0.374727	4.77826	7.73065	PTK2
Oxidative Stress, All-Trans-Retinal and Lipofuscin Toxicity in AMD	1/18	0.198319	0.374727	4.77826	7.73065	CHRM3
Proteins Involved in Medulloblastoma	2/68	0.201386	0.379066	2.46556	3.95115	NOTCH1;IGF1
Proteins Involved in Arterial Hypertension	5/255	0.201752	0.379066	1.6323	2.61285	PRKCB;ECE1;IGF1;SLC4A4;PTK2
ADRA1 -> Vasoconstriction	1/19	0.208108	0.381341	4.51257	7.08337	PLCB1
AHR in Intestinal Cell Antimicrobial Barrier Maintenance	1/19	0.208108	0.381341	4.51257	7.08337	NOTCH1
Proteins Involved in Friedreich Ataxia	1/19	0.208108	0.381341	4.51257	7.08337	TNNT2
GCG and PPY Regulate Metabolism and Satiety	1/19	0.208108	0.381341	4.51257	7.08337	PLCB1
Leukotriene Effect on Airway Smooth Muscle Response	1/19	0.208108	0.381341	4.51257	7.08337	PLCB1
Rett Syndrome	1/19	0.208108	0.381341	4.51257	7.08337	NTRK2
Hedgehog Signaling Activation by Blocking of Tumor Suppressors	1/19	0.208108	0.381341	4.51257	7.08337	PAX6
Hedgehog Signaling Activation in Cancer	1/19	0.208108	0.381341	4.51257	7.08337	PAX6
Osteoclasts Function in Osteopetrosis	1/19	0.208108	0.381341	4.51257	7.08337	TCIRG1
Dilated Cardiomyopathy	2/70	0.210302	0.382259	2.39281	3.73089	TNNT2;IGF1
Proteins Involved in Hepatocellular Carcinoma	3/130	0.212008	0.382259	1.92397	2.98433	SOX9;IGF1;PTK2
Pancreatic Neuroendocrine Tumors	2/71	0.214774	0.382259	2.35801	3.62701	TCF4;IGF1
Insulin Secretion	1/20	0.217779	0.382259	4.27485	6.51606	PDX1
Proteins with Altered Expression in Polycystic Ovary Syndrome	1/20	0.217779	0.382259	4.27485	6.51606	IGF1
OPRK -> Pain Perception	1/20	0.217779	0.382259	4.27485	6.51606	PLCB1
P2RY11/13/14 -> IL8/10 Production	1/20	0.217779	0.382259	4.27485	6.51606	PLCB1
Exocytosis: Vesicle Priming	1/20	0.217779	0.382259	4.27485	6.51606	STXBP5
SCF/FBXW7 Complex	1/20	0.217779	0.382259	4.27485	6.51606	NOTCH1
EphrinB -> Cytoskeleton Signaling	1/20	0.217779	0.382259	4.27485	6.51606	PTK2
BMP2 and Canonical WNT Signaling in Pulmonary Artery Endothelial Cells	1/20	0.217779	0.382259	4.27485	6.51606	TCF4
BMP2 and WNT Signaling in Pulmonary Artery Smooth Muscle Cells	1/20	0.217779	0.382259	4.27485	6.51606	TCF4
Goblet-Cell Exocytosis in Asthma	1/20	0.217779	0.382259	4.27485	6.51606	PTK2
Hypoparathyroidism, Primary	1/20	0.217779	0.382259	4.27485	6.51606	PLCB1
Neurogenic Transcription Factors Role in Hirschsprung Disease	1/20	0.217779	0.382259	4.27485	6.51606	SOX9
Oxygen Shortage in Myocardial Ischemia	1/20	0.217779	0.382259	4.27485	6.51606	TNNT2
Proteins Involved in Breast Cancer Related to ERBB2/VEGFR/Akt Signaling Pathway	2/72	0.219256	0.383842	2.3242	3.52701	FOXO3;PTK2
Potassium Cycling in the Inner Ear (Noise-Induced)	1/21	0.227331	0.383873	4.06091	6.01561	SLC12A6
ECL-cell: CHGA and Histamine Synthesis	1/21	0.227331	0.383873	4.06091	6.01561	PLCB1
Proteins Involved in Mantle Cell Lymphoma	1/21	0.227331	0.383873	4.06091	6.01561	SOX11
GALR1/2/3 -> POMC/NPY Production	1/21	0.227331	0.383873	4.06091	6.01561	GALR1
G-cell: Gastrin Secretion	1/21	0.227331	0.383873	4.06091	6.01561	GNA12
RET1 Mutation in Hyperparathyroidism	1/21	0.227331	0.383873	4.06091	6.01561	PTK2
Sonic Hedgehog Signaling in Neuroblastoma	1/21	0.227331	0.383873	4.06091	6.01561	PAX6
Dexamethasone Induced Diabetes	1/21	0.227331	0.383873	4.06091	6.01561	INSR
IGF1R -> ELK/SRF/HIF1A/MYC/SREBF Signaling	1/21	0.227331	0.383873	4.06091	6.01561	IGF1
InsulinR -> ELK/SRF/SREBF Signaling	1/21	0.227331	0.383873	4.06091	6.01561	INSR
EGFR and PTAFR Signaling in Ovarian Cancer	1/21	0.227331	0.383873	4.06091	6.01561	PLCB1
FSH Action in Polycystic Ovary Syndrome	1/21	0.227331	0.383873	4.06091	6.01561	PLCB1
Genes with Mutations Associated with Cataract	1/21	0.227331	0.383873	4.06091	6.01561	GALK1
IL17F Signaling in Bronchial Epithelial Cell in Asthma	1/21	0.227331	0.383873	4.06091	6.01561	IGF1
Integrins in Cancer Cell Motility, Invasion and Survival	2/75	0.232745	0.387008	2.22835	3.24851	PARVA;PTK2
ADRA1 -> Prostaglandin Generation	1/22	0.236768	0.387008	3.86733	5.57157	PLCB1
Proteins with Altered Expression in Aging	1/22	0.236768	0.387008	3.86733	5.57157	IGF1
SIRT2 Signaling in Aging	1/22	0.236768	0.387008	3.86733	5.57157	FOXO3
Cyclosporine Induced Nephrotoxicity	1/22	0.236768	0.387008	3.86733	5.57157	PLCB1
Estrogens/ESR1 Genomic Canonical Signaling	1/22	0.236768	0.387008	3.86733	5.57157	IGF1
FPR1 -> Cytoskeleton Signaling	1/22	0.236768	0.387008	3.86733	5.57157	PLCB1
CFTR Expression in Epithelial Cells (Class I Mutations)	1/22	0.236768	0.387008	3.86733	5.57157	PLCB1
Drugs Targets in Autistic Disoreder (Hypothesis)	1/22	0.236768	0.387008	3.86733	5.57157	NTRK2
Potassium Cycling in the Inner Ear (Age-Related)	1/22	0.236768	0.387008	3.86733	5.57157	SLC12A6
Endometrioid Ovarian Carcinoma	2/76	0.237254	0.387008	2.19812	3.16228	TCF4;FOXO3
Eicosanoids in Myeloid Cell Activation	1/23	0.246089	0.387008	3.69136	5.17551	PLCB1
HRH2/4 -> IL6/10 Production	1/23	0.246089	0.387008	3.69136	5.17551	PLCB1
HTR1 -> Membrane Transport	1/23	0.246089	0.387008	3.69136	5.17551	KCNK3
Proteins with Altered Expression in Endometrial Cancer	1/23	0.246089	0.387008	3.69136	5.17551	IGF1
Neutrophil Activation via LTB4/Polyisoprenyl Phosphate Signaling	1/23	0.246089	0.387008	3.69136	5.17551	PRKCZ
Telogen Maintenance in Androgenic Alopecia	1/23	0.246089	0.387008	3.69136	5.17551	NOTCH1
Hypoxia-Induced Cell Death Evasion in Cancer	1/23	0.246089	0.387008	3.69136	5.17551	IGF1
Tight Junction Assembly (Claudins)	1/23	0.246089	0.387008	3.69136	5.17551	PARD3
Tight Junction Assembly (JAMs)	1/23	0.246089	0.387008	3.69136	5.17551	PARD3
TERT/WNT Activation in Cancer	1/23	0.246089	0.387008	3.69136	5.17551	TCF4
ActivinR -> SMAD2/3 Signaling	1/23	0.246089	0.387008	3.69136	5.17551	ACVR2A
Aqueous Humor Production	1/23	0.246089	0.387008	3.69136	5.17551	SLC4A4
BDNF Upregulation Triggered by Seizures	1/23	0.246089	0.387008	3.69136	5.17551	NTRK2
NGFR -> MEF Signaling	1/23	0.246089	0.387008	3.69136	5.17551	MAP2K5
ER Stress in Huntington Disease	1/23	0.246089	0.387008	3.69136	5.17551	XBP1
Proteins Involved in Hearing Loss	4/209	0.251988	0.387008	1.58951	2.19094	JAG1;TFF3;COL4A6;FOXO3
Nociception Expression Targets Signaling	3/143	0.253913	0.387008	1.74416	2.39083	GALR1;GNA12;PLCB1
Androgen Deficiency in Male Obesity	1/24	0.255298	0.387008	3.53069	4.82053	TCF4
Proteins Involved in Graves Disease	1/24	0.255298	0.387008	3.53069	4.82053	IGF1
CRH Secretion Regulation	1/24	0.255298	0.387008	3.53069	4.82053	PLCB1
Insulin Influence on Glycogenesis	1/24	0.255298	0.387008	3.53069	4.82053	INSR
Proteins with Altered Expression in Asthma	1/24	0.255298	0.387008	3.53069	4.82053	IGF1
Synaptic Exocytosis in Dementia	1/24	0.255298	0.387008	3.53069	4.82053	STXBP5
Synaptic Potentiation by PKMZ in LTP Maintenance - Active State	1/24	0.255298	0.387008	3.53069	4.82053	PRKCZ
WNT Signaling in Melanoma	1/24	0.255298	0.387008	3.53069	4.82053	TCF4
beta-Cell Granules Exocytois	1/24	0.255298	0.387008	3.53069	4.82053	STXBP5
ALK Associated Neuroblastoma	1/24	0.255298	0.387008	3.53069	4.82053	FOXO3
Alveolar Epithelial Cell Autophagy in COPD	1/24	0.255298	0.387008	3.53069	4.82053	XBP1
Amyloid beta Traffic and Degradation in Extracellular Matrix in Alzheimer's Disease	1/24	0.255298	0.387008	3.53069	4.82053	ECE1
Antiphospholipid Antibodies in Platelets and Coagulation Cascade	1/24	0.255298	0.387008	3.53069	4.82053	PLCB1
IL6 and Insulin Resistance in Muscular Dystrophies	1/24	0.255298	0.387008	3.53069	4.82053	INSR
Microangiopathy in Diabetic Neuropathy	1/24	0.255298	0.387008	3.53069	4.82053	PRKCB
Platelet and Coagulation Cascade Activation by Antiphospholipid Antibodies	1/24	0.255298	0.387008	3.53069	4.82053	PLCB1
Potassium Cycling in the Inner Ear (Congenital Deafness)	1/24	0.255298	0.387008	3.53069	4.82053	SLC12A6
ADRA2C/ADRB2 -> Vasoconstriction	1/25	0.264394	0.392763	3.3834	4.50099	PLCB1
Lipogenesis Regulation in Adipocyte	1/25	0.264394	0.392763	3.3834	4.50099	INSR
SERPINA1 Associated Liver Damage	1/25	0.264394	0.392763	3.3834	4.50099	XBP1
PI3K/AKT/MTOR Signaling Activation by Blocking of Tumor Suppressors	1/25	0.264394	0.392763	3.3834	4.50099	FOXO3
Single Strand Nucleotide Excision DNA Repair Suppression in Cancer	1/25	0.264394	0.392763	3.3834	4.50099	ERCC1
beta-Cell Recovery in Diabetes Mellitus	1/25	0.264394	0.392763	3.3834	4.50099	PDX1
Ca2+ Overload in Muscular Dystrophies	1/25	0.264394	0.392763	3.3834	4.50099	PTK2
ER Stress in Macular Degeneration	1/25	0.264394	0.392763	3.3834	4.50099	XBP1
Hereditary Hemorrhagic Telangiectasia	1/25	0.264394	0.392763	3.3834	4.50099	ACVR2A
ADRA2C/ADRB2 -> Synaptic Endocytosis	1/26	0.27338	0.399942	3.2479	4.21218	PLCB1
Sarcomere in Cardiomyocyte in Dilated Cardiomyopathy	1/26	0.27338	0.399942	3.2479	4.21218	TNNT2
PTGER2/3 -> Inflammation-Related Expression Targets	1/26	0.27338	0.399942	3.2479	4.21218	GNA12
SIRT3 Signaling in Aging	1/26	0.27338	0.399942	3.2479	4.21218	FOXO3
SCF/SKP2 Complex	1/26	0.27338	0.399942	3.2479	4.21218	FOXO3
CD157/ITGB2 Signaling in Myeloid Cell	1/26	0.27338	0.399942	3.2479	4.21218	PTK2
Proteins Involved in Glaucoma	2/84	0.273424	0.399942	1.98287	2.57125	PAX6;SLC4A4
SNS Related Adrenal Cortex Response	1/27	0.282256	0.404306	3.12282	3.95019	PLCB1
Adherens Junction Assembly (Nectin)	1/27	0.282256	0.404306	3.12282	3.95019	PARD3
WNT Canonical Signaling Activation in Cancer	1/27	0.282256	0.404306	3.12282	3.95019	TCF4
ActivinR/BMPR -> SMAD1/5/9 Signaling	1/27	0.282256	0.404306	3.12282	3.95019	ACVR2A
TGFBR -> MEF/MYOD/MYOG Signaling	1/27	0.282256	0.404306	3.12282	3.95019	MAP2K5
Endothelin Signaling in Arterial Hypertension	1/27	0.282256	0.404306	3.12282	3.95019	PLCB1
Glutamate Overdose and Aura Effect Caused by Mutations in SLC1A3 Gene	1/27	0.282256	0.404306	3.12282	3.95019	SLC4A4
Glutamate Overdose and Aura Effect Overiew	1/27	0.282256	0.404306	3.12282	3.95019	SLC4A4
MIF Role in Cholesteatoma	1/27	0.282256	0.404306	3.12282	3.95019	PLCB1
Proteins Involved in Osteoarthritis	2/86	0.282469	0.404306	1.93546	2.44678	SOX9;IGF1
I-cell: CCK-8 Secretion and Regulation of Eating Behavior	1/28	0.291024	0.410387	3.00701	3.7117	CCKAR
Proteins with Altered Expression in Breast Cancer	1/28	0.291024	0.410387	3.00701	3.7117	NOTCH1
Androgen Receptor non-Genomic Signaling	1/28	0.291024	0.410387	3.00701	3.7117	TCF4
CFTR Related Ion-Channel Dysfunction in Cystic Fibrosis Airway Epithelium (Class III Mutations)	1/28	0.291024	0.410387	3.00701	3.7117	PLCB1
Hypothyroidism, Secondary (Central)	1/28	0.291024	0.410387	3.00701	3.7117	IGF1
MYOC Associated Glaucoma	1/28	0.291024	0.410387	3.00701	3.7117	XBP1
Postsynaptic Neuron Activation	1/28	0.291024	0.410387	3.00701	3.7117	NTRK2
Hypertrophic Cardiomyopathy	2/89	0.296017	0.416547	1.86843	2.27452	TNNT2;IGF1
SPP1 Induced Survival of Myelin Specific T-Cells in Multiple Sclerosis	1/29	0.299686	0.417308	2.89947	3.49392	FOXO3
Vascular Smooth Muscle Cell Vasodilation in Brain	1/29	0.299686	0.417308	2.89947	3.49392	PLCB1
Lamellipodia and Filopodia Formation in Cancer	1/29	0.299686	0.417308	2.89947	3.49392	VIL1
Adipocyte Hypertrophy and Hyperplasia	1/29	0.299686	0.417308	2.89947	3.49392	INSR
Dystrophin Glycoprotein Complex Signaling in Muscular Dystrophies	1/29	0.299686	0.417308	2.89947	3.49392	PTK2
Mast-Cells De Novo Synthesized Mediators via IgE Independent Signaling	2/90	0.300525	0.417605	1.84711	2.22064	NTRK2;PLCB1
ADRA1A -> IL6 Production	1/30	0.308242	0.419587	2.79935	3.29447	PLCB1
Male Sex Determination	1/30	0.308242	0.419587	2.79935	3.29447	SOX9
Sarcomere Disorganization and Intracellular Calcium Overload	1/30	0.308242	0.419587	2.79935	3.29447	TNNT2
Thyroid Hormones in Adipose Tissue Metabolism	1/30	0.308242	0.419587	2.79935	3.29447	INSR
Vascular Reactivity in Raynaud Disease	1/30	0.308242	0.419587	2.79935	3.29447	PLCB1
Adherens Junction Assembly (Cadherins)	1/30	0.308242	0.419587	2.79935	3.29447	NOTCH1
Apoptosis of Renal Tubule Epithelial Cell in Pyelonephritis	1/30	0.308242	0.419587	2.79935	3.29447	XBP1
CFTR Misfolding and Degradation (Class II Mutations)	1/30	0.308242	0.419587	2.79935	3.29447	XBP1
WNT Canonical Signaling	1/30	0.308242	0.419587	2.79935	3.29447	TCF4
Mast-Cell Related Chemokines Signaling in Asthma	1/30	0.308242	0.419587	2.79935	3.29447	PLCB1
Proteins Involved in Spontaneous Abortion	2/93	0.31402	0.424167	1.78594	2.06866	PDX1;IGF1
ESR1/ERBB Positive Luminal Breast Cancer	2/93	0.31402	0.424167	1.78594	2.06866	IGF1;FOXO3
Proteins Involved in Prolactinoma	1/31	0.316694	0.424167	2.7059	3.11129	IGF1
ER Stress (Unfolded Protein Response)	1/31	0.316694	0.424167	2.7059	3.11129	XBP1
Aldosterone Synthesis Chronic Regulation	1/31	0.316694	0.424167	2.7059	3.11129	KCNK3
Hippo/YAP1 Signaling	1/31	0.316694	0.424167	2.7059	3.11129	PARD3
Neutrophil and Macrophage Function in Systemic Lupus Erythematosus	1/31	0.316694	0.424167	2.7059	3.11129	PTK2
Osteoblast Function Decline in Osteoporosis	1/31	0.316694	0.424167	2.7059	3.11129	IGF1
Lipogenesis/Lipolysis Activation in Cancer Cells and Cancer-Associated Adipocytes	1/32	0.325043	0.430167	2.61848	2.94264	PTK2
Estrogens/ESR1 non-Genomic Signaling	1/32	0.325043	0.430167	2.61848	2.94264	IGF1
Coagulation Factors and PAR1/2 Receptors (F2R/F2RL1) in Endometriosis	1/32	0.325043	0.430167	2.61848	2.94264	PLCB1
Endothelial Cell Dysfunction in Arterial Hypertension	1/32	0.325043	0.430167	2.61848	2.94264	PLCB1
Glutamate Toxiicity Effects on Striatum Medium Spiny Neurons in Hantington's Disease	1/32	0.325043	0.430167	2.61848	2.94264	NTRK2
Lipid Metabolism Impairement in non-Alcoholic Fatty Liver Disease	1/32	0.325043	0.430167	2.61848	2.94264	INSR
Proteins Involved in Diabetes Mellitus Type 1	2/97	0.331921	0.438398	1.7104	1.88633	PDX1;IGF1
Alcoholic Dilated Cardiomyopathy (Mouse Model)	1/33	0.333291	0.438472	2.53652	2.78698	TNNT2
EphrinB -> MAPK/JUN/FOS Signaling	1/33	0.333291	0.438472	2.53652	2.78698	PTK2
Proteins Involved in Parkinson's Disease	2/98	0.336376	0.44166	1.69249	1.84401	MSRA;IGF1
Proteins Involved in Colorectal Neoplasms	2/99	0.340823	0.442212	1.67496	1.80291	PRKCB;IGF1
Proteins Involved in Polycystic Ovary Syndrome	2/99	0.340823	0.442212	1.67496	1.80291	INSR;IGF1
Proteins Involved in Acute Myeloid Leukemia	1/34	0.341438	0.442212	2.45953	2.64299	ETV6
Leukotriene Effect on Vascular Endothelial Cell Response	1/34	0.341438	0.442212	2.45953	2.64299	PLCB1
TSLP Signaling in Bronchial Epithelial Cell in Asthma	1/34	0.341438	0.442212	2.45953	2.64299	FOXO3
G1/S Phase Transition	1/34	0.341438	0.442212	2.45953	2.64299	CCNH
OipA Signaling in Helicobacter Pylori Infection	1/34	0.341438	0.442212	2.45953	2.64299	PTK2
Proteins Involved in Chronic Obstructive Pulmonary Disease	3/170	0.343534	0.444064	1.46016	1.56014	NOTCH1;FOXO3;PDE7A
Thyroid Stimulating Hormone (TSH) Secretion in Overt Hypothyroidism	1/35	0.349486	0.447423	2.38707	2.50951	PRKCB
KRAS Signaling	1/35	0.349486	0.447423	2.38707	2.50951	RASSF3
Glucocorticoids in Insulin Resistance in Skeletal Muscles	1/35	0.349486	0.447423	2.38707	2.50951	INSR
Huntingtin Gene Mutation in Striatal Neuron	1/35	0.349486	0.447423	2.38707	2.50951	NTRK2
Neurotrophic Factor Deprivation in Retinal Ganglion Cell Death	1/35	0.349486	0.447423	2.38707	2.50951	NTRK2
Norepinephrine Release Regulation	1/36	0.357437	0.453251	2.31875	2.38553	PLCB1
Thyroid Hormones Common non-Genomic Effects in Hyperthyroidism	1/36	0.357437	0.453251	2.31875	2.38553	PTK2
ANGPT/TEK Maintains Endothelial Cell Quiescence in Cancer	1/36	0.357437	0.453251	2.31875	2.38553	RBPJ
CD8+ Naive T-cell -> CD4+ Naive T-cell Surface Expression Markers	1/36	0.357437	0.453251	2.31875	2.38553	NOTCH1
PI3K/RAC1 Signaling	1/36	0.357437	0.453251	2.31875	2.38553	PTK2
Th1-Cell Activation in Crohn's Disease	1/37	0.36529	0.458848	2.25423	2.27015	STAT4
TNF Receptor Associated Periodic Syndrome	1/37	0.36529	0.458848	2.25423	2.27015	XBP1
Contraction Due Vasospasm	1/37	0.36529	0.458848	2.25423	2.27015	PLCB1
PDGFR -> AP-1/MYC Signaling	1/37	0.36529	0.458848	2.25423	2.27015	PDGFD
Endothelial Cell Dysfunction in Pyelonephritis	1/37	0.36529	0.458848	2.25423	2.27015	PDGFD
Apoptosis Evasion in Cancer: Overview	2/106	0.371668	0.465089	1.56167	1.54566	FAF1;FOXO3
Proteins Involved in Pulmonary Emphysema	1/38	0.373048	0.465089	2.19319	2.1626	FOXO3
Mineralcorticoids Secretion Regulation	1/38	0.373048	0.465089	2.19319	2.1626	PLCB1
Hematopoietic Cell Lineage: B-cell	1/38	0.373048	0.465089	2.19319	2.1626	NOTCH1
Proteins Involved in Amyotrophic Lateral Sclerosis	3/181	0.380063	0.468514	1.36915	1.32455	XBP1;IGF1;ARHGEF7
Bradykinin Effects in Inflammation	1/39	0.380711	0.468514	2.13537	2.06216	PLCB1
VEGFA in Neovascular Glaucoma	1/39	0.380711	0.468514	2.13537	2.06216	PTK2
Aryl Hydrocarbon Receptor Genomic and non-Genomic Signaling	1/39	0.380711	0.468514	2.13537	2.06216	PTK2
Apoptosis Block in Melanoma Cell	1/39	0.380711	0.468514	2.13537	2.06216	PTK2
CD38/CD19 -> JUN/FOS/NF-kB Signaling in B-cell Proliferation	1/39	0.380711	0.468514	2.13537	2.06216	PRKCB
Cell Cycle Dysregulation in Melanoma	1/39	0.380711	0.468514	2.13537	2.06216	IGF1
Proteins Involved in Azoospermia	1/40	0.388281	0.474329	2.08051	1.96822	FKBP6
EDNRA/B -> Vascular Motility	1/40	0.388281	0.474329	2.08051	1.96822	PLCB1
SIRT1 Signaling in Aging	1/40	0.388281	0.474329	2.08051	1.96822	FOXO3
Apoptosis Block by BCL2 Family Proteins in Cancer	1/40	0.388281	0.474329	2.08051	1.96822	FOXO3
Circadian Clock Genes in Suprachiasmatic Nuclei Neurons	1/41	0.395759	0.478209	2.0284	1.88022	PLCB1
Transcytosis	1/41	0.395759	0.478209	2.0284	1.88022	CAVIN2
AMPK Signaling	1/41	0.395759	0.478209	2.0284	1.88022	TBC1D1
T-Cell Receptor -> NF-kB Signaling	1/41	0.395759	0.478209	2.0284	1.88022	PRKCB
Insulin Resistance in Myocytes Induced by Obesity	1/41	0.395759	0.478209	2.0284	1.88022	INSR
Macrophage Dysfunction	1/41	0.395759	0.478209	2.0284	1.88022	XBP1
WNT in Epithelial to Mesenchymal Transition in Cancer	1/43	0.410443	0.494161	1.93161	1.72013	TCF4
MicroRNAs Role in Melanoma	1/43	0.410443	0.494161	1.93161	1.72013	FOXO3
T-Cells Differentiation Block in Psoriasis	1/44	0.417651	0.497452	1.88659	1.6472	STAT4
CDH1 Down regulation Promotes Cancer Cell Migration and Metastases	1/44	0.417651	0.497452	1.88659	1.6472	TCF4
Adipokines Production by Adipocyte Impaired in Obesity	1/44	0.417651	0.497452	1.88659	1.6472	INSR
Arterial Hypertension	1/44	0.417651	0.497452	1.88659	1.6472	PLCB1
HRAS Signaling	1/44	0.417651	0.497452	1.88659	1.6472	INSR
Eosinophil Activation and Degranulation in Asthma	1/44	0.417651	0.497452	1.88659	1.6472	PLCB1
Proteins Involved in Male Infertility	3/193	0.419396	0.49864	1.2819	1.11389	SOX3;DICER1;FKBP6
Proteins Involved in Presbycusis	1/45	0.424771	0.502345	1.84362	1.57852	TFF3
Splenic Marginal Zone Lymphoma	1/45	0.424771	0.502345	1.84362	1.57852	PRKCB
CagA Phosphorylation Dependent Signaling	1/45	0.424771	0.502345	1.84362	1.57852	PTK2
Adipokines Production by Adipocyte	1/46	0.431805	0.507067	1.80256	1.51376	INSR
Oncogene Induced Cellular Senescence	1/46	0.431805	0.507067	1.80256	1.51376	FOXO3
Ras-GAP Regulation Signaling	1/46	0.431805	0.507067	1.80256	1.51376	GNA12
Peripheral Tissue Microangiopathy	1/46	0.431805	0.507067	1.80256	1.51376	PRKCB
Proteins Involved in Glomerulonephritis	2/121	0.43564	0.510671	1.36378	1.13321	PDGFD;DICER1
Tubular Cell Dysfunction in Progressive Diabetic Nephropathy	1/47	0.438753	0.51073	1.76329	1.45263	STAT4
BSG (CD147) in Cancer Cells Motility, Invasion and Survival	1/47	0.438753	0.51073	1.76329	1.45263	PTK2
FibronectinR -> AP-1/ELK/SRF/SREBF Signaling	1/47	0.438753	0.51073	1.76329	1.45263	PTK2
IL6/IGF1/VEGFA Signaling in Multiple Myeloma	1/47	0.438753	0.51073	1.76329	1.45263	IGF1
Prostate Cancer	2/123	0.44391	0.514232	1.3411	1.08915	IGF1;PTK2
Proteins Involved in Low-Grade Serous Ovarian Carcinoma	1/48	0.445616	0.514232	1.72568	1.39486	JAG1
Vascular Smooth Muscle Cell/Pericyte Migration and Proliferation	1/48	0.445616	0.514232	1.72568	1.39486	IGF1
EGFR/ERBB3 -> MEF/MYOD/NFATC/MYOG Signaling	1/48	0.445616	0.514232	1.72568	1.39486	MAP2K5
Glioblastoma, Primary	1/48	0.445616	0.514232	1.72568	1.39486	IGF1
Platelet Activation via GPCR Signaling	1/49	0.452396	0.515809	1.68964	1.34022	PLCB1
CDH2 Activation Promotes Cancer Cell Migration and Survival	1/49	0.452396	0.515809	1.68964	1.34022	PTK2
Hematopoietic Cell Lineage: B-cell (mouse)	1/49	0.452396	0.515809	1.68964	1.34022	NOTCH1
Cardiomyocyte Dysfunction	1/49	0.452396	0.515809	1.68964	1.34022	TNNT2
Insulin Resistance in Hepatocytes	1/49	0.452396	0.515809	1.68964	1.34022	INSR
Mesangial Cell Dysfunction in Diabetic Nephropathy	1/49	0.452396	0.515809	1.68964	1.34022	PRKCB
Polycystins Mutation Effects in Cystic Kidney Disease	1/49	0.452396	0.515809	1.68964	1.34022	GNA12
Proteins Involved in Acne Vulgaris	1/50	0.459093	0.516383	1.65508	1.28848	IGF1
Proteins Involved in Endometrial Cancer	1/50	0.459093	0.516383	1.65508	1.28848	IGF1
Proteins Involved in Hodgkin Lymphoma	1/50	0.459093	0.516383	1.65508	1.28848	NOTCH1
Proteins Involved in Vitiligo	1/50	0.459093	0.516383	1.65508	1.28848	XBP1
Potassium Flux Regulation	1/50	0.459093	0.516383	1.65508	1.28848	KCNK3
Glioblastoma, Secondary	1/50	0.459093	0.516383	1.65508	1.28848	IGF1
Plasmin Role in Glomerulonephritis	1/50	0.459093	0.516383	1.65508	1.28848	GNA12
Podocyte Dysfunction in Glomerulonephritis	1/50	0.459093	0.516383	1.65508	1.28848	NPHS1
Scavenger Receptor OLR1 in Inflammation Related Endothelial Dysfunction	1/51	0.465709	0.518577	1.62189	1.23944	PRKCB
Apoptosis Block by Death Receptor Signaling in Cancer	1/51	0.465709	0.518577	1.62189	1.23944	FAF1
Airway Epithelial Cell Dysfunction	1/51	0.465709	0.518577	1.62189	1.23944	PLCB1
NTRK -> AP-1/CREB/ELK/SRF/MYC/SMAD3/TP53 Signaling	1/51	0.465709	0.518577	1.62189	1.23944	NTRK2
ESR1 Signaling in Breast Cancer	1/51	0.465709	0.518577	1.62189	1.23944	FOXO3
Myocardial Remodeling	1/51	0.465709	0.518577	1.62189	1.23944	PLCB1
VEGF Independent Angiogenesis in Cancer	1/52	0.472244	0.523233	1.59001	1.19292	PTK2
NF-kB Canonical Signaling	1/52	0.472244	0.523233	1.59001	1.19292	PRKCB
Peutz-Jeghers Syndrome	1/52	0.472244	0.523233	1.59001	1.19292	FOXO3
HPV E5 Regulates EDNRA and EGFR Signaling Pathway in Keratinocytes	1/53	0.478699	0.529506	1.55935	1.14875	PTK2
ERBB/VEGFR/Akt Signaling in Breast Cancer	1/54	0.485076	0.534786	1.52985	1.10677	FOXO3
Mast-Cells Activation in Atopic Dermatitis	1/54	0.485076	0.534786	1.52985	1.10677	PRKCB
Th1-Cell Function in Systemic Lupus Erythematosus	1/55	0.491375	0.539058	1.50145	1.06685	STAT4
NFKB Signaling Activation by Blocking of Tumor Suppressors	1/55	0.491375	0.539058	1.50145	1.06685	FAF1
Apoptosis and Immediate Early Gene Activation in Epileptiform Disorders	1/55	0.491375	0.539058	1.50145	1.06685	PLCB1
Proteins Involved in B-Cell Chronic Lymphocytic Leukemia	1/56	0.497597	0.543204	1.47407	1.02885	FOXO3
T-Cell Independent B-Cell Activation	1/56	0.497597	0.543204	1.47407	1.02885	PRKCB
TLR4 Signaling in Leukocytes	1/56	0.497597	0.543204	1.47407	1.02885	XBP1
Proteins Involved in Prostate Cancer	2/138	0.503687	0.546337	1.19227	0.81766	IGF1;PTK2
Vascular Endothelial Cell Activation by Blood Coagulation Factors	1/57	0.503744	0.546337	1.44768	0.992655	PLCB1
Angiogenesis in Endometriosis	1/57	0.503744	0.546337	1.44768	0.992655	PTK2
CFTR Facilitates Oxidative Stress in Airway Epithelium in CF	1/57	0.503744	0.546337	1.44768	0.992655	PLCB1
VEGF Signaling	1/58	0.509815	0.552024	1.42221	0.958151	PTK2
Proteins Involved in Ulcerative Colitis	2/141	0.515139	0.556711	1.16636	0.773668	TFF3;STAT4
Bone Remodeling in Hyperthyroidism	1/59	0.515813	0.556711	1.39762	0.925237	IGF1
Proteins Involved in Multiple Myeloma	1/60	0.521738	0.562195	1.37386	0.893819	IGF1
T-lymphoid precursor cell -> CD8+ Naive T-cell Surface Expression Markers	1/61	0.52759	0.567585	1.35089	0.863809	NOTCH1
CD8+ T-Cell Activation	1/62	0.533371	0.571959	1.32868	0.835125	STAT4
VEGFA Dependent Angiogenesis in Cancer	1/62	0.533371	0.571959	1.32868	0.835125	IGF1
Proteins Involved in Hypothyroidism	1/63	0.539081	0.574389	1.30718	0.807693	IGF1
T-Cell Dependent B-Cell Activation	1/63	0.539081	0.574389	1.30718	0.807693	PRKCB
EGFR Transactivation in Cancer and Non-Cancer Cells	1/63	0.539081	0.574389	1.30718	0.807693	PLCB1
Basophil Activation in Asthma	1/63	0.539081	0.574389	1.30718	0.807693	PLCB1
Proteins Involved in Age-Related Macular Degeneration	2/148	0.541174	0.575699	1.11004	0.681581	DICER1;IGF1
Th1-Cell Differentiation	1/64	0.544722	0.577631	1.28637	0.781441	STAT4
Cetuximab Resistance in Colorectal Cancer	1/64	0.544722	0.577631	1.28637	0.781441	IGF1
B-Cell Activation in Systemic Lupus Erythematosus	1/65	0.550295	0.582614	1.2662	0.756305	PRKCB
Platelet Activation via Adhesion Molecules	1/66	0.555799	0.586579	1.24666	0.732224	PTK2
Toll-like Receptor Independent Sterile Inflammation	1/66	0.555799	0.586579	1.24666	0.732224	PRKCZ
Alzheimer's Disease	1/67	0.561236	0.590449	1.22771	0.709142	ECE1
Skin Fibrosis	1/67	0.561236	0.590449	1.22771	0.709142	IGF1
Plasmin Effects in Inflammation	1/68	0.566607	0.593292	1.20932	0.687004	GNA12
T-Cell Maturation (Hypothesis)	1/68	0.566607	0.593292	1.20932	0.687004	NOTCH1
Metabolic Effects of Oncogenes and Tumor Suppressor in Cancer Cells	1/68	0.566607	0.593292	1.20932	0.687004	TCF4
B-Cells Function in Systemic Scleroderma	1/69	0.571912	0.597908	1.19148	0.665762	PRKCB
Cholesteatoma	1/70	0.577153	0.601502	1.17415	0.64537	PLCB1
Chronic Myeloid Leukemia	1/70	0.577153	0.601502	1.17415	0.64537	FOXO3
Humoral Immunity in Vitiligo	1/71	0.58233	0.60595	1.15732	0.625783	PRKCB
Th1-Cells Activation and Proliferation in Atherosclerosis	1/72	0.587444	0.608424	1.14096	0.606963	STAT4
Alveolar Macrophages Dysfunction in COPD	1/72	0.587444	0.608424	1.14096	0.606963	PLCB1
Lymphocyte Mediated Myocardial Injury in Myocarditis	1/72	0.587444	0.608424	1.14096	0.606963	STAT4
TAM Receptor Signaling Activation in Cancer	1/74	0.597485	0.616908	1.10959	0.571468	PRKCB
Myocardial Infarction	1/74	0.597485	0.616908	1.10959	0.571468	XBP1
Proteins Involved in Pulmonary Hypertension	2/165	0.600294	0.61885	0.993409	0.506972	ECE1;KCNK3
Invadopodia Formation in Cancer Cells	1/75	0.602414	0.620077	1.09454	0.554724	ARHGEF7
Proteins Involved in Endometriosis	3/256	0.606863	0.623165	0.959589	0.479269	PRKCB;IGF1;PTK2
Mast-Cell Activation in Asthma	1/76	0.607282	0.623165	1.07989	0.538607	PRKCB
Apoptosis	1/77	0.612092	0.627136	1.06563	0.523087	FAF1
Vitiligo	1/78	0.616843	0.631034	1.05173	0.508136	TYRP1
Basophil Activation	1/79	0.621535	0.634861	1.0382	0.493728	PLCB1
TGFB Family in Epithelial to Mesenchymal Transition in Cancer	1/80	0.626171	0.638618	1.025	0.479837	PARD3
Atopic Dermatitis	1/81	0.63075	0.642306	1.01214	0.46644	STAT4
Acute Myeloid Leukemia	1/82	0.635273	0.645926	0.999594	0.453516	ETV6
Mast-Cell Activation via IgE Signaling	1/86	0.652821	0.662757	0.95236	0.406137	PRKCB
Proteins Involved in non-Alcoholic Fatty Liver Disease	2/186	0.665192	0.67429	0.879087	0.358386	PLIN2;IGF1
T-Cell Cytotoxic Response against Melanocytes in Vitiligo	1/90	0.669527	0.677655	0.909373	0.364825	STAT4
CD4+T-Cell Response in Celiac Disease	1/91	0.673577	0.680721	0.899223	0.35533	STAT4
B-Cell Chronic Lymphocytic Leukemia	1/94	0.685433	0.691655	0.870083	0.328634	PLCB1
Proteins Involved in Rheumatoid Arthritis	1/96	0.693097	0.698332	0.851679	0.312212	STAT4
Follicular Lymphoma	1/97	0.69686	0.701064	0.842764	0.304382	PLCB1
Proteins Involved in Osteoporosis	1/100	0.707873	0.711071	0.817101	0.282301	IGF1
Proteins Involved in Myocarditis	2/207	0.721361	0.72353	0.788188	0.257435	INSR;STAT4
Cell Cycle Overiew	1/107	0.732046	0.733145	0.76287	0.237948	CCNH
Genes with Mutations in Cancer-Associated Sustaining of Proliferative Signaling	1/112	0.748082	0.748082	0.728321	0.21139	NOTCH1

## Sheet: GO_Cellular_Component_2021_tabl
Table S8. Functional annotations of regulatory programme genes controlled by PTF1A using EnrichR*.
* Enrichr calculates P-values using Fisher's exact test, and Benjamini-Hochberg method for correction. Z-scores represent deviations from Enrichr pre-computed expected ranks. Terms are ranked by EnrichR combined score
Term	Overlap	P-value	Adjusted P-value	Odds Ratio	Combined Score	Genes
cell-cell junction (GO:0005911)	14/271	6.5268e-06	0.00106387	4.61827	55.1403	JAG1;KIRREL2;NOTCH1;SHROOM2;PRKCZ;FGFRL1;CNN3;IGSF11;RAP2B;NPHS1;PARD3;FAT1;CDHR3;CTNNA2
adherens junction (GO:0005912)	8/132	0.000219615	0.0178986	5.36687	45.2085	NOTCH1;JAG1;PARD3;SHROOM2;CDHR3;CTNNA2;PLEKHA7;CNN3
beta-catenin-TCF complex (GO:1990907)	3/13	0.000468606	0.0254609	24.5801	188.425	TLE4;TLE3;TCF4
actin cytoskeleton (GO:0015629)	11/316	0.00180848	0.0736957	3.01078	19.0139	VIL1;MSRA;AKAP13;SVIL;PALLD;SHROOM2;DSTN;PARVA;BARX2;CNN3;CORO1C
cytoskeleton (GO:0005856)	16/600	0.00296395	0.0785049	2.30377	13.4108	SVIL;DTNA;MTUS1;SHROOM2;DSTN;KLHL22;PARVA;BARX2;PTK2;CNN3;CORO1C;VIL1;MSRA;AKAP13;FRMD6;PALLD
focal adhesion (GO:0005925)	12/387	0.00296642	0.0785049	2.67324	15.5593	SVIL;PALLD;RPL37A;GNA12;FAT1;PARVA;ARHGEF7;PTK2;ARHGAP24;SNTB1;CNN3;CORO1C
cell-substrate junction (GO:0030055)	12/394	0.00342587	0.0785049	2.62331	14.8909	SVIL;PALLD;RPL37A;GNA12;FAT1;PARVA;ARHGEF7;PTK2;ARHGAP24;SNTB1;CNN3;CORO1C
tight junction (GO:0070160)	5/85	0.003853	0.0785049	5.1454	28.6028	CLDN10;RAP2B;PARD3;SHROOM2;SIPA1L3
apical junction complex (GO:0043296)	5/98	0.00702524	0.127235	4.42322	21.9314	CLDN10;RAP2B;PARD3;SHROOM2;PLEKHA7
bicellular tight junction (GO:0005923)	4/78	0.0152541	0.2413	4.43288	18.5423	CLDN10;RAP2B;PARD3;SHROOM2
platelet alpha granule membrane (GO:0031092)	2/17	0.0178686	0.2413	10.8766	43.7751	PCDH7;LHFPL2
endosome membrane (GO:0010008)	9/325	0.0187141	0.2413	2.35605	9.37348	RNF144A;DCSTAMP;RAP2B;INSR;SLC9A9;TYRP1;ECE1;TCIRG1;CORO1C
integral component of plasma membrane (GO:0005887)	27/1454	0.0192448	0.2413	1.59815	6.31353	CHRM3;GYPA;SLC20A2;SEMA3C;NRXN3;SEMA3E;TCIRG1;HS6ST1;SLC4A4;CCKAR;ZNRF3;GALR1;STXBP5;SLC38A2;NTRK2;JAG1;KIRREL2;INSR;KCNH8;PCDH7;TM4SF1;ACVR2A;PTPRD;NPHS1;FAT1;ADGRL1;KCNK3
caveola (GO:0005901)	3/60	0.0369011	0.404343	4.30203	14.1946	CAVIN2;INSR;CORO1C
cytoplasmic vesicle membrane (GO:0030659)	9/380	0.0442062	0.404343	2.00109	6.24118	RNF144A;DCSTAMP;ZNRF2;GPR161;INSR;TYRP1;TCIRG1;ZDHHC17;CORO1C
bounding membrane of organelle (GO:0098588)	15/767	0.0496284	0.404343	1.65532	4.97125	NOTCH1;GALNT2;INSR;GCNT1;TYRP1;TCIRG1;HS6ST1;ZDHHC17;CORO1C;RNF144A;DCSTAMP;CHST11;GPR161;PDGFD;ST6GALNAC5
catenin complex (GO:0016342)	2/31	0.0546786	0.404343	5.62183	16.3386	CDHR3;CTNNA2
Golgi stack (GO:0005795)	2/31	0.0546786	0.404343	5.62183	16.3386	GALNT2;GCNT1
vesicle (GO:0031982)	6/226	0.0592112	0.404343	2.23866	6.32788	TYRP1;CHMP4B;CALM3;ECE1;PRKCZ;CORO1C
cardiac myofibril (GO:0097512)	1/5	0.0595352	0.404343	20.321	57.3293	TNNT2
CD95 death-inducing signaling complex (GO:0031265)	1/5	0.0595352	0.404343	20.321	57.3293	FAF1
filtration diaphragm (GO:0036056)	1/5	0.0595352	0.404343	20.321	57.3293	NPHS1
flotillin complex (GO:0016600)	1/5	0.0595352	0.404343	20.321	57.3293	CORO1C
slit diaphragm (GO:0036057)	1/5	0.0595352	0.404343	20.321	57.3293	NPHS1
collagen type IV trimer (GO:0005587)	1/6	0.0710117	0.435666	16.256	42.9956	COL4A6
zonula adherens (GO:0005915)	1/6	0.0710117	0.435666	16.256	42.9956	PLEKHA7
neuromuscular junction (GO:0031594)	2/38	0.0782513	0.435666	4.52709	11.5343	DLG2;PDZRN3
asymmetric synapse (GO:0032279)	4/133	0.0801185	0.435666	2.53579	6.40096	NTRK2;DLG2;ADGRL1;HOMER3
activin receptor complex (GO:0048179)	1/7	0.0823488	0.435666	13.546	33.8214	ACVR2A
protein kinase complex (GO:1902911)	1/7	0.0823488	0.435666	13.546	33.8214	INSR
postsynaptic density (GO:0014069)	4/138	0.0888765	0.435666	2.44055	5.90736	NTRK2;DLG2;ADGRL1;HOMER3
cortical actin cytoskeleton (GO:0030864)	2/42	0.0928975	0.435666	4.07355	9.67982	AKAP13;SHROOM2
death-inducing signaling complex (GO:0031264)	1/8	0.093548	0.435666	11.6102	27.5079	FAF1
RISC-loading complex (GO:0070578)	1/8	0.093548	0.435666	11.6102	27.5079	DICER1
extrinsic component of endoplasmic reticulum membrane (GO:0042406)	1/8	0.093548	0.435666	11.6102	27.5079	OTULINL
platelet alpha granule (GO:0031091)	3/90	0.0976475	0.442126	2.81428	6.54712	PCDH7;IGF1;LHFPL2
vacuolar membrane (GO:0005774)	2/45	0.104357	0.450653	3.78878	8.56238	RUBCNL;TCIRG1
axon (GO:0030424)	5/204	0.10506	0.450653	2.05599	4.6326	NTRK2;PALLD;INSR;ADGRL1;CTNNA2
cell-cell contact zone (GO:0044291)	2/47	0.112199	0.468935	3.62002	7.91871	RAP2B;FGFRL1
transcription factor TFIIH core complex (GO:0000439)	1/10	0.11554	0.470825	9.02926	19.4864	CCNH
intracellular vesicle (GO:0097708)	1/11	0.126336	0.496245	8.12593	16.811	TYRP1
melanosome membrane (GO:0033162)	1/12	0.137	0.496245	7.38683	14.6833	TYRP1
chitosome (GO:0045009)	1/12	0.137	0.496245	7.38683	14.6833	TYRP1
pigment granule membrane (GO:0090741)	1/12	0.137	0.496245	7.38683	14.6833	TYRP1
transcription factor TFIIH holo complex (GO:0005675)	1/12	0.137	0.496245	7.38683	14.6833	CCNH
cytosolic large ribosomal subunit (GO:0022625)	2/55	0.144926	0.501004	3.07235	5.93435	RPL34;RPL37A
RISC complex (GO:0016442)	1/13	0.147535	0.501004	6.77092	12.9574	DICER1
spanning component of plasma membrane (GO:0044214)	1/13	0.147535	0.501004	6.77092	12.9574	SLC4A4
cortical cytoskeleton (GO:0030863)	2/58	0.157661	0.504795	2.90732	5.37071	AKAP13;SHROOM2
filopodium (GO:0030175)	2/58	0.157661	0.504795	2.90732	5.37071	VIL1;SPATA13
acetylcholine-gated channel complex (GO:0005892)	1/14	0.157942	0.504795	6.24976	11.5341	STXBP5
large ribosomal subunit (GO:0015934)	2/59	0.161953	0.507659	2.85617	5.19952	RPL34;RPL37A
PRC1 complex (GO:0035102)	1/15	0.168222	0.507782	5.80306	10.3438	PHC2
proton-transporting V-type ATPase complex (GO:0033176)	1/15	0.168222	0.507782	5.80306	10.3438	TCIRG1
RNA polymerase III complex (GO:0005666)	1/18	0.198319	0.587746	4.77826	7.73065	POLR3B
glutamatergic synapse (GO:0098978)	2/69	0.205838	0.595117	2.42864	3.83887	PTPRD;DLGAP2
vacuolar proton-transporting V-type ATPase complex (GO:0016471)	1/19	0.208108	0.595117	4.51257	7.08337	TCIRG1
postsynaptic density membrane (GO:0098839)	1/20	0.217779	0.597661	4.27485	6.51606	DLG2
spanning component of membrane (GO:0089717)	1/20	0.217779	0.597661	4.27485	6.51606	SLC4A4
Golgi membrane (GO:0000139)	8/472	0.220482	0.597661	1.40941	2.13094	NOTCH1;CHST11;GALNT2;PDGFD;GCNT1;HS6ST1;ZDHHC17;ST6GALNAC5
tertiary granule membrane (GO:0070821)	2/73	0.223746	0.597661	2.29135	3.43071	RAP2B;PLD1
postsynaptic specialization membrane (GO:0099634)	1/21	0.227331	0.597661	4.06091	6.01561	DLG2
autophagosome membrane (GO:0000421)	1/22	0.236768	0.610971	3.86733	5.57157	RUBCNL
neuron projection (GO:0043005)	9/556	0.239954	0.610971	1.34491	1.91959	CHRM3;NTRK2;DLG2;PALLD;INSR;ADGRL1;HOMER3;CTNNA2;ARHGEF7
secretory granule membrane (GO:0030667)	5/274	0.243639	0.610971	1.51553	2.14003	RAP2B;PCDH7;LHFPL2;TCIRG1;PLD1
pigment granule (GO:0048770)	1/24	0.255298	0.61528	3.53069	4.82053	TYRP1
Golgi-associated vesicle membrane (GO:0030660)	1/24	0.255298	0.61528	3.53069	4.82053	ZDHHC17
recycling endosome (GO:0055037)	3/145	0.26047	0.61528	1.71942	2.31308	RAP2B;GPR161;SLC9A9
plasma membrane raft (GO:0044853)	2/82	0.264374	0.61528	2.03264	2.70421	CAVIN2;INSR
excitatory synapse (GO:0060076)	1/25	0.264394	0.61528	3.3834	4.50099	PALLD
actin-based cell projection (GO:0098858)	2/83	0.268899	0.61528	2.00745	2.63662	VIL1;SPATA13
basolateral plasma membrane (GO:0016323)	3/151	0.280262	0.61528	1.64921	2.09784	DLG2;SLC12A6;SLC4A4
myofibril (GO:0030016)	1/27	0.282256	0.61528	3.12282	3.95019	TNNT2
melanosome (GO:0042470)	1/28	0.291024	0.61528	3.00701	3.7117	TYRP1
U12-type spliceosomal complex (GO:0005689)	1/28	0.291024	0.61528	3.00701	3.7117	DHX15
dendrite membrane (GO:0032590)	1/29	0.299686	0.61528	2.89947	3.49392	INSR
secretory vesicle (GO:0099503)	1/29	0.299686	0.61528	2.89947	3.49392	IGF1
endocytic vesicle membrane (GO:0030666)	3/158	0.303518	0.61528	1.57417	1.8769	GPR161;TYRP1;TCIRG1
specific granule membrane (GO:0035579)	2/91	0.305029	0.61528	1.82626	2.16841	RAP2B;PLD1
polysomal ribosome (GO:0042788)	1/30	0.308242	0.61528	2.79935	3.29447	LARP1
exocytic vesicle (GO:0070382)	1/30	0.308242	0.61528	2.79935	3.29447	IGF1
cell projection membrane (GO:0031253)	2/92	0.309527	0.61528	1.80588	2.11777	GPR161;GNA12
ciliary membrane (GO:0060170)	1/31	0.316694	0.621941	2.7059	3.11129	GPR161
tertiary granule (GO:0070820)	3/164	0.323523	0.627788	1.51504	1.7097	RAP2B;TCIRG1;PLD1
nucleus (GO:0005634)	58/4484	0.328934	0.63078	1.08005	1.20091	BARHL2;EHF;CCNH;FAF1;HDAC11;PRDM2;RBPJ;ZC3H12C;RGS3;HEY1;DHX15;SOX9;NUDT12;TLE4;TLE3;HFM1;PRKCB;MTUS1;SOX11;PAX6;DICER1;SND1;ETV6;ARL4A;NR5A2;DDX39B;CTDSP1;PALLD;RPL37A;CHMP4B;PLCB1;VGLL4;RBMS3;NOTCH1;FOXO3;BARX2;MSC;ZBTB18;SVIL;XBP1;PHC2;EYA2;INSR;PDX1;KLHL22;GRHL3;NMNAT3;WWP2;PTK2;ST18;AZIN1;HEYL;FAT1;CALM3;MAFK;TCF4;FAM98B;PTF1A
heterotrimeric G-protein complex (GO:0005834)	1/33	0.333291	0.631703	2.53652	2.78698	GNA12
aggresome (GO:0016235)	1/35	0.349486	0.647344	2.38707	2.50951	ZDHHC17
ion channel complex (GO:0034702)	1/35	0.349486	0.647344	2.38707	2.50951	STXBP5
Cul3-RING ubiquitin ligase complex (GO:0031463)	1/36	0.357437	0.654311	2.31875	2.38553	KLHL22
brush border membrane (GO:0031526)	1/37	0.36529	0.654311	2.25423	2.27015	GNA12
serine/threonine protein kinase complex (GO:1902554)	1/37	0.36529	0.654311	2.25423	2.27015	ACVR2A
dendrite (GO:0030425)	4/270	0.419157	0.726896	1.22118	1.06183	CHRM3;NTRK2;INSR;HOMER3
mitochondrial matrix (GO:0005759)	5/348	0.419715	0.726896	1.18405	1.02797	GPT2;MCCC1;ABAT;NMNAT3;FOXO3
calcium channel complex (GO:0034704)	1/45	0.424771	0.726896	1.84362	1.57852	CALM3
phagocytic vesicle membrane (GO:0030670)	1/45	0.424771	0.726896	1.84362	1.57852	TCIRG1
intracellular membrane-bounded organelle (GO:0043231)	65/5192	0.42811	0.726896	1.03612	0.879021	BARHL2;EHF;CCNH;FAF1;HDAC11;PRDM2;RBPJ;ZC3H12C;RGS3;HEY1;DHX15;SOX9;ADAMTS9;NUDT12;TLE4;TLE3;HFM1;PRKCB;MTUS1;SOX11;PAX6;DICER1;ZDHHC17;SND1;ETV6;RNF144A;ALDH3A2;ARL4A;NR5A2;DDX39B;CTDSP1;PALLD;RPL37A;RUBCNL;CHMP4B;PLCB1;VGLL4;RBMS3;NOTCH1;TYRP1;FOXO3;BARX2;ZNRF2;MSC;SPECC1;ZBTB18;SVIL;XBP1;PHC2;EYA2;PDX1;KLHL22;GRHL3;NMNAT3;WWP2;PTK2;ST18;AZIN1;HEYL;FAT1;CALM3;MAFK;TCF4;FAM98B;PTF1A
multivesicular body (GO:0005771)	1/47	0.438753	0.729762	1.76329	1.45263	CHMP4B
Golgi-associated vesicle (GO:0005798)	1/47	0.438753	0.729762	1.76329	1.45263	ZDHHC17
microbody lumen (GO:0031907)	1/49	0.452396	0.737405	1.68964	1.34022	NUDT12
peroxisomal matrix (GO:0005782)	1/49	0.452396	0.737405	1.68964	1.34022	NUDT12
endoplasmic reticulum lumen (GO:0005788)	4/285	0.459754	0.741947	1.1551	0.897586	ADAMTSL1;RCN1;PDGFD;COL4A6
peroxisome (GO:0005777)	2/128	0.464286	0.741947	1.28755	0.987879	ALDH3A2;NUDT12
microbody membrane (GO:0031903)	1/52	0.472244	0.743123	1.59001	1.19292	ALDH3A2
peroxisomal membrane (GO:0005778)	1/53	0.478699	0.743123	1.55935	1.14875	ALDH3A2
Golgi cisterna (GO:0031985)	1/53	0.478699	0.743123	1.55935	1.14875	GCNT1
cytoplasmic side of plasma membrane (GO:0009898)	1/55	0.491375	0.748543	1.50145	1.06685	CHMP4B
integral component of Golgi membrane (GO:0030173)	1/55	0.491375	0.748543	1.50145	1.06685	GALNT2
microvillus (GO:0005902)	1/57	0.503744	0.76028	1.44768	0.992655	VIL1
recycling endosome membrane (GO:0055038)	1/58	0.509815	0.762384	1.42221	0.958151	RAP2B
intrinsic component of Golgi membrane (GO:0031228)	1/60	0.521738	0.767832	1.37386	0.893819	GALNT2
ficolin-1-rich granule membrane (GO:0101003)	1/61	0.52759	0.767832	1.35089	0.863809	TCIRG1
spindle microtubule (GO:0005876)	1/61	0.52759	0.767832	1.35089	0.863809	CALM3
ribosome (GO:0005840)	1/62	0.533371	0.769376	1.32868	0.835125	LARP1
cytoplasmic stress granule (GO:0010494)	1/65	0.550295	0.780355	1.2662	0.756305	LARP1
platelet alpha granule lumen (GO:0031093)	1/67	0.561236	0.780355	1.22771	0.709142	IGF1
late endosome membrane (GO:0031902)	1/68	0.566607	0.780355	1.20932	0.687004	SLC9A9
autophagosome (GO:0005776)	1/69	0.571912	0.780355	1.19148	0.665762	RUBCNL
clathrin-coated endocytic vesicle membrane (GO:0030669)	1/69	0.571912	0.780355	1.19148	0.665762	TYRP1
specific granule (GO:0042581)	2/160	0.583517	0.780355	1.02511	0.552206	RAP2B;PLD1
actin filament (GO:0005884)	1/72	0.587444	0.780355	1.14096	0.606963	PALLD
intracellular organelle lumen (GO:0070013)	10/848	0.588994	0.780355	0.964751	0.51068	ADAMTSL1;RCN1;PDGFD;INSR;GPT2;MCCC1;COL4A6;ABAT;NMNAT3;FOXO3
cation channel complex (GO:0034703)	1/73	0.592495	0.780355	1.12506	0.588869	CALM3
vesicle membrane (GO:0012506)	1/73	0.592495	0.780355	1.12506	0.588869	ZNRF2
membrane raft (GO:0045121)	2/163	0.593645	0.780355	1.00585	0.524526	RAP2B;CAVIN2
lipid droplet (GO:0005811)	1/77	0.612092	0.798168	1.06563	0.523087	PLIN2
clathrin-coated vesicle (GO:0030136)	1/80	0.626171	0.810047	1.025	0.479837	ECE1
lytic vacuole membrane (GO:0098852)	3/267	0.63524	0.815308	0.919087	0.417038	ECE1;TCIRG1;PLD1
intermediate filament cytoskeleton (GO:0045111)	1/84	0.644155	0.81944	0.975408	0.429	DTNA
clathrin-coated endocytic vesicle (GO:0045334)	1/85	0.648514	0.81944	0.963747	0.417371	TYRP1
azurophil granule lumen (GO:0035578)	1/90	0.669527	0.82571	0.909373	0.364825	PRSS2
clathrin-coated vesicle membrane (GO:0030665)	1/90	0.669527	0.82571	0.909373	0.364825	TYRP1
endocytic vesicle (GO:0030139)	2/189	0.673739	0.82571	0.864852	0.34154	GPR161;PLD1
late endosome (GO:0005770)	2/189	0.673739	0.82571	0.864852	0.34154	SLC9A9;CHMP4B
spindle (GO:0005819)	2/192	0.682109	0.82973	0.851066	0.325588	KLHL22;CALM3
phagocytic vesicle (GO:0045335)	1/100	0.707873	0.854691	0.817101	0.282301	TCIRG1
integral component of organelle membrane (GO:0031301)	2/214	0.738241	0.884804	0.76189	0.231222	DCSTAMP;GALNT2
endoplasmic reticulum membrane (GO:0005789)	7/712	0.769696	0.901829	0.798139	0.208921	ALDH3A2;DCSTAMP;NOTCH1;GALNT2;CDKAL1;PLD1;OTULINL
lysosomal membrane (GO:0005765)	3/330	0.769903	0.901829	0.739617	0.193403	ECE1;TCIRG1;PLD1
mitotic spindle (GO:0072686)	1/120	0.771776	0.901829	0.679082	0.175924	KLHL22
intrinsic component of endoplasmic reticulum membrane (GO:0031227)	1/121	0.774577	0.901829	0.673388	0.172009	DCSTAMP
mitochondrial outer membrane (GO:0005741)	1/126	0.788077	0.908642	0.646288	0.15392	FOXO3
trans-Golgi network (GO:0005802)	2/239	0.791578	0.908642	0.68065	0.159086	SCOC;GCNT1
organelle outer membrane (GO:0031968)	1/142	0.826097	0.935096	0.572483	0.109369	FOXO3
integral component of endoplasmic reticulum membrane (GO:0030176)	1/142	0.826097	0.935096	0.572483	0.109369	DCSTAMP
lysosome (GO:0005764)	4/477	0.836914	0.935827	0.679457	0.120966	KLHL22;ECE1;TCIRG1;PLD1
early endosome (GO:0005769)	2/266	0.838226	0.935827	0.610193	0.107679	NTRK2;TBC1D16
collagen-containing extracellular matrix (GO:0062023)	3/380	0.845444	0.93593	0.639874	0.10743	COL4A6;MATN4;ADAMTS9
azurophil granule (GO:0042582)	1/155	0.851924	0.93593	0.52381	0.0839446	PRSS2
cullin-RING ubiquitin ligase complex (GO:0031461)	1/157	0.855543	0.93593	0.517041	0.0806682	KLHL22
vacuolar lumen (GO:0005775)	1/161	0.862519	0.93727	0.504012	0.0745426	PRSS2
microtubule (GO:0005874)	1/182	0.893996	0.959328	0.445058	0.0498707	CALM3
ficolin-1-rich granule (GO:0101002)	1/184	0.89659	0.959328	0.440149	0.0480452	TCIRG1
secretory granule lumen (GO:0034774)	2/316	0.900473	0.959328	0.511712	0.0536452	IGF1;PRSS2
microtubule cytoskeleton (GO:0015630)	2/331	0.914279	0.967711	0.488005	0.0437346	MTUS1;KLHL22
lytic vacuole (GO:0000323)	1/219	0.933	0.981154	0.368822	0.025578	KLHL22
cilium (GO:0005929)	1/237	0.946419	0.986217	0.340378	0.0187446	GPR161
nuclear lumen (GO:0031981)	5/745	0.951967	0.986217	0.5376	0.0264635	ARL4A;INSR;MTUS1;RBPJ;ETV6
polymeric cytoskeletal fiber (GO:0099513)	1/256	0.957688	0.986217	0.31471	0.0136058	PALLD
intracellular non-membrane-bounded organelle (GO:0043232)	8/1158	0.974508	0.986217	0.548445	0.0141623	ARL4A;FRMD6;MTUS1;SHROOM2;PLIN2;RBPJ;PTK2;ETV6
mitochondrial membrane (GO:0031966)	2/469	0.979543	0.986217	0.341356	0.00705554	MRPS28;FOXO3
nucleolus (GO:0005730)	4/733	0.980106	0.986217	0.435002	0.00874135	ARL4A;MTUS1;RBPJ;ETV6
mitochondrial inner membrane (GO:0005743)	1/328	0.982744	0.986217	0.24451	0.00425619	MRPS28
organelle inner membrane (GO:0019866)	1/346	0.986217	0.986217	0.231538	0.00321358	MRPS28

## Sheet: MSigDB_Hallmark_2020_table
Table S8. Functional annotations of regulatory programme genes controlled by PTF1A using EnrichR*.
* Enrichr calculates P-values using Fisher's exact test, and Benjamini-Hochberg method for correction. Z-scores represent deviations from Enrichr pre-computed expected ranks. Terms are ranked by EnrichR combined score
Term	Overlap	P-value	Adjusted P-value	Odds Ratio	Combined Score	Genes
Wnt-beta Catenin Signaling	5/42	0.000152659	0.00656433	11.1495	97.974	NOTCH1;JAG1;HEY1;HDAC11;RBPJ
Notch Signaling	3/32	0.00685232	0.147325	8.46774	42.1961	HEYL;NOTCH1;JAG1
Apical Surface	3/44	0.0164447	0.235707	5.98573	24.5879	SHROOM2;AKAP7;SULF2
Hypoxia	6/200	0.0363514	0.260519	2.54206	8.42571	DTNA;NEDD4L;PLIN2;RBPJ;FOXO3;GALK1
Estrogen Response Early	6/200	0.0363514	0.260519	2.54206	8.42571	SOX3;SVIL;XBP1;TFF3;LRIG1;ABAT
Myogenesis	6/200	0.0363514	0.260519	2.54206	8.42571	SVIL;DTNA;NOTCH1;TNNT2;IGF1;CNN3
Hedgehog Signaling	2/36	0.0712306	0.330659	4.79387	12.6646	TLE3;HEY1
Angiogenesis	2/36	0.0712306	0.330659	4.79387	12.6646	JAG1;PTK2
Pancreas Beta Cells	2/40	0.0854783	0.330659	4.28839	10.5473	PDX1;PAX6
Mitotic Spindle	5/199	0.0971412	0.330659	2.10952	4.91854	AKAP13;TRIO;PALLD;SHROOM2;ARHGEF7
p53 Pathway	5/200	0.0986999	0.330659	2.09859	4.85966	RAP2B;NOTCH1;ABAT;FOXO3;TM4SF1
KRAS Signaling Dn	5/200	0.0986999	0.330659	2.09859	4.85966	CPA2;CLPS;FGGY;NPHS1;CDKAL1
UV Response Dn	4/144	0.0999668	0.330659	2.33524	5.37786	GCNT1;PRDM2;MAP2K5;ACVR2A
IL-2/STAT5 Signaling	4/199	0.225742	0.545465	1.67188	2.48837	XBP1;ARL4A;LRIG1;PLIN2
Adipogenesis	4/200	0.228334	0.545465	1.66327	2.45655	ARL4A;CAVIN2;MCCC1;PLIN2
Estrogen Response Late	4/200	0.228334	0.545465	1.66327	2.45655	ALDH3A2;SOX3;XBP1;TFF3
Epithelial Mesenchymal Transition	4/200	0.228334	0.545465	1.66327	2.45655	NTM;SLIT3;PRSS2;SNTB1
Allograft Rejection	4/200	0.228334	0.545465	1.66327	2.45655	PRKCB;GCNT1;STAT4;ACVR2A
Pperoxisome	2/104	0.36291	0.778121	1.59245	1.61411	SEMA3C;ERCC1
PI3K/AKT/mTOR Signaling	2/105	0.367295	0.778121	1.57691	1.57941	PRKCB;PLCB1
Apical Junction	3/200	0.441966	0.778121	1.2359	1.00914	SHROOM2;PARVA;PTK2
Inflammatory Response	3/200	0.441966	0.778121	1.2359	1.00914	PCDH7;SLC4A4;ACVR2A
Glycolysis	3/200	0.441966	0.778121	1.2359	1.00914	TFF3;SOX9;GALK1
heme Metabolism	3/200	0.441966	0.778121	1.2359	1.00914	GYPA;ALDH1L1;FOXO3
Reactive Oxygen Species Pathway	1/49	0.452396	0.778121	1.68964	1.34022	MSRA
Spermatogenesis	2/135	0.492062	0.813795	1.21935	0.864702	TLE4;ARL4A
Cholesterol Homeostasis	1/74	0.597485	0.915192	1.10959	0.571468	JAG1
TNF-alpha Signaling via NF-kB	2/200	0.703576	0.915192	0.816345	0.287011	JAG1;MSC
Interferon Gamma Response	2/200	0.703576	0.915192	0.816345	0.287011	ARL4A;STAT4
Myc Targets V1	2/200	0.703576	0.915192	0.816345	0.287011	RPL34;DHX15
KRAS Signaling Up	2/200	0.703576	0.915192	0.816345	0.287011	TNNT2;SOX9
Androgen Response	1/100	0.707873	0.915192	0.817101	0.282301	SLC38A2
Bile Acid Metabolism	1/112	0.748082	0.915192	0.728321	0.21139	NUDT12
Unfolded Protein Response	1/113	0.751173	0.915192	0.721781	0.206516	XBP1
DNA Repair	1/150	0.842477	0.915192	0.541525	0.0928224	ERCC1
Fatty Acid Metabolism	1/158	0.857319	0.915192	0.513722	0.0790848	ALDH3A2
UV Response Up	1/158	0.857319	0.915192	0.513722	0.0790848	PTPRD
Apoptosis	1/161	0.862519	0.915192	0.504012	0.0745426	PTK2
G2-M Checkpoint	1/200	0.915192	0.915192	0.40443	0.0358413	TLE3
Complement	1/200	0.915192	0.915192	0.40443	0.0358413	CALM3
mTORC1 Signaling	1/200	0.915192	0.915192	0.40443	0.0358413	XBP1
Xenobiotic Metabolism	1/200	0.915192	0.915192	0.40443	0.0358413	IGF1
Oxidative Phosphorylation	1/200	0.915192	0.915192	0.40443	0.0358413	TCIRG1
