# Supplementary material for: Pancreas agenesis mutations disrupt a lead enhancer controlling a developmental enhancer cluster
Source: Dev Cell. 2022 Aug 22;57(16):1922–1936.e9. doi: 10.1016/j.devcel.2022.07.014 (PMC9426562; doi:10.1016/j.devcel.2022.07.014)
Supplement: Table S6. Differentially accessible regions in E13.5 Ptf1aenhΔ/enhΔ bipotent trunk cells versus control bipotent trunk cells and differentially accessible regions in E13.5 Ptf1aenhΔ/enhΔ bipotent trunk cells versus control trunk null cells. Significance was established at FDR < 0.1 and log2 fold cha [file mmc7.xlsx]

## Sheet: KO bipotent vs WT bipotent
Table S6: Differentially accessible regions in Ptf1aenhΔ/enhΔ e13.5 bipotent trunk cells (vs Ptf1a+/+ bipotent trunk cells), related to Figure 6. Significance was established at FDR<0.1 and Log2 fold change of 0.5.
scATAC-Seq region (mm10)	ATAC Log2 Fold Change	Unadjusted p-value	Adjusted p-value	Associated mouse gene name
chr1-78364157-78364657	3.32193	8.21836e-25	2.41562e-19	Sgpp2
chr10-126369555-126370055	3.45943	3.01704e-21	1.62599e-16	Mir378d
chr11-95922104-95922604	2.9542	3.87235e-21	1.62599e-16	B4galnt2
chr11-117844978-117845478	4.45943	3.01704e-21	1.62599e-16	Birc5
chr12-28848722-28849222	3.45943	3.01704e-21	1.62599e-16	Eipr1
chr13-42308740-42309240	3.45943	3.01704e-21	1.62599e-16	Edn1
chr17-35047581-35048081	2.9542	3.87235e-21	1.62599e-16	Msh5
chr10-111575906-111576406	3.16993	4.46155e-21	1.63922e-16	4933440J02Rik
chr8-127076549-127077049	2.76553	9.28202e-21	3.03139e-16	Pard3
chr15-11053927-11054427	3.39232	7.48847e-20	1.83423e-15	Adamts12
chr19-42170254-42170754	3.11548	7.1428e-20	1.83423e-15	Mir3084-1
chr8-73213477-73213977	3.39232	7.48847e-20	1.83423e-15	Large1
chr17-47328932-47329432	2.72247	9.97894e-20	2.25623e-15	Trerf1
chr19-8966701-8967201	2.09516	4.56383e-19	9.58172e-15	Eef1g
chr11-102218709-102219209	2.85798	6.00181e-19	1.17607e-14	Hdac5
chr4-57297948-57298448	3.05889	1.08905e-18	2.00066e-14	Ptpn3
chr18-64332739-64333239	3.32193	1.75404e-18	2.71348e-14	Onecut2
chr7-70253200-70253700	3.32193	1.75404e-18	2.71348e-14	Gm29683
chr9-62222526-62223026	3.32193	1.75404e-18	2.71348e-14	A730043L09Rik
chr8-125782035-125782535	2.63227	1.01876e-17	1.49722e-13	Pcnx2
chr13-60601327-60601827	3	1.57903e-17	2.10965e-13	Dapk1
chr15-27258955-27259455	3	1.57903e-17	2.10965e-13	Ank
chr11-116818690-116819190	3.24793	3.86798e-17	4.21078e-13	Mxra7
chr4-120227221-120227721	3.24793	3.86798e-17	4.21078e-13	Foxo6
chr7-112498488-112498988	3.24793	3.86798e-17	4.21078e-13	Parva
chr8-80320837-80321337	4.24793	3.86798e-17	4.21078e-13	Gypa
chr9-73733278-73733778	3.24793	3.86798e-17	4.21078e-13	Unc13c
chr3-116512841-116513341	2.75489	7.77062e-17	8.15718e-13	Dbt
chr19-56601822-56602322	2.58496	9.65749e-17	9.46206e-13	Mir3084-1
chr2-34280952-34281452	2.58496	9.65749e-17	9.46206e-13	Pbx3
chr1-172217049-172217549	2.9386	2.17367e-16	1.87913e-12	Casq1
chr18-65547445-65547945	2.9386	2.17367e-16	1.87913e-12	Zfp532
chr2-134826017-134826517	2.9386	2.17367e-16	1.87913e-12	Plcb1
chr2-169445425-169445925	2.9386	2.17367e-16	1.87913e-12	Tshz2
chr1-4571653-4572153	3.16993	8.00909e-16	5.35024e-12	Sox17
chr13-75708107-75708607	3.16993	8.00909e-16	5.35024e-12	Ell2
chr14-22651159-22651659	3.16993	8.00909e-16	5.35024e-12	Lrmda
chr18-64182489-64182989	3.16993	8.00909e-16	5.35024e-12	St8sia3
chr2-25402308-25402808	3.16993	8.00909e-16	5.35024e-12	Npdc1
chr3-37639612-37640112	3.16993	8.00909e-16	5.35024e-12	Spry1
chr6-94257181-94257681	3.16993	8.00909e-16	5.35024e-12	Magi1
chr6-99492010-99492510	3.16993	8.00909e-16	5.35024e-12	Foxp1
chr6-128549385-128549885	4.16993	8.00909e-16	5.35024e-12	A2ml1
chr9-58105806-58106306	3.16993	8.00909e-16	5.35024e-12	Ccdc33
chr17-75477012-75477512	2.53605	8.76264e-16	5.59912e-12	Rasgrp3
chr6-127152354-127152854	2.53605	8.76264e-16	5.59912e-12	9330179D12Rik
chr11-65788131-65788631	2.87447	2.83595e-15	1.57277e-11	Map2k4
chr15-55089832-55090332	2.87447	2.83595e-15	1.57277e-11	Dscc1
chr16-17146670-17147170	2.87447	2.83595e-15	1.57277e-11	Ccdc116
chr2-11777360-11777860	1.82312	2.81329e-15	1.57277e-11	Fbh1
chr6-53068677-53069177	2.87447	2.83595e-15	1.57277e-11	Jazf1
chr8-29219417-29219917	2.87447	2.83595e-15	1.57277e-11	Unc5d
chr9-78506266-78506766	2.87447	2.83595e-15	1.57277e-11	Eef1a1
chr13-81657347-81657847	2.36923	3.84628e-15	1.98339e-11	Lysmd3
chr13-49298747-49299247	2.36923	3.84628e-15	1.98339e-11	Fgd3
chr3-51359089-51359589	2.36923	3.84628e-15	1.98339e-11	Elf2
chr8-35201261-35201761	2.36923	3.84628e-15	1.98339e-11	Ppp1r3b
chr10-128584348-128584848	2	4.19389e-15	2.12536e-11	Erbb3
chr15-76343230-76343730	2.48543	7.60207e-15	3.72411e-11	Cyc1
chr7-6855865-6856365	2.48543	7.60207e-15	3.72411e-11	Usp29
chr15-79322373-79322873	2.64386	8.32456e-15	3.76435e-11	Pla2g6
chr19-36119784-36120284	2.64386	8.32456e-15	3.76435e-11	Mir3084-1
chr2-38823914-38824414	2.64386	8.32456e-15	3.76435e-11	Nr6a1
chr6-101330386-101330886	2.64386	8.32456e-15	3.76435e-11	Pdzrn3
chr7-27804536-27805036	2.64386	8.32456e-15	3.76435e-11	Zfp626
chr1-181016722-181017222	3.08746	1.55258e-14	5.01481e-11	Ephx1
chr1-86587104-86587604	3.08746	1.55258e-14	5.01481e-11	Cops7b
chr11-3504564-3505064	3.08746	1.55258e-14	5.01481e-11	Inpp5j
chr11-73036886-73037386	3.08746	1.55258e-14	5.01481e-11	Camkk1
chr11-100296338-100296838	3.08746	1.55258e-14	5.01481e-11	Eif1
chr11-101912819-101913319	4.08746	1.55258e-14	5.01481e-11	Meox1
chr11-110101369-110101869	3.08746	1.55258e-14	5.01481e-11	Abca9
chr13-101274487-101274987	4.08746	1.55258e-14	5.01481e-11	4933416M06Rik
chr13-117024172-117024672	3.08746	1.55258e-14	5.01481e-11	Parp8
chr13-23298858-23299358	3.08746	1.55258e-14	5.01481e-11	4930557F10Rik
chr15-96698649-96699149	3.08746	1.55258e-14	5.01481e-11	Slc38a2
chr16-22697949-22698449	3.08746	1.55258e-14	5.01481e-11	Dgkg
chr17-5413294-5413794	3.08746	1.55258e-14	5.01481e-11	Tmem242
chr19-46500617-46501117	3.08746	1.55258e-14	5.01481e-11	Mir3084-1
chr2-76338759-76339259	3.08746	1.55258e-14	5.01481e-11	Pde11a
chr2-170497242-170497742	4.08746	1.55258e-14	5.01481e-11	Pfdn4
chr2-32727341-32727841	1.79141	1.47816e-14	5.01481e-11	Sh2d3c
chr3-84429283-84429783	3.08746	1.55258e-14	5.01481e-11	Fhdc1
chr4-49179428-49179928	3.08746	1.55258e-14	5.01481e-11	Plppr1
chr6-84267405-84267905	3.08746	1.55258e-14	5.01481e-11	Dysf
chr6-87031244-87031744	3.08746	1.55258e-14	5.01481e-11	Nfu1
chr7-118627903-118628403	3.08746	1.55258e-14	5.01481e-11	Tmc5
chr7-67846763-67847263	3.08746	1.55258e-14	5.01481e-11	4833412C05Rik
chr7-77771704-77772204	3.08746	1.55258e-14	5.01481e-11	Ntrk3
chr8-86501246-86501746	4.08746	1.55258e-14	5.01481e-11	Abcc12
chr9-120542028-120542528	3.08746	1.55258e-14	5.01481e-11	Entpd3
chr5-36135863-36136363	2.12928	1.66195e-14	5.30973e-11	Sorcs2
chr5-112769573-112770073	2.03953	2.21458e-14	6.99925e-11	Myo18b
chr11-69546960-69547460	2.32193	2.89719e-14	8.87052e-11	Dnah2
chr17-56664272-56664772	2.32193	2.89719e-14	8.87052e-11	Catsperd
chr6-34995288-34995788	2.32193	2.89719e-14	8.87052e-11	Slc23a4
chr11-23124349-23124849	2.80735	3.5e-14	9.7052e-11	1700061J23Rik
chr14-99535742-99536242	2.80735	3.5e-14	9.7052e-11	Klf5
chr16-22433647-22434147	2.80735	3.5e-14	9.7052e-11	Etv5
chr17-79614967-79615467	2.80735	3.5e-14	9.7052e-11	Rmdn2
chr2-63184200-63184700	2.80735	3.5e-14	9.7052e-11	Kcnh7
chr5-44252403-44252903	2.80735	3.5e-14	9.7052e-11	Tapt1
chr7-143706655-143707155	2.80735	3.5e-14	9.7052e-11	Osbpl5
chr7-16387594-16388094	2.80735	3.5e-14	9.7052e-11	Sae1
chr8-121897659-121898159	2.80735	3.5e-14	9.7052e-11	Slc7a5
chrX-20869941-20870441	2.80735	3.5e-14	9.7052e-11	Syn1
chr10-110745187-110745687	2.43296	6.29891e-14	1.71429e-10	E2f7
chr15-54919909-54920409	2.43296	6.29891e-14	1.71429e-10	Enpp2
chr11-35955535-35956035	2.19265	6.52434e-14	1.74336e-10	Wwc1
chr6-144067452-144067952	2.19265	6.52434e-14	1.74336e-10	Sox5
chr1-133452469-133452969	2.58496	7.99795e-14	1.99223e-10	Sox13
chr1-156474155-156474655	2.58496	7.99795e-14	1.99223e-10	Soat1
chr10-60760363-60760863	2.58496	7.99795e-14	1.99223e-10	Unc5b
chr16-44139447-44139947	2.58496	7.99795e-14	1.99223e-10	Naa50
chr2-164432582-164433082	2.58496	7.99795e-14	1.99223e-10	Sdc4
chr2-5321185-5321685	2.58496	7.99795e-14	1.99223e-10	Camk1d
chr5-113872891-113873391	2.58496	7.99795e-14	1.99223e-10	Coro1c
chr5-28530447-28530947	2.58496	7.99795e-14	1.99223e-10	9530036O11Rik
chr4-59783689-59784189	1.80735	1.00988e-13	2.4736e-10	Inip
chr7-128610979-128611479	1.80735	1.00988e-13	2.4736e-10	Inpp5f
chr6-48601713-48602213	2.08746	1.04049e-13	2.52752e-10	Repin1
chr11-76476889-76477389	1.926	1.36176e-13	3.28082e-10	Abr
chr1-92833925-92834425	3	2.80839e-13	4.88442e-10	Gpc1
chr1-193655338-193655838	3	2.80839e-13	4.88442e-10	Mir205
chr1-39678823-39679323	4	2.80839e-13	4.88442e-10	Rfx8
chr1-43139528-43140028	3	2.80839e-13	4.88442e-10	Fhl2
chr10-40884473-40884973	3	2.80839e-13	4.88442e-10	Wasf1
chr10-43769011-43769511	4	2.80839e-13	4.88442e-10	1700027J07Rik
chr11-69012245-69012745	2.27302	2.08902e-13	4.88442e-10	Ctc1
chr11-98392194-98392694	3	2.80839e-13	4.88442e-10	Pgap3
chr11-61854564-61855064	3	2.80839e-13	4.88442e-10	Ulk2
chr11-63458148-63458648	3	2.80839e-13	4.88442e-10	Pmp22
chr12-13269128-13269628	3	2.80839e-13	4.88442e-10	Nbas
chr12-79352615-79353115	3	2.80839e-13	4.88442e-10	Rad51b
chr13-75652968-75653468	3	2.80839e-13	4.88442e-10	Mir682
chr13-55867450-55867950	3	2.80839e-13	4.88442e-10	Pitx1
chr14-76532724-76533224	3	2.80839e-13	4.88442e-10	Serp2
chr16-30600452-30600952	3	2.80839e-13	4.88442e-10	Fam43a
chr16-45927650-45928150	3	2.80839e-13	4.88442e-10	Phldb2
chr16-77644237-77644737	3	2.80839e-13	4.88442e-10	Mir99ahg
chr17-4906500-4907000	3	2.80839e-13	4.88442e-10	Arid1b
chr19-46397464-46397964	3	2.80839e-13	4.88442e-10	Mir3084-1
chr19-5726138-5726638	3	2.80839e-13	4.88442e-10	Ehbp1l1
chr2-69897607-69898107	3	2.80839e-13	4.88442e-10	Ubr3
chr2-168280917-168281417	3	2.80839e-13	4.88442e-10	Kcng1
chr3-122206692-122207192	3	2.80839e-13	4.88442e-10	Abca4
chr3-145762953-145763453	4	2.80839e-13	4.88442e-10	Ddah1
chr4-135036077-135036577	3	2.80839e-13	4.88442e-10	Runx3
chr4-98396110-98396610	3	2.80839e-13	4.88442e-10	Patj
chr4-100123549-100124049	3	2.80839e-13	4.88442e-10	Ror1
chr5-100518598-100519098	3	2.80839e-13	4.88442e-10	Cops4
chr5-51445595-51446095	3	2.80839e-13	4.88442e-10	Ppargc1a
chr5-18250513-18251013	4	2.80839e-13	4.88442e-10	Gnai1
chr6-122742344-122742844	4	2.80839e-13	4.88442e-10	Slc2a3
chr6-51635965-51636465	3	2.80839e-13	4.88442e-10	Snx10
chr6-83053467-83053967	3	2.80839e-13	4.88442e-10	Htra2
chr6-4549726-4550226	3	2.80839e-13	4.88442e-10	Col1a2
chr7-139489174-139489674	4	2.80839e-13	4.88442e-10	Inpp5a
chr7-70337575-70338075	4	2.80839e-13	4.88442e-10	Gm29683
chr8-89808462-89808962	3	2.80839e-13	4.88442e-10	Tox3
chr8-116732339-116732839	3	2.80839e-13	4.88442e-10	Cdyl2
chr8-116733093-116733593	3	2.80839e-13	4.88442e-10	Cdyl2
chr8-127064940-127065440	3	2.80839e-13	4.88442e-10	Pard3
chr9-95052023-95052523	4	2.80839e-13	4.88442e-10	Slc9a9
chr9-96952530-96953030	2.27302	2.08902e-13	4.88442e-10	Spsb4
chr9-29411591-29412091	4	2.80839e-13	4.88442e-10	Ntm
chr9-41584151-41584651	3	2.80839e-13	4.88442e-10	3110039I08Rik
chr9-59353174-59353674	3	2.80839e-13	4.88442e-10	Bbs4
chr9-63782684-63783184	3	2.80839e-13	4.88442e-10	Smad3
chr1-119271228-119271728	2.73697	4.07742e-13	6.65818e-10	Inhbb
chr1-155027500-155028000	2.73697	4.07742e-13	6.65818e-10	Gm9530
chr1-74948771-74949271	2.73697	4.07742e-13	6.65818e-10	Ihh
chr10-68268550-68269050	2.73697	4.07742e-13	6.65818e-10	Arid5b
chr11-121452174-121452674	2.73697	4.07742e-13	6.65818e-10	Tbcd
chr11-58938771-58939271	2.73697	4.07742e-13	6.65818e-10	Rnf187
chr18-43393232-43393732	2.73697	4.07742e-13	6.65818e-10	Dpysl3
chr5-135118708-135119208	2.73697	4.07742e-13	6.65818e-10	Mlxipl
chr7-127276548-127277048	2.73697	4.07742e-13	6.65818e-10	Zfp553
chr8-87938774-87939274	2.73697	4.07742e-13	6.65818e-10	Zfp423
chr9-57262457-57262957	2.73697	4.07742e-13	6.65818e-10	1700017B05Rik
chr14-65357607-65358107	2.14684	4.24491e-13	6.85551e-10	Zfp395
chr16-92493825-92494325	2.14684	4.24491e-13	6.85551e-10	2410124H12Rik
chr11-82563875-82564375	2.37851	4.97859e-13	7.91002e-10	Gm11426
chr7-139915636-139916136	2.37851	4.97859e-13	7.91002e-10	Kndc1
chr9-69802536-69803036	2.37851	4.97859e-13	7.91002e-10	B230323A14Rik
chr17-56831005-56831505	2.04439	6.25834e-13	9.83694e-10	Rfx2
chr5-143732306-143732806	2.04439	6.25834e-13	9.83694e-10	Usp42
chr10-120873749-120874249	2.52356	7.29697e-13	1.10556e-09	Msrb3
chr13-55912198-55912698	2.52356	7.29697e-13	1.10556e-09	Pitx1
chr17-88543026-88543526	2.52356	7.29697e-13	1.10556e-09	Ppp1r21
chr19-47464244-47464744	2.52356	7.29697e-13	1.10556e-09	Mir3084-1
chr2-30985249-30985749	2.52356	7.29697e-13	1.10556e-09	Usp20
chr2-34544918-34545418	2.52356	7.29697e-13	1.10556e-09	Mapkap1
chr7-25249796-25250296	2.52356	7.29697e-13	1.10556e-09	Erf
chr6-31286325-31286825	1.95936	7.36616e-13	1.11032e-09	2210408F21Rik
chr10-115384576-115385076	1.65208	1.15468e-12	1.72282e-09	Zfc3h1
chr13-56747400-56747900	1.65208	1.15468e-12	1.72282e-09	Smad5
chr19-46598748-46599248	1.45251	1.22456e-12	1.81784e-09	Mir3084-1
chr16-72993105-72993605	2.22239	1.44043e-12	2.10638e-09	Robo1
chr19-28117034-28117534	2.22239	1.44043e-12	2.10638e-09	Mir3084-1
chr4-151180297-151180797	2.22239	1.44043e-12	2.10638e-09	Camta1
chr13-98945787-98946287	1.73697	2.46251e-12	3.58318e-09	Tnpo1
chr1-153140838-153141338	2.09954	2.64664e-12	3.75809e-09	Lamc2
chr1-156470578-156471078	2.09954	2.64664e-12	3.75809e-09	Soat1
chr14-105815713-105816213	2.09954	2.64664e-12	3.75809e-09	Spry2
chr16-92158408-92158908	2.09954	2.64664e-12	3.75809e-09	Mrps6
chr3-145798720-145799220	2.09954	2.64664e-12	3.75809e-09	Ddah1
chr1-192400918-192401418	-2.90689	4.72247e-12	4.32421e-09	Kcnh1
chr1-93656741-93657241	2.90689	4.72247e-12	4.32421e-09	Stk25
chr1-30937436-30937936	1.91754	4.00664e-12	4.32421e-09	Ptp4a1
chr1-184846320-184846820	2.66297	4.47339e-12	4.32421e-09	2002-03-01
chr1-187823183-187823683	2.90689	4.72247e-12	4.32421e-09	Esrrg
chr1-189867488-189867988	2.32193	3.74873e-12	4.32421e-09	Ptpn14
chr1-74124486-74124986	2.66297	4.47339e-12	4.32421e-09	Tns1
chr1-85837929-85838429	2.90689	4.72247e-12	4.32421e-09	Cab39
chr10-84705204-84705704	2.90689	4.72247e-12	4.32421e-09	Polr3b
chr10-115505631-115506131	2.90689	4.72247e-12	4.32421e-09	Lgr5
chr10-127583611-127584111	3.90689	4.72247e-12	4.32421e-09	Lrp1
chr10-60934279-60934779	2.90689	4.72247e-12	4.32421e-09	Pldi
chr11-85841912-85842412	2.90689	4.72247e-12	4.32421e-09	Tbx2
chr11-90030458-90030958	2.90689	4.72247e-12	4.32421e-09	Tmem100
chr11-103218004-103218504	2.66297	4.47339e-12	4.32421e-09	Spata32
chr11-107546906-107547406	2.66297	4.47339e-12	4.32421e-09	Helz
chr11-115419753-115420253	2	3.61374e-12	4.32421e-09	Atp5h
chr11-115869327-115869827	2.90689	4.72247e-12	4.32421e-09	Llgl2
chr11-20477372-20477872	2.32193	3.74873e-12	4.32421e-09	Sertad2
chr11-121260370-121260870	2.90689	4.72247e-12	4.32421e-09	Foxk2
chr11-45817957-45818457	3.90689	4.72247e-12	4.32421e-09	F630206G17Rik
chr11-55204058-55204558	2.66297	4.47339e-12	4.32421e-09	Slc36a1
chr12-79191664-79192164	2.90689	4.72247e-12	4.32421e-09	Rdh11
chr12-81332457-81332957	2.90689	4.72247e-12	4.32421e-09	Slc8a3
chr13-101233974-101234474	2.90689	4.72247e-12	4.32421e-09	5930438M14Rik
chr13-115101557-115102057	2.32193	3.74873e-12	4.32421e-09	Itga1
chr14-8362180-8362680	2.90689	4.72247e-12	4.32421e-09	Oit1
chr14-55087486-55087986	2.32193	3.74873e-12	4.32421e-09	Thtpa
chr14-65833771-65834271	1.91754	4.00664e-12	4.32421e-09	Esco2
chr15-91672878-91673378	2.90689	4.72247e-12	4.32421e-09	Lrrk2
chr15-100969890-100970390	2.66297	4.47339e-12	4.32421e-09	Scn8a
chr15-31542349-31542849	2.90689	4.72247e-12	4.32421e-09	2006-03-01
chr16-18380465-18380965	2.90689	4.72247e-12	4.32421e-09	Arvcf
chr16-52333562-52334062	2.32193	3.74873e-12	4.32421e-09	Alcam
chr16-55532606-55533106	2.32193	3.74873e-12	4.32421e-09	Mir5118
chr16-77405803-77406303	2.66297	4.47339e-12	4.32421e-09	Mir99ahg
chr17-68242463-68242963	2.66297	4.47339e-12	4.32421e-09	L3mbtl4
chr17-85748645-85749145	2.90689	4.72247e-12	4.32421e-09	Six2
chr17-85858014-85858514	2.90689	4.72247e-12	4.32421e-09	Srbd1
chr17-25635245-25635745	2.66297	4.47339e-12	4.32421e-09	Lmf1
chr17-26549285-26549785	2.66297	4.47339e-12	4.32421e-09	Ergic1
chr17-34931005-34931505	1.91754	4.00664e-12	4.32421e-09	Neu1
chr17-49349400-49349900	2.90689	4.72247e-12	4.32421e-09	Gm17830
chr18-12228175-12228675	2.66297	4.47339e-12	4.32421e-09	Npc1
chr18-34751932-34752432	2.90689	4.72247e-12	4.32421e-09	Cdc25c
chr18-35874877-35875377	2.66297	4.47339e-12	4.32421e-09	Cxxc5
chr18-64517259-64517759	3.90689	4.72247e-12	4.32421e-09	Nars
chr19-25097411-25097911	2.90689	4.72247e-12	4.32421e-09	Mir3084-1
chr19-38043184-38043684	2.32193	3.74873e-12	4.32421e-09	Mir3084-1
chr19-41932520-41933020	2.66297	4.47339e-12	4.32421e-09	Mir3084-1
chr2-148408053-148408553	3.90689	4.72247e-12	4.32421e-09	Thbd
chr2-165819428-165819928	2.90689	4.72247e-12	4.32421e-09	Zmynd8
chr2-173276306-173276806	2.66297	4.47339e-12	4.32421e-09	Pmepa1
chr2-26586678-26587178	2.66297	4.47339e-12	4.32421e-09	Egfl7
chr2-36213989-36214489	2.90689	4.72247e-12	4.32421e-09	Ptgs1
chr2-49648241-49648741	2.90689	4.72247e-12	4.32421e-09	Kif5c
chr3-60617563-60618063	2.90689	4.72247e-12	4.32421e-09	Mbnl1
chr3-85886739-85887239	3.90689	4.72247e-12	4.32421e-09	Arfip1
chr3-88436808-88437308	2.32193	3.74873e-12	4.32421e-09	Sema4a
chr4-106933594-106934094	2.90689	4.72247e-12	4.32421e-09	Ssbp3
chr4-118620542-118621042	2.32193	3.74873e-12	4.32421e-09	Ebna1bp2
chr4-132532520-132533020	2.90689	4.72247e-12	4.32421e-09	Atpif1
chr4-141942356-141942856	2.32193	3.74873e-12	4.32421e-09	Fhad1
chr4-149780486-149780986	3.90689	4.72247e-12	4.32421e-09	Slc25a33
chr4-43058680-43059180	1.848	3.80769e-12	4.32421e-09	Unc13b
chr4-43159037-43159537	2.90689	4.72247e-12	4.32421e-09	Unc13b
chr4-45184622-45185122	2.90689	4.72247e-12	4.32421e-09	Frmpd1
chr4-95784621-95785121	2.90689	4.72247e-12	4.32421e-09	Fggy
chr5-96459335-96459835	2.66297	4.47339e-12	4.32421e-09	Fras1
chr5-112270935-112271435	2.90689	4.72247e-12	4.32421e-09	Crybb1
chr5-118302672-118303172	2.32193	3.74873e-12	4.32421e-09	2410131K14Rik
chr5-121981805-121982305	2.90689	4.72247e-12	4.32421e-09	Cux2
chr5-129760101-129760601	2.90689	4.72247e-12	4.32421e-09	Nipsnap2
chr5-142367680-142368180	2.66297	4.47339e-12	4.32421e-09	Foxk1
chr5-143314824-143315324	2.66297	4.47339e-12	4.32421e-09	E130309D02Rik
chr5-149677948-149678448	2.90689	4.72247e-12	4.32421e-09	B3glct
chr5-35447825-35448325	2.90689	4.72247e-12	4.32421e-09	Cpz
chr5-35609387-35609887	2.32193	3.74873e-12	4.32421e-09	Acox3
chr6-99635800-99636300	3.90689	4.72247e-12	4.32421e-09	Eif4e3
chr6-99726082-99726582	2.90689	4.72247e-12	4.32421e-09	Prok2
chr6-100287662-100288162	2.90689	4.72247e-12	4.32421e-09	Rybp
chr6-114982639-114983139	2.90689	4.72247e-12	4.32421e-09	Vgll4
chr6-126047947-126048447	2.66297	4.47339e-12	4.32421e-09	Ano2
chr6-136807232-136807732	2.90689	4.72247e-12	4.32421e-09	H2afj
chr6-47337952-47338452	2.90689	4.72247e-12	4.32421e-09	Cntnap2
chr6-64742939-64743439	2.66297	4.47339e-12	4.32421e-09	Atoh1
chr6-71271280-71271780	2.32193	3.74873e-12	4.32421e-09	Smyd1
chr6-85189855-85190355	2.90689	4.72247e-12	4.32421e-09	Emx1
chr6-87384333-87384833	2.90689	4.72247e-12	4.32421e-09	Gkn3
chr7-112202158-112202658	2.90689	4.72247e-12	4.32421e-09	Mical2
chr7-113197452-113197952	2.90689	4.72247e-12	4.32421e-09	Arntl
chr7-141172082-141172582	2.90689	4.72247e-12	4.32421e-09	Rnh1
chr7-144674649-144675149	2.90689	4.72247e-12	4.32421e-09	Ano1
chr7-28803901-28804401	1.848	3.80769e-12	4.32421e-09	Rinl
chr7-35948440-35948940	1.7885	3.21205e-12	4.32421e-09	E130304I02Rik
chr8-90064588-90065088	2.90689	4.72247e-12	4.32421e-09	Tox3
chr8-91801250-91801750	2.90689	4.72247e-12	4.32421e-09	Irx3
chr8-94009770-94010270	2.90689	4.72247e-12	4.32421e-09	Amfr
chr8-95144551-95145051	2.66297	4.47339e-12	4.32421e-09	Kifc3
chr8-114751682-114752182	2.32193	3.74873e-12	4.32421e-09	Wwox
chr8-115560882-115561382	3.90689	4.72247e-12	4.32421e-09	Maf
chr8-122460468-122460968	2	3.61374e-12	4.32421e-09	Snai3
chr8-34622601-34623101	2.66297	4.47339e-12	4.32421e-09	B930018H19Rik
chr8-70897271-70897771	1.58496	3.19452e-12	4.32421e-09	Rpl18a
chr8-76912652-76913152	3.90689	4.72247e-12	4.32421e-09	Nr3c2
chr8-77610532-77611032	1.91754	4.00664e-12	4.32421e-09	Tmem184c
chr9-64953458-64953958	2.66297	4.47339e-12	4.32421e-09	Slc24a1
chr9-74701944-74702444	2.90689	4.72247e-12	4.32421e-09	Gm16551
chr9-95559126-95559626	2.90689	4.72247e-12	4.32421e-09	Paqr9
chr9-32540292-32540792	2.90689	4.72247e-12	4.32421e-09	Fli1
chr9-45370179-45370679	2.66297	4.47339e-12	4.32421e-09	Fxyd6
chr9-51278656-51279156	2.66297	4.47339e-12	4.32421e-09	Colca2
chr9-57708288-57708788	2.66297	4.47339e-12	4.32421e-09	Edc3
chr9-63750195-63750695	2.66297	4.47339e-12	4.32421e-09	Smad3
chr1-132007290-132007790	2.45943	6.31108e-12	5.55392e-09	Elk4
chr1-135283836-135284336	2.45943	6.31108e-12	5.55392e-09	Rnpep
chr11-74832715-74833215	2.45943	6.31108e-12	5.55392e-09	Mnt
chr11-48856070-48856570	2.45943	6.31108e-12	5.55392e-09	Trim7
chr13-91689690-91690190	2.45943	6.31108e-12	5.55392e-09	Ssbp2
chr13-100650523-100651023	2.45943	6.31108e-12	5.55392e-09	Rad17
chr15-76818078-76818578	2.45943	6.31108e-12	5.55392e-09	Arhgap39
chr19-55127058-55127558	2.45943	6.31108e-12	5.55392e-09	Mir3084-1
chr2-103347576-103348076	2.45943	6.31108e-12	5.55392e-09	A930006I01Rik
chr2-169134019-169134519	2.45943	6.31108e-12	5.55392e-09	1700017J07Rik
chr6-122339995-122340495	2.45943	6.31108e-12	5.55392e-09	Phc1
chr7-88277754-88278254	2.45943	6.31108e-12	5.55392e-09	Ctsc
chr8-125379160-125379660	2.45943	6.31108e-12	5.55392e-09	Sipa1l2
chr13-41605346-41605846	1.65711	7.97584e-12	6.998e-09	Tmem170b
chr10-63429337-63429837	2.16993	9.48721e-12	8.12993e-09	Ctnna3
chr11-101464680-101465180	2.16993	9.48721e-12	8.12993e-09	Vat1
chr15-85016864-85017364	2.16993	9.48721e-12	8.12993e-09	Upk3a
chr18-35930344-35930844	2.16993	9.48721e-12	8.12993e-09	Psd2
chr3-87986843-87987343	2.16993	9.48721e-12	8.12993e-09	Bcan
chr7-90129229-90129729	2.16993	9.48721e-12	8.12993e-09	2310010J17Rik
chr7-19272353-19272853	2.16993	9.48721e-12	8.12993e-09	Vasp
chr9-35175794-35176294	2.16993	9.48721e-12	8.12993e-09	Dcps
chr14-25451624-25452124	1.37851	9.80306e-12	8.37618e-09	Zmiz1
chr14-16364814-16365314	1.70044	1.15197e-11	9.81446e-09	Top2b
chr11-62550870-62551370	1.75002	1.54649e-11	1.3062e-08	Ubb
chr7-27361240-27361740	1.75002	1.54649e-11	1.3062e-08	Sptbn4
chr8-111521918-111522418	1.75002	1.54649e-11	1.3062e-08	Wdr59
chr10-86300203-86300703	2.05063	1.57982e-11	1.30804e-08	Syn3
chr11-70668611-70669111	1.14202	1.56554e-11	1.30804e-08	Spag7
chr12-112106524-112107024	2.05063	1.57982e-11	1.30804e-08	Aspg
chr12-54191886-54192386	2.05063	1.57982e-11	1.30804e-08	Egln3
chr3-102152788-102153288	2.05063	1.57982e-11	1.30804e-08	Vangl1
chr4-98108516-98109016	2.05063	1.57982e-11	1.30804e-08	Nfia
chr8-104341245-104341745	2.05063	1.57982e-11	1.30804e-08	Cmtm3
chr11-50209996-50210496	1.3356	1.82214e-11	1.50444e-08	Sqstm1
chr7-18910280-18910780	1.39593	1.96182e-11	1.61523e-08	Ccdc61
chr11-73177459-73177959	1.9542	2.00161e-11	1.63425e-08	Tax1bp3
chr17-25448589-25449089	1.9542	2.00161e-11	1.63425e-08	Cacna1h
chr4-87977991-87978491	1.9542	2.00161e-11	1.63425e-08	Mllt3
chr17-34959449-34959949	1.87447	2.09394e-11	1.70019e-08	Hspa1b
chr3-9249641-9250141	1.87447	2.09394e-11	1.70019e-08	Zbtb10
chr4-140624678-140625178	1.17585	2.59015e-11	2.0973e-08	Arhgef10l
chr1-12398446-12398946	2.26303	2.6852e-11	2.11597e-08	Mir6341
chr1-74661460-74661960	2.26303	2.6852e-11	2.11597e-08	Ttll4
chr12-38780014-38780514	2.26303	2.6852e-11	2.11597e-08	Etv1
chr14-58153983-58154483	2.26303	2.6852e-11	2.11597e-08	Fgf9
chr15-13367460-13367960	2.26303	2.6852e-11	2.11597e-08	Cdh6
chr15-36938809-36939309	2.26303	2.6852e-11	2.11597e-08	Zfp706
chr3-89772533-89773033	2.26303	2.6852e-11	2.11597e-08	4632404H12Rik
chr5-105418066-105418566	2.26303	2.6852e-11	2.11597e-08	Lrrc8b
chr5-131729257-131729757	2.26303	2.6852e-11	2.11597e-08	Auts2
chr7-71544096-71544596	2.26303	2.6852e-11	2.11597e-08	4930441H08Rik
chr7-4684750-4685250	1.62149	3.51949e-11	2.76599e-08	Hspbp1
chr1-91024408-91024908	2.58496	4.60997e-11	3.396e-08	Lrrfip1
chr1-74802942-74803442	2.58496	4.60997e-11	3.396e-08	Wnt10a
chr1-78315658-78316158	2.58496	4.60997e-11	3.396e-08	Sgpp2
chr10-68529208-68529708	2.58496	4.60997e-11	3.396e-08	Cabcoco1
chr10-77515578-77516078	2.58496	4.60997e-11	3.396e-08	Fam207a
chr11-71995899-71996399	2.58496	4.60997e-11	3.396e-08	Aipl1
chr11-84672841-84673341	2.58496	4.60997e-11	3.396e-08	1700109G15Rik
chr13-93191666-93192166	2.58496	4.60997e-11	3.396e-08	Tent2
chr13-62558385-62558885	2.58496	4.60997e-11	3.396e-08	Zfp935
chr14-55882035-55882535	2.58496	4.60997e-11	3.396e-08	Cbln3
chr14-65381507-65382007	2.58496	4.60997e-11	3.396e-08	Zfp395
chr15-102249353-102249853	2.58496	4.60997e-11	3.396e-08	Rarg
chr17-43114136-43114636	2.58496	4.60997e-11	3.396e-08	Tnfrsf21
chr18-61910934-61911434	2.58496	4.60997e-11	3.396e-08	Ablim3
chr19-53340312-53340812	2.58496	4.60997e-11	3.396e-08	Mir3084-1
chr2-52037800-52038300	2.58496	4.60997e-11	3.396e-08	Tnfaip6
chr4-141286782-141287282	2.58496	4.60997e-11	3.396e-08	Epha2
chr4-95586066-95586566	2.58496	4.60997e-11	3.396e-08	Fggy
chr6-127154823-127155323	2.58496	4.60997e-11	3.396e-08	9330179D12Rik
chr6-144781592-144782092	2.58496	4.60997e-11	3.396e-08	Sox5
chr7-138083900-138084400	2.58496	4.60997e-11	3.396e-08	Tcerg1l
chr7-69641760-69642260	2.58496	4.60997e-11	3.396e-08	4930402F11Rik
chr7-73589390-73589890	2.58496	4.60997e-11	3.396e-08	Chd2
chr8-10687778-10688278	2.58496	4.60997e-11	3.396e-08	Myo16
chr9-40333142-40333642	2.58496	4.60997e-11	3.396e-08	Gramd1b
chr1-169921831-169922331	2.39232	5.16466e-11	3.6404e-08	Ccdc190
chr10-121016986-121017486	2.39232	5.16466e-11	3.6404e-08	Wif1
chr10-123196093-123196593	2.39232	5.16466e-11	3.6404e-08	Usp15
chr11-99040968-99041468	2.39232	5.16466e-11	3.6404e-08	Igfbp4
chr11-55039563-55040063	2.39232	5.16466e-11	3.6404e-08	Anxa6
chr12-86320550-86321050	2.39232	5.16466e-11	3.6404e-08	Gpatch2l
chr12-69296439-69296939	2.39232	5.16466e-11	3.6404e-08	Klhdc2
chr17-12741039-12741539	2.39232	5.16466e-11	3.6404e-08	Igf2r
chr17-33909700-33910200	2.39232	5.16466e-11	3.6404e-08	Daxx
chr19-44672020-44672520	2.39232	5.16466e-11	3.6404e-08	Mir3084-1
chr2-33582639-33583139	2.39232	5.16466e-11	3.6404e-08	Lmx1b
chr4-142052298-142052798	2.39232	5.16466e-11	3.6404e-08	Tmem51
chr4-155769453-155769953	2.39232	5.16466e-11	3.6404e-08	Vwa1
chr6-47594219-47594719	2.39232	5.16466e-11	3.6404e-08	Ezh2
chr7-70331659-70332159	2.39232	5.16466e-11	3.6404e-08	Gm29683
chr8-14879073-14879573	2.39232	5.16466e-11	3.6404e-08	Cln8
chr8-31187030-31187530	2.39232	5.16466e-11	3.6404e-08	Fut10
chr9-65101958-65102458	2.39232	5.16466e-11	3.6404e-08	Igdcc4
chr16-91728969-91729469	1.66297	5.19489e-11	3.64422e-08	Itsn1
chr7-129680849-129681349	1.66297	5.19489e-11	3.64422e-08	Wdr11
chr1-120197134-120197634	3.80735	7.35087e-11	4.07667e-08	3110009E18Rik
chr1-134213461-134213961	3.80735	7.35087e-11	4.07667e-08	Adora1
chr1-135794380-135794880	3.80735	7.35087e-11	4.07667e-08	Tnni1
chr1-153100630-153101130	2.80735	7.35087e-11	4.07667e-08	Nmnat2
chr1-184066025-184066525	2.80735	7.35087e-11	4.07667e-08	Dusp10
chr1-39650688-39651188	2.80735	7.35087e-11	4.07667e-08	Creg2
chr1-9947519-9948019	3.80735	7.35087e-11	4.07667e-08	Snhg6
chr1-71650676-71651176	2.80735	7.35087e-11	4.07667e-08	Fn1
chr1-72823678-72824178	2.80735	7.35087e-11	4.07667e-08	Igfbp2
chr1-77279538-77280038	3.80735	7.35087e-11	4.07667e-08	Epha4
chr10-80497297-80497797	2.80735	7.35087e-11	4.07667e-08	Onecut3
chr10-13424481-13424981	2.80735	7.35087e-11	4.07667e-08	Phactr2
chr10-115493451-115493951	2.80735	7.35087e-11	4.07667e-08	Lgr5
chr10-117614031-117614531	2.80735	7.35087e-11	4.07667e-08	Cpm
chr10-121520937-121521437	2.80735	7.35087e-11	4.07667e-08	Tbk1
chr10-49788543-49789043	2.80735	7.35087e-11	4.07667e-08	Grik2
chr11-75172946-75173446	2.80735	7.35087e-11	4.07667e-08	Mir212
chr11-88059006-88059506	2.80735	7.35087e-11	4.07667e-08	Srsf1
chr11-98927521-98928021	2.80735	7.35087e-11	4.07667e-08	Cdc6
chr11-104231024-104231524	2.11548	5.96163e-11	4.07667e-08	Mapt
chr11-110306591-110307091	2.80735	7.35087e-11	4.07667e-08	Abca5
chr11-115083293-115083793	2.80735	7.35087e-11	4.07667e-08	Rab37
chr11-22799973-22800473	2.80735	7.35087e-11	4.07667e-08	B3gnt2
chr11-35624520-35625020	2.80735	7.35087e-11	4.07667e-08	Slit3
chr11-57910234-57910734	3.80735	7.35087e-11	4.07667e-08	Hand1
chr12-108037376-108037876	2.80735	7.35087e-11	4.07667e-08	Bcl11b
chr13-92050147-92050647	3.80735	7.35087e-11	4.07667e-08	Rasgrf2
chr13-98818141-98818641	2.80735	7.35087e-11	4.07667e-08	Fcho2
chr13-103644320-103644820	2.80735	7.35087e-11	4.07667e-08	Gm30551
chr13-21181253-21181753	2.80735	7.35087e-11	4.07667e-08	Trim27
chr13-7306910-7307410	2.80735	7.35087e-11	4.07667e-08	Pfkp
chr13-48262382-48262882	2.80735	7.35087e-11	4.07667e-08	A330033J07Rik
chr13-53284722-53285222	3.80735	7.35087e-11	4.07667e-08	Ror2
chr13-53285442-53285942	2.80735	7.35087e-11	4.07667e-08	Ror2
chr13-59584909-59585409	1.71049	7.16932e-11	4.07667e-08	A230056J06Rik
chr14-30341742-30342242	2.80735	7.35087e-11	4.07667e-08	Cacna1d
chr14-30353708-30354208	2.80735	7.35087e-11	4.07667e-08	Cacna1d
chr14-32164147-32164647	2.80735	7.35087e-11	4.07667e-08	Ncoa4
chr14-54714603-54715103	2.80735	7.35087e-11	4.07667e-08	Cebpe
chr15-13368781-13369281	2.80735	7.35087e-11	4.07667e-08	Cdh6
chr15-97929427-97929927	2.80735	7.35087e-11	4.07667e-08	Vdr
chr15-36705934-36706434	2.80735	7.35087e-11	4.07667e-08	Ywhaz
chr16-22374020-22374520	2.80735	7.35087e-11	4.07667e-08	Etv5
chr16-22857928-22858428	2.80735	7.35087e-11	4.07667e-08	Dnajb11
chr16-30053105-30053605	2.11548	5.96163e-11	4.07667e-08	Hes1
chr18-25504954-25505454	2.80735	7.35087e-11	4.07667e-08	Celf4
chr18-56620807-56621307	2.80735	7.35087e-11	4.07667e-08	Tex43
chr18-64432505-64433005	2.80735	7.35087e-11	4.07667e-08	Fech
chr19-10236344-10236844	2.80735	7.35087e-11	4.07667e-08	Myrf
chr19-4201465-4201965	2.11548	5.96163e-11	4.07667e-08	Rad9a
chr19-32359067-32359567	2.80735	7.35087e-11	4.07667e-08	Mir3084-1
chr19-44836510-44837010	3.80735	7.35087e-11	4.07667e-08	Mir3084-1
chr2-11425740-11426240	2.80735	7.35087e-11	4.07667e-08	8030442B05Rik
chr2-17721392-17721892	3.80735	7.35087e-11	4.07667e-08	Nebl
chr2-122355966-122356466	2.80735	7.35087e-11	4.07667e-08	Shf
chr2-130818756-130819256	2.80735	7.35087e-11	4.07667e-08	4930402H24Rik
chr2-148738536-148739036	2.80735	7.35087e-11	4.07667e-08	Napb
chr2-157077492-157077992	2.80735	7.35087e-11	4.07667e-08	Soga1
chr2-169640214-169640714	3.80735	7.35087e-11	4.07667e-08	Tshz2
chr2-27413896-27414396	3.80735	7.35087e-11	4.07667e-08	Vav2
chr2-32288456-32288956	2.11548	5.96163e-11	4.07667e-08	Golga2
chr3-96875051-96875551	3.80735	7.35087e-11	4.07667e-08	Gpr89
chr3-153967411-153967911	2.80735	7.35087e-11	4.07667e-08	Slc44a5
chr3-52043892-52044392	3.80735	7.35087e-11	4.07667e-08	Maml3
chr3-9704775-9705275	2.11548	5.96163e-11	4.07667e-08	Pag1
chr3-95696378-95696878	2.80735	7.35087e-11	4.07667e-08	Adamtsl4
chr4-102759928-102760428	2.80735	7.35087e-11	4.07667e-08	Sgip1
chr4-117312305-117312805	2.80735	7.35087e-11	4.07667e-08	Rnf220
chr4-125949581-125950081	1.71049	7.16932e-11	4.07667e-08	2610028E06Rik
chr4-127409856-127410356	2.80735	7.35087e-11	4.07667e-08	Gjb5
chr4-156108487-156108987	3.80735	7.35087e-11	4.07667e-08	9430015G10Rik
chr4-58546432-58546932	3.80735	7.35087e-11	4.07667e-08	Lpar1
chr4-61855718-61856218	2.80735	7.35087e-11	4.07667e-08	Mup5
chr5-100225338-100225838	3.80735	7.35087e-11	4.07667e-08	2310034O05Rik
chr5-103752966-103753466	2.80735	7.35087e-11	4.07667e-08	Aff1
chr5-22432034-22432534	2.80735	7.35087e-11	4.07667e-08	Orc5
chr5-123720273-123720773	2.80735	7.35087e-11	4.07667e-08	Zcchc8
chr5-128917441-128917941	3.80735	7.35087e-11	4.07667e-08	Rimbp2
chr5-132184658-132185158	2.80735	7.35087e-11	4.07667e-08	Auts2
chr5-147681112-147681612	3.80735	7.35087e-11	4.07667e-08	Flt1
chr5-36581763-36582263	1.4361	7.13719e-11	4.07667e-08	Tbc1d14
chr5-63839800-63840300	2.80735	7.35087e-11	4.07667e-08	0610040J01Rik
chr5-89457722-89458222	2.80735	7.35087e-11	4.07667e-08	Gc
chr6-95571635-95572135	3.80735	7.35087e-11	4.07667e-08	Suclg2
chr6-97641450-97641950	2.80735	7.35087e-11	4.07667e-08	Frmd4b
chr6-99529030-99529530	2.80735	7.35087e-11	4.07667e-08	Foxp1
chr6-100567521-100568021	2.80735	7.35087e-11	4.07667e-08	Shq1
chr6-122772694-122773194	3.80735	7.35087e-11	4.07667e-08	Slc2a3
chr6-128527002-128527502	3.80735	7.35087e-11	4.07667e-08	Pzp
chr6-137126194-137126694	2.80735	7.35087e-11	4.07667e-08	Rerg
chr6-45587293-45587793	2.80735	7.35087e-11	4.07667e-08	Cntnap2
chr6-83750201-83750701	2.80735	7.35087e-11	4.07667e-08	Atp6v1b1
chr7-82174511-82175011	2.11548	5.96163e-11	4.07667e-08	Sh3gl3
chr7-112788208-112788708	1.71049	7.16932e-11	4.07667e-08	Tead1
chr7-116033776-116034276	2.11548	5.96163e-11	4.07667e-08	Sox6
chr7-128740311-128740811	2.11548	5.96163e-11	4.07667e-08	Mcmbp
chr7-45182150-45182650	1.71049	7.16932e-11	4.07667e-08	Pth2
chr7-70334847-70335347	2.80735	7.35087e-11	4.07667e-08	Gm29683
chr8-84743396-84743896	2.80735	7.35087e-11	4.07667e-08	Nfix
chr8-113554789-113555289	2.80735	7.35087e-11	4.07667e-08	4930571O06Rik
chr8-13550922-13551422	2.80735	7.35087e-11	4.07667e-08	1700029H14Rik
chr8-123235382-123235882	2.80735	7.35087e-11	4.07667e-08	Spata2l
chr8-126662239-126662739	2.80735	7.35087e-11	4.07667e-08	Irf2bp2
chr8-127438942-127439442	3.80735	7.35087e-11	4.07667e-08	Pard3
chr8-22975149-22975649	2.80735	7.35087e-11	4.07667e-08	Ank1
chr8-26474421-26474921	3.80735	7.35087e-11	4.07667e-08	Thap1
chr8-71026344-71026844	2.80735	7.35087e-11	4.07667e-08	1700026F02Rik
chr9-35024974-35025474	2.80735	7.35087e-11	4.07667e-08	Kirrel3
chr9-42943718-42944218	2.80735	7.35087e-11	4.07667e-08	Grik4
chrX-151016473-151016973	2.80735	7.35087e-11	4.07667e-08	Gnl3l
chrX-152336519-152337019	2.11548	5.96163e-11	4.07667e-08	Tspyl2
chr1-191277600-191278100	1.36678	7.4788e-11	4.13981e-08	Nenf
chr14-121238671-121239171	2	9.01905e-11	4.96435e-08	Farp1
chr2-44927156-44927656	2	9.01905e-11	4.96435e-08	Gtdc1
chr2-61592858-61593358	2	9.01905e-11	4.96435e-08	Tank
chr10-127599595-127600095	1.76553	9.12605e-11	4.98589e-08	Lrp1
chr18-55793831-55794331	1.76553	9.12605e-11	4.98589e-08	Gramd3
chr19-4756152-4756652	1.76553	9.12605e-11	4.98589e-08	Gm21992
chr7-5061369-5061869	1.76553	9.12605e-11	4.98589e-08	U2af2
chr13-51644925-51645425	1.5502	9.42929e-11	5.13248e-08	Cks2
chr2-120850303-120850803	1.5502	9.42929e-11	5.13248e-08	Ttbk2
chr1-140245438-140245938	1.83007	1.05069e-10	5.67697e-08	Kcnt2
chr1-44147617-44148117	1.83007	1.05069e-10	5.67697e-08	Ercc5
chr15-101283712-101284212	1.83007	1.05069e-10	5.67697e-08	Atg101
chr17-45573147-45573647	1.83007	1.05069e-10	5.67697e-08	Hsp90ab1
chr10-83722532-83723032	1.90689	1.06255e-10	5.67846e-08	1500009L16Rik
chr10-93889549-93890049	1.90689	1.06255e-10	5.67846e-08	Metap2
chr16-4477778-4478278	1.90689	1.06255e-10	5.67846e-08	Srl
chr3-51977899-51978399	1.90689	1.06255e-10	5.67846e-08	Maml3
chr7-102441471-102441971	1.90689	1.06255e-10	5.67846e-08	Rrm1
chr8-124663089-124663589	1.90689	1.06255e-10	5.67846e-08	2310022B05Rik
chr15-28025892-28026392	1.45943	1.29452e-10	6.89306e-08	Trio
chr4-108579089-108579589	1.45943	1.29452e-10	6.89306e-08	Prpf38a
chr6-8258987-8259487	1.32193	1.38607e-10	7.36719e-08	Rpa3
chr13-64432103-64432603	1.38466	1.4493e-10	7.68939e-08	Cdk20
chr19-14597896-14598396	1.58496	1.49793e-10	7.90459e-08	Tle4
chr3-88177838-88178338	1.58496	1.49793e-10	7.90459e-08	1700113A16Rik
chr7-47050354-47050854	1.58496	1.49793e-10	7.90459e-08	Tmem86a
chr11-89208121-89208621	2.20163	1.82688e-10	9.47042e-08	Nog
chr11-113781019-113781519	2.20163	1.82688e-10	9.47042e-08	Sdk2
chr12-91589565-91590065	2.20163	1.82688e-10	9.47042e-08	Gtf2a1
chr14-27114577-27115077	2.20163	1.82688e-10	9.47042e-08	Arhgef3
chr15-81247565-81248065	2.20163	1.82688e-10	9.47042e-08	8430426J06Rik
chr16-4640638-4641138	2.20163	1.82688e-10	9.47042e-08	Coro7
chr18-64077522-64078022	2.20163	1.82688e-10	9.47042e-08	Wdr7
chr19-55491578-55492078	2.20163	1.82688e-10	9.47042e-08	Mir3084-1
chr5-30154763-30155263	2.20163	1.82688e-10	9.47042e-08	Hadha
chr6-51720642-51721142	2.20163	1.82688e-10	9.47042e-08	Snx10
chr11-120187021-120187521	1.62449	2.25713e-10	1.16802e-07	2810410L24Rik
chr11-78536009-78536509	1.1964	3.05282e-10	1.577e-07	Tnfaip1
chr1-93342570-93343070	1.66985	3.19831e-10	1.63776e-07	Pask
chr16-93742741-93743241	1.66985	3.19831e-10	1.63776e-07	Dop1b
chr19-10235776-10236276	1.66985	3.19831e-10	1.63776e-07	Myrf
chr7-125707614-125708114	1.66985	3.19831e-10	1.63776e-07	Gtf3c1
chr9-108560109-108560609	1.66985	3.19831e-10	1.63776e-07	Qrich1
chr1-57377307-57377807	2.05889	3.5695e-10	1.78736e-07	4930558J18Rik
chr1-88605545-88606045	2.05889	3.5695e-10	1.78736e-07	Gm19589
chr10-120553091-120553591	2.05889	3.5695e-10	1.78736e-07	Hmga2
chr11-115513405-115513905	2.05889	3.5695e-10	1.78736e-07	Jpt1
chr13-89739317-89739817	2.05889	3.5695e-10	1.78736e-07	Vcan
chr19-16132375-16132875	2.05889	3.5695e-10	1.78736e-07	Gnaq
chr19-27218865-27219365	2.05889	3.5695e-10	1.78736e-07	Mir3084-1
chr2-30718962-30719462	2.05889	3.5695e-10	1.78736e-07	Mir3089
chr4-150909483-150909983	2.05889	3.5695e-10	1.78736e-07	Park7
chr4-74251533-74252033	2.05889	3.5695e-10	1.78736e-07	Kdm4c
chr7-125340437-125340937	2.05889	3.5695e-10	1.78736e-07	4933440M02Rik
chr7-16174876-16175376	2.05889	3.5695e-10	1.78736e-07	Meis3
chr9-77750512-77751012	2.05889	3.5695e-10	1.78736e-07	Gclc
chr12-25092656-25093156	1.51457	3.81171e-10	1.89252e-07	Id2
chr13-41358732-41359232	1.51457	3.81171e-10	1.89252e-07	Nedd9
chr15-88863776-88864276	1.51457	3.81171e-10	1.89252e-07	Pim3
chr4-147868368-147868868	1.51457	3.81171e-10	1.89252e-07	Miip
chr8-89284890-89285390	1.51457	3.81171e-10	1.89252e-07	Sall1
chr1-18961317-18961817	2.32193	3.99078e-10	1.90423e-07	Tfap2d
chr1-131526722-131527222	2.32193	3.99078e-10	1.90423e-07	Srgap2
chr1-78310760-78311260	2.32193	3.99078e-10	1.90423e-07	Sgpp2
chr10-62887170-62887670	2.32193	3.99078e-10	1.90423e-07	Tet1
chr10-71368319-71368819	2.32193	3.99078e-10	1.90423e-07	Ipmk
chr11-72461744-72462244	2.32193	3.99078e-10	1.90423e-07	Spns2
chr11-35512651-35513151	2.32193	3.99078e-10	1.90423e-07	Slit3
chr13-8516180-8516680	2.32193	3.99078e-10	1.90423e-07	Adarb2
chr13-53721148-53721648	2.32193	3.99078e-10	1.90423e-07	4930555G21Rik
chr18-37954771-37955271	2.32193	3.99078e-10	1.90423e-07	Hdac3
chr19-6422474-6422974	2.32193	3.99078e-10	1.90423e-07	Nrxn2
chr19-5050540-5051040	2.32193	3.99078e-10	1.90423e-07	Rin1
chr2-148495462-148495962	2.32193	3.99078e-10	1.90423e-07	Cd93
chr2-152293550-152294050	2.32193	3.99078e-10	1.90423e-07	Tbc1d20
chr2-181525482-181525982	2.32193	3.99078e-10	1.90423e-07	Dnajc5
chr2-26459414-26459914	2.32193	3.99078e-10	1.90423e-07	Notch1
chr2-66103668-66104168	2.32193	3.99078e-10	1.90423e-07	Galnt3
chr3-28021402-28021902	2.32193	3.99078e-10	1.90423e-07	Pld1
chr4-150362229-150362729	2.32193	3.99078e-10	1.90423e-07	Rere
chr5-102481114-102481614	2.32193	3.99078e-10	1.90423e-07	Arhgap24
chr5-108660594-108661094	2.32193	3.99078e-10	1.90423e-07	Dgkq
chr5-30850115-30850615	2.32193	3.99078e-10	1.90423e-07	Mapre3
chr6-144648015-144648515	2.32193	3.99078e-10	1.90423e-07	Sox5
chr9-61807914-61808414	2.32193	3.99078e-10	1.90423e-07	Rplp1
chr5-120612701-120613201	1.24101	4.09492e-10	1.95075e-07	Ddx54
chr1-93801172-93801672	2.5025	4.44955e-10	1.97561e-07	Dtymk
chr1-17145402-17145902	2.5025	4.44955e-10	1.97561e-07	Gdap1
chr1-180265340-180265840	2.5025	4.44955e-10	1.97561e-07	Psen2
chr1-85897816-85898316	2.5025	4.44955e-10	1.97561e-07	Itm2c
chr11-79590799-79591299	2.5025	4.44955e-10	1.97561e-07	Rab11fip4
chr11-103158493-103158993	1.72247	4.21e-10	1.97561e-07	Fmnl1
chr11-103712036-103712536	2.5025	4.44955e-10	1.97561e-07	C130046K22Rik
chr11-68089792-68090292	2.5025	4.44955e-10	1.97561e-07	Stx8
chr12-102554980-102555480	2.5025	4.44955e-10	1.97561e-07	Chga
chr13-89740213-89740713	2.5025	4.44955e-10	1.97561e-07	Vcan
chr13-21454200-21454700	2.5025	4.44955e-10	1.97561e-07	Zscan26
chr13-23463313-23463813	2.5025	4.44955e-10	1.97561e-07	Btn1a1
chr14-52466236-52466736	2.5025	4.44955e-10	1.97561e-07	Olfr1509
chr15-103176973-103177473	2.5025	4.44955e-10	1.97561e-07	Smug1
chr17-56515840-56516340	2.5025	4.44955e-10	1.97561e-07	Znrf4
chr18-33211733-33212233	2.5025	4.44955e-10	1.97561e-07	Stard4
chr18-38993818-38994318	2.5025	4.44955e-10	1.97561e-07	Arhgap26
chr18-75499211-75499711	2.5025	4.44955e-10	1.97561e-07	Ctif
chr19-32389479-32389979	2.5025	4.44955e-10	1.97561e-07	Mir3084-1
chr19-41384892-41385392	2.5025	4.44955e-10	1.97561e-07	Mir3084-1
chr19-44808716-44809216	2.5025	4.44955e-10	1.97561e-07	Mir3084-1
chr19-53511514-53512014	2.5025	4.44955e-10	1.97561e-07	Mir3084-1
chr2-138256912-138257412	2.5025	4.44955e-10	1.97561e-07	Btbd3
chr2-153346325-153346825	2.5025	4.44955e-10	1.97561e-07	Asxl1
chr2-31886955-31887455	2.5025	4.44955e-10	1.97561e-07	Lamc3
chr3-66964777-66965277	2.5025	4.44955e-10	1.97561e-07	Shox2
chr4-106939252-106939752	2.5025	4.44955e-10	1.97561e-07	Ssbp3
chr5-120612181-120612681	1.72247	4.21e-10	1.97561e-07	Rita1
chr5-24447521-24448021	1.72247	4.21e-10	1.97561e-07	Tmub1
chr5-123986869-123987369	2.5025	4.44955e-10	1.97561e-07	Hip1r
chr5-139838382-139838882	2.5025	4.44955e-10	1.97561e-07	Psmg3
chr5-144761365-144761865	2.5025	4.44955e-10	1.97561e-07	Tmem130
chr5-35893147-35893647	1.72247	4.21e-10	1.97561e-07	Afap1
chr6-17464162-17464662	2.5025	4.44955e-10	1.97561e-07	Met
chr6-144311685-144312185	2.5025	4.44955e-10	1.97561e-07	Sox5
chr7-96643826-96644326	2.5025	4.44955e-10	1.97561e-07	Tenm4
chr7-19933137-19933637	2.5025	4.44955e-10	1.97561e-07	Igsf23
chr7-45154057-45154557	1.72247	4.21e-10	1.97561e-07	Aldh16a1
chr7-57590799-57591299	2.5025	4.44955e-10	1.97561e-07	Gabrb3
chr7-63938848-63939348	1.72247	4.21e-10	1.97561e-07	Klf13
chr8-91313091-91313591	1.09954	4.35322e-10	1.97561e-07	Rpgrip1l
chr8-95351407-95351907	2.5025	4.44955e-10	1.97561e-07	Mmp15
chr9-65826582-65827082	2.5025	4.44955e-10	1.97561e-07	Zfp609
chr9-46443427-46443927	2.5025	4.44955e-10	1.97561e-07	4931429L15Rik
chrX-153497705-153498205	2.5025	4.44955e-10	1.97561e-07	Ubqln2
chr11-73018650-73019150	1.94753	4.91909e-10	2.15801e-07	4732414G09Rik
chr18-10706521-10707021	1.94753	4.91909e-10	2.15801e-07	Abhd3
chr19-6389780-6390280	1.94753	4.91909e-10	2.15801e-07	Pygm
chr2-50066050-50066550	1.94753	4.91909e-10	2.15801e-07	Lypd6
chr4-150281265-150281765	1.94753	4.91909e-10	2.15801e-07	Rere
chr5-124861999-124862499	1.94753	4.91909e-10	2.15801e-07	Ccdc92
chr6-135011339-135011839	1.94753	4.91909e-10	2.15801e-07	Ddx47
chr7-140881592-140882092	1.94753	4.91909e-10	2.15801e-07	Sirt3
chr16-30065009-30065509	1.29278	4.96436e-10	2.17462e-07	Hes1
chr1-34236286-34236786	1.78427	5.05778e-10	2.20241e-07	Dst
chr11-69040792-69041292	1.78427	5.05778e-10	2.20241e-07	Ctc1
chr11-78511912-78512412	1.78427	5.05778e-10	2.20241e-07	Tmem199
chr6-121183592-121184092	1.78427	5.05778e-10	2.20241e-07	Pex26
chr1-34120521-34121021	1.85798	5.40092e-10	2.32089e-07	Dst
chr10-99555976-99556476	1.85798	5.40092e-10	2.32089e-07	Gm20110
chr16-92399925-92400425	1.35364	5.34164e-10	2.32089e-07	Rcan1
chr17-47924553-47925053	1.85798	5.40092e-10	2.32089e-07	Foxp4
chr4-94614262-94614762	1.85798	5.40092e-10	2.32089e-07	Ift74
chr7-4658801-4659301	1.85798	5.40092e-10	2.32089e-07	Ppp6r1
chr7-38111965-38112465	1.85798	5.40092e-10	2.32089e-07	Ccne1
chr8-11635623-11636123	1.85798	5.40092e-10	2.32089e-07	Ankrd10
chr8-128479548-128480048	1.85798	5.40092e-10	2.32089e-07	Nrp1
chr18-61707495-61707995	1.54749	6.14625e-10	2.63347e-07	Pcyox1l
chr18-74443905-74444405	1.54749	6.14625e-10	2.63347e-07	Myo5b
chr13-55152983-55153483	1.25154	8.49843e-10	3.63601e-07	Fgfr4
chr1-92180262-92180762	1.30666	9.8488e-10	3.65768e-07	Hdac4
chr1-137172133-137172633	3.70044	1.05401e-09	3.65768e-07	Nr5a2
chr1-23761645-23762145	3.70044	1.05401e-09	3.65768e-07	B3gat2
chr1-153486785-153487285	2.70044	1.05401e-09	3.65768e-07	Dhx9
chr1-165780475-165780975	2.70044	1.05401e-09	3.65768e-07	Creg1
chr1-180547346-180547846	2.70044	1.05401e-09	3.65768e-07	Parp1
chr1-58309713-58310213	2.70044	1.05401e-09	3.65768e-07	Aox2
chr1-60566875-60567375	2.70044	1.05401e-09	3.65768e-07	Raph1
chr1-73027299-73027799	3.70044	1.05401e-09	3.65768e-07	1700027A15Rik
chr1-82765786-82766286	3.70044	1.05401e-09	3.65768e-07	Tm4sf20
chr1-82766563-82767063	2.70044	1.05401e-09	3.65768e-07	Tm4sf20
chr10-100017598-100018098	3.70044	1.05401e-09	3.65768e-07	Kitl
chr10-115262919-115263419	2.70044	1.05401e-09	3.65768e-07	Tbc1d15
chr10-122912702-122913202	2.70044	1.05401e-09	3.65768e-07	Ppm1h
chr10-19448745-19449245	2.70044	1.05401e-09	3.65768e-07	Gm33104
chr10-20178727-20179227	2.70044	1.05401e-09	3.65768e-07	Map7
chr10-41518522-41519022	1.58496	9.44376e-10	3.65768e-07	Cd164
chr11-69838670-69839170	2.70044	1.05401e-09	3.65768e-07	Tmem256
chr11-6890177-6890677	3.70044	1.05401e-09	3.65768e-07	Gm11981
chr11-75422328-75422828	3.70044	1.05401e-09	3.65768e-07	Serpinf1
chr11-85799795-85800295	2.70044	1.05401e-09	3.65768e-07	Bcas3
chr11-88280297-88280797	2.70044	1.05401e-09	3.65768e-07	Ccdc182
chr11-88467787-88468287	3.70044	1.05401e-09	3.65768e-07	Msi2
chr11-88628546-88629046	2.70044	1.05401e-09	3.65768e-07	Msi2
chr11-90638478-90638978	3.70044	1.05401e-09	3.65768e-07	Cox11
chr11-100761674-100762174	2.70044	1.05401e-09	3.65768e-07	Hcrt
chr11-102106822-102107322	2.70044	1.05401e-09	3.65768e-07	Pyy
chr11-106084725-106085225	2.70044	1.05401e-09	3.65768e-07	Map3k3
chr11-53430215-53430715	3.70044	1.05401e-09	3.65768e-07	Uqcrq
chr12-87026177-87026677	2.70044	1.05401e-09	3.65768e-07	Tmem63c
chr12-112897873-112898373	2.70044	1.05401e-09	3.65768e-07	Jag2
chr12-112949826-112950326	3.70044	1.05401e-09	3.65768e-07	Nudt14
chr12-54067757-54068257	2.70044	1.05401e-09	3.65768e-07	Npas3
chr12-54316899-54317399	2.70044	1.05401e-09	3.65768e-07	Gm7550
chr12-73705224-73705724	2.70044	1.05401e-09	3.65768e-07	Prkch
chr12-80131938-80132438	2.70044	1.05401e-09	3.65768e-07	2310015A10Rik
chr12-83391726-83392226	2.70044	1.05401e-09	3.65768e-07	Dpf3
chr13-72120463-72120963	2.70044	1.05401e-09	3.65768e-07	Irx1
chr13-97304942-97305442	2.70044	1.05401e-09	3.65768e-07	Enc1
chr13-40918038-40918538	3.70044	1.05401e-09	3.65768e-07	Gcnt2
chr13-51099394-51099894	2.70044	1.05401e-09	3.65768e-07	9430083A17Rik
chr13-67173385-67173885	2.70044	1.05401e-09	3.65768e-07	Rsl1
chr14-79140187-79140687	2.70044	1.05401e-09	3.65768e-07	Vwa8
chr14-28653302-28653802	2.70044	1.05401e-09	3.65768e-07	Wnt5a
chr15-85479396-85479896	2.70044	1.05401e-09	3.65768e-07	7530416G11Rik
chr15-13275824-13276324	2.70044	1.05401e-09	3.65768e-07	Cdh6
chr15-98092444-98092944	2.70044	1.05401e-09	3.65768e-07	Senp1
chr15-99917188-99917688	2.70044	1.05401e-09	3.65768e-07	Fam186a
chr15-67342118-67342618	2.70044	1.05401e-09	3.65768e-07	1700012I11Rik
chr15-80335151-80335651	2.70044	1.05401e-09	3.65768e-07	Cacna1i
chr15-81167804-81168304	3.70044	1.05401e-09	3.65768e-07	Mkl1
chr16-97610202-97610702	3.70044	1.05401e-09	3.65768e-07	Tmprss2
chr16-97920504-97921004	3.70044	1.05401e-09	3.65768e-07	C2cd2
chr16-25779884-25780384	3.70044	1.05401e-09	3.65768e-07	Trp63
chr16-38018047-38018547	2.70044	1.05401e-09	3.65768e-07	4930542C21Rik
chr16-55820463-55820963	2.70044	1.05401e-09	3.65768e-07	Nfkbiz
chr17-57201822-57202322	3.70044	1.05401e-09	3.65768e-07	C3
chr17-30019138-30019638	2.70044	1.05401e-09	3.65768e-07	Zfand3
chr17-32877713-32878213	2.70044	1.05401e-09	3.65768e-07	Zfp870
chr17-35649289-35649789	2.70044	1.05401e-09	3.65768e-07	Sfta2
chr17-46620789-46621289	2.70044	1.05401e-09	3.65768e-07	Ptk7
chr17-53567511-53568011	2.70044	1.05401e-09	3.65768e-07	Kat2b
chr18-83827499-83827999	2.70044	1.05401e-09	3.65768e-07	Tshz1
chr18-15150668-15151168	2.70044	1.05401e-09	3.65768e-07	Kctd1
chr18-31759621-31760121	1.37197	1.00524e-09	3.65768e-07	Ammecr1l
chr18-35652636-35653136	2.70044	1.05401e-09	3.65768e-07	Prob1
chr18-55246207-55246707	2.70044	1.05401e-09	3.65768e-07	Zfp608
chr18-58209323-58209823	3.70044	1.05401e-09	3.65768e-07	Fbn2
chr18-67610670-67611170	2.70044	1.05401e-09	3.65768e-07	Spire1
chr19-21272754-21273254	3.70044	1.05401e-09	3.65768e-07	Zfand5
chr19-44783652-44784152	3.70044	1.05401e-09	3.65768e-07	Mir3084-1
chr19-46076163-46076663	2.70044	1.05401e-09	3.65768e-07	Mir3084-1
chr19-46784431-46784931	3.70044	1.05401e-09	3.65768e-07	Mir3084-1
chr19-57314627-57315127	3.70044	1.05401e-09	3.65768e-07	Mir3084-1
chr2-113479127-113479627	3.70044	1.05401e-09	3.65768e-07	Fmn1
chr2-118896251-118896751	2.70044	1.05401e-09	3.65768e-07	Bahd1
chr2-133144392-133144892	2.70044	1.05401e-09	3.65768e-07	Fermt1
chr2-154603513-154604013	1.16993	1.02463e-09	3.65768e-07	Pxmp4
chr2-168578108-168578608	2.70044	1.05401e-09	3.65768e-07	Nfatc2
chr2-26494928-26495428	3.70044	1.05401e-09	3.65768e-07	Notch1
chr2-27858504-27859004	2.70044	1.05401e-09	3.65768e-07	Col5a1
chr2-29195513-29196013	2.70044	1.05401e-09	3.65768e-07	Ntng2
chr2-30134020-30134520	3.70044	1.05401e-09	3.65768e-07	Tbc1d13
chr2-32363546-32364046	2.70044	1.05401e-09	3.65768e-07	Ciz1
chr2-34883155-34883655	3.70044	1.05401e-09	3.65768e-07	Cutal
chr3-103737593-103738093	2.70044	1.05401e-09	3.65768e-07	Olfml3
chr3-135396028-135396528	2.70044	1.05401e-09	3.65768e-07	Slc9b1
chr3-48585991-48586491	2.70044	1.05401e-09	3.65768e-07	1700018B24Rik
chr3-9552231-9552731	3.70044	1.05401e-09	3.65768e-07	Zfp704
chr3-67311376-67311876	2.70044	1.05401e-09	3.65768e-07	Rsrc1
chr3-82368992-82369492	3.70044	1.05401e-09	3.65768e-07	Map9
chr4-119072822-119073322	2.70044	1.05401e-09	3.65768e-07	Gm12866
chr4-123565246-123565746	2.70044	1.05401e-09	3.65768e-07	Macf1
chr4-124965090-124965590	2.70044	1.05401e-09	3.65768e-07	9930104L06Rik
chr4-134026483-134026983	3.70044	1.05401e-09	3.65768e-07	Lin28a
chr4-5768542-5769042	3.70044	1.05401e-09	3.65768e-07	Fam110b
chr4-148075262-148075762	3.70044	1.05401e-09	3.65768e-07	Agtrap
chr4-148951567-148952067	3.70044	1.05401e-09	3.65768e-07	Casz1
chr4-149526329-149526829	3.70044	1.05401e-09	3.65768e-07	Ctnnbip1
chr4-32982672-32983172	3.70044	1.05401e-09	3.65768e-07	Rragd
chr4-152313110-152313610	2.70044	1.05401e-09	3.65768e-07	Rnf207
chr4-152878884-152879384	2.70044	1.05401e-09	3.65768e-07	Gm833
chr4-154159958-154160458	2.70044	1.05401e-09	3.65768e-07	Wrap73
chr4-47936418-47936918	2.70044	1.05401e-09	3.65768e-07	Nr4a3
chr4-55721915-55722415	3.70044	1.05401e-09	3.65768e-07	Klf4
chr4-78296268-78296768	2.70044	1.05401e-09	3.65768e-07	Ptprd
chr4-95005081-95005581	2.70044	1.05401e-09	3.65768e-07	Mysm1
chr4-100909285-100909785	3.70044	1.05401e-09	3.65768e-07	Cachd1
chr5-95935440-95935940	2.70044	1.05401e-09	3.65768e-07	Cxcl13
chr5-99387429-99387929	2.70044	1.05401e-09	3.65768e-07	A930011G23Rik
chr5-102599089-102599589	2.70044	1.05401e-09	3.65768e-07	Arhgap24
chr5-111199884-111200384	2.70044	1.05401e-09	3.65768e-07	Ttc28
chr5-125003777-125004277	2.70044	1.05401e-09	3.65768e-07	Rflna
chr5-137553231-137553731	2.70044	1.05401e-09	3.65768e-07	Actl6b
chr5-139027534-139028034	2.70044	1.05401e-09	3.65768e-07	Prkar1b
chr5-147913146-147913646	2.70044	1.05401e-09	3.65768e-07	Slc46a3
chr5-33995462-33995962	2.70044	1.05401e-09	3.65768e-07	Nat8l
chr5-37331110-37331610	2.70044	1.05401e-09	3.65768e-07	Evc
chr5-53048517-53049017	2.70044	1.05401e-09	3.65768e-07	Slc34a2
chr5-66005088-66005588	3.70044	1.05401e-09	3.65768e-07	9130230L23Rik
chr5-74184283-74184783	3.70044	1.05401e-09	3.65768e-07	Rasl11b
chr5-88690703-88691203	3.70044	1.05401e-09	3.65768e-07	Grsf1
chr6-89614622-89615122	3.70044	1.05401e-09	3.65768e-07	Chchd6
chr6-128526426-128526926	3.70044	1.05401e-09	3.65768e-07	Pzp
chr6-144208771-144209271	2.70044	1.05401e-09	3.65768e-07	Sox5
chr6-29169993-29170493	2.70044	1.05401e-09	3.65768e-07	Prrt4
chr7-101503334-101503834	3.70044	1.05401e-09	3.65768e-07	Pde2a
chr7-25005682-25006182	3.70044	1.05401e-09	3.65768e-07	Atp1a3
chr7-139894625-139895125	2.70044	1.05401e-09	3.65768e-07	Kndc1
chr7-140058030-140058530	3.70044	1.05401e-09	3.65768e-07	Msx3
chr7-144531377-144531877	2.70044	1.05401e-09	3.65768e-07	Ppfia1
chr7-28464267-28464767	2.70044	1.05401e-09	3.65768e-07	Lrfn1
chr7-28583478-28583978	2.70044	1.05401e-09	3.65768e-07	Pak4
chr7-29211332-29211832	2.70044	1.05401e-09	3.65768e-07	Catsperg1
chr7-36941182-36941682	3.70044	1.05401e-09	3.65768e-07	Tshz3
chr7-67973989-67974489	2.70044	1.05401e-09	3.65768e-07	Igf1r
chr7-68382096-68382596	2.70044	1.05401e-09	3.65768e-07	Fam169b
chr7-70279491-70279991	2.70044	1.05401e-09	3.65768e-07	Gm29683
chr8-84180396-84180896	2.70044	1.05401e-09	3.65768e-07	Mir181c
chr8-91313810-91314310	3.70044	1.05401e-09	3.65768e-07	Fto
chr8-104624079-104624579	2.70044	1.05401e-09	3.65768e-07	Cdh16
chr8-14406499-14406999	2.70044	1.05401e-09	3.65768e-07	Dlgap2
chr8-23011476-23011976	2.70044	1.05401e-09	3.65768e-07	Ank1
chr8-25519295-25519795	2.70044	1.05401e-09	3.65768e-07	Fgfr1
chr8-45584594-45585094	2.70044	1.05401e-09	3.65768e-07	Sorbs2
chr9-16439848-16440348	2.70044	1.05401e-09	3.65768e-07	Fat3
chr9-84253215-84253715	3.70044	1.05401e-09	3.65768e-07	Bckdhb
chr9-92315245-92315745	2.70044	1.05401e-09	3.65768e-07	1700057G04Rik
chr9-95543175-95543675	2.70044	1.05401e-09	3.65768e-07	Paqr9
chr9-115857229-115857729	3.70044	1.05401e-09	3.65768e-07	Gadl1
chr9-35105718-35106218	2.70044	1.05401e-09	3.65768e-07	St3gal4
chr9-40125662-40126162	2.70044	1.05401e-09	3.65768e-07	Olfr985
chr9-46119971-46120471	2.70044	1.05401e-09	3.65768e-07	Sik3
chr9-14276909-14277409	2.70044	1.05401e-09	3.65768e-07	Sesn3
chr9-58488287-58488787	2.70044	1.05401e-09	3.65768e-07	Insyn1
chr9-63534239-63534739	2.70044	1.05401e-09	3.65768e-07	Iqch
chr9-64340998-64341498	2.70044	1.05401e-09	3.65768e-07	Dis3l
chrX-103026118-103026618	2.70044	1.05401e-09	3.65768e-07	Gm5126
chrX-143393701-143394201	2.70044	1.05401e-09	3.65768e-07	Chrdl1
chrX-151344466-151344966	2.70044	1.05401e-09	3.65768e-07	A230072E10Rik
chr1-90153305-90153805	2.1375	1.17855e-09	4.00013e-07	Iqca
chr11-108307009-108307509	2.1375	1.17855e-09	4.00013e-07	Prkca
chr11-50188723-50189223	2.1375	1.17855e-09	4.00013e-07	Mrnip
chr14-81111565-81112065	2.1375	1.17855e-09	4.00013e-07	Olfm4
chr14-45220561-45221061	2.1375	1.17855e-09	4.00013e-07	Gpr137c
chr15-83535295-83535795	2.1375	1.17855e-09	4.00013e-07	Bik
chr15-26895391-26895891	2.1375	1.17855e-09	4.00013e-07	Fbxl7
chr15-61983237-61983737	2.1375	1.17855e-09	4.00013e-07	Myc
chr16-55974423-55974923	2.1375	1.17855e-09	4.00013e-07	Zbtb11os1
chr17-56183705-56184205	2.1375	1.17855e-09	4.00013e-07	Mydgf
chr17-35918856-35919356	2.1375	1.17855e-09	4.00013e-07	Ppp1r10
chr18-12228706-12229206	2.1375	1.17855e-09	4.00013e-07	Npc1
chr19-9106796-9107296	2.1375	1.17855e-09	4.00013e-07	Asrgl1
chr2-122631466-122631966	2.1375	1.17855e-09	4.00013e-07	Spata5l1
chr5-53995334-53995834	2.1375	1.17855e-09	4.00013e-07	Stim2
chr6-34383839-34384339	2.1375	1.17855e-09	4.00013e-07	Akr1b10
chr8-120534939-120535439	2.1375	1.17855e-09	4.00013e-07	Gse1
chr9-99451132-99451632	2.1375	1.17855e-09	4.00013e-07	Nme9
chrX-166440452-166440952	2.1375	1.17855e-09	4.00013e-07	Ofd1
chr10-128411341-128411841	1.62803	1.37215e-09	4.62517e-07	Rnf41
chr10-75517165-75517665	1.62803	1.37215e-09	4.62517e-07	Gucd1
chr12-84023274-84023774	1.62803	1.37215e-09	4.62517e-07	Acot1
chr2-35336802-35337302	1.62803	1.37215e-09	4.62517e-07	Stom
chr4-129189417-129189917	1.62803	1.37215e-09	4.62517e-07	S100pbp
chr5-114968477-114968977	1.62803	1.37215e-09	4.62517e-07	Hnf1a
chr10-19591559-19592059	1.47805	1.4863e-09	4.98707e-07	Ifngr1
chr17-35697833-35698333	1.47805	1.4863e-09	4.98707e-07	Ddr1
chr7-140036466-140036966	1.47805	1.4863e-09	4.98707e-07	Tubgcp2
chr7-13009680-13010180	1.47805	1.4863e-09	4.98707e-07	Zbtb45
chr11-103132805-103133305	1.26303	1.72083e-09	5.7674e-07	Hexim2
chr15-102405488-102405988	0.977974	1.81664e-09	6.08159e-07	Sp1
chr1-153899595-153900095	1.39232	1.83729e-09	6.13672e-07	Mir8114
chr2-164804715-164805215	1.39232	1.83729e-09	6.13672e-07	Acot8
chr12-24614619-24615119	1.67807	1.86491e-09	6.20082e-07	Grhl1
chr17-34027824-34028324	1.67807	1.86491e-09	6.20082e-07	H2-Ke6
chr19-10413705-10414205	1.67807	1.86491e-09	6.20082e-07	Syt7
chr7-122067095-122067595	1.67807	1.86491e-09	6.20082e-07	Ubfd1
chr1-40254323-40254823	2	2.03357e-09	6.612e-07	Il1r1
chr10-80329171-80329671	2	2.03357e-09	6.612e-07	Pcsk4
chr11-94474173-94474673	2	2.03357e-09	6.612e-07	Cacna1g
chr11-102393145-102393645	2	2.03357e-09	6.612e-07	Rundc3a
chr13-100833239-100833739	2	2.03357e-09	6.612e-07	Slc30a5
chr17-57070615-57071115	2	2.03357e-09	6.612e-07	Dennd1c
chr18-61096322-61096822	2	2.03357e-09	6.612e-07	Csf1r
chr19-44750661-44751161	2	2.03357e-09	6.612e-07	Mir3084-1
chr3-28725231-28725731	2	2.03357e-09	6.612e-07	Slc2a2
chr3-31057180-31057680	2	2.03357e-09	6.612e-07	Prkci
chr3-84040009-84040509	2	2.03357e-09	6.612e-07	Tmem131l
chr4-129048762-129049262	2	2.03357e-09	6.612e-07	Rnf19b
chr4-63544532-63545032	2	2.03357e-09	6.612e-07	Atp6v1g1
chr5-108448526-108449026	2	2.03357e-09	6.612e-07	Mfsd7a
chr5-37717066-37717566	2	2.03357e-09	6.612e-07	Stk32b
chr6-144039136-144039636	2	2.03357e-09	6.612e-07	Sox5
chr7-101108643-101109143	2	2.03357e-09	6.612e-07	Fchsd2
chr7-30972989-30973489	2	2.03357e-09	6.612e-07	Lsr
chr7-68021686-68022186	2	2.03357e-09	6.612e-07	Igf1r
chr9-61945883-61946383	2	2.03357e-09	6.612e-07	Kif23
chr4-43000350-43000850	1.17688	2.19198e-09	7.11133e-07	Vcp
chr8-4165873-4166373	1.17688	2.19198e-09	7.11133e-07	Evi5l
chr11-102082255-102082755	1.73697	2.33376e-09	7.48863e-07	Mpp2
chr13-7697868-7698368	1.73697	2.33376e-09	7.48863e-07	Adarb2
chr19-28065084-28065584	1.73697	2.33376e-09	7.48863e-07	Mir3084-1
chr4-116556834-116557334	1.73697	2.33376e-09	7.48863e-07	Gpbp1l1
chr5-96222072-96222572	1.73697	2.33376e-09	7.48863e-07	Mrpl1
chr5-103365086-103365586	1.73697	2.33376e-09	7.48863e-07	Ptpn13
chr5-34549318-34549818	1.73697	2.33376e-09	7.48863e-07	Sh3bp2
chr6-21852061-21852561	1.73697	2.33376e-09	7.48863e-07	Tspan12
chr7-13023809-13024309	1.73697	2.33376e-09	7.48863e-07	Trim28
chr8-71665454-71665954	1.73697	2.33376e-09	7.48863e-07	Unc13a
chr1-136466023-136466523	1.50901	2.43005e-09	7.77217e-07	Kif14
chr19-5689427-5689927	1.50901	2.43005e-09	7.77217e-07	Map3k11
chr5-31154003-31154503	1.50901	2.43005e-09	7.77217e-07	Mpv17
chr10-78470844-78471344	1.89308	2.56016e-09	8.06545e-07	Pdxk
chr11-106787498-106787998	1.89308	2.56016e-09	8.06545e-07	Ddx5
chr13-112987436-112987936	1.89308	2.56016e-09	8.06545e-07	Ccno
chr14-59807579-59808079	1.89308	2.56016e-09	8.06545e-07	Atp8a2
chr16-43549681-43550181	1.89308	2.56016e-09	8.06545e-07	Zbtb20
chr17-33033158-33033658	1.89308	2.56016e-09	8.06545e-07	Zfp763
chr19-32323090-32323590	1.89308	2.56016e-09	8.06545e-07	Mir3084-1
chr3-90004319-90004819	1.89308	2.56016e-09	8.06545e-07	Ubap2l
chr4-21712153-21712653	1.89308	2.56016e-09	8.06545e-07	Ccnc
chr5-121204234-121204734	1.89308	2.56016e-09	8.06545e-07	Rpl6
chr6-100438536-100439036	1.89308	2.56016e-09	8.06545e-07	1700049E22Rik
chr7-19180849-19181349	1.89308	2.56016e-09	8.06545e-07	Eml2
chr9-8900045-8900545	1.89308	2.56016e-09	8.06545e-07	Pgr
chr9-59750581-59751081	1.89308	2.56016e-09	8.06545e-07	Senp8
chr11-80818065-80818565	1.80735	2.62601e-09	8.21128e-07	Tmem98
chr12-96154106-96154606	1.80735	2.62601e-09	8.21128e-07	1700019M22Rik
chr14-47371650-47372150	1.80735	2.62601e-09	8.21128e-07	Lgals3
chr16-15863144-15863644	1.80735	2.62601e-09	8.21128e-07	Mzt2
chr17-47851884-47852384	1.80735	2.62601e-09	8.21128e-07	Foxp4
chr2-32312250-32312750	1.80735	2.62601e-09	8.21128e-07	Dnm1
chr5-138088989-138089489	1.80735	2.62601e-09	8.21128e-07	Zkscan1
chr1-152090630-152091130	2.24793	2.90509e-09	8.73992e-07	1700025G04Rik
chr1-34103582-34104082	2.24793	2.90509e-09	8.73992e-07	Dst
chr1-59483637-59484137	2.24793	2.90509e-09	8.73992e-07	Fzd7
chr11-69757779-69758279	2.24793	2.90509e-09	8.73992e-07	Polr2a
chr11-77766461-77766961	2.24793	2.90509e-09	8.73992e-07	Myo18a
chr11-59965696-59966196	1.22239	2.86759e-09	8.73992e-07	Rasd1
chr11-61854011-61854511	2.24793	2.90509e-09	8.73992e-07	Ulk2
chr12-105032228-105032728	1.22239	2.86759e-09	8.73992e-07	Snhg10
chr12-57444268-57444768	2.24793	2.90509e-09	8.73992e-07	Mipol1
chr13-96432270-96432770	2.24793	2.90509e-09	8.73992e-07	Ankdd1b
chr14-24206713-24207213	2.24793	2.90509e-09	8.73992e-07	Dlg5
chr14-25424064-25424564	2.24793	2.90509e-09	8.73992e-07	Zmiz1
chr15-80797679-80798179	2.24793	2.90509e-09	8.73992e-07	Tnrc6b
chr16-32008139-32008639	2.24793	2.90509e-09	8.73992e-07	Senp5
chr17-28142245-28142745	2.24793	2.90509e-09	8.73992e-07	Scube3
chr17-32350353-32350853	1.22239	2.86759e-09	8.73992e-07	Akap8l
chr18-3506871-3507371	2.24793	2.90509e-09	8.73992e-07	Bambi
chr19-45795977-45796477	2.24793	2.90509e-09	8.73992e-07	Mir3084-1
chr2-26600552-26601052	2.24793	2.90509e-09	8.73992e-07	Agpat2
chr2-52424638-52425138	2.24793	2.90509e-09	8.73992e-07	Arl5a
chr3-96938671-96939171	2.24793	2.90509e-09	8.73992e-07	Gja8
chr3-121594530-121595030	2.24793	2.90509e-09	8.73992e-07	A730020M07Rik
chr3-145937732-145938232	2.24793	2.90509e-09	8.73992e-07	2410004B18Rik
chr3-30976880-30977380	2.24793	2.90509e-09	8.73992e-07	Phc3
chr3-36481649-36482149	2.24793	2.90509e-09	8.73992e-07	1810062G17Rik
chr4-100863810-100864310	2.24793	2.90509e-09	8.73992e-07	Cachd1
chr5-103119677-103120177	2.24793	2.90509e-09	8.73992e-07	Mapk10
chr6-91472760-91473260	2.24793	2.90509e-09	8.73992e-07	Chchd4
chr6-92183286-92183786	2.24793	2.90509e-09	8.73992e-07	Mrps25
chr6-119108808-119109308	2.24793	2.90509e-09	8.73992e-07	Cacna1c
chr6-31074369-31074869	2.24793	2.90509e-09	8.73992e-07	Mir29b-1
chr6-37441512-37442012	2.24793	2.90509e-09	8.73992e-07	Creb3l2
chr6-72763579-72764079	2.24793	2.90509e-09	8.73992e-07	Tcf7l1
chr7-112415932-112416432	2.24793	2.90509e-09	8.73992e-07	Micalcl
chr7-70361506-70362006	2.24793	2.90509e-09	8.73992e-07	Nr2f2
chr8-106140689-106141189	2.24793	2.90509e-09	8.73992e-07	1810019D21Rik
chr9-31851701-31852201	2.24793	2.90509e-09	8.73992e-07	Barx2
chr15-102721959-102722459	1.41504	3.25681e-09	9.77803e-07	Calcoco1
chr5-34513778-34514278	1.41504	3.25681e-09	9.77803e-07	Tnip2
chr1-106171213-106171713	1.3388	3.58424e-09	1.07173e-06	Gm20753
chr11-101171211-101171711	1.3388	3.58424e-09	1.07173e-06	Plekhh3
chr6-49210396-49210896	1.3388	3.58424e-09	1.07173e-06	Igf2bp3
chr8-70776982-70777482	1.3388	3.58424e-09	1.07173e-06	2010320M18Rik
chr1-97918425-97918925	2.41504	4.0095e-09	1.11707e-06	Pam
chr1-131752167-131752667	2.41504	4.0095e-09	1.11707e-06	Slc26a9
chr1-136942313-136942813	2.41504	4.0095e-09	1.11707e-06	Nr5a2
chr1-36303318-36303818	2.41504	4.0095e-09	1.11707e-06	Arid5a
chr1-37718700-37719200	2.41504	4.0095e-09	1.11707e-06	2010300C02Rik
chr1-65010086-65010586	2.41504	4.0095e-09	1.11707e-06	Akr1cl
chr1-71886873-71887373	2.41504	4.0095e-09	1.11707e-06	Gm8883
chr10-117494352-117494852	2.41504	4.0095e-09	1.11707e-06	Gm32141
chr10-126422043-126422543	2.41504	4.0095e-09	1.11707e-06	Mir378d
chr10-128525270-128525770	2.41504	4.0095e-09	1.11707e-06	Esyt1
chr10-8518653-8519153	2.41504	4.0095e-09	1.11707e-06	Ust
chr11-70373132-70373632	2.41504	4.0095e-09	1.11707e-06	Pelp1
chr11-75733365-75733865	2.41504	4.0095e-09	1.11707e-06	Ywhae
chr11-79993520-79994020	2.41504	4.0095e-09	1.11707e-06	Suz12
chr11-116167982-116168482	1.54432	3.80269e-09	1.11707e-06	Fbf1
chr11-117414755-117415255	2.41504	4.0095e-09	1.11707e-06	Gm11729
chr11-118363141-118363641	2.41504	4.0095e-09	1.11707e-06	Timp2
chr11-35598846-35599346	2.41504	4.0095e-09	1.11707e-06	Slit3
chr11-62456473-62456973	2.41504	4.0095e-09	1.11707e-06	Ncor1
chr11-65030168-65030668	2.41504	4.0095e-09	1.11707e-06	Arhgap44
chr12-16840964-16841464	2.41504	4.0095e-09	1.11707e-06	E2f6
chr12-31634237-31634737	2.41504	4.0095e-09	1.11707e-06	Bcap29
chr12-69682015-69682515	2.41504	4.0095e-09	1.11707e-06	Sos2
chr12-78981895-78982395	1.54432	3.80269e-09	1.11707e-06	Tmem229b
chr12-79966653-79967153	2.41504	4.0095e-09	1.11707e-06	9430078K24Rik
chr13-98944524-98945024	2.41504	4.0095e-09	1.11707e-06	Tnpo1
chr13-30385121-30385621	2.41504	4.0095e-09	1.11707e-06	Agtr1a
chr13-34130963-34131463	2.41504	4.0095e-09	1.11707e-06	Tubb2b
chr14-73375860-73376360	2.41504	4.0095e-09	1.11707e-06	Itm2b
chr15-12117062-12117562	2.41504	4.0095e-09	1.11707e-06	Zfr
chr15-13171699-13172199	2.41504	4.0095e-09	1.11707e-06	Cdh6
chr15-76538034-76538534	2.41504	4.0095e-09	1.11707e-06	Fbxl6
chr17-56762003-56762503	2.41504	4.0095e-09	1.11707e-06	Dus3l
chr17-70850388-70850888	2.41504	4.0095e-09	1.11707e-06	Tgif1
chr17-87672768-87673268	2.41504	4.0095e-09	1.11707e-06	Msh2
chr17-34952724-34953224	2.41504	4.0095e-09	1.11707e-06	1110038B12Rik
chr18-35830882-35831382	2.41504	4.0095e-09	1.11707e-06	Cxxc5
chr18-63863783-63864283	2.41504	4.0095e-09	1.11707e-06	Wdr7
chr19-44934980-44935480	2.41504	4.0095e-09	1.11707e-06	Mir3084-1
chr2-118899795-118900295	2.41504	4.0095e-09	1.11707e-06	Bahd1
chr2-119326907-119327407	2.41504	4.0095e-09	1.11707e-06	Dll4
chr2-120858151-120858651	2.41504	4.0095e-09	1.11707e-06	AV039307
chr2-151632003-151632503	2.41504	4.0095e-09	1.11707e-06	Snph
chr2-20736982-20737482	2.41504	4.0095e-09	1.11707e-06	Etl4
chr2-25428355-25428855	2.41504	4.0095e-09	1.11707e-06	Abca2
chr2-32153543-32154043	2.41504	4.0095e-09	1.11707e-06	Prrc2b
chr2-34033165-34033665	2.41504	4.0095e-09	1.11707e-06	C230014O12Rik
chr2-50687173-50687673	2.41504	4.0095e-09	1.11707e-06	Gm13498
chr3-151838239-151838739	2.41504	4.0095e-09	1.11707e-06	Ptgfr
chr3-41228430-41228930	2.41504	4.0095e-09	1.11707e-06	Pgrmc2
chr3-81017565-81018065	2.41504	4.0095e-09	1.11707e-06	Pdgfc
chr3-81357369-81357869	2.41504	4.0095e-09	1.11707e-06	Pdgfc
chr3-85348195-85348695	2.41504	4.0095e-09	1.11707e-06	Arfip1
chr4-24556178-24556678	2.41504	4.0095e-09	1.11707e-06	Mms22l
chr4-148742610-148743110	2.41504	4.0095e-09	1.11707e-06	Casz1
chr4-149040237-149040737	2.41504	4.0095e-09	1.11707e-06	Pex14
chr4-72373585-72374085	2.41504	4.0095e-09	1.11707e-06	C630043F03Rik
chr5-117120536-117121036	2.41504	4.0095e-09	1.11707e-06	Taok3
chr5-122621306-122621806	2.41504	4.0095e-09	1.11707e-06	Ift81
chr5-32863352-32863852	1.54432	3.80269e-09	1.11707e-06	Depdc5
chr5-33696426-33696926	2.41504	4.0095e-09	1.11707e-06	Tacc3
chr6-91290928-91291428	2.41504	4.0095e-09	1.11707e-06	Fbln2
chr6-34403687-34404187	2.41504	4.0095e-09	1.11707e-06	Akr1b10
chr6-48602220-48602720	2.41504	4.0095e-09	1.11707e-06	Zfp775
chr7-84409527-84410027	2.41504	4.0095e-09	1.11707e-06	Arnt2
chr7-109439282-109439782	2.41504	4.0095e-09	1.11707e-06	1700095J03Rik
chr7-46535298-46535798	2.41504	4.0095e-09	1.11707e-06	Sergef
chr8-70522412-70522912	2.41504	4.0095e-09	1.11707e-06	Kxd1
chr9-107587912-107588412	2.41504	4.0095e-09	1.11707e-06	Ifrd2
chr9-40807993-40808493	2.41504	4.0095e-09	1.11707e-06	Hspa8
chrX-9244812-9245312	2.41504	4.0095e-09	1.11707e-06	Lancl3
chrX-12323237-12323737	2.41504	4.0095e-09	1.11707e-06	Gm14635
chr17-7169625-7170125	1.11103	4.90571e-09	1.36546e-06	Rps6ka2
chr4-118686979-118687479	1.44057	5.58781e-09	1.55385e-06	Olfr1342
chr1-75316761-75317261	1.58496	5.65755e-09	1.5585e-06	Dnpep
chr11-98193077-98193577	1.58496	5.65755e-09	1.5585e-06	Med1
chr11-102963700-102964200	1.58496	5.65755e-09	1.5585e-06	2410004I01Rik
chr13-23562166-23562666	1.58496	5.65755e-09	1.5585e-06	Hist1h3e
chr15-100089473-100089973	1.58496	5.65755e-09	1.5585e-06	Dip2b
chr2-136891891-136892391	1.58496	5.65755e-09	1.5585e-06	Slx4ip
chr2-152830423-152830923	1.58496	5.65755e-09	1.5585e-06	Bcl2l1
chr2-48949132-48949632	1.58496	5.65755e-09	1.5585e-06	Orc4
chr3-121530512-121531012	1.58496	5.65755e-09	1.5585e-06	Slc44a3
chr8-106210744-106211244	1.58496	5.65755e-09	1.5585e-06	Prmt7
chr4-11485677-11486177	1.35755	6.56845e-09	1.80267e-06	Virma
chr6-101271623-101272123	1.35755	6.56845e-09	1.80267e-06	Pdzrn3
chr7-101302026-101302526	1.35755	6.56845e-09	1.80267e-06	Atg16l2
chr7-143829917-143830417	1.28951	6.55895e-09	1.80267e-06	Dhcr7
chr7-44304874-44305374	0.934905	6.84128e-09	1.87579e-06	Clec11a
chr1-172894884-172895384	2.07039	7.19603e-09	1.94762e-06	Apcs
chr10-68231367-68231867	2.07039	7.19603e-09	1.94762e-06	Arid5b
chr11-58239070-58239570	2.07039	7.19603e-09	1.94762e-06	Irgm2
chr17-43113508-43114008	2.07039	7.19603e-09	1.94762e-06	Tnfrsf21
chr18-61684820-61685320	2.07039	7.19603e-09	1.94762e-06	Il17b
chr19-57008048-57008548	2.07039	7.19603e-09	1.94762e-06	Mir3084-1
chr2-19553724-19554224	2.07039	7.19603e-09	1.94762e-06	4921504E06Rik
chr4-129810890-129811390	2.07039	7.19603e-09	1.94762e-06	Ptp4a2
chr5-115491820-115492320	2.07039	7.19603e-09	1.94762e-06	Sirt4
chr5-116422790-116423290	2.07039	7.19603e-09	1.94762e-06	Hspb8
chr5-118413371-118413871	2.07039	7.19603e-09	1.94762e-06	Med13l
chr5-125340861-125341361	2.07039	7.19603e-09	1.94762e-06	Scarb1
chr7-89516751-89517251	2.07039	7.19603e-09	1.94762e-06	Prss23
chr7-44997670-44998170	2.07039	7.19603e-09	1.94762e-06	Bcl2l12
chr1-130731667-130732167	1.63227	7.92634e-09	2.12378e-06	AA986860
chr10-80406571-80407071	1.63227	7.92634e-09	2.12378e-06	Uqcr11
chr10-75852727-75853227	1.63227	7.92634e-09	2.12378e-06	Mif
chr11-75732575-75733075	1.63227	7.92634e-09	2.12378e-06	Ywhae
chr14-14702591-14703091	1.63227	7.92634e-09	2.12378e-06	Slc4a7
chr15-85310916-85311416	1.63227	7.92634e-09	2.12378e-06	Fbln1
chr16-22548274-22548774	1.63227	7.92634e-09	2.12378e-06	Dgkg
chr18-64339702-64340202	1.63227	7.92634e-09	2.12378e-06	Onecut2
chr19-47464843-47465343	1.63227	7.92634e-09	2.12378e-06	Mir3084-1
chr2-92389317-92389817	1.63227	7.92634e-09	2.12378e-06	Mapk8ip1
chr9-106821546-106822046	1.63227	7.92634e-09	2.12378e-06	Dcaf1
chr10-80260861-80261361	1.46949	9.25285e-09	2.46795e-06	Gamt
chr10-77032936-77033436	1.46949	9.25285e-09	2.46795e-06	Slc19a1
chr11-59662099-59662599	1.46949	9.25285e-09	2.46795e-06	Mprip
chr2-13372172-13372672	1.46949	9.25285e-09	2.46795e-06	Cubn
chr3-132684061-132684561	1.46949	9.25285e-09	2.46795e-06	Tbck
chr10-42277502-42278002	1.19265	9.36522e-09	2.49566e-06	Foxo3
chr16-94312514-94313014	1.68806	1.03125e-08	2.7234e-06	Ripply3
chr16-18498613-18499113	1.68806	1.03125e-08	2.7234e-06	Gnb1l
chr18-10181880-10182380	1.68806	1.03125e-08	2.7234e-06	Rock1
chr2-92458366-92458866	1.68806	1.03125e-08	2.7234e-06	Slc35c1
chr3-95281586-95282086	1.68806	1.03125e-08	2.7234e-06	Prune1
chr4-137077315-137077815	1.68806	1.03125e-08	2.7234e-06	Zbtb40
chr5-139791123-139791623	1.68806	1.03125e-08	2.7234e-06	Mafk
chr7-84689803-84690303	1.68806	1.03125e-08	2.7234e-06	Zfand6
chr7-99182801-99183301	1.68806	1.03125e-08	2.7234e-06	Dgat2
chr8-84021101-84021601	1.68806	1.03125e-08	2.7234e-06	Palm3
chr7-99141042-99141542	1.11548	1.04956e-08	2.76679e-06	Uvrag
chr8-71570347-71570847	1.11548	1.04956e-08	2.76679e-06	Slc27a1
chr1-136715122-136715622	1.9386	1.10067e-08	2.84038e-06	Platr22
chr1-165039653-165040153	1.9386	1.10067e-08	2.84038e-06	4930568G15Rik
chr1-172340881-172341381	1.9386	1.10067e-08	2.84038e-06	Kcnj10
chr14-76010693-76011193	1.9386	1.10067e-08	2.84038e-06	Gtf2f2
chr15-59306628-59307128	1.9386	1.10067e-08	2.84038e-06	Zfp572
chr15-79038806-79039306	1.9386	1.10067e-08	2.84038e-06	Gcat
chr17-27564971-27565471	1.9386	1.10067e-08	2.84038e-06	AI413582
chr18-54502374-54502874	1.9386	1.10067e-08	2.84038e-06	Redrum
chr2-145787517-145788017	1.9386	1.10067e-08	2.84038e-06	Rin2
chr2-30470558-30471058	1.9386	1.10067e-08	2.84038e-06	Ier5l
chr3-52268054-52268554	1.9386	1.10067e-08	2.84038e-06	Foxo1
chr4-129542481-129542981	1.9386	1.10067e-08	2.84038e-06	Hdac1
chr4-132470031-132470531	1.9386	1.10067e-08	2.84038e-06	Med18
chr4-139754199-139754699	1.9386	1.10067e-08	2.84038e-06	Pax7
chr4-42950078-42950578	1.9386	1.10067e-08	2.84038e-06	Dnajb5
chr5-124095804-124096304	1.9386	1.10067e-08	2.84038e-06	Abcb9
chr5-24908145-24908645	1.9386	1.10067e-08	2.84038e-06	Prkag2
chr5-57788735-57789235	1.9386	1.10067e-08	2.84038e-06	Pcdh7
chr5-66675881-66676381	1.9386	1.10067e-08	2.84038e-06	Uchl1
chr6-30896602-30897102	1.9386	1.10067e-08	2.84038e-06	Copg2
chr7-117090907-117091407	1.9386	1.10067e-08	2.84038e-06	Xylt1
chr7-126928492-126928992	1.9386	1.10067e-08	2.84038e-06	Kctd13
chr8-94955016-94955516	1.9386	1.10067e-08	2.84038e-06	Adgrg5
chr8-54724192-54724692	1.9386	1.10067e-08	2.84038e-06	Wdr17
chr5-150599460-150599960	-2.58496	1.38432e-08	2.86141e-06	N4bp2l1
chr1-15644623-15645123	2.58496	1.38432e-08	2.86141e-06	Kcnb2
chr1-90225652-90226152	2.58496	1.38432e-08	2.86141e-06	Ackr3
chr1-105355396-105355896	3.58496	1.38432e-08	2.86141e-06	Rnf152
chr1-135171888-135172388	2.58496	1.38432e-08	2.86141e-06	Gpr37l1
chr1-160079317-160079817	3.58496	1.38432e-08	2.86141e-06	4930523C07Rik
chr1-171150370-171150870	1.75489	1.22004e-08	2.86141e-06	Sdhc
chr1-182562618-182563118	2.58496	1.38432e-08	2.86141e-06	Capn8
chr1-186409530-186410030	2.58496	1.38432e-08	2.86141e-06	A730004F24Rik
chr1-193130751-193131251	3.58496	1.38432e-08	2.86141e-06	Diexf
chr1-37666531-37667031	1.75489	1.22004e-08	2.86141e-06	2010300C02Rik
chr1-39700546-39701046	2.58496	1.38432e-08	2.86141e-06	Rfx8
chr1-52951431-52951931	2.58496	1.38432e-08	2.86141e-06	1700019D03Rik
chr1-57742175-57742675	2.58496	1.38432e-08	2.86141e-06	Spats2l
chr1-62699782-62700282	3.58496	1.38432e-08	2.86141e-06	Nrp2
chr10-80245573-80246073	2.58496	1.38432e-08	2.86141e-06	Mum1
chr10-80259787-80260287	2.58496	1.38432e-08	2.86141e-06	Gamt
chr10-85598643-85599143	3.58496	1.38432e-08	2.86141e-06	Btbd11
chr10-87542714-87543214	2.58496	1.38432e-08	2.86141e-06	Pah
chr10-94545471-94545971	3.58496	1.38432e-08	2.86141e-06	Tmcc3
chr10-13964547-13965047	1.8365	1.26987e-08	2.86141e-06	Hivep2
chr10-98961833-98962333	2.58496	1.38432e-08	2.86141e-06	Atp2b1
chr10-115484548-115485048	2.58496	1.38432e-08	2.86141e-06	Lgr5
chr10-119106033-119106533	3.58496	1.38432e-08	2.86141e-06	1700064J06Rik
chr10-119966668-119967168	2.58496	1.38432e-08	2.86141e-06	Grip1
chr10-120706723-120707223	3.58496	1.38432e-08	2.86141e-06	4921513I03Rik
chr10-127619899-127620399	2.58496	1.38432e-08	2.86141e-06	Lrp1
chr10-19692996-19693496	2.58496	1.38432e-08	2.86141e-06	Il20ra
chr10-20590250-20590750	3.58496	1.38432e-08	2.86141e-06	Pde7b
chr10-43003023-43003523	2.58496	1.38432e-08	2.86141e-06	Sobp
chr10-45366899-45367399	2.58496	1.38432e-08	2.86141e-06	Bves
chr10-50584665-50585165	3.58496	1.38432e-08	2.86141e-06	Ascc3
chr10-50592377-50592877	1.8365	1.26987e-08	2.86141e-06	Ascc3
chr10-58497650-58498150	1.37851	1.17041e-08	2.86141e-06	Ccdc138
chr10-59777201-59777701	2.58496	1.38432e-08	2.86141e-06	Micu1
chr10-67126178-67126678	2.58496	1.38432e-08	2.86141e-06	Jmjd1c
chr10-75058717-75059217	2.58496	1.38432e-08	2.86141e-06	Bcr
chr10-76271188-76271688	2.58496	1.38432e-08	2.86141e-06	Dip2a
chr10-76623222-76623722	3.58496	1.38432e-08	2.86141e-06	Col6a2
chr11-68566344-68566844	1.8365	1.26987e-08	2.86141e-06	Mfsd6l
chr11-69953505-69954005	2.58496	1.38432e-08	2.86141e-06	Slc2a4
chr11-69997052-69997552	1.8365	1.26987e-08	2.86141e-06	Phf23
chr11-76467037-76467537	2.58496	1.38432e-08	2.86141e-06	Abr
chr11-79339280-79339780	1.75489	1.22004e-08	2.86141e-06	Nf1
chr11-79580586-79581086	2.58496	1.38432e-08	2.86141e-06	Nf1
chr11-79736606-79737106	2.58496	1.38432e-08	2.86141e-06	Mir365-2
chr11-82990894-82991394	2.58496	1.38432e-08	2.86141e-06	Slfn9
chr11-87725862-87726362	2.58496	1.38432e-08	2.86141e-06	Rnf43
chr11-88139190-88139690	1.75489	1.22004e-08	2.86141e-06	Cuedc1
chr11-88710449-88710949	3.58496	1.38432e-08	2.86141e-06	Msi2
chr11-95106813-95107313	2.58496	1.38432e-08	2.86141e-06	Dlx3
chr11-97051211-97051711	2.58496	1.38432e-08	2.86141e-06	Osbpl7
chr11-98703645-98704145	2.58496	1.38432e-08	2.86141e-06	Csf3
chr11-99206775-99207275	2.58496	1.38432e-08	2.86141e-06	Smarce1
chr11-102195884-102196384	2.58496	1.38432e-08	2.86141e-06	Hdac5
chr11-104132785-104133285	3.58496	1.38432e-08	2.86141e-06	Crhr1
chr11-108841609-108842109	2.58496	1.38432e-08	2.86141e-06	Cep112
chr11-111064586-111065086	2.58496	1.38432e-08	2.86141e-06	Kcnj2
chr11-113733290-113733790	2.58496	1.38432e-08	2.86141e-06	Cdc42ep4
chr11-114047892-114048392	3.58496	1.38432e-08	2.86141e-06	Sdk2
chr11-114652475-114652975	2.58496	1.38432e-08	2.86141e-06	Rpl38
chr11-20113303-20113803	2.58496	1.38432e-08	2.86141e-06	Actr2
chr11-44740955-44741455	2.58496	1.38432e-08	2.86141e-06	Ebf1
chr11-46437336-46437836	2.58496	1.38432e-08	2.86141e-06	Med7
chr11-53797436-53797936	2.58496	1.38432e-08	2.86141e-06	Gm12216
chr11-60034757-60035257	2.58496	1.38432e-08	2.86141e-06	Pemt
chr11-60139096-60139596	2.58496	1.38432e-08	2.86141e-06	Rai1
chr11-60140960-60141460	2.58496	1.38432e-08	2.86141e-06	Rai1
chr11-60808081-60808581	2.58496	1.38432e-08	2.86141e-06	Shmt1
chr11-65438024-65438524	2.58496	1.38432e-08	2.86141e-06	Gm12295
chr11-65543866-65544366	2.58496	1.38432e-08	2.86141e-06	Map2k4
chr12-87299817-87300317	2.58496	1.38432e-08	2.86141e-06	Ism2
chr12-12941657-12942157	1.8365	1.26987e-08	2.86141e-06	Mycn
chr12-117468261-117468761	3.58496	1.38432e-08	2.86141e-06	Rapgef5
chr12-26642957-26643457	2.58496	1.38432e-08	2.86141e-06	Cmpk2
chr12-28432346-28432846	2.58496	1.38432e-08	2.86141e-06	Dcdc2c
chr12-76434932-76435432	2.58496	1.38432e-08	2.86141e-06	Ppp1r36
chr12-79560885-79561385	2.58496	1.38432e-08	2.86141e-06	Rad51b
chr12-79663368-79663868	3.58496	1.38432e-08	2.86141e-06	Rad51b
chr12-80692290-80692790	1.8365	1.26987e-08	2.86141e-06	Plekhd1
chr12-82122763-82123263	2.58496	1.38432e-08	2.86141e-06	Sipa1l1
chr12-84042203-84042703	3.58496	1.38432e-08	2.86141e-06	Acot4
chr13-100651352-100651852	2.58496	1.38432e-08	2.86141e-06	Ak6
chr13-44451219-44451719	2.58496	1.38432e-08	2.86141e-06	1700029N11Rik
chr13-51866361-51866861	2.58496	1.38432e-08	2.86141e-06	Gadd45g
chr13-52060363-52060863	2.58496	1.38432e-08	2.86141e-06	4921525O09Rik
chr13-12106761-12107261	2.58496	1.38432e-08	2.86141e-06	Ryr2
chr13-56609260-56609760	2.58496	1.38432e-08	2.86141e-06	Tgfbi
chr13-58071174-58071674	2.58496	1.38432e-08	2.86141e-06	Klhl3
chr13-70731223-70731723	2.58496	1.38432e-08	2.86141e-06	Adamts16
chr14-81107452-81107952	2.58496	1.38432e-08	2.86141e-06	Olfm4
chr14-18330841-18331341	2.58496	1.38432e-08	2.86141e-06	Ube2e1
chr14-111680972-111681472	2.58496	1.38432e-08	2.86141e-06	Slitrk5
chr14-25068444-25068944	2.58496	1.38432e-08	2.86141e-06	4930572O13Rik
chr14-31829733-31830233	2.58496	1.38432e-08	2.86141e-06	Ankrd28
chr14-33214398-33214898	2.58496	1.38432e-08	2.86141e-06	Arhgap22
chr14-45444817-45445317	2.58496	1.38432e-08	2.86141e-06	Fermt2
chr14-60485416-60485916	1.8365	1.26987e-08	2.86141e-06	Amer2
chr14-63230868-63231368	3.58496	1.38432e-08	2.86141e-06	Gata4
chr14-63543183-63543683	2.58496	1.38432e-08	2.86141e-06	Mtmr9
chr14-63586221-63586721	3.58496	1.38432e-08	2.86141e-06	Xkr6
chr15-82928734-82929234	2.58496	1.38432e-08	2.86141e-06	Tcf20
chr15-85974534-85975034	2.58496	1.38432e-08	2.86141e-06	Celsr1
chr15-99096464-99096964	2.58496	1.38432e-08	2.86141e-06	Dnajc22
chr15-101397572-101398072	2.58496	1.38432e-08	2.86141e-06	Krt7
chr15-27937510-27938010	1.75489	1.22004e-08	2.86141e-06	Trio
chr15-76138366-76138866	2.58496	1.38432e-08	2.86141e-06	BC024139
chr15-76294002-76294502	2.58496	1.38432e-08	2.86141e-06	Smpd5
chr15-11399471-11399971	1.37851	1.17041e-08	2.86141e-06	Tars
chr15-81154856-81155356	3.58496	1.38432e-08	2.86141e-06	Mkl1
chr16-24454449-24454949	2.58496	1.38432e-08	2.86141e-06	Lpp
chr16-40124789-40125289	3.58496	1.38432e-08	2.86141e-06	Lsamp
chr16-56716475-56716975	3.58496	1.38432e-08	2.86141e-06	Tfg
chr16-62854058-62854558	2.58496	1.38432e-08	2.86141e-06	Pros1
chr16-84836036-84836536	2.58496	1.38432e-08	2.86141e-06	Gabpa
chr16-87891769-87892269	2.58496	1.38432e-08	2.86141e-06	Grik1
chr17-59124707-59125207	2.58496	1.38432e-08	2.86141e-06	Nudt12
chr17-68274201-68274701	2.58496	1.38432e-08	2.86141e-06	L3mbtl4
chr17-69221312-69221812	2.58496	1.38432e-08	2.86141e-06	Epb41l3
chr17-94833997-94834497	2.58496	1.38432e-08	2.86141e-06	Gm1976
chr17-26462587-26463087	2.58496	1.38432e-08	2.86141e-06	Neurl1b
chr17-27494040-27494540	2.58496	1.38432e-08	2.86141e-06	Grm4
chr17-34117348-34117848	2.58496	1.38432e-08	2.86141e-06	Brd2
chr17-35823019-35823519	1.8365	1.26987e-08	2.86141e-06	Flot1
chr17-36958339-36958839	1.75489	1.22004e-08	2.86141e-06	Znrd1
chr17-47687152-47687652	2.58496	1.38432e-08	2.86141e-06	Tomm6
chr17-47738257-47738757	2.58496	1.38432e-08	2.86141e-06	Tfeb
chr18-77378880-77379380	3.58496	1.38432e-08	2.86141e-06	Loxhd1
chr18-36670076-36670576	1.75489	1.22004e-08	2.86141e-06	Sra1
chr18-64332184-64332684	2.58496	1.38432e-08	2.86141e-06	Onecut2
chr18-64466564-64467064	2.58496	1.38432e-08	2.86141e-06	Fech
chr19-58395768-58396268	1.8365	1.26987e-08	2.86141e-06	Mir3084-1
chr19-6968421-6968921	2.58496	1.38432e-08	2.86141e-06	Plcb3
chr19-8821118-8821618	2.58496	1.38432e-08	2.86141e-06	Hnrnpul2
chr19-10637819-10638319	2.58496	1.38432e-08	2.86141e-06	Vwce
chr19-10895652-10896152	2.58496	1.38432e-08	2.86141e-06	Prpf19
chr19-26333494-26333994	2.58496	1.38432e-08	2.86141e-06	Mir3084-1
chr19-4756828-4757328	2.58496	1.38432e-08	2.86141e-06	Gm21992
chr19-40460974-40461474	2.58496	1.38432e-08	2.86141e-06	Mir3084-1
chr19-41651923-41652423	2.58496	1.38432e-08	2.86141e-06	Mir3084-1
chr19-41993510-41994010	2.58496	1.38432e-08	2.86141e-06	Mir3084-1
chr19-42689635-42690135	2.58496	1.38432e-08	2.86141e-06	Mir3084-1
chr19-45736769-45737269	3.58496	1.38432e-08	2.86141e-06	Mir3084-1
chr19-5560515-5561015	1.8365	1.26987e-08	2.86141e-06	Ovol1
chr19-53310948-53311448	2.58496	1.38432e-08	2.86141e-06	Mir3084-1
chr2-75985070-75985570	2.58496	1.38432e-08	2.86141e-06	Ttc30a1
chr2-83724158-83724658	1.75489	1.22004e-08	2.86141e-06	Itgav
chr2-90845195-90845695	2.58496	1.38432e-08	2.86141e-06	Mtch2
chr2-109277853-109278353	2.58496	1.38432e-08	2.86141e-06	Mettl15
chr2-120969822-120970322	3.58496	1.38432e-08	2.86141e-06	Ubr1
chr2-122302536-122303036	2.58496	1.38432e-08	2.86141e-06	Duoxa2
chr2-136148942-136149442	2.58496	1.38432e-08	2.86141e-06	Pak7
chr2-146295616-146296116	2.58496	1.38432e-08	2.86141e-06	Ralgapa2
chr2-153259036-153259536	2.58496	1.38432e-08	2.86141e-06	Pofut1
chr2-153650035-153650535	1.75489	1.22004e-08	2.86141e-06	Dnmt3b
chr2-167064055-167064555	2.58496	1.38432e-08	2.86141e-06	Zfas1
chr2-169493549-169494049	1.8365	1.26987e-08	2.86141e-06	Tshz2
chr2-178902374-178902874	2.58496	1.38432e-08	2.86141e-06	Cdh26
chr2-30725544-30726044	3.58496	1.38432e-08	2.86141e-06	Mir3089
chr2-32626230-32626730	2.58496	1.38432e-08	2.86141e-06	Ak1
chr2-37842128-37842628	2.58496	1.38432e-08	2.86141e-06	Dennd1a
chr2-8727976-8728476	3.58496	1.38432e-08	2.86141e-06	1700061F12Rik
chr2-60689003-60689503	2.58496	1.38432e-08	2.86141e-06	Itgb6
chr3-98853535-98854035	2.58496	1.38432e-08	2.86141e-06	Hsd3b1
chr3-107206628-107207128	2.58496	1.38432e-08	2.86141e-06	Cym
chr3-30595419-30595919	2.58496	1.38432e-08	2.86141e-06	Actrt3
chr3-41284842-41285342	3.58496	1.38432e-08	2.86141e-06	Pgrmc2
chr3-58130710-58131210	2.58496	1.38432e-08	2.86141e-06	1700007F19Rik
chr3-58577519-58578019	2.58496	1.38432e-08	2.86141e-06	Selenot
chr3-86557002-86557502	2.58496	1.38432e-08	2.86141e-06	Lrba
chr4-102589669-102590169	2.58496	1.38432e-08	2.86141e-06	Pde4b
chr4-110397474-110397974	2.58496	1.38432e-08	2.86141e-06	Agbl4
chr4-111898530-111899030	2.58496	1.38432e-08	2.86141e-06	Slc5a9
chr4-114843224-114843724	2.58496	1.38432e-08	2.86141e-06	Gm12830
chr4-124817700-124818200	2.58496	1.38432e-08	2.86141e-06	Mtf1
chr4-133339705-133340205	2.58496	1.38432e-08	2.86141e-06	Wdtc1
chr4-134286252-134286752	2.58496	1.38432e-08	2.86141e-06	Pdik1l
chr4-138676370-138676870	2.58496	1.38432e-08	2.86141e-06	Ubxn10
chr4-139019460-139019960	3.58496	1.38432e-08	2.86141e-06	Tmco4
chr4-139075310-139075810	2.58496	1.38432e-08	2.86141e-06	Htr6
chr4-141312381-141312881	2.58496	1.38432e-08	2.86141e-06	Epha2
chr4-142071541-142072041	2.58496	1.38432e-08	2.86141e-06	Tmem51
chr4-149796794-149797294	3.58496	1.38432e-08	2.86141e-06	Slc25a33
chr4-151710374-151710874	2.58496	1.38432e-08	2.86141e-06	Camta1
chr4-33923955-33924455	2.58496	1.38432e-08	2.86141e-06	Cnr1
chr4-155759827-155760327	2.58496	1.38432e-08	2.86141e-06	Atad3a
chr4-58320200-58320700	3.58496	1.38432e-08	2.86141e-06	Musk
chr4-59387786-59388286	1.75489	1.22004e-08	2.86141e-06	Susd1
chr4-62407553-62408053	2.58496	1.38432e-08	2.86141e-06	Cdc26
chr4-62780396-62780896	2.58496	1.38432e-08	2.86141e-06	Rgs3
chr4-9874533-9875033	2.58496	1.38432e-08	2.86141e-06	Gdf6
chr4-88031128-88031628	2.58496	1.38432e-08	2.86141e-06	Mllt3
chr4-89137893-89138393	2.58496	1.38432e-08	2.86141e-06	Mtap
chr5-92138153-92138653	2.58496	1.38432e-08	2.86141e-06	Uso1
chr5-92348644-92349144	2.58496	1.38432e-08	2.86141e-06	Art3
chr5-99541968-99542468	2.58496	1.38432e-08	2.86141e-06	A930011G23Rik
chr5-104021763-104022263	1.37851	1.17041e-08	2.86141e-06	Hsd17b11
chr5-110788632-110789132	2.58496	1.38432e-08	2.86141e-06	Ulk1
chr5-114277469-114277969	2.58496	1.38432e-08	2.86141e-06	Foxn4
chr5-115070164-115070664	2.58496	1.38432e-08	2.86141e-06	Sppl3
chr5-115775285-115775785	1.75489	1.22004e-08	2.86141e-06	Bicdl1
chr5-121562003-121562503	3.58496	1.38432e-08	2.86141e-06	Aldh2
chr5-123877843-123878343	2.58496	1.38432e-08	2.86141e-06	Hcar1
chr5-124148227-124148727	2.58496	1.38432e-08	2.86141e-06	Pitpnm2
chr5-124354936-124355436	2.58496	1.38432e-08	2.86141e-06	Cdk2ap1
chr5-125283900-125284400	1.75489	1.22004e-08	2.86141e-06	Scarb1
chr5-131593075-131593575	3.58496	1.38432e-08	2.86141e-06	Auts2
chr5-139505000-139505500	2.58496	1.38432e-08	2.86141e-06	4930500L23Rik
chr5-145280220-145280720	1.8365	1.26987e-08	2.86141e-06	Zscan25
chr5-147300910-147301410	2.58496	1.38432e-08	2.86141e-06	Cdx2
chr5-147957510-147958010	3.58496	1.38432e-08	2.86141e-06	Mtus2
chr5-148342003-148342503	2.58496	1.38432e-08	2.86141e-06	Slc7a1
chr5-31049299-31049799	2.58496	1.38432e-08	2.86141e-06	Atraid
chr5-32697149-32697649	2.58496	1.38432e-08	2.86141e-06	Yes1
chr5-32713051-32713551	3.58496	1.38432e-08	2.86141e-06	Pisd
chr5-33694819-33695319	2.58496	1.38432e-08	2.86141e-06	Tacc3
chr5-48679622-48680122	2.58496	1.38432e-08	2.86141e-06	Kcnip4
chr6-17692609-17693109	3.58496	1.38432e-08	2.86141e-06	St7
chr6-95313279-95313779	3.58496	1.38432e-08	2.86141e-06	AY512915
chr6-97311573-97312073	2.58496	1.38432e-08	2.86141e-06	Frmd4b
chr6-105070030-105070530	2.58496	1.38432e-08	2.86141e-06	Cntn6
chr6-112618712-112619212	3.58496	1.38432e-08	2.86141e-06	Rad18
chr6-115344444-115344944	2.58496	1.38432e-08	2.86141e-06	Pparg
chr6-120463521-120464021	3.58496	1.38432e-08	2.86141e-06	Il17ra
chr6-126644413-126644913	2.58496	1.38432e-08	2.86141e-06	Kcna1
chr6-142220370-142220870	3.58496	1.38432e-08	2.86141e-06	Slco1a5
chr6-142873703-142874203	3.58496	1.38432e-08	2.86141e-06	St8sia1
chr6-29735239-29735739	1.8365	1.26987e-08	2.86141e-06	Smo
chr6-54124430-54124930	3.58496	1.38432e-08	2.86141e-06	Chn2
chr6-57812192-57812692	2.58496	1.38432e-08	2.86141e-06	Vopp1
chr6-60657027-60657527	3.58496	1.38432e-08	2.86141e-06	Snca
chr6-72431986-72432486	2.58496	1.38432e-08	2.86141e-06	Mat2a
chr6-78892725-78893225	2.58496	1.38432e-08	2.86141e-06	Gm20362
chr7-79792406-79792906	3.58496	1.38432e-08	2.86141e-06	Mesp1
chr7-89720239-89720739	1.8365	1.26987e-08	2.86141e-06	Me3
chr7-112213296-112213796	2.58496	1.38432e-08	2.86141e-06	Mical2
chr7-117161041-117161541	3.58496	1.38432e-08	2.86141e-06	Xylt1
chr7-130654766-130655266	3.58496	1.38432e-08	2.86141e-06	Tacc2
chr7-132597023-132597523	3.58496	1.38432e-08	2.86141e-06	Nkx1-2
chr7-133946727-133947227	2.58496	1.38432e-08	2.86141e-06	Adam12
chr7-138537873-138538373	2.58496	1.38432e-08	2.86141e-06	4930543N07Rik
chr7-144052007-144052507	3.58496	1.38432e-08	2.86141e-06	Mir3105
chr7-29815142-29815642	2.58496	1.38432e-08	2.86141e-06	Zfp790
chr7-29988990-29989490	3.58496	1.38432e-08	2.86141e-06	Zfp568
chr7-30291409-30291909	2.58496	1.38432e-08	2.86141e-06	Clip3
chr7-30321487-30321987	2.58496	1.38432e-08	2.86141e-06	Sdhaf1
chr7-31148736-31149236	3.58496	1.38432e-08	2.86141e-06	Gramd1a
chr7-34910261-34910761	2.58496	1.38432e-08	2.86141e-06	Pepd
chr7-35086553-35087053	2.58496	1.38432e-08	2.86141e-06	Cebpg
chr7-44548006-44548506	2.58496	1.38432e-08	2.86141e-06	Pold1
chr7-70330915-70331415	2.58496	1.38432e-08	2.86141e-06	Gm29683
chr7-70369749-70370249	2.58496	1.38432e-08	2.86141e-06	B130024G19Rik
chr7-76402147-76402647	3.58496	1.38432e-08	2.86141e-06	Agbl1
chr8-88521459-88521959	2.58496	1.38432e-08	2.86141e-06	Nkd1
chr8-91094071-91094571	2.58496	1.38432e-08	2.86141e-06	Rbl2
chr8-95358694-95359194	3.58496	1.38432e-08	2.86141e-06	Mmp15
chr8-105893238-105893738	3.58496	1.38432e-08	2.86141e-06	Nrn1l
chr8-117493182-117493682	2.58496	1.38432e-08	2.86141e-06	Plcg2
chr8-122431620-122432120	3.58496	1.38432e-08	2.86141e-06	Cyba
chr8-122737001-122737501	2.58496	1.38432e-08	2.86141e-06	Cbfa2t3
chr8-123202252-123202752	2.58496	1.38432e-08	2.86141e-06	Dpep1
chr8-18158540-18159040	2.58496	1.38432e-08	2.86141e-06	Mcph1
chr8-25993219-25993719	2.58496	1.38432e-08	2.86141e-06	Pomk
chr8-33799412-33799912	2.58496	1.38432e-08	2.86141e-06	Rbpms
chr8-50916186-50916686	2.58496	1.38432e-08	2.86141e-06	Gm2516
chr8-70610877-70611377	2.58496	1.38432e-08	2.86141e-06	Ssbp4
chr9-64945133-64945633	2.58496	1.38432e-08	2.86141e-06	Slc24a1
chr9-86572091-86572591	2.58496	1.38432e-08	2.86141e-06	Rwdd2a
chr9-96986797-96987297	1.8365	1.26987e-08	2.86141e-06	Spsb4
chr9-119321804-119322304	2.58496	1.38432e-08	2.86141e-06	Oxsr1
chr9-40717737-40718237	3.58496	1.38432e-08	2.86141e-06	Clmp
chr9-50849163-50849663	2.58496	1.38432e-08	2.86141e-06	Alg9
chr9-52110820-52111320	2.58496	1.38432e-08	2.86141e-06	Zc3h12c
chr9-56949597-56950097	2.58496	1.38432e-08	2.86141e-06	Snupn
chr9-57798746-57799246	2.58496	1.38432e-08	2.86141e-06	Arid3b
chr9-15041843-15042343	2.58496	1.38432e-08	2.86141e-06	Panx1
chr9-58053979-58054479	2.58496	1.38432e-08	2.86141e-06	Ccdc33
chr9-62550577-62551077	2.58496	1.38432e-08	2.86141e-06	Coro2b
chr9-63716062-63716562	1.75489	1.22004e-08	2.86141e-06	Smad3
chr9-64020301-64020801	2.58496	1.38432e-08	2.86141e-06	Smad6
chrX-71493216-71493716	3.58496	1.38432e-08	2.86141e-06	Cd99l2
chrX-9199589-9200089	2.58496	1.38432e-08	2.86141e-06	Lancl3
chrX-150478014-150478514	1.75489	1.22004e-08	2.86141e-06	Tmem29
chr10-40302024-40302524	1.5025	1.47275e-08	3.03564e-06	Amd1
chr19-9982269-9982769	1.5025	1.47275e-08	3.03564e-06	Fth1
chr5-100416190-100416690	1.5025	1.47275e-08	3.03564e-06	Sec31a
chr6-4086736-4087236	1.5025	1.47275e-08	3.03564e-06	Bet1
chr5-113226701-113227201	1.20163	1.87275e-08	3.85473e-06	Tmem211
chr7-141122972-141123472	1.20163	1.87275e-08	3.85473e-06	Ano9
chr1-89714580-89715080	2.16993	1.98724e-08	3.94667e-06	Agap1
chr1-92902724-92903224	2.16993	1.98724e-08	3.94667e-06	Ankmy1
chr1-31094843-31095343	2.16993	1.98724e-08	3.94667e-06	Gm29669
chr1-38556294-38556794	2.16993	1.98724e-08	3.94667e-06	Aff3
chr10-100015443-100015943	2.16993	1.98724e-08	3.94667e-06	Kitl
chr10-41476083-41476583	2.16993	1.98724e-08	3.94667e-06	Mical1
chr10-68248375-68248875	2.16993	1.98724e-08	3.94667e-06	Arid5b
chr11-97576157-97576657	2.16993	1.98724e-08	3.94667e-06	Srcin1
chr11-112982493-112982993	2.16993	1.98724e-08	3.94667e-06	2610035D17Rik
chr11-4258738-4259238	2.16993	1.98724e-08	3.94667e-06	Lif
chr11-35951401-35951901	2.16993	1.98724e-08	3.94667e-06	Wwc1
chr11-46204454-46204954	2.16993	1.98724e-08	3.94667e-06	Cyfip2
chr12-29022998-29023498	2.16993	1.98724e-08	3.94667e-06	Eipr1
chr14-19986970-19987470	2.16993	1.98724e-08	3.94667e-06	Gng2
chr14-22577305-22577805	2.16993	1.98724e-08	3.94667e-06	Lrmda
chr15-57696000-57696500	2.16993	1.98724e-08	3.94667e-06	Zhx2
chr15-75996462-75996962	2.16993	1.98724e-08	3.94667e-06	Mapk15
chr16-30308879-30309379	2.16993	1.98724e-08	3.94667e-06	Gp5
chr17-69120938-69121438	2.16993	1.98724e-08	3.94667e-06	Epb41l3
chr18-42933273-42933773	2.16993	1.98724e-08	3.94667e-06	Ppp2r2b
chr18-63830530-63831030	2.16993	1.98724e-08	3.94667e-06	Wdr7
chr19-6950471-6950971	2.16993	1.98724e-08	3.94667e-06	Bad
chr19-38134013-38134513	2.16993	1.98724e-08	3.94667e-06	Mir3084-1
chr2-68239408-68239908	2.16993	1.98724e-08	3.94667e-06	Stk39
chr2-157394850-157395350	2.16993	1.98724e-08	3.94667e-06	Manbal
chr2-168026422-168026922	2.16993	1.98724e-08	3.94667e-06	Ripor3
chr2-25402850-25403350	2.16993	1.98724e-08	3.94667e-06	Npdc1
chr3-97159093-97159593	2.16993	1.98724e-08	3.94667e-06	Acp6
chr3-152265684-152266184	2.16993	1.98724e-08	3.94667e-06	Nexn
chr4-119952878-119953378	2.16993	1.98724e-08	3.94667e-06	Hivep3
chr4-126309759-126310259	2.16993	1.98724e-08	3.94667e-06	Col8a2
chr4-136424067-136424567	2.16993	1.98724e-08	3.94667e-06	Htr1d
chr4-53714353-53714853	2.16993	1.98724e-08	3.94667e-06	Fktn
chr4-87911485-87911985	2.16993	1.98724e-08	3.94667e-06	Mllt3
chr5-90366017-90366517	2.16993	1.98724e-08	3.94667e-06	Ankrd17
chr5-142811811-142812311	2.16993	1.98724e-08	3.94667e-06	Tnrc18
chr5-66676388-66676888	2.16993	1.98724e-08	3.94667e-06	Uchl1
chr6-116628673-116629173	2.16993	1.98724e-08	3.94667e-06	Zfp422
chr6-129204311-129204811	2.16993	1.98724e-08	3.94667e-06	2310001H17Rik
chr6-134664538-134665038	2.16993	1.98724e-08	3.94667e-06	Borcs5
chr6-30332230-30332730	2.16993	1.98724e-08	3.94667e-06	Ube2h
chr6-5255983-5256483	2.16993	1.98724e-08	3.94667e-06	Pon3
chr7-126681117-126681617	2.16993	1.98724e-08	3.94667e-06	Sult1a1
chr7-28803379-28803879	2.16993	1.98724e-08	3.94667e-06	Rinl
chr7-37110900-37111400	2.16993	1.98724e-08	3.94667e-06	Zfp536
chr8-12947530-12948030	2.16993	1.98724e-08	3.94667e-06	Mcf2l
chr8-126838916-126839416	2.16993	1.98724e-08	3.94667e-06	A630001O12Rik
chr8-33929631-33930131	2.16993	1.98724e-08	3.94667e-06	Rbpms
chr9-75321920-75322420	2.16993	1.98724e-08	3.94667e-06	Gnb5
chr9-95178065-95178565	2.16993	1.98724e-08	3.94667e-06	Slc9a9
chr9-121839205-121839705	2.16993	1.98724e-08	3.94667e-06	Ccdc13
chr9-41334574-41335074	2.16993	1.98724e-08	3.94667e-06	3110039I08Rik
chr1-93511692-93512192	1.4021	2.02445e-08	4.00704e-06	Farp2
chr10-82858876-82859376	1.4021	2.02445e-08	4.00704e-06	Txnrd1
chr2-91649925-91650425	1.4021	2.02445e-08	4.00704e-06	Arhgap1
chr6-49367418-49367918	1.4021	2.02445e-08	4.00704e-06	Fam221a
chr7-100590963-100591463	1.4021	2.02445e-08	4.00704e-06	Mrpl48
chr16-22439553-22440053	1.25634	2.18383e-08	4.31379e-06	Etv5
chr19-37442463-37442963	1.25634	2.18383e-08	4.31379e-06	Mir3084-1
chr9-88438856-88439356	1.25634	2.18383e-08	4.31379e-06	Snx14
chr15-76208895-76209395	1.54057	2.24022e-08	4.38977e-06	Plec
chr17-87635623-87636123	1.54057	2.24022e-08	4.38977e-06	Epcam
chr19-28011356-28011856	1.54057	2.24022e-08	4.38977e-06	Mir3084-1
chr4-123183228-123183728	1.54057	2.24022e-08	4.38977e-06	Hpcal4
chr4-132049012-132049512	1.54057	2.24022e-08	4.38977e-06	Epb41
chr5-134932098-134932598	1.54057	2.24022e-08	4.38977e-06	Mettl27
chr5-147299528-147300028	1.54057	2.24022e-08	4.38977e-06	Cdx2
chr7-97331976-97332476	1.54057	2.24022e-08	4.38977e-06	Kctd21
chr7-55962220-55962720	1.54057	2.24022e-08	4.38977e-06	Nipa2
chr7-72306455-72306955	1.54057	2.24022e-08	4.38977e-06	Mctp2
chr8-111854137-111854637	1.54057	2.24022e-08	4.38977e-06	Cfdp1
chr9-110732505-110733005	1.54057	2.24022e-08	4.38977e-06	Pth1r
chr11-101772444-101772944	1.32193	2.26653e-08	4.42951e-06	Etv4
chr15-85935588-85936088	1.32193	2.26653e-08	4.42951e-06	Celsr1
chr19-46075657-46076157	1.32193	2.26653e-08	4.42951e-06	Mir3084-1
chr7-83891619-83892119	1.32193	2.26653e-08	4.42951e-06	Mesd
chr5-140830416-140830916	1.16227	2.95972e-08	5.78039e-06	Gna12
chr6-87024508-87025008	-2.32193	3.3608e-08	6.01239e-06	Nfu1
chr1-179959179-179959679	2.32193	3.3608e-08	6.01239e-06	Cdc42bpa
chr1-34849714-34850214	2.32193	3.3608e-08	6.01239e-06	Plekhb2
chr1-38449370-38449870	2.32193	3.3608e-08	6.01239e-06	Aff3
chr1-9988382-9988882	1.58496	3.2297e-08	6.01239e-06	Ppp1r42
chr1-55087160-55087660	2.32193	3.3608e-08	6.01239e-06	Hspd1
chr1-64442451-64442951	2.32193	3.3608e-08	6.01239e-06	Creb1
chr1-89191048-89191548	2.32193	3.3608e-08	6.01239e-06	Sh3bp4
chr10-80569594-80570094	2.32193	3.3608e-08	6.01239e-06	Klf16
chr10-81502588-81503088	2.32193	3.3608e-08	6.01239e-06	Gna15
chr10-51553300-51553800	2.32193	3.3608e-08	6.01239e-06	Fam162b
chr10-79717923-79718423	2.32193	3.3608e-08	6.01239e-06	Hcn2
chr11-75607435-75607935	2.32193	3.3608e-08	6.01239e-06	Pitpna
chr11-77347925-77348425	2.32193	3.3608e-08	6.01239e-06	Ssh2
chr11-88276963-88277463	2.32193	3.3608e-08	6.01239e-06	Ccdc182
chr11-11788616-11789116	2.32193	3.3608e-08	6.01239e-06	Fignl1
chr11-89186800-89187300	2.32193	3.3608e-08	6.01239e-06	Gm525
chr11-94936953-94937453	1.58496	3.2297e-08	6.01239e-06	Col1a1
chr11-98021901-98022401	2.32193	3.3608e-08	6.01239e-06	Cacnb1
chr11-98357590-98358090	2.32193	3.3608e-08	6.01239e-06	Ppp1r1b
chr11-119935435-119935935	2.32193	3.3608e-08	6.01239e-06	Baiap2
chr11-120184180-120184680	2.32193	3.3608e-08	6.01239e-06	2810410L24Rik
chr11-23305497-23305997	2.32193	3.3608e-08	6.01239e-06	Usp34
chr11-36000531-36001031	2.32193	3.3608e-08	6.01239e-06	Tenm2
chr11-58095854-58096354	2.32193	3.3608e-08	6.01239e-06	Cnot8
chr11-60127736-60128236	2.32193	3.3608e-08	6.01239e-06	Rai1
chr11-60830408-60830908	1.58496	3.2297e-08	6.01239e-06	Dhrs7b
chr11-67052362-67052862	1.58496	3.2297e-08	6.01239e-06	Adprm
chr11-67896969-67897469	2.32193	3.3608e-08	6.01239e-06	Usp43
chr12-91557315-91557815	2.32193	3.3608e-08	6.01239e-06	Gtf2a1
chr12-100527681-100528181	2.32193	3.3608e-08	6.01239e-06	Ttc7b
chr12-111373350-111373850	2.32193	3.3608e-08	6.01239e-06	Cdc42bpb
chr12-116070952-116071452	2.32193	3.3608e-08	6.01239e-06	Vipr2
chr12-29128629-29129129	2.32193	3.3608e-08	6.01239e-06	Eipr1
chr12-33146675-33147175	2.32193	3.3608e-08	6.01239e-06	F730043M19Rik
chr13-23530160-23530660	2.32193	3.3608e-08	6.01239e-06	Hist1h4h
chr13-24280272-24280772	2.32193	3.3608e-08	6.01239e-06	Carmil1
chr13-54389942-54390442	2.32193	3.3608e-08	6.01239e-06	Cplx2
chr13-60481082-60481582	2.32193	3.3608e-08	6.01239e-06	Dapk1
chr13-68597633-68598133	2.32193	3.3608e-08	6.01239e-06	1700001L19Rik
chr14-76281872-76282372	2.32193	3.3608e-08	6.01239e-06	2900040C04Rik
chr14-76698799-76699299	1.58496	3.2297e-08	6.01239e-06	1700108F19Rik
chr14-120626599-120627099	2.32193	3.3608e-08	6.01239e-06	Rap2a
chr14-24530123-24530623	2.32193	3.3608e-08	6.01239e-06	Rps24
chr14-25585685-25586185	2.32193	3.3608e-08	6.01239e-06	Zmiz1
chr14-63193104-63193604	2.32193	3.3608e-08	6.01239e-06	Neil2
chr14-69028809-69029309	2.32193	3.3608e-08	6.01239e-06	Stc1
chr15-89122939-89123439	2.32193	3.3608e-08	6.01239e-06	Tubgcp6
chr15-93251805-93252305	2.32193	3.3608e-08	6.01239e-06	Gxylt1
chr15-99560622-99561122	2.32193	3.3608e-08	6.01239e-06	Aqp2
chr15-26894784-26895284	2.32193	3.3608e-08	6.01239e-06	Fbxl7
chr15-28389023-28389523	2.32193	3.3608e-08	6.01239e-06	Dnah5
chr15-54571064-54571564	2.32193	3.3608e-08	6.01239e-06	Mal2
chr15-60821862-60822362	2.32193	3.3608e-08	6.01239e-06	Fam84b
chr15-64381914-64382414	2.32193	3.3608e-08	6.01239e-06	Asap1
chr15-81897857-81898357	2.32193	3.3608e-08	6.01239e-06	Aco2
chr16-10395052-10395552	2.32193	3.3608e-08	6.01239e-06	Tekt5
chr16-10501790-10502290	2.32193	3.3608e-08	6.01239e-06	Ciita
chr16-97534922-97535422	2.32193	3.3608e-08	6.01239e-06	Mx2
chr16-43503248-43503748	2.32193	3.3608e-08	6.01239e-06	Zbtb20
chr16-45953361-45953861	2.32193	3.3608e-08	6.01239e-06	Phldb2
chr16-49965838-49966338	2.32193	3.3608e-08	6.01239e-06	Gm19723
chr16-74717600-74718100	2.32193	3.3608e-08	6.01239e-06	Robo2
chr17-32890788-32891288	2.32193	3.3608e-08	6.01239e-06	Zfp870
chr17-36799766-36800266	2.32193	3.3608e-08	6.01239e-06	H2-M10.6
chr18-88959509-88960009	2.32193	3.3608e-08	6.01239e-06	Rttn
chr18-4353257-4353757	2.32193	3.3608e-08	6.01239e-06	4833419F23Rik
chr18-42275610-42276110	2.32193	3.3608e-08	6.01239e-06	Rbm27
chr18-46733569-46734069	2.32193	3.3608e-08	6.01239e-06	Atg12
chr18-55483303-55483803	2.32193	3.3608e-08	6.01239e-06	Zfp608
chr19-58455596-58456096	2.32193	3.3608e-08	6.01239e-06	Mir3084-1
chr19-12002157-12002657	2.32193	3.3608e-08	6.01239e-06	Osbp
chr19-19110269-19110769	2.32193	3.3608e-08	6.01239e-06	Rorb
chr2-71852104-71852604	2.32193	3.3608e-08	6.01239e-06	Itga6
chr2-85060682-85061182	1.58496	3.2297e-08	6.01239e-06	Tnks1bp1
chr2-26445122-26445622	1.08746	3.20239e-08	6.01239e-06	Sec16a
chr2-27474938-27475438	2.32193	3.3608e-08	6.01239e-06	Brd3
chr2-31760194-31760694	2.32193	3.3608e-08	6.01239e-06	Abl1
chr2-32152993-32153493	2.32193	3.3608e-08	6.01239e-06	Prrc2b
chr3-3507753-3508253	2.32193	3.3608e-08	6.01239e-06	Hnf4g
chr3-97900907-97901407	2.32193	3.3608e-08	6.01239e-06	Sec22b
chr3-27767110-27767610	2.32193	3.3608e-08	6.01239e-06	Fndc3b
chr3-36689976-36690476	2.32193	3.3608e-08	6.01239e-06	Trpc3
chr3-68036107-68036607	2.32193	3.3608e-08	6.01239e-06	Iqschfp
chr4-106866803-106867303	1.58496	3.2297e-08	6.01239e-06	Ssbp3
chr4-123342760-123343260	1.58496	3.2297e-08	6.01239e-06	Bmp8a
chr4-136146809-136147309	2.32193	3.3608e-08	6.01239e-06	Id3
chr4-137931211-137931711	2.32193	3.3608e-08	6.01239e-06	Ece1
chr4-28378531-28379031	2.32193	3.3608e-08	6.01239e-06	Epha7
chr4-150740117-150740617	2.32193	3.3608e-08	6.01239e-06	1700045H11Rik
chr4-45342518-45343018	2.32193	3.3608e-08	6.01239e-06	Dcaf10
chr4-3870836-3871336	2.32193	3.3608e-08	6.01239e-06	Plag1
chr4-86611867-86612367	1.58496	3.2297e-08	6.01239e-06	Haus6
chr4-95658969-95659469	2.32193	3.3608e-08	6.01239e-06	Fggy
chr5-113907898-113908398	2.32193	3.3608e-08	6.01239e-06	Coro1c
chr5-116010242-116010742	2.32193	3.3608e-08	6.01239e-06	Prkab1
chr5-120088478-120088978	2.32193	3.3608e-08	6.01239e-06	Rbm19
chr5-32197666-32198166	2.32193	3.3608e-08	6.01239e-06	Plb1
chr5-33724023-33724523	2.32193	3.3608e-08	6.01239e-06	Fgfr3
chr5-43662658-43663158	2.32193	3.3608e-08	6.01239e-06	Cc2d2a
chr5-43807930-43808430	2.32193	3.3608e-08	6.01239e-06	Bst1
chr5-73082475-73082975	2.32193	3.3608e-08	6.01239e-06	Fryl
chr5-76183650-76184150	1.58496	3.2297e-08	6.01239e-06	Tmem165
chr5-88553410-88553910	2.32193	3.3608e-08	6.01239e-06	Utp3
chr6-88123873-88124373	2.32193	3.3608e-08	6.01239e-06	Rpn1
chr6-114397581-114398081	2.32193	3.3608e-08	6.01239e-06	Hrh1
chr6-115676442-115676942	1.58496	3.2297e-08	6.01239e-06	Raf1
chr6-134431487-134431987	2.32193	3.3608e-08	6.01239e-06	Bcl2l14
chr6-29917298-29917798	2.32193	3.3608e-08	6.01239e-06	Strip2
chr6-83440692-83441192	2.32193	3.3608e-08	6.01239e-06	Tet3
chr6-84587405-84587905	2.32193	3.3608e-08	6.01239e-06	Cyp26b1
chr7-79300773-79301273	1.58496	3.2297e-08	6.01239e-06	Abhd2
chr7-118806725-118807225	1.58496	3.2297e-08	6.01239e-06	Vps35l
chr7-128611538-128612038	2.32193	3.3608e-08	6.01239e-06	Inpp5f
chr7-28952700-28953200	2.32193	3.3608e-08	6.01239e-06	Actn4
chr7-29162670-29163170	1.58496	3.2297e-08	6.01239e-06	Spred3
chr7-36516242-36516742	2.32193	3.3608e-08	6.01239e-06	Tshz3
chr7-45717792-45718292	1.58496	3.2297e-08	6.01239e-06	Sphk2
chr8-85893855-85894355	2.32193	3.3608e-08	6.01239e-06	Phkb
chr8-94703339-94703839	2.32193	3.3608e-08	6.01239e-06	Pllp
chr8-122149276-122149776	2.32193	3.3608e-08	6.01239e-06	Banp
chr8-22757413-22757913	2.32193	3.3608e-08	6.01239e-06	Plat
chr8-23198256-23198756	2.32193	3.3608e-08	6.01239e-06	Gpat4
chr9-67013120-67013620	2.32193	3.3608e-08	6.01239e-06	Tpm1
chr9-71167314-71167814	2.32193	3.3608e-08	6.01239e-06	Gm32511
chr9-88438353-88438853	2.32193	3.3608e-08	6.01239e-06	Snx14
chr9-95554208-95554708	2.32193	3.3608e-08	6.01239e-06	Paqr9
chr9-98498553-98499053	2.32193	3.3608e-08	6.01239e-06	Rbp2
chr9-102719219-102719719	2.32193	3.3608e-08	6.01239e-06	Amotl2
chr9-119982862-119983362	2.32193	3.3608e-08	6.01239e-06	Csrnp1
chr9-40873676-40874176	2.32193	3.3608e-08	6.01239e-06	Bsx
chr9-42053756-42054256	2.32193	3.3608e-08	6.01239e-06	Sorl1
chr9-62435780-62436280	2.32193	3.3608e-08	6.01239e-06	Coro2b
chr9-64281312-64281812	1.58496	3.2297e-08	6.01239e-06	Tipin
chrX-53162377-53162877	2.32193	3.3608e-08	6.01239e-06	Plac1
chrX-74304741-74305241	2.32193	3.3608e-08	6.01239e-06	Gdi1
chrX-13846428-13846928	2.32193	3.3608e-08	6.01239e-06	Cask
chrX-20616860-20617360	2.32193	3.3608e-08	6.01239e-06	Ndufb11
chr15-76330976-76331476	1.42884	3.39114e-08	6.04093e-06	Gpaa1
chr19-5803416-5803916	1.42884	3.39114e-08	6.04093e-06	Malat1
chr2-84650473-84650973	1.42884	3.39114e-08	6.04093e-06	Ctnnd1
chr3-100969503-100970003	1.42884	3.39114e-08	6.04093e-06	Ttf2
chr4-149954930-149955430	1.42884	3.39114e-08	6.04093e-06	Spsb1
chr5-36484281-36484781	1.42884	3.39114e-08	6.04093e-06	Tada2b
chr8-122611293-122611793	1.42884	3.39114e-08	6.04093e-06	Galns
chr7-127768880-127769380	1.2115	3.66552e-08	6.52181e-06	Fbxl19
chr8-70539243-70539743	1.2115	3.66552e-08	6.52181e-06	Ell
chr1-136174358-136174858	2	4.15012e-08	7.14193e-06	Kif21b
chr1-195176519-195177019	2	4.15012e-08	7.14193e-06	Cr2
chr10-80423507-80424007	2	4.15012e-08	7.14193e-06	Tcf3
chr10-14030449-14030949	2	4.15012e-08	7.14193e-06	Hivep2
chr10-117799821-117800321	2	4.15012e-08	7.14193e-06	Nup107
chr10-127666469-127666969	2	4.15012e-08	7.14193e-06	Nab2
chr10-24706662-24707162	2	4.15012e-08	7.14193e-06	Enpp1
chr11-100893390-100893890	2	4.15012e-08	7.14193e-06	Stat3
chr12-111672094-111672594	2	4.15012e-08	7.14193e-06	Ckb
chr13-104626977-104627477	2	4.15012e-08	7.14193e-06	Cwc27
chr13-54589398-54589898	2	4.15012e-08	7.14193e-06	Nop16
chr13-55099985-55100485	2	4.15012e-08	7.14193e-06	Uimc1
chr14-76533343-76533843	2	4.15012e-08	7.14193e-06	Serp2
chr14-120257339-120257839	2	4.15012e-08	7.14193e-06	Mbnl2
chr14-51089302-51089802	1.34104	4.05576e-08	7.14193e-06	Ang
chr14-62837160-62837660	1.27009	4.10604e-08	7.14193e-06	Wdfy2
chr15-73186748-73187248	2	4.15012e-08	7.14193e-06	Ago2
chr16-20140653-20141153	2	4.15012e-08	7.14193e-06	Yeats2
chr17-83567353-83567853	2	4.15012e-08	7.14193e-06	Kcng3
chr17-11032310-11032810	2	4.15012e-08	7.14193e-06	Prkn
chr17-35638768-35639268	2	4.15012e-08	7.14193e-06	Mucl3
chr17-47833060-47833560	2	4.15012e-08	7.14193e-06	Mdfi
chr18-49979058-49979558	1.34104	4.05576e-08	7.14193e-06	Tnfaip8
chr18-55549651-55550151	2	4.15012e-08	7.14193e-06	Zfp608
chr19-47443307-47443807	2	4.15012e-08	7.14193e-06	Mir3084-1
chr19-5911872-5912372	2	4.15012e-08	7.14193e-06	Dpf2
chr2-119618336-119618836	1.34104	4.05576e-08	7.14193e-06	Oip5
chr2-131159880-131160380	1.34104	4.05576e-08	7.14193e-06	1700037H04Rik
chr2-153443877-153444377	2	4.15012e-08	7.14193e-06	Nol4l
chr2-156432145-156432645	2	4.15012e-08	7.14193e-06	Epb41l1
chr2-166246389-166246889	2	4.15012e-08	7.14193e-06	Gm11468
chr2-168314913-168315413	2	4.15012e-08	7.14193e-06	Kcng1
chr3-156267702-156268202	2	4.15012e-08	7.14193e-06	9330178D15Rik
chr3-37888322-37888822	2	4.15012e-08	7.14193e-06	Gm20755
chr3-89393498-89393998	1.34104	4.05576e-08	7.14193e-06	Gm15417
chr4-135833467-135833967	2	4.15012e-08	7.14193e-06	Myom3
chr4-140854506-140855006	2	4.15012e-08	7.14193e-06	Padi1
chr4-148908093-148908593	2	4.15012e-08	7.14193e-06	Casz1
chr4-35155399-35155899	2	4.15012e-08	7.14193e-06	Mob3b
chr4-95738067-95738567	2	4.15012e-08	7.14193e-06	Fggy
chr4-98693419-98693919	2	4.15012e-08	7.14193e-06	Patj
chr4-11881188-11881688	2	4.15012e-08	7.14193e-06	Cdh17
chr5-21424580-21425080	1.27009	4.10604e-08	7.14193e-06	Ccdc146
chr5-139932520-139933020	2	4.15012e-08	7.14193e-06	Elfn1
chr5-35893838-35894338	2	4.15012e-08	7.14193e-06	Afap1
chr6-126535170-126535670	2	4.15012e-08	7.14193e-06	Kcna5
chr6-29396296-29396796	2	4.15012e-08	7.14193e-06	Ccdc136
chr6-31075686-31076186	2	4.15012e-08	7.14193e-06	Mir29b-1
chr6-48504082-48504582	2	4.15012e-08	7.14193e-06	Zfp862-ps
chr7-125444775-125445275	2	4.15012e-08	7.14193e-06	Kdm8
chr8-111597288-111597788	2	4.15012e-08	7.14193e-06	Znrf1
chr8-70865570-70866070	1.34104	4.05576e-08	7.14193e-06	Ccdc124
chr9-21029443-21029943	2	4.15012e-08	7.14193e-06	Icam4
chr9-78520319-78520819	1.34104	4.05576e-08	7.14193e-06	Slc17a5
chr9-103007718-103008218	2	4.15012e-08	7.14193e-06	Slco2a1
chrX-101954115-101954615	2	4.15012e-08	7.14193e-06	Nhsl2
chr1-172697725-172698225	1.63743	4.35976e-08	7.41156e-06	Crp
chr10-75428943-75429443	1.63743	4.35976e-08	7.41156e-06	Gucd1
chr11-93995021-93995521	1.63743	4.35976e-08	7.41156e-06	Spag9
chr12-25140114-25140614	1.63743	4.35976e-08	7.41156e-06	Gm17746
chr15-85300331-85300831	1.63743	4.35976e-08	7.41156e-06	Fbln1
chr15-76307140-76307640	1.63743	4.35976e-08	7.41156e-06	Oplah
chr17-25868507-25869007	1.63743	4.35976e-08	7.41156e-06	Mcrip2
chr17-34587036-34587536	1.63743	4.35976e-08	7.41156e-06	Notch4
chr18-82855518-82856018	1.63743	4.35976e-08	7.41156e-06	4930445N18Rik
chr18-60735338-60735838	1.63743	4.35976e-08	7.41156e-06	Ndst1
chr2-69789298-69789798	1.63743	4.35976e-08	7.41156e-06	Ccdc173
chr2-3608828-3609328	1.63743	4.35976e-08	7.41156e-06	Cdnf
chr2-30133492-30133992	1.63743	4.35976e-08	7.41156e-06	Tbc1d13
chr3-8923285-8923785	1.63743	4.35976e-08	7.41156e-06	Mrps28
chr4-150260004-150260504	1.63743	4.35976e-08	7.41156e-06	Eno1
chr5-124327293-124327793	1.63743	4.35976e-08	7.41156e-06	Mphosph9
chr6-119175311-119175811	1.63743	4.35976e-08	7.41156e-06	Cacna1c
chr6-119848276-119848776	1.63743	4.35976e-08	7.41156e-06	3110021A11Rik
chr7-18990493-18990993	1.63743	4.35976e-08	7.41156e-06	Mypop
chr9-116044276-116044776	1.63743	4.35976e-08	7.41156e-06	Gadl1
chrX-48208507-48209007	1.63743	4.35976e-08	7.41156e-06	Zdhhc9
chr8-126596106-126596606	1.12553	4.50418e-08	7.65265e-06	Irf2bp2
chr11-100356147-100356647	1.70044	5.41001e-08	9.10223e-06	Hap1
chr11-30771432-30771932	1.70044	5.41001e-08	9.10223e-06	Psme4
chr12-12942262-12942762	1.70044	5.41001e-08	9.10223e-06	Mycn
chr18-65220628-65221128	1.70044	5.41001e-08	9.10223e-06	Nedd4l
chr19-42752577-42753077	1.70044	5.41001e-08	9.10223e-06	Mir3084-1
chr2-168549269-168549769	1.70044	5.41001e-08	9.10223e-06	Nfatc2
chr3-146521208-146521708	1.70044	5.41001e-08	9.10223e-06	Rpf1
chr3-159495125-159495625	1.70044	5.41001e-08	9.10223e-06	Depdc1a
chr3-89266307-89266807	1.70044	5.41001e-08	9.10223e-06	Dpm3
chr4-106463984-106464484	1.70044	5.41001e-08	9.10223e-06	Pcsk9
chr4-118526982-118527482	1.70044	5.41001e-08	9.10223e-06	2610528J11Rik
chr4-100909818-100910318	1.70044	5.41001e-08	9.10223e-06	Cachd1
chr5-116002944-116003444	1.70044	5.41001e-08	9.10223e-06	Cit
chr6-144209387-144209887	1.70044	5.41001e-08	9.10223e-06	Sox5
chr7-110844112-110844612	1.70044	5.41001e-08	9.10223e-06	Rnf141
chr8-121241670-121242170	1.70044	5.41001e-08	9.10223e-06	Foxl1
chr8-125733928-125734428	1.70044	5.41001e-08	9.10223e-06	Ntpcr
chr15-101145392-101145892	1.45943	5.48236e-08	9.19239e-06	Acvrl1
chr17-34135284-34135784	1.45943	5.48236e-08	9.19239e-06	H2-DMa
chr19-28520594-28521094	1.45943	5.48236e-08	9.19239e-06	Mir3084-1
chr2-113996846-113997346	1.45943	5.48236e-08	9.19239e-06	Gjd2
chr4-156197723-156198223	1.45943	5.48236e-08	9.19239e-06	Agrn
chr5-8997021-8997521	1.45943	5.48236e-08	9.19239e-06	Crot
chr1-133164523-133165023	1.87447	5.65047e-08	9.3463e-06	Ppp1r15b
chr1-143702556-143703056	1.87447	5.65047e-08	9.3463e-06	Cdc73
chr10-93250923-93251423	1.87447	5.65047e-08	9.3463e-06	Cdk17
chr10-79840882-79841382	1.87447	5.65047e-08	9.3463e-06	E130317F20Rik
chr11-87984479-87984979	1.87447	5.65047e-08	9.3463e-06	Dynll2
chr11-90417790-90418290	1.87447	5.65047e-08	9.3463e-06	Hlf
chr11-102430901-102431401	1.87447	5.65047e-08	9.3463e-06	Grn
chr11-32226226-32226726	1.87447	5.65047e-08	9.3463e-06	Nprl3
chr11-50915921-50916421	1.87447	5.65047e-08	9.3463e-06	Zfp2
chr12-86079297-86079797	1.87447	5.65047e-08	9.3463e-06	Tgfb3
chr16-97763553-97764053	1.87447	5.65047e-08	9.3463e-06	Ripk4
chr19-60756611-60757111	1.87447	5.65047e-08	9.3463e-06	Mir3084-1
chr19-25236702-25237202	1.87447	5.65047e-08	9.3463e-06	Mir3084-1
chr2-75772541-75773041	1.87447	5.65047e-08	9.3463e-06	Agps
chr2-37431164-37431664	1.87447	5.65047e-08	9.3463e-06	Zbtb6
chr3-121540001-121540501	1.87447	5.65047e-08	9.3463e-06	Slc44a3
chr3-86820141-86820641	1.87447	5.65047e-08	9.3463e-06	Dclk2
chr3-96161100-96161600	1.87447	5.65047e-08	9.3463e-06	Otud7b
chr4-153806128-153806628	1.87447	5.65047e-08	9.3463e-06	BC039966
chr4-156032084-156032584	1.87447	5.65047e-08	9.3463e-06	Ttll10
chr4-63006481-63006981	1.87447	5.65047e-08	9.3463e-06	Zfp618
chr4-99829170-99829670	1.87447	5.65047e-08	9.3463e-06	Efcab7
chr5-114813747-114814247	1.87447	5.65047e-08	9.3463e-06	1500011B03Rik
chr7-126922653-126923153	1.87447	5.65047e-08	9.3463e-06	Kctd13
chr7-6362371-6362871	1.16993	5.87671e-08	9.71505e-06	Zfp78
chr1-60826926-60827426	1.77761	5.99461e-08	9.78883e-06	Cd28
chr11-94677255-94677755	1.77761	5.99461e-08	9.78883e-06	Xylt2
chr11-50887394-50887894	1.77761	5.99461e-08	9.78883e-06	Zfp454
chr14-25015259-25015759	1.77761	5.99461e-08	9.78883e-06	4930572O13Rik
chr14-31001121-31001621	1.77761	5.99461e-08	9.78883e-06	Spcs1
chr14-49066511-49067011	1.77761	5.99461e-08	9.78883e-06	Exoc5
chr16-30791091-30791591	1.77761	5.99461e-08	9.78883e-06	Xxylt1
chr16-8671414-8671914	1.77761	5.99461e-08	9.78883e-06	Carhsp1
chr17-85881693-85882193	1.77761	5.99461e-08	9.78883e-06	Srbd1
chr17-17910053-17910553	1.77761	5.99461e-08	9.78883e-06	Fpr2
chr19-4755512-4756012	1.77761	5.99461e-08	9.78883e-06	Gm21992
chr2-125724003-125724503	1.77761	5.99461e-08	9.78883e-06	Shc4
chr2-148005086-148005586	1.77761	5.99461e-08	9.78883e-06	Foxa2
chr2-148045545-148046045	1.77761	5.99461e-08	9.78883e-06	Foxa2
chr3-81058525-81059025	1.77761	5.99461e-08	9.78883e-06	Pdgfc
chr4-128962287-128962787	1.77761	5.99461e-08	9.78883e-06	Azin2
chr4-133967717-133968217	1.77761	5.99461e-08	9.78883e-06	Hmgn2
chr4-148130401-148130901	1.77761	5.99461e-08	9.78883e-06	Draxin
chr7-4150072-4150572	1.77761	5.99461e-08	9.78883e-06	Leng9
chr7-110821089-110821589	1.77761	5.99461e-08	9.78883e-06	Rnf141
chr7-63936360-63936860	1.77761	5.99461e-08	9.78883e-06	Klf13
chr8-123805645-123806145	1.77761	5.99461e-08	9.78883e-06	Rab4a
chr8-69996260-69996760	1.02748	6.2591e-08	1.02151e-05	Gatad2a
chr5-31192949-31193449	1.22239	7.0246e-08	1.1458e-05	Eif2b4
chr10-121626274-121626774	1.36257	7.06449e-08	1.15103e-05	Xpot
chr11-75178623-75179123	1.36257	7.06449e-08	1.15103e-05	Ovca2
chr4-44012337-44012837	1.2854	7.54556e-08	1.22873e-05	Clta
chr1-79466460-79466960	1.49476	8.51248e-08	1.37703e-05	Scg2
chr10-39171128-39171628	1.49476	8.51248e-08	1.37703e-05	Wisp3
chr10-79097415-79097915	1.49476	8.51248e-08	1.37703e-05	2610008E11Rik
chr11-102924928-102925428	1.49476	8.51248e-08	1.37703e-05	Kif18b
chr13-47042961-47043461	1.49476	8.51248e-08	1.37703e-05	Tpmt
chr14-65266357-65266857	1.49476	8.51248e-08	1.37703e-05	Fbxo16
chr15-78581386-78581886	1.49476	8.51248e-08	1.37703e-05	Gm36738
chr19-36796863-36797363	1.49476	8.51248e-08	1.37703e-05	Mir3084-1
chr19-43986325-43986825	1.49476	8.51248e-08	1.37703e-05	Mir3084-1
chr3-116594684-116595184	1.49476	8.51248e-08	1.37703e-05	Trmt13
chr7-116040105-116040605	1.49476	8.51248e-08	1.37703e-05	Sox6
chr7-138909514-138910014	1.49476	8.51248e-08	1.37703e-05	Bnip3
chr17-46556015-46556515	1.05889	9.46272e-08	1.5299e-05	Srf
chr10-128493648-128494148	1.17834	1.14363e-07	1.84696e-05	Myl6
chr14-74731999-74732499	1.17834	1.14363e-07	1.84696e-05	Esd
chr1-74332206-74332706	1.38702	1.19553e-07	1.92023e-05	Pnkd
chr1-75479305-75479805	1.38702	1.19553e-07	1.92023e-05	Chpf
chr13-52818688-52819188	1.38702	1.19553e-07	1.92023e-05	Auh
chr19-4097051-4097551	1.38702	1.19553e-07	1.92023e-05	Cdk2ap2
chr2-163620381-163620881	1.38702	1.19553e-07	1.92023e-05	Ttpal
chr3-14611069-14611569	1.38702	1.19553e-07	1.92023e-05	1810022K09Rik
chr4-150853574-150854074	1.38702	1.19553e-07	1.92023e-05	1700045H11Rik
chr6-50596744-50597244	1.38702	1.19553e-07	1.92023e-05	4921507P07Rik
chr6-54326516-54327016	1.38702	1.19553e-07	1.92023e-05	9130019P16Rik
chr7-127912566-127913066	1.38702	1.19553e-07	1.92023e-05	Kat8
chr1-136980383-136980883	2.08746	1.27383e-07	1.95416e-05	Nr5a2
chr1-170862150-170862650	2.08746	1.27383e-07	1.95416e-05	Atf6
chr1-186705237-186705737	2.08746	1.27383e-07	1.95416e-05	Tgfb2
chr1-191989976-191990476	1.53605	1.2605e-07	1.95416e-05	Rd3
chr1-72536758-72537258	2.08746	1.27383e-07	1.95416e-05	2004-03-01
chr1-74787800-74788300	2.08746	1.27383e-07	1.95416e-05	Wnt6
chr10-67107675-67108175	2.08746	1.27383e-07	1.95416e-05	Jmjd1c
chr11-83908346-83908846	2.08746	1.27383e-07	1.95416e-05	Hnf1b
chr11-89175507-89176007	2.08746	1.27383e-07	1.95416e-05	Gm525
chr11-107027018-107027518	2.08746	1.27383e-07	1.95416e-05	1810010H24Rik
chr11-113037677-113038177	1.53605	1.2605e-07	1.95416e-05	2610035D17Rik
chr11-115832585-115833085	2.08746	1.27383e-07	1.95416e-05	Llgl2
chr11-36228445-36228945	2.08746	1.27383e-07	1.95416e-05	Tenm2
chr11-51858688-51859188	2.08746	1.27383e-07	1.95416e-05	Jade2
chr12-102286584-102287084	2.08746	1.27383e-07	1.95416e-05	Rin3
chr12-111675595-111676095	2.08746	1.27383e-07	1.95416e-05	Trmt61a
chr13-28958261-28958761	2.08746	1.27383e-07	1.95416e-05	Sox4
chr13-45507166-45507666	2.08746	1.27383e-07	1.95416e-05	Gmpr
chr13-53292966-53293466	2.08746	1.27383e-07	1.95416e-05	Ror2
chr13-63240327-63240827	2.08746	1.27383e-07	1.95416e-05	2010111I01Rik
chr13-65112701-65113201	1.53605	1.2605e-07	1.95416e-05	Mfsd14b
chr14-30625140-30625640	2.08746	1.27383e-07	1.95416e-05	Prkcd
chr14-59103929-59104429	2.08746	1.27383e-07	1.95416e-05	1700129C05Rik
chr14-65359820-65360320	2.08746	1.27383e-07	1.95416e-05	Zfp395
chr15-76457199-76457699	2.08746	1.27383e-07	1.95416e-05	Bop1
chr16-49698881-49699381	1.53605	1.2605e-07	1.95416e-05	Ift57
chr17-69417047-69417547	1.53605	1.2605e-07	1.95416e-05	C030034I22Rik
chr17-22817569-22818069	2.08746	1.27383e-07	1.95416e-05	Gm16386
chr17-25803066-25803566	2.08746	1.27383e-07	1.95416e-05	Fbxl16
chr17-29368672-29369172	1.53605	1.2605e-07	1.95416e-05	Fgd2
chr17-46876459-46876959	2.08746	1.27383e-07	1.95416e-05	Tbcc
chr17-47436853-47437353	2.08746	1.27383e-07	1.95416e-05	1700001C19Rik
chr17-47462646-47463146	1.53605	1.2605e-07	1.95416e-05	AI661453
chr17-47834314-47834814	2.08746	1.27383e-07	1.95416e-05	Mdfi
chr18-36507804-36508304	2.08746	1.27383e-07	1.95416e-05	Hbegf
chr18-38212625-38213125	2.08746	1.27383e-07	1.95416e-05	Pcdh1
chr18-38930329-38930829	2.08746	1.27383e-07	1.95416e-05	Gm5820
chr18-43305121-43305621	1.53605	1.2605e-07	1.95416e-05	Stk32a
chr19-5298025-5298525	2.08746	1.27383e-07	1.95416e-05	Gal3st3
chr19-43767508-43768008	2.08746	1.27383e-07	1.95416e-05	Mir3084-1
chr19-5817882-5818382	2.08746	1.27383e-07	1.95416e-05	Neat1
chr2-77280565-77281065	2.08746	1.27383e-07	1.95416e-05	Sestd1
chr2-119675345-119675845	2.08746	1.27383e-07	1.95416e-05	Rtf1
chr2-146278354-146278854	2.08746	1.27383e-07	1.95416e-05	Ralgapa2
chr2-153350563-153351063	2.08746	1.27383e-07	1.95416e-05	Asxl1
chr2-180788937-180789437	2.08746	1.27383e-07	1.95416e-05	Bhlhe23
chr2-35680206-35680706	2.08746	1.27383e-07	1.95416e-05	Dab2ip
chr3-21553397-21553897	2.08746	1.27383e-07	1.95416e-05	Tbl1xr1
chr3-139205291-139205791	1.53605	1.2605e-07	1.95416e-05	Stpg2
chr3-157031569-157032069	2.08746	1.27383e-07	1.95416e-05	Negr1
chr3-88621146-88621646	2.08746	1.27383e-07	1.95416e-05	Arhgef2
chr3-90243325-90243825	2.08746	1.27383e-07	1.95416e-05	Creb3l4
chr4-115000388-115000888	2.08746	1.27383e-07	1.95416e-05	Stil
chr4-14261026-14261526	2.08746	1.27383e-07	1.95416e-05	Gm2560
chr4-135398003-135398503	2.08746	1.27383e-07	1.95416e-05	Ncmap
chr4-148671144-148671644	2.08746	1.27383e-07	1.95416e-05	Gm572
chr4-152008598-152009098	1.53605	1.2605e-07	1.95416e-05	Klhl21
chr4-152799406-152799906	2.08746	1.27383e-07	1.95416e-05	Gm833
chr4-154299723-154300223	1.53605	1.2605e-07	1.95416e-05	Arhgef16
chr4-54948098-54948598	2.08746	1.27383e-07	1.95416e-05	Zfp462
chr5-90439084-90439584	2.08746	1.27383e-07	1.95416e-05	Alb
chr5-111207827-111208327	2.08746	1.27383e-07	1.95416e-05	Ttc28
chr5-139378884-139379384	2.08746	1.27383e-07	1.95416e-05	3110082I17Rik
chr5-146948394-146948894	2.08746	1.27383e-07	1.95416e-05	Gtf3a
chr5-34549879-34550379	2.08746	1.27383e-07	1.95416e-05	Sh3bp2
chr5-76905228-76905728	1.53605	1.2605e-07	1.95416e-05	Aasdh
chr6-100233009-100233509	2.08746	1.27383e-07	1.95416e-05	Rybp
chr6-118454895-118455395	2.08746	1.27383e-07	1.95416e-05	Zfp248
chr6-7692911-7693411	2.08746	1.27383e-07	1.95416e-05	Asns
chr6-85187195-85187695	2.08746	1.27383e-07	1.95416e-05	Emx1
chr7-19665478-19665978	2.08746	1.27383e-07	1.95416e-05	Clptm1
chr7-130257281-130257781	2.08746	1.27383e-07	1.95416e-05	Fgfr2
chr7-141266221-141266721	2.08746	1.27383e-07	1.95416e-05	Irf7
chr7-142967343-142967843	2.08746	1.27383e-07	1.95416e-05	Ascl2
chr7-25689116-25689616	2.08746	1.27383e-07	1.95416e-05	Tgfb1
chr7-35269642-35270142	2.08746	1.27383e-07	1.95416e-05	Gpatch1
chr7-16273736-16274236	1.53605	1.2605e-07	1.95416e-05	Ccdc9
chr8-84989730-84990230	2.08746	1.27383e-07	1.95416e-05	Hook2
chr8-94702793-94703293	2.08746	1.27383e-07	1.95416e-05	Pllp
chr8-108641921-108642421	2.08746	1.27383e-07	1.95416e-05	Lncbate1
chr8-111910002-111910502	2.08746	1.27383e-07	1.95416e-05	Chst5
chr8-83738327-83738827	2.08746	1.27383e-07	1.95416e-05	Adgre5
chr9-70981714-70982214	1.53605	1.2605e-07	1.95416e-05	Lipc
chr9-21852501-21853001	1.53605	1.2605e-07	1.95416e-05	Dock6
chr9-122617767-122618267	2.08746	1.27383e-07	1.95416e-05	9530059O14Rik
chrX-8175748-8176248	2.08746	1.27383e-07	1.95416e-05	Tbc1d25
chr1-88475403-88475903	1.02857	1.31487e-07	2.01391e-05	Glrp1
chr11-63922174-63922674	1.23447	1.31827e-07	2.01391e-05	Hs3st3b1
chr14-51884628-51885128	1.23447	1.31827e-07	2.01391e-05	Mettl17
chr19-46761187-46761687	1.23447	1.31827e-07	2.01391e-05	Mir3084-1
chr5-135934781-135935281	1.23447	1.31827e-07	2.01391e-05	Ywhag
chr7-123369929-123370429	1.02857	1.31487e-07	2.01391e-05	Arhgap17
chr7-12949433-12949933	1.23447	1.31827e-07	2.01391e-05	Zfp324
chr8-126829393-126829893	1.23447	1.31827e-07	2.01391e-05	A630001O12Rik
chr1-135665417-135665917	-3.45943	1.65439e-07	2.05006e-05	Nav1
chr10-18371839-18372339	-2.45943	1.65439e-07	2.05006e-05	Nhsl1
chr11-107376223-107376723	-2.45943	1.65439e-07	2.05006e-05	Pitpnc1
chr12-75894614-75895114	-2.45943	1.65439e-07	2.05006e-05	Syne2
chr6-89521334-89521834	-3.45943	1.65439e-07	2.05006e-05	Chchd6
chr8-119429381-119429881	-2.45943	1.65439e-07	2.05006e-05	Osgin1
chr1-91098845-91099345	2.45943	1.65439e-07	2.05006e-05	Lrrfip1
chr1-91953051-91953551	2.45943	1.65439e-07	2.05006e-05	Hdac4
chr1-94079067-94079567	2.45943	1.65439e-07	2.05006e-05	Pdcd1
chr1-115699761-115700261	2.45943	1.65439e-07	2.05006e-05	Cntnap5a
chr1-128806231-128806731	3.45943	1.65439e-07	2.05006e-05	Cxcr4
chr1-131274893-131275393	2.45943	1.65439e-07	2.05006e-05	Ikbke
chr1-134961529-134962029	2.45943	1.65439e-07	2.05006e-05	Ube2t
chr1-136231543-136232043	2.45943	1.65439e-07	2.05006e-05	Inava
chr1-138912023-138912523	3.45943	1.65439e-07	2.05006e-05	1700019P21Rik
chr1-153661341-153661841	2.45943	1.65439e-07	2.05006e-05	Rgs8
chr1-159524013-159524513	2.45943	1.65439e-07	2.05006e-05	Tnr
chr1-171160517-171161017	3.45943	1.65439e-07	2.05006e-05	Mpz
chr1-172376922-172377422	2.45943	1.65439e-07	2.05006e-05	Pigm
chr1-178187719-178188219	2.45943	1.65439e-07	2.05006e-05	Desi2
chr1-180332363-180332863	2.45943	1.65439e-07	2.05006e-05	Itpkb
chr1-182914179-182914679	2.45943	1.65439e-07	2.05006e-05	Susd4
chr1-34237510-34238010	3.45943	1.65439e-07	2.05006e-05	Dst
chr1-187938749-187939249	3.45943	1.65439e-07	2.05006e-05	Esrrg
chr1-189343615-189344115	2.45943	1.65439e-07	2.05006e-05	Kcnk2
chr1-189633000-189633500	2.45943	1.65439e-07	2.05006e-05	Cenpf
chr1-193131418-193131918	2.45943	1.65439e-07	2.05006e-05	Diexf
chr1-10037303-10037803	3.45943	1.65439e-07	2.05006e-05	Cops5
chr1-60636709-60637209	2.45943	1.65439e-07	2.05006e-05	Raph1
chr1-67721357-67721857	2.45943	1.65439e-07	2.05006e-05	Erbb4
chr1-69610709-69611209	2.45943	1.65439e-07	2.05006e-05	Ikzf2
chr1-74036017-74036517	2.45943	1.65439e-07	2.05006e-05	Tns1
chr1-75191811-75192311	1.30256	1.35454e-07	2.05006e-05	Atg9a
chr1-82290020-82290520	3.45943	1.65439e-07	2.05006e-05	Irs1
chr10-81426864-81427364	2.45943	1.65439e-07	2.05006e-05	Nfic
chr10-95682763-95683263	3.45943	1.65439e-07	2.05006e-05	Nudt4
chr10-116319154-116319654	2.45943	1.65439e-07	2.05006e-05	Ptprb
chr10-116902096-116902596	3.45943	1.65439e-07	2.05006e-05	Rab3ip
chr10-117229799-117230299	2.45943	1.65439e-07	2.05006e-05	9530003J23Rik
chr10-17408173-17408673	3.45943	1.65439e-07	2.05006e-05	Gm20125
chr10-123005173-123005673	2.45943	1.65439e-07	2.05006e-05	Mon2
chr10-127236496-127236996	2.45943	1.65439e-07	2.05006e-05	Kif5a
chr10-19589371-19589871	3.45943	1.65439e-07	2.05006e-05	Ifngr1
chr10-21839174-21839674	2.45943	1.65439e-07	2.05006e-05	Sgk1
chr10-22816284-22816784	2.45943	1.65439e-07	2.05006e-05	Tcf21
chr10-24628377-24628877	2.45943	1.65439e-07	2.05006e-05	Enpp1
chr10-38554111-38554611	2.45943	1.65439e-07	2.05006e-05	Rfpl4b
chr10-7182857-7183357	2.45943	1.65439e-07	2.05006e-05	Cnksr3
chr10-60635951-60636451	2.45943	1.65439e-07	2.05006e-05	Cdh23
chr10-61146768-61147268	3.45943	1.65439e-07	2.05006e-05	Sgpl1
chr10-66745182-66745682	2.45943	1.65439e-07	2.05006e-05	1110002J07Rik
chr10-9259463-9259963	3.45943	1.65439e-07	2.05006e-05	Samd5
chr10-70049838-70050338	3.45943	1.65439e-07	2.05006e-05	Ank3
chr10-70185613-70186113	2.45943	1.65439e-07	2.05006e-05	Ccdc6
chr10-71130228-71130728	2.45943	1.65439e-07	2.05006e-05	Bicc1
chr10-71156506-71157006	2.45943	1.65439e-07	2.05006e-05	Bicc1
chr10-72331979-72332479	3.45943	1.65439e-07	2.05006e-05	Zwint
chr10-79971044-79971544	2.45943	1.65439e-07	2.05006e-05	Grin3b
chr10-79988274-79988774	3.45943	1.65439e-07	2.05006e-05	Cnn2
chr11-69267609-69268109	2.45943	1.65439e-07	2.05006e-05	Gucy2e
chr11-80080296-80080796	2.45943	1.65439e-07	2.05006e-05	Crlf3
chr11-80852914-80853414	3.45943	1.65439e-07	2.05006e-05	4930507D10Rik
chr11-85834410-85834910	2.45943	1.65439e-07	2.05006e-05	Tbx2
chr11-88688584-88689084	3.45943	1.65439e-07	2.05006e-05	Msi2
chr11-95075153-95075653	2.45943	1.65439e-07	2.05006e-05	Itga3
chr11-97401038-97401538	3.45943	1.65439e-07	2.05006e-05	Socs7
chr11-97813702-97814202	2.45943	1.65439e-07	2.05006e-05	Lasp1
chr11-106192508-106193008	3.45943	1.65439e-07	2.05006e-05	Strada
chr11-109860539-109861039	2.45943	1.65439e-07	2.05006e-05	1700023C21Rik
chr11-113144232-113144732	2.45943	1.65439e-07	2.05006e-05	2610035D17Rik
chr11-113224340-113224840	2.45943	1.65439e-07	2.05006e-05	4732490B19Rik
chr11-114657193-114657693	3.45943	1.65439e-07	2.05006e-05	Rpl38
chr11-116232424-116232924	3.45943	1.65439e-07	2.05006e-05	Evpl
chr11-120507578-120508078	3.45943	1.65439e-07	2.05006e-05	Slc25a10
[truncated: 31,176 more rows]

## Sheet: KO trunk null vs WT bipotent
Table S6: Differentially accessible regions in Ptf1aenhΔ/enhΔ e13.5 trunk null cells (vs Ptf1a+/+ bipotent trunk cells), related to Figure 6. Significance was established at FDR<0.1 and Log2 fold change of 0.5.
scATAC-Seq region (mm10)	ATAC Log2 Fold Change	Unadjusted p-value	Adjusted p-value	Associated mouse gene name
chr4-133878995-133879495	4.93074	4.14371e-91	1.23577e-85	Rps6ka1
chr11-108241044-108241544	5.78136	9.60412e-79	1.43211e-73	Prkca
chr16-18185853-18186353	4.67243	8.2776e-71	6.17153e-66	Mir6366
chr18-64072363-64072863	5.67243	8.2776e-71	6.17153e-66	Wdr7
chr14-63260885-63261385	4.61471	6.20231e-67	3.69941e-62	Gata4
chr10-59628952-59629452	4.55459	4.02225e-63	1.49944e-58	Mcu
chr11-63122887-63123387	4.55459	4.02225e-63	1.49944e-58	Pmp22
chr7-99671873-99672373	4.55459	4.02225e-63	1.49944e-58	Slco2b1
chr1-61651509-61652009	4.49185	2.25385e-59	6.11056e-55	Pard3b
chr17-44148433-44148933	5.49185	2.25385e-59	6.11056e-55	Clic5
chr5-29212000-29212500	5.49185	2.25385e-59	6.11056e-55	Rnf32
chr1-106586750-106587250	5.45943	1.59617e-57	2.50538e-53	Bcl2
chr1-136991866-136992366	4.45943	1.59617e-57	2.50538e-53	Nr5a2
chr11-95922104-95922604	4.11548	1.18785e-57	2.50538e-53	B4galnt2
chr11-115877188-115877688	5.45943	1.59617e-57	2.50538e-53	Recql5
chr5-72789991-72790491	5.45943	1.59617e-57	2.50538e-53	Tec
chr6-141014966-141015466	4.45943	1.59617e-57	2.50538e-53	Pde3a
chr7-28833692-28834192	5.45943	1.59617e-57	2.50538e-53	Lgals4
chr8-14355195-14355695	5.45943	1.59617e-57	2.50538e-53	Dlgap2
chr18-60661183-60661683	4.42626	1.08895e-55	1.54646e-51	G630071F17Rik
chr3-3503433-3503933	5.42626	1.08895e-55	1.54646e-51	Hnf4g
chr1-136231543-136232043	4.39232	7.15435e-54	8.53451e-50	Inava
chr11-118409659-118410159	4.39232	7.15435e-54	8.53451e-50	Cant1
chr2-113479127-113479627	5.39232	7.15435e-54	8.53451e-50	Fmn1
chr5-72656296-72656796	5.39232	7.15435e-54	8.53451e-50	Nipal1
chr11-112711581-112712081	-3.78136	1.98446e-53	2.27624e-49	BC006965
chr1-135260869-135261369	5.35755	4.52486e-52	3.96894e-48	Rnpep
chr11-120507578-120508078	5.35755	4.52486e-52	3.96894e-48	Slc25a10
chr15-75868138-75868638	5.35755	4.52486e-52	3.96894e-48	Gsdmd
chr17-31432764-31433264	5.35755	4.52486e-52	3.96894e-48	Pde9a
chr18-64182489-64182989	4.35755	4.52486e-52	3.96894e-48	St8sia3
chr4-141578738-141579238	4.35755	4.52486e-52	3.96894e-48	Fblim1
chr8-61273343-61273843	4.35755	4.52486e-52	3.96894e-48	Sh3rf1
chr8-74920953-74921453	4.35755	4.52486e-52	3.96894e-48	Isx
chr11-80820112-80820612	5.32193	2.75384e-50	2.10583e-46	Tmem98
chr14-76817222-76817722	4.32193	2.75384e-50	2.10583e-46	1700108F19Rik
chr16-33764405-33764905	5.32193	2.75384e-50	2.10583e-46	Heg1
chr2-93257551-93258051	4.32193	2.75384e-50	2.10583e-46	Tspan18
chr4-150687001-150687501	5.32193	2.75384e-50	2.10583e-46	Slc45a1
chr11-53840003-53840503	4.2854	1.61207e-48	1.04514e-44	Gm12216
chr12-99351698-99352198	4.2854	1.61207e-48	1.04514e-44	Foxn3
chr17-84137721-84138221	4.2854	1.61207e-48	1.04514e-44	Zfp36l2
chr2-163552505-163553005	5.2854	1.61207e-48	1.04514e-44	Hnf4a
chr4-117630251-117630751	4.2854	1.61207e-48	1.04514e-44	Eri3
chr5-64587935-64588435	4.2854	1.61207e-48	1.04514e-44	Gm3716
chr9-62222526-62223026	4.2854	1.61207e-48	1.04514e-44	A730043L09Rik
chr11-90268931-90269431	3.9386	5.96504e-48	3.78498e-44	Mmd
chr10-127138690-127139190	4.24793	9.07259e-47	5.01055e-43	Os9
chr15-78365922-78366422	5.24793	9.07259e-47	5.01055e-43	Tex33
chr17-70748152-70748652	5.24793	9.07259e-47	5.01055e-43	Dlgap1
chr3-81535337-81535837	5.24793	9.07259e-47	5.01055e-43	A830029E22Rik
chr6-136781605-136782105	4.24793	9.07259e-47	5.01055e-43	Gucy2c
chr8-26655784-26656284	5.24793	9.07259e-47	5.01055e-43	2310008N11Rik
chr8-46848869-46849369	4.24793	9.07259e-47	5.01055e-43	Irf2
chr11-112828508-112829008	3.14684	9.25586e-47	5.01883e-43	1700012H19Rik
chr12-79936582-79937082	3.90689	2.17331e-46	1.1574e-42	9430078K24Rik
chr1-173955759-173956259	5.20945	4.90639e-45	2.18391e-41	Ifi202b
chr1-182535044-182535544	4.20945	4.90639e-45	2.18391e-41	Capn2
chr10-44864205-44864705	4.20945	4.90639e-45	2.18391e-41	Prep
chr12-3784711-3785211	5.20945	4.90639e-45	2.18391e-41	Dtnb
chr13-55733603-55734103	5.20945	4.90639e-45	2.18391e-41	Pcbd2
chr15-93711115-93711615	5.20945	4.90639e-45	2.18391e-41	Prickle1
chr17-31169658-31170158	5.20945	4.90639e-45	2.18391e-41	Tff1
chr2-163580135-163580635	4.20945	4.90639e-45	2.18391e-41	Hnf4a
chr3-90586848-90587348	5.20945	4.90639e-45	2.18391e-41	S100a2
chr8-70764005-70764505	5.20945	4.90639e-45	2.18391e-41	Ifi30
chr9-29318722-29319222	5.20945	4.90639e-45	2.18391e-41	Ntm
chr6-18248397-18248897	3.87447	7.63046e-45	3.3465e-41	Cftr
chr1-134609636-134610136	5.16993	2.5482e-43	9.50237e-40	Kdm5b
chr11-103340598-103341098	4.16993	2.5482e-43	9.50237e-40	Arhgap27
chr11-116429397-116429897	3.8413	2.58088e-43	9.50237e-40	Ubald2
chr11-116818690-116819190	4.16993	2.5482e-43	9.50237e-40	Mxra7
chr15-86944419-86944919	4.16993	2.5482e-43	9.50237e-40	Tbc1d22a
chr15-46532883-46533383	5.16993	2.5482e-43	9.50237e-40	4930523O13Rik
chr15-61446210-61446710	5.16993	2.5482e-43	9.50237e-40	D030024E09Rik
chr16-93818560-93819060	3.8413	2.58088e-43	9.50237e-40	Dop1b
chr18-46226709-46227209	4.16993	2.5482e-43	9.50237e-40	Pggt1b
chr2-50103842-50104342	5.16993	2.5482e-43	9.50237e-40	Lypd6
chr5-18114905-18115405	5.16993	2.5482e-43	9.50237e-40	Gnat3
chr7-112213296-112213796	4.16993	2.5482e-43	9.50237e-40	Mical2
chr9-34983969-34984469	5.16993	2.5482e-43	9.50237e-40	Kirrel3
chr11-112910279-112910779	3.22239	3.25086e-43	1.18231e-39	1700012H19Rik
chr7-25816487-25816987	3.37851	8.93488e-43	3.2104e-39	Cyp2s1
chr10-111575906-111576406	3.80735	8.40679e-42	2.94958e-38	4933440J02Rik
chr4-154023714-154024214	3.80735	8.40679e-42	2.94958e-38	Smim1
chr1-135180801-135181301	4.12928	1.27025e-41	3.75072e-38	Gpr37l1
chr1-185483648-185484148	5.12928	1.27025e-41	3.75072e-38	5033404E19Rik
chr10-52391188-52391688	4.12928	1.27025e-41	3.75072e-38	Nepn
chr10-79824364-79824864	5.12928	1.27025e-41	3.75072e-38	Misp
chr12-57534750-57535250	4.12928	1.27025e-41	3.75072e-38	Foxa1
chr14-60170802-60171302	5.12928	1.27025e-41	3.75072e-38	Nupl1
chr16-97649605-97650105	4.12928	1.27025e-41	3.75072e-38	Tmprss2
chr18-36344013-36344513	4.12928	1.27025e-41	3.75072e-38	Cystm1
chr3-85516757-85517257	4.12928	1.27025e-41	3.75072e-38	Arfip1
chr5-137263997-137264497	5.12928	1.27025e-41	3.75072e-38	Ache
chr5-139978542-139979042	4.12928	1.27025e-41	3.75072e-38	Elfn1
chr5-147306970-147307470	4.12928	1.27025e-41	3.75072e-38	Cdx2
chr5-89147198-89147698	5.12928	1.27025e-41	3.75072e-38	Slc4a4
chr6-97341495-97341995	4.12928	1.27025e-41	3.75072e-38	Frmd4b
chr7-101316644-101317144	4.12928	1.27025e-41	3.75072e-38	Stard10
chr8-120728670-120729170	5.12928	1.27025e-41	3.75072e-38	Irf8
chr5-114550954-114551454	3.77259	2.6362e-40	7.55949e-37	Fam222a
chr5-137277300-137277800	3.77259	2.6362e-40	7.55949e-37	Ache
chr8-61714510-61715010	3.77259	2.6362e-40	7.55949e-37	Palld
chr19-53859066-53859566	3.52356	2.75475e-40	7.82423e-37	Mir3084-1
chr10-42723380-42723880	4.08746	6.07353e-40	1.535e-36	Ostm1
chr13-31186607-31187107	5.08746	6.07353e-40	1.535e-36	4930401O12Rik
chr14-118620928-118621428	5.08746	6.07353e-40	1.535e-36	Abcc4
chr15-73137060-73137560	4.08746	6.07353e-40	1.535e-36	Ago2
chr17-83166780-83167280	4.08746	6.07353e-40	1.535e-36	Pkdcc
chr2-85106933-85107433	4.08746	6.07353e-40	1.535e-36	4930443O20Rik
chr3-97763666-97764166	5.08746	6.07353e-40	1.535e-36	Pde4dip
chr3-28060696-28061196	4.08746	6.07353e-40	1.535e-36	Pld1
chr4-55609129-55609629	5.08746	6.07353e-40	1.535e-36	Klf4
chr5-120923865-120924365	5.08746	6.07353e-40	1.535e-36	Oas1d
chr7-135528487-135528987	5.08746	6.07353e-40	1.535e-36	Clrn3
chr8-33710954-33711454	5.08746	6.07353e-40	1.535e-36	Gsr
chr9-124410158-124410658	4.08746	6.07353e-40	1.535e-36	4930526I15Rik
chr15-7014933-7015433	3.49185	6.63391e-39	1.64868e-35	Lifr
chr16-78260237-78260737	3.49185	6.63391e-39	1.64868e-35	E330011O21Rik
chr15-76196116-76196616	3.29278	8.83566e-39	2.17772e-35	Plec
chr1-31094843-31095343	4.04439	2.78349e-38	6.33676e-35	Gm29669
chr10-26820276-26820776	5.04439	2.78349e-38	6.33676e-35	Arhgap18
chr11-95923469-95923969	5.04439	2.78349e-38	6.33676e-35	B4galnt2
chr13-56039923-56040423	4.04439	2.78349e-38	6.33676e-35	H2afy
chr14-63509223-63509723	5.04439	2.78349e-38	6.33676e-35	Tdh
chr3-154810379-154810879	4.04439	2.78349e-38	6.33676e-35	Tnni3k
chr4-89451693-89452193	5.04439	2.78349e-38	6.33676e-35	Gm12610
chr5-64430411-64430911	5.04439	2.78349e-38	6.33676e-35	1700027F09Rik
chr6-134466761-134467261	5.04439	2.78349e-38	6.33676e-35	Lrp6
chr7-112252035-112252535	4.04439	2.78349e-38	6.33676e-35	Mical2
chr1-106477883-106478383	3.45943	1.53953e-37	3.47826e-34	Bcl2
chr15-36898742-36899242	3.70044	2.309e-37	5.13887e-34	Ywhaz
chr5-135118708-135119208	3.70044	2.309e-37	5.13887e-34	Mlxipl
chr1-135794380-135794880	5	1.22181e-36	2.22182e-33	Tnni1
chr1-136220078-136220578	4	1.22181e-36	2.22182e-33	Inava
chr1-136360875-136361375	5	1.22181e-36	2.22182e-33	Camsap2
chr1-173821606-173822106	5	1.22181e-36	2.22182e-33	Ifi204
chr1-10699881-10700381	4	1.22181e-36	2.22182e-33	Cpa6
chr11-77182036-77182536	5	1.22181e-36	2.22182e-33	Efcab5
chr11-53797436-53797936	4	1.22181e-36	2.22182e-33	Gm12216
chr12-54316899-54317399	4	1.22181e-36	2.22182e-33	Gm7550
chr12-81856400-81856900	5	1.22181e-36	2.22182e-33	Pcnx
chr13-34346663-34347163	5	1.22181e-36	2.22182e-33	Slc22a23
chr14-55735240-55735740	5	1.22181e-36	2.22182e-33	Dhrs1
chr14-60178555-60179055	5	1.22181e-36	2.22182e-33	Nupl1
chr17-84893289-84893789	5	1.22181e-36	2.22182e-33	1110020A21Rik
chr17-87611495-87611995	5	1.22181e-36	2.22182e-33	Epcam
chr18-8933281-8933781	5	1.22181e-36	2.22182e-33	Fzd8
chr19-6264191-6264691	5	1.22181e-36	2.22182e-33	Mir194-2
chr2-3748856-3749356	4	1.22181e-36	2.22182e-33	Fam107b
chr2-153259036-153259536	4	1.22181e-36	2.22182e-33	Pofut1
chr2-167345425-167345925	5	1.22181e-36	2.22182e-33	B4galt5
chr2-181646808-181647308	5	1.22181e-36	2.22182e-33	Prpf6
chr2-27413896-27414396	5	1.22181e-36	2.22182e-33	Vav2
chr2-30199850-30200350	5	1.22181e-36	2.22182e-33	Kyat1
chr3-155993986-155994486	4	1.22181e-36	2.22182e-33	9330178D15Rik
chr6-52601742-52602242	5	1.22181e-36	2.22182e-33	Hibadh
chr6-71492662-71493162	5	1.22181e-36	2.22182e-33	Rnf103
chr7-65484122-65484622	5	1.22181e-36	2.22182e-33	BC046251
chr8-85332834-85333334	5	1.22181e-36	2.22182e-33	Mylk3
chr8-26881180-26881680	4	1.22181e-36	2.22182e-33	2310008N11Rik
chr8-34513372-34513872	5	1.22181e-36	2.22182e-33	B930018H19Rik
chr8-74897293-74897793	5	1.22181e-36	2.22182e-33	Isx
chr6-72619625-72620125	3.23266	3.40019e-36	6.14565e-33	Tgoln1
chr1-63995787-63996287	3.42626	3.44197e-36	6.18369e-33	Gm13749
chr10-121455075-121455575	3.66297	6.44363e-36	1.12378e-32	Rassf3
chr11-3398333-3398833	3.66297	6.44363e-36	1.12378e-32	Limk2
chr5-99328971-99329471	3.66297	6.44363e-36	1.12378e-32	A930011G23Rik
chr5-144247994-144248494	3.66297	6.44363e-36	1.12378e-32	Bri3
chr5-33724023-33724523	3.66297	6.44363e-36	1.12378e-32	Fgfr3
chr1-45909928-45910428	3.9542	5.13253e-35	7.69178e-32	Slc40a1
chr10-27198384-27198884	4.9542	5.13253e-35	7.69178e-32	Lama2
chr11-8584223-8584723	3.9542	5.13253e-35	7.69178e-32	Tns3
chr11-86396987-86397487	4.9542	5.13253e-35	7.69178e-32	Med13
chr13-59549389-59549889	4.9542	5.13253e-35	7.69178e-32	Agtpbp1
chr14-73103918-73104418	4.9542	5.13253e-35	7.69178e-32	Rcbtb2
chr15-82624876-82625376	4.9542	5.13253e-35	7.69178e-32	Cyp2d34
chr15-84842190-84842690	3.9542	5.13253e-35	7.69178e-32	Phf21b
chr16-22613640-22614140	3.9542	5.13253e-35	7.69178e-32	Dgkg
chr16-87443126-87443626	3.9542	5.13253e-35	7.69178e-32	Rwdd2b
chr17-84156245-84156745	3.9542	5.13253e-35	7.69178e-32	Zfp36l2
chr17-28271811-28272311	3.9542	5.13253e-35	7.69178e-32	Ppard
chr18-39759661-39760161	4.9542	5.13253e-35	7.69178e-32	Pabpc2
chr19-42213717-42214217	3.9542	5.13253e-35	7.69178e-32	Mir3084-1
chr2-129254093-129254593	4.9542	5.13253e-35	7.69178e-32	Ckap2l
chr3-132253604-132254104	4.9542	5.13253e-35	7.69178e-32	Dkk2
chr3-8264307-8264807	3.9542	5.13253e-35	7.69178e-32	Gm6194
chr4-8245534-8246034	3.9542	5.13253e-35	7.69178e-32	Car8
chr5-120932830-120933330	3.9542	5.13253e-35	7.69178e-32	Rph3a
chr5-124450935-124451435	4.9542	5.13253e-35	7.69178e-32	Kmt5a
chr6-18247844-18248344	4.9542	5.13253e-35	7.69178e-32	Cftr
chr6-101214735-101215235	4.9542	5.13253e-35	7.69178e-32	Pdzrn3
chr7-110894072-110894572	3.9542	5.13253e-35	7.69178e-32	Mrvi1
chr7-52170146-52170646	4.9542	5.13253e-35	7.69178e-32	1700015G11Rik
chr8-12928860-12929360	4.9542	5.13253e-35	7.69178e-32	Mcf2l
chr8-124499614-124500114	4.9542	5.13253e-35	7.69178e-32	Cog2
chr8-125918703-125919203	3.9542	5.13253e-35	7.69178e-32	Map3k21
chr9-105554057-105554557	3.9542	5.13253e-35	7.69178e-32	Atp2c1
chr1-87035530-87036030	3.62449	1.72798e-34	2.50161e-31	Dis3l2
chr13-55912198-55912698	3.62449	1.72798e-34	2.50161e-31	Pitx1
chr19-43767508-43768008	3.62449	1.72798e-34	2.50161e-31	Mir3084-1
chr19-47402964-47403464	3.62449	1.72798e-34	2.50161e-31	Mir3084-1
chr2-72838029-72838529	3.62449	1.72798e-34	2.50161e-31	6430710C18Rik
chr5-146682983-146683483	3.62449	1.72798e-34	2.50161e-31	Usp12
chr5-29463264-29463764	3.62449	1.72798e-34	2.50161e-31	Mnx1
chr7-29248232-29248732	3.16993	1.1309e-33	1.62931e-30	2200002D01Rik
chr1-159686503-159687003	3.90689	2.0615e-33	2.44939e-30	Tnr
chr1-31058724-31059224	4.90689	2.0615e-33	2.44939e-30	Gm29669
chr1-182914179-182914679	3.90689	2.0615e-33	2.44939e-30	Susd4
chr1-40764683-40765183	4.90689	2.0615e-33	2.44939e-30	Slc9a2
chr1-75027450-75027950	4.90689	2.0615e-33	2.44939e-30	Nhej1
chr10-81546271-81546771	4.90689	2.0615e-33	2.44939e-30	Gna11
chr10-9557627-9558127	4.90689	2.0615e-33	2.44939e-30	Samd5
chr10-75441835-75442335	3.90689	2.0615e-33	2.44939e-30	Gucd1
chr11-69968727-69969227	3.90689	2.0615e-33	2.44939e-30	Elp5
chr11-26167251-26167751	3.90689	2.0615e-33	2.44939e-30	5730522E02Rik
chr13-86068056-86068556	3.90689	2.0615e-33	2.44939e-30	Cox7c
chr13-101478539-101479039	4.90689	2.0615e-33	2.44939e-30	4922502H24Rik
chr13-31187189-31187689	4.90689	2.0615e-33	2.44939e-30	4930401O12Rik
chr15-82794217-82794717	4.90689	2.0615e-33	2.44939e-30	Cyp2d26
chr15-94568691-94569191	4.90689	2.0615e-33	2.44939e-30	Irak4
chr15-103032679-103033179	4.90689	2.0615e-33	2.44939e-30	Hoxc4
chr15-41751197-41751697	4.90689	2.0615e-33	2.44939e-30	Oxr1
chr17-78218444-78218944	3.90689	2.0615e-33	2.44939e-30	Crim1
chr17-83958650-83959150	4.90689	2.0615e-33	2.44939e-30	8430430B14Rik
chr19-38032865-38033365	3.90689	2.0615e-33	2.44939e-30	Mir3084-1
chr2-27591632-27592132	4.90689	2.0615e-33	2.44939e-30	Wdr5
chr3-101112098-101112598	4.90689	2.0615e-33	2.44939e-30	Ptgfrn
chr3-104227378-104227878	4.90689	2.0615e-33	2.44939e-30	Magi3
chr3-130943215-130943715	4.90689	2.0615e-33	2.44939e-30	Lef1
chr3-143822823-143823323	3.90689	2.0615e-33	2.44939e-30	Gm6260
chr3-78674709-78675209	3.90689	2.0615e-33	2.44939e-30	Rapgef2
chr4-117333379-117333879	3.90689	2.0615e-33	2.44939e-30	Rnf220
chr4-135739555-135740055	4.90689	2.0615e-33	2.44939e-30	Il22ra1
chr4-47936418-47936918	3.90689	2.0615e-33	2.44939e-30	Nr4a3
chr4-59319334-59319834	3.90689	2.0615e-33	2.44939e-30	Susd1
chr4-78784083-78784583	4.90689	2.0615e-33	2.44939e-30	A430085M09Rik
chr5-99291970-99292470	4.90689	2.0615e-33	2.44939e-30	A930011G23Rik
chr5-100137821-100138321	3.90689	2.0615e-33	2.44939e-30	Tmem150c
chr5-131613241-131613741	3.90689	2.0615e-33	2.44939e-30	Auts2
chr5-77107133-77107633	4.90689	2.0615e-33	2.44939e-30	Hopx
chr6-101054857-101055357	4.90689	2.0615e-33	2.44939e-30	Pdzrn3
chr6-149457327-149457827	4.90689	2.0615e-33	2.44939e-30	Bicd1
chr6-52172567-52173067	3.90689	2.0615e-33	2.44939e-30	Hoxa3
chr6-71454169-71454669	4.90689	2.0615e-33	2.44939e-30	Rmnd5a
chr7-45727576-45728076	4.90689	2.0615e-33	2.44939e-30	Fam83e
chr8-121359226-121359726	4.90689	2.0615e-33	2.44939e-30	1700018B08Rik
chr9-71241435-71241935	4.90689	2.0615e-33	2.44939e-30	Aldh1a2
chr9-121547381-121547881	4.90689	2.0615e-33	2.44939e-30	Lyzl4
chr9-42797343-42797843	4.90689	2.0615e-33	2.44939e-30	Grik4
chr15-103014304-103014804	3.58496	4.45048e-33	5.22542e-30	Hoxc5
chr5-142500836-142501336	3.58496	4.45048e-33	5.22542e-30	Radil
chr7-35347875-35348375	3.58496	4.45048e-33	5.22542e-30	Rhpn2
chr4-63006481-63006981	3.1375	1.95147e-32	2.28229e-29	Zfp618
chr10-68231367-68231867	3.32193	3.06454e-32	3.55615e-29	Arid5b
chr14-25826171-25826671	3.32193	3.06454e-32	3.55615e-29	Anxa11
chr12-111911041-111911541	2.96963	5.35767e-32	6.16914e-29	Ppp1r13b
chr5-117360694-117361194	2.96963	5.35767e-32	6.16914e-29	Wsb2
chr1-64787584-64788084	2.8365	5.73395e-32	6.57702e-29	Plekhm3
chr1-133084122-133084622	3.85798	7.90943e-32	7.68343e-29	Pik3c2b
chr1-39749088-39749588	3.85798	7.90943e-32	7.68343e-29	Rfx8
chr1-39964449-39964949	4.85798	7.90943e-32	7.68343e-29	Map4k4
chr1-82766563-82767063	3.85798	7.90943e-32	7.68343e-29	Tm4sf20
chr10-83374195-83374695	4.85798	7.90943e-32	7.68343e-29	D10Wsu102e
chr10-89194995-89195495	4.85798	7.90943e-32	7.68343e-29	Ano4
chr11-83908346-83908846	3.85798	7.90943e-32	7.68343e-29	Hnf1b
chr11-87682977-87683477	3.85798	7.90943e-32	7.68343e-29	Rnf43
chr12-40147306-40147806	3.85798	7.90943e-32	7.68343e-29	Scin
chr12-64808429-64808929	4.85798	7.90943e-32	7.68343e-29	Gm527
chr13-31518491-31518991	4.85798	7.90943e-32	7.68343e-29	Foxq1
chr13-32169138-32169638	3.85798	7.90943e-32	7.68343e-29	Gmds
chr13-62858223-62858723	4.85798	7.90943e-32	7.68343e-29	Fbp2
chr14-32160974-32161474	4.85798	7.90943e-32	7.68343e-29	Ncoa4
chr14-7954015-7954515	3.85798	7.90943e-32	7.68343e-29	Flnb
chr15-77881614-77882114	3.85798	7.90943e-32	7.68343e-29	Txn2
chr16-17871259-17871759	4.85798	7.90943e-32	7.68343e-29	Dgcr2
chr16-21136455-21136955	4.85798	7.90943e-32	7.68343e-29	Teddm3
chr16-29896393-29896893	4.85798	7.90943e-32	7.68343e-29	Gm1968
chr16-32674982-32675482	4.85798	7.90943e-32	7.68343e-29	Tnk2
chr17-66707531-66708031	4.85798	7.90943e-32	7.68343e-29	Ptprm
chr17-87628098-87628598	4.85798	7.90943e-32	7.68343e-29	Epcam
chr17-34373015-34373515	4.85798	7.90943e-32	7.68343e-29	Notch4
chr17-35649289-35649789	3.85798	7.90943e-32	7.68343e-29	Sfta2
chr18-42368752-42369252	3.85798	7.90943e-32	7.68343e-29	Pou4f3
chr18-52786870-52787370	4.85798	7.90943e-32	7.68343e-29	Sncaip
chr18-64075539-64076039	3.85798	7.90943e-32	7.68343e-29	Wdr7
chr19-6641173-6641673	3.85798	7.90943e-32	7.68343e-29	Nrxn2
chr19-17775910-17776410	4.85798	7.90943e-32	7.68343e-29	Pcsk5
chr2-10674841-10675341	3.85798	7.90943e-32	7.68343e-29	Sfmbt2
chr2-181653370-181653870	4.85798	7.90943e-32	7.68343e-29	Prpf6
chr3-122512945-122513445	3.85798	7.90943e-32	7.68343e-29	Bcar3
chr3-144210666-144211166	3.85798	7.90943e-32	7.68343e-29	Lmo4
chr3-146407110-146407610	3.85798	7.90943e-32	7.68343e-29	Ssx2ip
chr3-9186709-9187209	4.85798	7.90943e-32	7.68343e-29	Zbtb10
chr4-130561069-130561569	4.85798	7.90943e-32	7.68343e-29	Nkain1
chr4-144782476-144782976	3.85798	7.90943e-32	7.68343e-29	Gm438
chr5-123184053-123184553	3.85798	7.90943e-32	7.68343e-29	Hpd
chr5-144317398-144317898	3.85798	7.90943e-32	7.68343e-29	Bri3
chr5-76305833-76306333	3.85798	7.90943e-32	7.68343e-29	Clock
chr7-128672286-128672786	3.85798	7.90943e-32	7.68343e-29	Inpp5f
chr7-35349436-35349936	3.85798	7.90943e-32	7.68343e-29	Rhpn2
chr8-119812577-119813077	4.85798	7.90943e-32	7.68343e-29	Cotl1
chr8-123036890-123037390	3.85798	7.90943e-32	7.68343e-29	Ankrd11
chr8-57601943-57602443	4.85798	7.90943e-32	7.68343e-29	Galnt7
chr9-110713327-110713827	4.85798	7.90943e-32	7.68343e-29	Ccdc12
chr9-60800923-60801423	3.85798	7.90943e-32	7.68343e-29	Uaca
chr5-43810436-43810936	3.54432	1.10021e-31	1.06186e-28	Bst1
chr6-52176886-52177386	3.54432	1.10021e-31	1.06186e-28	Hoxa3
chr19-24514599-24515099	3.2854	5.88046e-31	5.62089e-28	Pip5k1b
chr2-163212888-163213388	3.2854	5.88046e-31	5.62089e-28	Tox2
chr8-26594009-26594509	3.2854	5.88046e-31	5.62089e-28	2310008N11Rik
chr5-17648686-17649186	2.9386	7.89229e-31	7.51981e-28	Sema3c
chr12-71157258-71157758	-3.80735	2.89577e-30	2.31528e-27	2700049A03Rik
chr1-187286878-187287378	4.80735	2.89577e-30	2.31528e-27	Gpatch2
chr1-187854170-187854670	4.80735	2.89577e-30	2.31528e-27	Esrrg
chr1-65118428-65118928	3.80735	2.89577e-30	2.31528e-27	D630023F18Rik
chr10-39907082-39907582	3.5025	2.60898e-30	2.31528e-27	Mfsd4b4
chr10-70131994-70132494	4.80735	2.89577e-30	2.31528e-27	Ccdc6
chr11-76010785-76011285	4.80735	2.89577e-30	2.31528e-27	1700016K19Rik
chr11-111108138-111108638	4.80735	2.89577e-30	2.31528e-27	Kcnj2
chr11-118982631-118983131	3.80735	2.89577e-30	2.31528e-27	Enpp7
chr11-21057864-21058364	3.80735	2.89577e-30	2.31528e-27	Peli1
chr11-54673809-54674309	3.80735	2.89577e-30	2.31528e-27	Rapgef6
chr11-58352973-58353473	3.5025	2.60898e-30	2.31528e-27	Sh3bp5l
chr12-79352615-79353115	3.80735	2.89577e-30	2.31528e-27	Rad51b
chr12-83726495-83726995	4.80735	2.89577e-30	2.31528e-27	Psen1
chr13-86274806-86275306	4.80735	2.89577e-30	2.31528e-27	Cox7c
chr13-95836905-95837405	4.80735	2.89577e-30	2.31528e-27	Iqgap2
chr13-102065230-102065730	4.80735	2.89577e-30	2.31528e-27	Pik3r1
chr13-55848728-55849228	3.80735	2.89577e-30	2.31528e-27	Pitx1
chr14-21806651-21807151	4.80735	2.89577e-30	2.31528e-27	Samd8
chr14-63283452-63283952	4.80735	2.89577e-30	2.31528e-27	Gata4
chr15-100355882-100356382	4.80735	2.89577e-30	2.31528e-27	Methig1
chr15-27258955-27259455	3.80735	2.89577e-30	2.31528e-27	Ank
chr16-30775802-30776302	4.80735	2.89577e-30	2.31528e-27	Fam43a
chr17-66711587-66712087	4.80735	2.89577e-30	2.31528e-27	Ptprm
chr17-48266693-48267193	4.80735	2.89577e-30	2.31528e-27	Treml4
chr18-82512046-82512546	3.5025	2.60898e-30	2.31528e-27	Mbp
chr18-60491499-60491999	3.80735	2.89577e-30	2.31528e-27	Smim3
chr18-74897383-74897883	3.80735	2.89577e-30	2.31528e-27	Lipg
chr19-17815021-17815521	3.80735	2.89577e-30	2.31528e-27	Pcsk5
chr3-107545720-107546220	3.80735	2.89577e-30	2.31528e-27	Ubl4b
chr3-90081484-90081984	3.80735	2.89577e-30	2.31528e-27	Tpm3
chr4-116483458-116483958	4.80735	2.89577e-30	2.31528e-27	Mast2
chr4-34889423-34889923	4.80735	2.89577e-30	2.31528e-27	Cga
chr4-40386255-40386755	3.80735	2.89577e-30	2.31528e-27	4930509K18Rik
chr4-46384389-46384889	4.80735	2.89577e-30	2.31528e-27	Trmo
chr4-89433403-89433903	3.80735	2.89577e-30	2.31528e-27	Gm12610
chr5-99128556-99129056	4.80735	2.89577e-30	2.31528e-27	Rasgef1b
chr5-136084838-136085338	4.80735	2.89577e-30	2.31528e-27	Rasa4
chr5-46578509-46579009	3.80735	2.89577e-30	2.31528e-27	4930405L22Rik
chr5-49990709-49991209	4.80735	2.89577e-30	2.31528e-27	Adgra3
chr5-53463049-53463549	3.80735	2.89577e-30	2.31528e-27	Rbpj
chr5-64431591-64432091	3.80735	2.89577e-30	2.31528e-27	1700027F09Rik
chr6-148373420-148373920	3.80735	2.89577e-30	2.31528e-27	Tmtc1
chr6-31164964-31165464	4.80735	2.89577e-30	2.31528e-27	Lncpint
chr7-100179936-100180436	4.80735	2.89577e-30	2.31528e-27	Kcne3
chr7-111529184-111529684	4.80735	2.89577e-30	2.31528e-27	Galnt18
chr7-132015852-132016352	3.80735	2.89577e-30	2.31528e-27	Cpxm2
chr7-142517173-142517673	4.80735	2.89577e-30	2.31528e-27	Tnnt3
chr7-27225149-27225649	3.80735	2.89577e-30	2.31528e-27	Itpkc
chr8-11055604-11056104	3.80735	2.89577e-30	2.31528e-27	9530052E02Rik
chr8-86418466-86418966	4.80735	2.89577e-30	2.31528e-27	Abcc12
chr8-107608627-107609127	3.80735	2.89577e-30	2.31528e-27	Psmd7
chr8-12698641-12699141	3.80735	2.89577e-30	2.31528e-27	Gm15348
chr8-27058083-27058583	3.5025	2.60898e-30	2.31528e-27	Plpbp
chr8-8237991-8238491	4.80735	2.89577e-30	2.31528e-27	Efnb2
chr8-34622601-34623101	3.5025	2.60898e-30	2.31528e-27	B930018H19Rik
chr8-44800785-44801285	3.5025	2.60898e-30	2.31528e-27	Fat1
chr9-43150190-43150690	4.80735	2.89577e-30	2.31528e-27	Pou2f3
chr9-48694618-48695118	4.80735	2.89577e-30	2.31528e-27	Zbtb16
chr9-48757890-48758390	3.80735	2.89577e-30	2.31528e-27	Zbtb16
chr2-72865993-72866493	3.07039	5.19437e-30	4.13095e-27	6430710C18Rik
chr4-154471234-154471734	3.07039	5.19437e-30	4.13095e-27	Prdm16
chr4-129542481-129542981	3.24793	1.08492e-29	8.5823e-27	Hdac1
chr5-38845448-38845948	3.24793	1.08492e-29	8.5823e-27	Clnk
chr11-100145897-100146397	2.90689	1.12074e-29	8.84219e-27	Krt19
chr2-180276811-180277311	2.558	1.90265e-29	1.49716e-26	Rbbp8nl
chr14-99548528-99549028	3.45943	5.9304e-29	4.57006e-26	Klf5
chr17-44542672-44543172	3.45943	5.9304e-29	4.57006e-26	Runx2
chr3-131566253-131566753	3.45943	5.9304e-29	4.57006e-26	Papss1
chr4-139250824-139251324	3.45943	5.9304e-29	4.57006e-26	Capzb
chr5-137472173-137472673	3.45943	5.9304e-29	4.57006e-26	Zan
chr7-101085017-101085517	3.45943	5.9304e-29	4.57006e-26	Fchsd2
chr7-141276580-141277080	3.45943	5.9304e-29	4.57006e-26	Cdhr5
chr8-9934853-9935353	3.45943	5.9304e-29	4.57006e-26	Lig4
chr3-145781039-145781539	3.03562	8.00698e-29	6.12283e-26	Ddah1
chr4-80949657-80950157	3.03562	8.00698e-29	6.12283e-26	Lurap1l
chr8-35224078-35224578	3.03562	8.00698e-29	6.12283e-26	Ppp1r3b
chr1-12000431-12000931	-4.75489	1.01054e-28	6.43955e-26	A830018L16Rik
chr1-134583519-134584019	4.75489	1.01054e-28	6.43955e-26	Kdm5b
chr1-138575609-138576109	4.75489	1.01054e-28	6.43955e-26	Nek7
chr1-54600222-54600722	4.75489	1.01054e-28	6.43955e-26	Pgap1
chr1-74408568-74409068	3.75489	1.01054e-28	6.43955e-26	Vil1
chr1-86479038-86479538	3.75489	1.01054e-28	6.43955e-26	Ptma
chr10-12726270-12726770	4.75489	1.01054e-28	6.43955e-26	Utrn
chr10-119106033-119106533	4.75489	1.01054e-28	6.43955e-26	1700064J06Rik
chr10-20203363-20203863	4.75489	1.01054e-28	6.43955e-26	Map7
chr10-25192630-25193130	4.75489	1.01054e-28	6.43955e-26	Akap7
chr10-8890448-8890948	3.75489	1.01054e-28	6.43955e-26	Sash1
chr10-68127543-68128043	3.75489	1.01054e-28	6.43955e-26	Arid5b
chr10-10215980-10216480	4.75489	1.01054e-28	6.43955e-26	Adgb
chr11-75496483-75496983	3.75489	1.01054e-28	6.43955e-26	Prpf8
chr11-106957129-106957629	3.75489	1.01054e-28	6.43955e-26	Kpna2
chr12-25138572-25139072	4.75489	1.01054e-28	6.43955e-26	Gm17746
chr12-80693594-80694094	4.75489	1.01054e-28	6.43955e-26	Plekhd1
chr12-83579041-83579541	3.75489	1.01054e-28	6.43955e-26	Zfyve1
chr12-84483134-84483634	4.75489	1.01054e-28	6.43955e-26	Lin52
chr13-97238224-97238724	4.75489	1.01054e-28	6.43955e-26	Enc1
chr13-34246826-34247326	3.75489	1.01054e-28	6.43955e-26	Slc22a23
chr14-78526377-78526877	3.75489	1.01054e-28	6.43955e-26	Akap11
chr14-24164650-24165150	3.75489	1.01054e-28	6.43955e-26	Dlg5
chr14-24530123-24530623	3.75489	1.01054e-28	6.43955e-26	Rps24
chr14-63303129-63303629	4.75489	1.01054e-28	6.43955e-26	Gata4
chr14-72172715-72173215	4.75489	1.01054e-28	6.43955e-26	4930434J06Rik
chr15-99560622-99561122	3.75489	1.01054e-28	6.43955e-26	Aqp2
chr15-46592758-46593258	4.75489	1.01054e-28	6.43955e-26	4930548G14Rik
chr15-61450205-61450705	4.75489	1.01054e-28	6.43955e-26	D030024E09Rik
chr15-75812975-75813475	3.75489	1.01054e-28	6.43955e-26	Zc3h3
chr15-78855317-78855817	3.75489	1.01054e-28	6.43955e-26	Lgals2
chr15-81356133-81356633	3.75489	1.01054e-28	6.43955e-26	Slc25a17
chr16-4998941-4999441	4.75489	1.01054e-28	6.43955e-26	2012-09-01
chr16-31421943-31422443	3.75489	1.01054e-28	6.43955e-26	Bdh1
chr17-68273458-68273958	4.75489	1.01054e-28	6.43955e-26	L3mbtl4
chr17-36897004-36897504	3.75489	1.01054e-28	6.43955e-26	Trim31
chr18-74551494-74551994	3.75489	1.01054e-28	6.43955e-26	Myo5b
chr19-42215117-42215617	4.75489	1.01054e-28	6.43955e-26	Mir3084-1
chr2-119240041-119240541	3.75489	1.01054e-28	6.43955e-26	Spint1
chr2-148835770-148836270	4.75489	1.01054e-28	6.43955e-26	Cst9
chr2-178342038-178342538	4.75489	1.01054e-28	6.43955e-26	Sycp2
chr2-59637237-59637737	4.75489	1.01054e-28	6.43955e-26	Tanc1
chr3-37747883-37748383	3.75489	1.01054e-28	6.43955e-26	Gm5148
chr3-85880625-85881125	4.75489	1.01054e-28	6.43955e-26	Arfip1
chr4-139629072-139629572	3.75489	1.01054e-28	6.43955e-26	Aldh4a1
chr4-139650344-139650844	3.75489	1.01054e-28	6.43955e-26	Aldh4a1
chr4-142222287-142222787	3.75489	1.01054e-28	6.43955e-26	Kazn
chr4-35052170-35052670	4.75489	1.01054e-28	6.43955e-26	Mob3b
chr4-58745503-58746003	3.75489	1.01054e-28	6.43955e-26	Olfr267
chr4-88012691-88013191	3.75489	1.01054e-28	6.43955e-26	Mllt3
chr5-99325306-99325806	4.75489	1.01054e-28	6.43955e-26	A930011G23Rik
chr5-100513813-100514313	4.75489	1.01054e-28	6.43955e-26	Cops4
chr5-113369302-113369802	3.75489	1.01054e-28	6.43955e-26	Aym1
chr5-120833681-120834181	4.75489	1.01054e-28	6.43955e-26	Oas1b
chr5-137425619-137426119	3.75489	1.01054e-28	6.43955e-26	Zan
chr5-26185545-26186045	3.75489	1.01054e-28	6.43955e-26	Gm10220
chr5-143213754-143214254	3.75489	1.01054e-28	6.43955e-26	Spdye4a
chr5-73182086-73182586	3.75489	1.01054e-28	6.43955e-26	Fryl
chr6-98842883-98843383	4.75489	1.01054e-28	6.43955e-26	Foxp1
chr6-112561947-112562447	4.75489	1.01054e-28	6.43955e-26	Rad18
chr6-115503454-115503954	3.75489	1.01054e-28	6.43955e-26	Pparg
chr6-119383036-119383536	3.75489	1.01054e-28	6.43955e-26	Adipor2
chr7-83847586-83848086	3.75489	1.01054e-28	6.43955e-26	Tlnrd1
chr7-112498488-112498988	3.75489	1.01054e-28	6.43955e-26	Parva
chr7-28832015-28832515	4.75489	1.01054e-28	6.43955e-26	Ech1
chr7-30474938-30475438	4.75489	1.01054e-28	6.43955e-26	Nphs1
chr7-51177050-51177550	3.75489	1.01054e-28	6.43955e-26	Nell1
chr7-70253200-70253700	3.75489	1.01054e-28	6.43955e-26	Gm29683
chr7-70369749-70370249	3.75489	1.01054e-28	6.43955e-26	B130024G19Rik
chr8-94871471-94871971	4.75489	1.01054e-28	6.43955e-26	Dok4
chr8-108801378-108801878	3.75489	1.01054e-28	6.43955e-26	Zfhx3
chr8-13206204-13206704	3.75489	1.01054e-28	6.43955e-26	Grtp1
chr8-127175117-127175617	4.75489	1.01054e-28	6.43955e-26	Pard3
chr8-127438942-127439442	4.75489	1.01054e-28	6.43955e-26	Pard3
chr8-24431398-24431898	4.75489	1.01054e-28	6.43955e-26	Tcim
chr8-44155760-44156260	4.75489	1.01054e-28	6.43955e-26	Adam34
chr9-91091514-91092014	3.75489	1.01054e-28	6.43955e-26	Zic1
chr9-121436318-121436818	4.75489	1.01054e-28	6.43955e-26	Trak1
chr11-20477372-20477872	3.20945	1.92354e-28	1.2128e-25	Sertad2
chr17-33978575-33979075	3.20945	1.92354e-28	1.2128e-25	H2-K2
chr2-30985249-30985749	3.20945	1.92354e-28	1.2128e-25	Usp20
chr4-129810890-129811390	3.20945	1.92354e-28	1.2128e-25	Ptp4a2
chr8-79361038-79361538	3.20945	1.92354e-28	1.2128e-25	Smad1
chr1-43152508-43153008	3.41504	1.2912e-27	7.98903e-25	Fhl2
chr10-127377614-127378114	3.41504	1.2912e-27	7.98903e-25	R3hdm2
chr12-105759921-105760421	3.41504	1.2912e-27	7.98903e-25	Ak7
chr13-64416923-64417423	3.41504	1.2912e-27	7.98903e-25	Cdk20
chr14-24206713-24207213	3.41504	1.2912e-27	7.98903e-25	Dlg5
chr19-27397428-27397928	3.41504	1.2912e-27	7.98903e-25	Mir3084-1
chr19-4477755-4478255	3.41504	1.2912e-27	7.98903e-25	Syt12
chr8-84321852-84322352	3.41504	1.2912e-27	7.98903e-25	Ccdc130
chr8-121377601-121378101	3.41504	1.2912e-27	7.98903e-25	1700018B08Rik
chr17-87567075-87567575	2.8413	2.0223e-27	1.24867e-24	Epcam
chr4-63302877-63303377	-3.70044	3.35719e-27	1.78469e-24	Col27a1
chr1-135225111-135225611	3.70044	3.35719e-27	1.78469e-24	Elf3
chr1-156468053-156468553	3.70044	3.35719e-27	1.78469e-24	Soat1
chr1-181623200-181623700	4.70044	3.35719e-27	1.78469e-24	Ccdc121
chr1-191135244-191135744	3.70044	3.35719e-27	1.78469e-24	Batf3
chr1-46003516-46004016	4.70044	3.35719e-27	1.78469e-24	Stk-ps2
chr10-94249449-94249949	3.70044	3.35719e-27	1.78469e-24	Ndufa12
chr10-115833952-115834452	4.70044	3.35719e-27	1.78469e-24	Tspan8
chr11-69953505-69954005	3.70044	3.35719e-27	1.78469e-24	Slc2a4
chr11-74597560-74598060	3.70044	3.35719e-27	1.78469e-24	Rap1gap2
chr11-83891337-83891837	3.70044	3.35719e-27	1.78469e-24	Hnf1b
chr11-109349855-109350355	3.70044	3.35719e-27	1.78469e-24	1700096J18Rik
chr11-115869327-115869827	3.70044	3.35719e-27	1.78469e-24	Llgl2
chr11-44485238-44485738	3.70044	3.35719e-27	1.78469e-24	Ublcp1
chr12-15320628-15321128	4.70044	3.35719e-27	1.78469e-24	4930448C13Rik
chr12-30848574-30849074	3.70044	3.35719e-27	1.78469e-24	Alkal2
chr12-38788577-38789077	3.70044	3.35719e-27	1.78469e-24	Etv1
chr12-52595385-52595885	4.70044	3.35719e-27	1.78469e-24	1700031P21Rik
chr12-78109924-78110424	3.70044	3.35719e-27	1.78469e-24	Gphn
chr13-19080627-19081127	4.70044	3.35719e-27	1.78469e-24	Amph
chr13-34299366-34299866	3.70044	3.35719e-27	1.78469e-24	Slc22a23
chr13-52060363-52060863	3.70044	3.35719e-27	1.78469e-24	4921525O09Rik
chr13-55958628-55959128	3.70044	3.35719e-27	1.78469e-24	H2afy
chr14-17742235-17742735	4.70044	3.35719e-27	1.78469e-24	Thrb
chr14-101805006-101805506	3.70044	3.35719e-27	1.78469e-24	Lmo7
chr14-118582253-118582753	4.70044	3.35719e-27	1.78469e-24	Abcc4
chr14-30079660-30080160	4.70044	3.35719e-27	1.78469e-24	Cacna1d
chr14-59709819-59710319	3.70044	3.35719e-27	1.78469e-24	Atp8a2
chr14-63230868-63231368	4.70044	3.35719e-27	1.78469e-24	Gata4
chr14-64633025-64633525	4.70044	3.35719e-27	1.78469e-24	Kif13b
chr15-64257960-64258460	3.70044	3.35719e-27	1.78469e-24	Asap1
chr16-22390351-22390851	3.16993	3.27558e-27	1.78469e-24	Etv5
chr18-34410282-34410782	4.70044	3.35719e-27	1.78469e-24	Pkd2l2
chr18-54978454-54978954	4.70044	3.35719e-27	1.78469e-24	Zfp608
chr18-63893992-63894492	3.70044	3.35719e-27	1.78469e-24	Wdr7
chr18-64185226-64185726	4.70044	3.35719e-27	1.78469e-24	St8sia3
chr18-64332739-64333239	3.70044	3.35719e-27	1.78469e-24	Onecut2
chr2-68420921-68421421	3.70044	3.35719e-27	1.78469e-24	Stk39
chr2-91322418-91322918	4.70044	3.35719e-27	1.78469e-24	1110051M20Rik
chr2-103828814-103829314	4.70044	3.35719e-27	1.78469e-24	4930547E08Rik
chr2-121268211-121268711	3.70044	3.35719e-27	1.78469e-24	Trp53bp1
chr2-133739047-133739547	4.70044	3.35719e-27	1.78469e-24	Mir3090
chr2-173978376-173978876	3.70044	3.35719e-27	1.78469e-24	Stx16
chr2-27389550-27390050	3.70044	3.35719e-27	1.78469e-24	Vav2
chr2-61245505-61246005	3.70044	3.35719e-27	1.78469e-24	Gm13582
chr3-108312599-108313099	3.70044	3.35719e-27	1.78469e-24	Sort1
chr3-135814687-135815187	3.70044	3.35719e-27	1.78469e-24	Slc39a8
chr4-104384494-104384994	4.70044	3.35719e-27	1.78469e-24	Dab1
chr4-120191934-120192434	3.16993	3.27558e-27	1.78469e-24	Edn2
chr4-135524146-135524646	4.70044	3.35719e-27	1.78469e-24	Stpg1
chr4-40874154-40874654	3.16993	3.27558e-27	1.78469e-24	B4galt1
chr4-11102848-11103348	4.70044	3.35719e-27	1.78469e-24	Gm11827
chr4-87963151-87963651	3.16993	3.27558e-27	1.78469e-24	Mllt3
chr5-91098172-91098672	3.70044	3.35719e-27	1.78469e-24	Ereg
chr5-100336034-100336534	4.70044	3.35719e-27	1.78469e-24	Sec31a
chr5-3938836-3939336	3.70044	3.35719e-27	1.78469e-24	Akap9
chr5-111918766-111919266	4.70044	3.35719e-27	1.78469e-24	E130006D01Rik
chr5-116671949-116672449	4.70044	3.35719e-27	1.78469e-24	Srrm4
chr5-136372904-136373404	4.70044	3.35719e-27	1.78469e-24	Cux1
chr5-146680571-146681071	4.70044	3.35719e-27	1.78469e-24	Usp12
chr6-22258751-22259251	4.70044	3.35719e-27	1.78469e-24	Cped1
chr6-127145413-127145913	4.70044	3.35719e-27	1.78469e-24	Ccnd2
chr6-140187080-140187580	4.70044	3.35719e-27	1.78469e-24	Capza3
chr7-19841637-19842137	4.70044	3.35719e-27	1.78469e-24	Gm19345
chr7-137698485-137698985	4.70044	3.35719e-27	1.78469e-24	Glrx3
chr7-45714574-45715074	3.16993	3.27558e-27	1.78469e-24	Sphk2
chr8-103347511-103348011	4.70044	3.35719e-27	1.78469e-24	1600027J07Rik
chr8-107503335-107503835	3.70044	3.35719e-27	1.78469e-24	Wwp2
chr8-119810973-119811473	3.70044	3.35719e-27	1.78469e-24	Cotl1
chr8-13897404-13897904	4.70044	3.35719e-27	1.78469e-24	Coprs
chr8-23198256-23198756	3.70044	3.35719e-27	1.78469e-24	Gpat4
chr8-33978315-33978815	4.70044	3.35719e-27	1.78469e-24	Rbpms
chr8-8556094-8556594	4.70044	3.35719e-27	1.78469e-24	Efnb2
chr9-123620686-123621186	4.70044	3.35719e-27	1.78469e-24	Slc6a20b
chr9-7967986-7968486	4.70044	3.35719e-27	1.78469e-24	Yap1
chr9-43729429-43729929	3.70044	3.35719e-27	1.78469e-24	Nectin1
chr9-48819088-48819588	4.70044	3.35719e-27	1.78469e-24	Zbtb16
chr9-50776177-50776677	3.70044	3.35719e-27	1.78469e-24	Alg9
chr6-29853352-29853852	2.58496	7.81494e-27	4.14704e-24	Ahcyl2
chr2-110072921-110073421	2.96347	1.69507e-26	8.94723e-24	Ccdc34
chr2-164437621-164438121	2.96347	1.69507e-26	8.94723e-24	Sdc4
chr6-83057778-83058278	2.96347	1.69507e-26	8.94723e-24	Dqx1
chr1-55173751-55174251	3.36923	2.69056e-26	1.39305e-23	Rftn2
chr14-54410058-54410558	3.36923	2.69056e-26	1.39305e-23	Slc7a7
chr14-65404061-65404561	3.36923	2.69056e-26	1.39305e-23	Pnoc
chr15-33973482-33973982	3.36923	2.69056e-26	1.39305e-23	Mtdh
chr2-102815128-102815628	3.36923	2.69056e-26	1.39305e-23	Cd44
chr4-141286782-141287282	3.36923	2.69056e-26	1.39305e-23	Epha2
chr4-88893172-88893672	3.36923	2.69056e-26	1.39305e-23	Ifne
chr6-54179102-54179602	3.36923	2.69056e-26	1.39305e-23	Chn2
chr7-128032329-128032829	3.36923	2.69056e-26	1.39305e-23	Trim72
chr9-67077492-67077992	3.36923	2.69056e-26	1.39305e-23	Tpm1
chr9-78212274-78212774	3.36923	2.69056e-26	1.39305e-23	Gsta4
chr15-96657478-96657978	3.12928	5.35427e-26	2.75309e-23	Slc38a1
chr17-84136648-84137148	3.12928	5.35427e-26	2.75309e-23	4933433H22Rik
chr4-148908093-148908593	3.12928	5.35427e-26	2.75309e-23	Casz1
chr5-100572052-100572552	3.12928	5.35427e-26	2.75309e-23	Plac8
chr11-72401863-72402363	-3.64386	1.06037e-25	4.63003e-23	Smtnl2
chr11-113188251-113188751	-3.64386	1.06037e-25	4.63003e-23	2610035D17Rik
chr6-125467293-125467793	-3.64386	1.06037e-25	4.63003e-23	Cd9
chr1-121580982-121581482	3.64386	1.06037e-25	4.63003e-23	Ddx18
chr1-133190499-133190999	3.64386	1.06037e-25	4.63003e-23	Ppp1r15b
chr1-182562618-182563118	3.64386	1.06037e-25	4.63003e-23	Capn8
chr1-189402545-189403045	3.64386	1.06037e-25	4.63003e-23	Kcnk2
chr1-38966014-38966514	3.64386	1.06037e-25	4.63003e-23	Nms
chr1-45904990-45905490	4.64386	1.06037e-25	4.63003e-23	Slc40a1
chr1-52256851-52257351	4.64386	1.06037e-25	4.63003e-23	Gls
chr1-61657753-61658253	4.64386	1.06037e-25	4.63003e-23	Pard3b
chr1-62048526-62049026	3.64386	1.06037e-25	4.63003e-23	Pard3b
chr10-93454534-93455034	4.64386	1.06037e-25	4.63003e-23	Lta4h
chr10-99614663-99615163	3.64386	1.06037e-25	4.63003e-23	Gm20110
chr10-110922533-110923033	3.64386	1.06037e-25	4.63003e-23	Csrp2
chr10-111923534-111924034	3.64386	1.06037e-25	4.63003e-23	Krr1
chr10-44490891-44491391	4.64386	1.06037e-25	4.63003e-23	Prdm1
chr10-59578458-59578958	4.64386	1.06037e-25	4.63003e-23	Mcu
chr10-60096221-60096721	4.64386	1.06037e-25	4.63003e-23	Ascc1
chr10-77515578-77516078	3.64386	1.06037e-25	4.63003e-23	Fam207a
chr11-70752608-70753108	4.64386	1.06037e-25	4.63003e-23	Zfp3
chr11-79229152-79229652	4.64386	1.06037e-25	4.63003e-23	Wsb1
chr11-94464285-94464785	4.64386	1.06037e-25	4.63003e-23	Cacna1g
chr11-113052560-113053060	3.64386	1.06037e-25	4.63003e-23	2610035D17Rik
chr11-121712914-121713414	4.64386	1.06037e-25	4.63003e-23	Metrnl
chr11-58377154-58377654	4.64386	1.06037e-25	4.63003e-23	Lypd8
chr12-108037376-108037876	3.64386	1.06037e-25	4.63003e-23	Bcl11b
chr12-16752166-16752666	4.64386	1.06037e-25	4.63003e-23	Greb1
chr12-26842642-26843142	4.64386	1.06037e-25	4.63003e-23	4933409F18Rik
chr13-95412184-95412684	3.64386	1.06037e-25	4.63003e-23	Crhbp
chr13-100516630-100517130	3.64386	1.06037e-25	4.63003e-23	Ocln
chr13-36253434-36253934	4.64386	1.06037e-25	4.63003e-23	Fars2
chr13-45173072-45173572	4.64386	1.06037e-25	4.63003e-23	Dtnbp1
chr14-48879993-48880493	4.64386	1.06037e-25	4.63003e-23	4933429O19Rik
chr15-84675292-84675792	3.64386	1.06037e-25	4.63003e-23	Prr5
chr15-91889315-91889815	4.64386	1.06037e-25	4.63003e-23	Muc19
chr15-101181050-101181550	3.64386	1.06037e-25	4.63003e-23	Acvr1b
chr15-25637666-25638166	3.64386	1.06037e-25	4.63003e-23	Myo10
chr15-35774767-35775267	4.64386	1.06037e-25	4.63003e-23	Vps13b
chr15-8468988-8469488	3.64386	1.06037e-25	4.63003e-23	Nipbl
chr15-66400057-66400557	4.64386	1.06037e-25	4.63003e-23	Lrrc6
chr16-91532116-91532616	3.64386	1.06037e-25	4.63003e-23	Mir6367
chr16-18639288-18639788	4.64386	1.06037e-25	4.63003e-23	2005-09-01
chr16-5453032-5453532	3.64386	1.06037e-25	4.63003e-23	Eef2kmt
chr16-32463357-32463857	4.64386	1.06037e-25	4.63003e-23	Pcyt1a
chr16-75826926-75827426	3.64386	1.06037e-25	4.63003e-23	Samsn1
chr16-81139735-81140235	4.64386	1.06037e-25	4.63003e-23	Ncam2
chr17-75218653-75219153	4.64386	1.06037e-25	4.63003e-23	Ltbp1
chr17-30019899-30020399	4.64386	1.06037e-25	4.63003e-23	Zfand3
chr17-6178558-6179058	4.64386	1.06037e-25	4.63003e-23	Tulp4
chr17-48455955-48456455	3.64386	1.06037e-25	4.63003e-23	Unc5cl
chr17-55869323-55869823	4.64386	1.06037e-25	4.63003e-23	Zfp119a
chr18-20057691-20058191	3.64386	1.06037e-25	4.63003e-23	Dsc2
chr18-69303732-69304232	3.64386	1.06037e-25	4.63003e-23	Tcf4
chr19-58720435-58720935	4.64386	1.06037e-25	4.63003e-23	Mir3084-1
chr19-6968421-6968921	3.64386	1.06037e-25	4.63003e-23	Plcb3
chr19-14655258-14655758	4.64386	1.06037e-25	4.63003e-23	Tle4
chr19-47561807-47562307	4.64386	1.06037e-25	4.63003e-23	Mir3084-1
chr2-113400964-113401464	4.64386	1.06037e-25	4.63003e-23	Fmn1
chr2-23367816-23368316	3.64386	1.06037e-25	4.63003e-23	Nxph2
chr2-181954913-181955413	4.64386	1.06037e-25	4.63003e-23	Gm14496
chr2-65240245-65240745	3.64386	1.06037e-25	4.63003e-23	Cobll1
chr2-65257358-65257858	4.64386	1.06037e-25	4.63003e-23	Cobll1
chr3-96875051-96875551	4.64386	1.06037e-25	4.63003e-23	Gpr89
chr3-133211329-133211829	4.64386	1.06037e-25	4.63003e-23	Arhgef38
chr3-67867280-67867780	3.64386	1.06037e-25	4.63003e-23	Iqcj
chr3-69360066-69360566	3.64386	1.06037e-25	4.63003e-23	Ppm1l
chr3-85757933-85758433	4.64386	1.06037e-25	4.63003e-23	Arfip1
chr4-135565367-135565867	3.64386	1.06037e-25	4.63003e-23	Grhl3
chr4-142052298-142052798	3.64386	1.06037e-25	4.63003e-23	Tmem51
chr4-152117564-152118064	4.64386	1.06037e-25	4.63003e-23	Tnfrsf25
chr4-40895114-40895614	4.64386	1.06037e-25	4.63003e-23	Spink4
chr4-49549353-49549853	3.64386	1.06037e-25	4.63003e-23	Aldob
chr4-59552831-59553331	4.64386	1.06037e-25	4.63003e-23	Ptbp3
chr4-82510710-82511210	4.64386	1.06037e-25	4.63003e-23	Nfib
chr4-89445098-89445598	4.64386	1.06037e-25	4.63003e-23	Gm12610
chr5-139413520-139414020	4.64386	1.06037e-25	4.63003e-23	3110082I17Rik
chr5-139793445-139793945	3.64386	1.06037e-25	4.63003e-23	Mafk
chr5-142181834-142182334	3.64386	1.06037e-25	4.63003e-23	Sdk1
chr5-142920707-142921207	3.64386	1.06037e-25	4.63003e-23	Actb
chr5-66398784-66399284	3.64386	1.06037e-25	4.63003e-23	Apbb2
chr6-17990567-17991067	4.64386	1.06037e-25	4.63003e-23	Wnt2
chr6-122772694-122773194	4.64386	1.06037e-25	4.63003e-23	Slc2a3
chr6-51657950-51658450	4.64386	1.06037e-25	4.63003e-23	Snx10
chr7-103089624-103090124	4.64386	1.06037e-25	4.63003e-23	Olfr584
chr7-24193120-24193620	4.64386	1.06037e-25	4.63003e-23	Zfp111
chr7-131822571-131823071	4.64386	1.06037e-25	4.63003e-23	Gpr26
chr7-136727960-136728460	4.64386	1.06037e-25	4.63003e-23	Gm6249
chr7-140934971-140935471	4.64386	1.06037e-25	4.63003e-23	Nlrp6
chr7-35344799-35345299	3.64386	1.06037e-25	4.63003e-23	Rhpn2
chr7-70429235-70429735	4.64386	1.06037e-25	4.63003e-23	B130024G19Rik
chr8-95358694-95359194	4.64386	1.06037e-25	4.63003e-23	Mmp15
chr8-104061461-104061961	4.64386	1.06037e-25	4.63003e-23	Gm29682
chr8-21756597-21757097	3.64386	1.06037e-25	4.63003e-23	Defb1
chr8-4600376-4600876	4.64386	1.06037e-25	4.63003e-23	Zfp958
chr8-40943379-40943879	4.64386	1.06037e-25	4.63003e-23	Pdgfrl
chr8-46869322-46869822	3.64386	1.06037e-25	4.63003e-23	Irf2
chr8-48901546-48902046	3.64386	1.06037e-25	4.63003e-23	Tenm3
chr8-74872388-74872888	4.64386	1.06037e-25	4.63003e-23	Isx
chr9-17675474-17675974	4.64386	1.06037e-25	4.63003e-23	Chordc1
chr9-70229781-70230281	4.64386	1.06037e-25	4.63003e-23	Myo1e
chr9-104901170-104901670	4.64386	1.06037e-25	4.63003e-23	Cpne4
chr9-111535300-111535800	3.64386	1.06037e-25	4.63003e-23	Stac
chr17-84365907-84366407	2.65208	2.07227e-25	9.02203e-23	Thada
chr2-132923619-132924119	2.65208	2.07227e-25	9.02203e-23	Fermt1
chr17-23543266-23543766	2.926	2.32588e-25	1.00967e-22	6330415G19Rik
chr3-121713216-121713716	2.926	2.32588e-25	1.00967e-22	F3
chr11-101809087-101809587	2.44478	2.3496e-25	1.01848e-22	Etv4
chr11-117934153-117934653	2.77259	3.13992e-25	1.35712e-22	Socs3
chr2-132922022-132922522	2.77259	3.13992e-25	1.35712e-22	Fermt1
chr1-98047579-98048079	3.32193	5.36107e-25	2.26462e-22	Pam
chr1-171375500-171376000	3.32193	5.36107e-25	2.26462e-22	Nectin4
chr10-78366938-78367438	3.32193	5.36107e-25	2.26462e-22	Agpat3
chr12-103738107-103738607	3.32193	5.36107e-25	2.26462e-22	Serpina1b
chr12-108689086-108689586	3.32193	5.36107e-25	2.26462e-22	Degs2
chr13-51152961-51153461	3.32193	5.36107e-25	2.26462e-22	Spin1
chr15-84809458-84809958	3.32193	5.36107e-25	2.26462e-22	Phf21b
chr15-99865571-99866071	3.32193	5.36107e-25	2.26462e-22	Lima1
chr3-30976880-30977380	3.32193	5.36107e-25	2.26462e-22	Phc3
chr3-88334244-88334744	3.32193	5.36107e-25	2.26462e-22	Tmem79
chr4-137931211-137931711	3.32193	5.36107e-25	2.26462e-22	Ece1
chr4-141159032-141159532	3.32193	5.36107e-25	2.26462e-22	Fbxo42
chr4-150572344-150572844	3.32193	5.36107e-25	2.26462e-22	Rere
chr5-137921435-137921935	3.32193	5.36107e-25	2.26462e-22	Cyp3a13
chr6-127326235-127326735	3.32193	5.36107e-25	2.26462e-22	Gm38404
chr7-133607778-133608278	3.32193	5.36107e-25	2.26462e-22	Tex36
chr1-135198933-135199433	2.1964	7.72962e-25	3.26052e-22	Gpr37l1
chr10-60271545-60272045	3.08746	8.39577e-25	3.53153e-22	Psap
chr11-113093898-113094398	3.08746	8.39577e-25	3.53153e-22	2610035D17Rik
chr5-114558105-114558605	2.52356	8.66138e-25	3.63812e-22	Fam222a
chr6-49225467-49225967	2.61891	2.25721e-24	9.46783e-22	Igf2bp3
chr1-128242094-128242594	4.58496	3.1795e-24	1.15495e-21	Ubxn4
chr1-133670320-133670820	3.58496	3.1795e-24	1.15495e-21	Lax1
chr1-172393990-172394490	4.58496	3.1795e-24	1.15495e-21	Pigm
chr1-174303160-174303660	4.58496	3.1795e-24	1.15495e-21	Mptx1
chr1-174433920-174434420	4.58496	3.1795e-24	1.15495e-21	Olfr414
chr1-3514813-3515313	4.58496	3.1795e-24	1.15495e-21	Xkr4
chr1-178707851-178708351	3.58496	3.1795e-24	1.15495e-21	Kif26b
chr1-185431542-185432042	4.58496	3.1795e-24	1.15495e-21	9630028B13Rik
chr1-194675742-194676242	4.58496	3.1795e-24	1.15495e-21	Plxna2
chr1-54922106-54922606	4.58496	3.1795e-24	1.15495e-21	Ankrd44
chr1-59520158-59520658	3.58496	3.1795e-24	1.15495e-21	Gm973
chr10-88505123-88505623	4.58496	3.1795e-24	1.15495e-21	Chpt1
chr10-92873870-92874370	4.58496	3.1795e-24	1.15495e-21	Cfap54
chr10-127603558-127604058	3.58496	3.1795e-24	1.15495e-21	Lrp1
chr10-44477158-44477658	3.58496	3.1795e-24	1.15495e-21	Prdm1
chr11-9666752-9667252	4.58496	3.1795e-24	1.15495e-21	Abca13
chr11-96319120-96319620	4.58496	3.1795e-24	1.15495e-21	Hoxb4
chr11-100886347-100886847	3.58496	3.1795e-24	1.15495e-21	Stat3
chr11-16915273-16915773	4.58496	3.1795e-24	1.15495e-21	Egfr
chr11-108251201-108251701	3.58496	3.1795e-24	1.15495e-21	Prkca
chr11-19941077-19941577	3.58496	3.1795e-24	1.15495e-21	Spred2
chr11-121958620-121959120	4.58496	3.1795e-24	1.15495e-21	Ptchd3
chr11-54803904-54804404	3.58496	3.1795e-24	1.15495e-21	Cdc42se2
chr13-100328035-100328535	4.58496	3.1795e-24	1.15495e-21	Naip6
chr13-111165513-111166013	4.58496	3.1795e-24	1.15495e-21	3110015C05Rik
chr13-31326309-31326809	4.58496	3.1795e-24	1.15495e-21	4930401O12Rik
chr14-99280862-99281362	3.58496	3.1795e-24	1.15495e-21	Klf5
chr14-105158463-105158963	3.58496	3.1795e-24	1.15495e-21	Rbm26
chr14-33214398-33214898	3.58496	3.1795e-24	1.15495e-21	Arhgap22
chr14-46969245-46969745	4.58496	3.1795e-24	1.15495e-21	Samd4
chr15-103479058-103479558	4.58496	3.1795e-24	1.15495e-21	Nckap1l
chr15-55095714-55096214	4.58496	3.1795e-24	1.15495e-21	Gm9920
chr15-70600756-70601256	4.58496	3.1795e-24	1.15495e-21	Gm19782
chr15-10831042-10831542	3.58496	3.1795e-24	1.15495e-21	Gm19276
chr15-78686839-78687339	3.58496	3.1795e-24	1.15495e-21	Elfn2
chr15-79281320-79281820	3.58496	3.1795e-24	1.15495e-21	Baiap2l2
chr15-81197153-81197653	4.58496	3.1795e-24	1.15495e-21	4930483J18Rik
chr16-94204891-94205391	3.58496	3.1795e-24	1.15495e-21	Hlcs
chr16-96197635-96198135	4.58496	3.1795e-24	1.15495e-21	Sh3bgr
chr16-30055372-30055872	2.88753	3.06708e-24	1.15495e-21	Hes1
chr16-33786661-33787161	3.58496	3.1795e-24	1.15495e-21	Muc13
chr16-76415374-76415874	3.58496	3.1795e-24	1.15495e-21	Nrip1
chr16-76958615-76959115	4.58496	3.1795e-24	1.15495e-21	1700041M19Rik
chr17-67685343-67685843	3.58496	3.1795e-24	1.15495e-21	Lama1
chr17-67948556-67949056	4.58496	3.1795e-24	1.15495e-21	Arhgap28
chr17-68228591-68229091	4.58496	3.1795e-24	1.15495e-21	L3mbtl4
chr17-69181574-69182074	3.58496	3.1795e-24	1.15495e-21	Epb41l3
chr17-78151529-78152029	4.58496	3.1795e-24	1.15495e-21	Crim1
chr17-47293946-47294446	3.58496	3.1795e-24	1.15495e-21	Trerf1
chr18-12893089-12893589	3.58496	3.1795e-24	1.15495e-21	Osbpl1a
chr18-32036817-32037317	4.58496	3.1795e-24	1.15495e-21	Myo7b
chr18-39397264-39397764	4.58496	3.1795e-24	1.15495e-21	Nr3c1
chr19-58688844-58689344	4.58496	3.1795e-24	1.15495e-21	Mir3084-1
chr19-60231566-60232066	4.58496	3.1795e-24	1.15495e-21	Mir3084-1
chr19-27316834-27317334	4.58496	3.1795e-24	1.15495e-21	Mir3084-1
chr19-40429428-40429928	4.58496	3.1795e-24	1.15495e-21	Mir3084-1
chr19-42248318-42248818	3.58496	3.1795e-24	1.15495e-21	Mir3084-1
chr2-70831883-70832383	3.58496	3.1795e-24	1.15495e-21	Tlk1
chr2-76338759-76339259	3.58496	3.1795e-24	1.15495e-21	Pde11a
chr2-91452553-91453053	4.58496	3.1795e-24	1.15495e-21	Lrp4
chr2-3147478-3147978	3.58496	3.1795e-24	1.15495e-21	Fam171a1
chr2-173159624-173160124	2.88753	3.06708e-24	1.15495e-21	Pck1
chr2-32524661-32525161	4.58496	3.1795e-24	1.15495e-21	Fam102a
chr3-135674921-135675421	3.58496	3.1795e-24	1.15495e-21	Nfkb1
chr3-41132934-41133434	4.58496	3.1795e-24	1.15495e-21	Pgrmc2
chr3-51200818-51201318	4.58496	3.1795e-24	1.15495e-21	Noct
chr3-54330802-54331302	4.58496	3.1795e-24	1.15495e-21	Trpc4
chr3-81564457-81564957	4.58496	3.1795e-24	1.15495e-21	A830029E22Rik
chr4-12008050-12008550	4.58496	3.1795e-24	1.15495e-21	1700123M08Rik
chr4-21070171-21070671	4.58496	3.1795e-24	1.15495e-21	Nkain3
chr4-131391120-131391620	4.58496	3.1795e-24	1.15495e-21	Ptpru
chr4-141297869-141298369	3.58496	3.1795e-24	1.15495e-21	Epha2
chr4-151346599-151347099	4.58496	3.1795e-24	1.15495e-21	Camta1
chr5-103676204-103676704	3.58496	3.1795e-24	1.15495e-21	Aff1
chr5-114365002-114365502	3.58496	3.1795e-24	1.15495e-21	Kctd10
chr5-115502988-115503488	3.58496	3.1795e-24	1.15495e-21	Pxn
chr5-117909417-117909917	3.58496	3.1795e-24	1.15495e-21	Nos1
chr5-120845650-120846150	4.58496	3.1795e-24	1.15495e-21	Oas1f
chr5-143400472-143400972	4.58496	3.1795e-24	1.15495e-21	Kdelr2
chr5-66005088-66005588	4.58496	3.1795e-24	1.15495e-21	9130230L23Rik
chr5-66040777-66041277	3.58496	3.1795e-24	1.15495e-21	Rbm47
chr5-73119825-73120325	3.58496	3.1795e-24	1.15495e-21	Fryl
chr6-94186412-94186912	3.58496	3.1795e-24	1.15495e-21	Magi1
chr6-18249684-18250184	4.58496	3.1795e-24	1.15495e-21	Cftr
chr6-99403062-99403562	4.58496	3.1795e-24	1.15495e-21	Foxp1
chr6-101092151-101092651	4.58496	3.1795e-24	1.15495e-21	Pdzrn3
chr6-120850670-120851170	4.58496	3.1795e-24	1.15495e-21	Bcl2l13
chr6-128549385-128549885	4.58496	3.1795e-24	1.15495e-21	A2ml1
chr6-141193240-141193740	4.58496	3.1795e-24	1.15495e-21	Pde3a
chr6-149567095-149567595	4.58496	3.1795e-24	1.15495e-21	Gm21814
chr6-51236110-51236610	3.58496	3.1795e-24	1.15495e-21	Mir148a
chr6-82763924-82764424	3.58496	3.1795e-24	1.15495e-21	Hk2
chr7-92025410-92025910	3.58496	3.1795e-24	1.15495e-21	Dlg2
chr7-121000165-121000665	4.58496	3.1795e-24	1.15495e-21	Mfsd13b
chr7-126977001-126977501	3.58496	3.1795e-24	1.15495e-21	Cdipt
chr7-45599090-45599590	3.58496	3.1795e-24	1.15495e-21	Bcat2
chr7-45669855-45670355	3.58496	3.1795e-24	1.15495e-21	Fut2
chr7-65507272-65507772	4.58496	3.1795e-24	1.15495e-21	BC046251
chr8-85796501-85797001	4.58496	3.1795e-24	1.15495e-21	Itfg1
chr8-13793333-13793833	4.58496	3.1795e-24	1.15495e-21	Upf3a
chr8-25482817-25483317	3.58496	3.1795e-24	1.15495e-21	Fgfr1
chr8-34305646-34306146	3.58496	3.1795e-24	1.15495e-21	Saraf
chr8-35224782-35225282	4.58496	3.1795e-24	1.15495e-21	Ppp1r3b
chr9-78022288-78022788	4.58496	3.1795e-24	1.15495e-21	Gcm1
chr9-105976831-105977331	3.58496	3.1795e-24	1.15495e-21	Col6a4
chr9-31958266-31958766	4.58496	3.1795e-24	1.15495e-21	Barx2
chr9-42778392-42778892	2.88753	3.06708e-24	1.15495e-21	Grik4
chr9-46011604-46012104	4.58496	3.1795e-24	1.15495e-21	Sik3
chr9-57563058-57563558	4.58496	3.1795e-24	1.15495e-21	Scamp2
chr9-63726080-63726580	4.58496	3.1795e-24	1.15495e-21	Smad3
chr17-47954946-47955446	2.73697	3.69474e-24	1.33885e-21	Foxp4
chr8-33963900-33964400	2.73697	3.69474e-24	1.33885e-21	Rbpms
chr5-119670614-119671114	2.16993	6.52598e-24	2.36193e-21	Tbx3
chr12-27293931-27294431	2.49185	8.63217e-24	3.11665e-21	Sox11
chr5-30232201-30232701	2.49185	8.63217e-24	3.11665e-21	Selenoi
chr10-80033483-80033983	3.27302	1.02049e-23	3.61876e-21	Polr2e
chr11-100138756-100139256	3.27302	1.02049e-23	3.61876e-21	Krt19
chr12-105758162-105758662	3.27302	1.02049e-23	3.61876e-21	Ak7
chr12-16840964-16841464	3.27302	1.02049e-23	3.61876e-21	E2f6
chr15-36820011-36820511	3.27302	1.02049e-23	3.61876e-21	Ywhaz
chr17-28846934-28847434	3.27302	1.02049e-23	3.61876e-21	Brpf3
chr18-51796601-51797101	3.27302	1.02049e-23	3.61876e-21	Prr16
chr19-14740128-14740628	3.27302	1.02049e-23	3.61876e-21	Tle4
chr2-25363423-25363923	3.27302	1.02049e-23	3.61876e-21	Uap1l1
chr3-128200591-128201091	3.27302	1.02049e-23	3.61876e-21	D030025E07Rik
chr3-153605366-153605866	3.27302	1.02049e-23	3.61876e-21	St6galnac3
chr5-113772400-113772900	3.27302	1.02049e-23	3.61876e-21	Iscu
chr7-100984655-100985155	3.27302	1.02049e-23	3.61876e-21	P2ry2
chr7-70361506-70362006	3.27302	1.02049e-23	3.61876e-21	Nr2f2
chr9-60501738-60502238	3.27302	1.02049e-23	3.61876e-21	Thsd4
chr10-118804463-118804963	3.04439	1.26203e-23	4.40716e-21	Dyrk2
chr11-83902809-83903309	3.04439	1.26203e-23	4.40716e-21	Hnf1b
chr12-12787973-12788473	3.04439	1.26203e-23	4.40716e-21	Gm34637
chr12-110204202-110204702	3.04439	1.26203e-23	4.40716e-21	3110009F21Rik
chr12-86234290-86234790	3.04439	1.26203e-23	4.40716e-21	Gpatch2l
chr16-30055873-30056373	3.04439	1.26203e-23	4.40716e-21	Hes1
chr17-35047581-35048081	3.04439	1.26203e-23	4.40716e-21	Msh5
chr18-47329629-47330129	3.04439	1.26203e-23	4.40716e-21	Sema6a
chr19-47753848-47754348	3.04439	1.26203e-23	4.40716e-21	Mir3084-1
chr2-143917606-143918106	3.04439	1.26203e-23	4.40716e-21	Dstn
chr4-155205841-155206341	3.04439	1.26203e-23	4.40716e-21	Ski
chr5-146679150-146679650	3.04439	1.26203e-23	4.40716e-21	Usp12
chr7-88277754-88278254	3.04439	1.26203e-23	4.40716e-21	Ctsc
chr1-153140838-153141338	2.58496	2.3681e-23	8.24075e-21	Lamc2
chr12-85451594-85452094	2.58496	2.3681e-23	8.24075e-21	Tmed10
chr16-76358243-76358743	2.58496	2.3681e-23	8.24075e-21	Nrip1
chr15-83473995-83474495	2.70044	4.1824e-23	1.45205e-20	Ttll1
chr9-114544349-114544849	2.70044	4.1824e-23	1.45205e-20	Trim71
chr11-79675853-79676353	-3.52356	9.03633e-23	2.80134e-20	Rab11fip4
chr1-106086763-106087263	4.52356	9.03633e-23	2.80134e-20	Zcchc2
chr1-177110787-177111287	3.52356	9.03633e-23	2.80134e-20	Akt3
chr1-191839238-191839738	2.45943	8.29159e-23	2.80134e-20	Nek2
chr1-193131418-193131918	3.52356	9.03633e-23	2.80134e-20	Diexf
chr1-62647720-62648220	3.52356	9.03633e-23	2.80134e-20	Pard3b
chr1-85790565-85791065	4.52356	9.03633e-23	2.80134e-20	Cab39
chr10-128203436-128203936	4.52356	9.03633e-23	2.80134e-20	Gls2
chr10-59267073-59267573	3.52356	9.03633e-23	2.80134e-20	Sowahc
chr10-61646494-61646994	3.52356	9.03633e-23	2.80134e-20	Ppa1
chr10-76097254-76097754	3.52356	9.03633e-23	2.80134e-20	Slc5a4b
chr11-69332722-69333222	3.52356	9.03633e-23	2.80134e-20	Kcnab3
chr11-79790051-79790551	4.52356	9.03633e-23	2.80134e-20	Mir365-2
chr11-89022125-89022625	3.52356	9.03633e-23	2.80134e-20	Trim25
chr11-94880702-94881202	3.52356	9.03633e-23	2.80134e-20	Gm11544
chr11-113752133-113752633	3.52356	9.03633e-23	2.80134e-20	Cdc42ep4
chr11-29945839-29946339	4.52356	9.03633e-23	2.80134e-20	Eml6
chr11-67017787-67018287	4.52356	9.03633e-23	2.80134e-20	Tmem220
chr12-104891063-104891563	4.52356	9.03633e-23	2.80134e-20	Clmn
chr12-4906432-4906932	3.52356	9.03633e-23	2.80134e-20	Ubxn2a
chr12-78118145-78118645	4.52356	9.03633e-23	2.80134e-20	Gphn
chr13-101427629-101428129	4.52356	9.03633e-23	2.80134e-20	4922502H24Rik
chr13-101481499-101481999	4.52356	9.03633e-23	2.80134e-20	4922502H24Rik
chr13-32318245-32318745	3.52356	9.03633e-23	2.80134e-20	Gmds
chr13-48962427-48962927	4.52356	9.03633e-23	2.80134e-20	Fam120a
chr14-99911813-99912313	4.52356	9.03633e-23	2.80134e-20	Klf12
chr14-120603848-120604348	4.52356	9.03633e-23	2.80134e-20	Rap2a
chr15-12480390-12480890	3.52356	9.03633e-23	2.80134e-20	Pdzd2
chr15-103009837-103010337	3.52356	9.03633e-23	2.80134e-20	Hoxc6
chr15-103302258-103302758	3.52356	9.03633e-23	2.80134e-20	Copz1
chr15-80169432-80169932	4.52356	9.03633e-23	2.80134e-20	Mgat3
chr15-82118914-82119414	4.52356	9.03633e-23	2.80134e-20	Mei1
chr16-92609196-92609696	4.52356	9.03633e-23	2.80134e-20	Runx1
chr16-16485608-16486108	4.52356	9.03633e-23	2.80134e-20	Fgd4
chr16-22551147-22551647	3.52356	9.03633e-23	2.80134e-20	Dgkg
chr16-50800520-50801020	4.52356	9.03633e-23	2.80134e-20	1700116B05Rik
chr16-54229655-54230155	4.52356	9.03633e-23	2.80134e-20	Zpld1
chr17-70401858-70402358	3.52356	9.03633e-23	2.80134e-20	Dlgap1
chr17-70835408-70835908	4.52356	9.03633e-23	2.80134e-20	Tgif1
chr17-26237643-26238143	4.52356	9.03633e-23	2.80134e-20	Fam234a
chr17-45829172-45829672	4.52356	9.03633e-23	2.80134e-20	F630040K05Rik
chr18-24102339-24102839	3.52356	9.03633e-23	2.80134e-20	Ino80c
chr18-42367516-42368016	4.52356	9.03633e-23	2.80134e-20	Rbm27
chr18-55034716-55035216	3.52356	9.03633e-23	2.80134e-20	Zfp608
chr18-61236025-61236525	3.52356	9.03633e-23	2.80134e-20	Pde6a
chr18-64188807-64189307	3.52356	9.03633e-23	2.80134e-20	St8sia3
chr18-64712620-64713120	3.52356	9.03633e-23	2.80134e-20	Atp8b1
chr18-66475292-66475792	3.52356	9.03633e-23	2.80134e-20	Pmaip1
chr19-58244745-58245245	3.52356	9.03633e-23	2.80134e-20	Mir3084-1
chr19-10060203-10060703	3.52356	9.03633e-23	2.80134e-20	Fads3
chr19-16258761-16259261	3.52356	9.03633e-23	2.80134e-20	Gnaq
chr19-16375788-16376288	4.52356	9.03633e-23	2.80134e-20	Gnaq
chr19-17806640-17807140	4.52356	9.03633e-23	2.80134e-20	Pcsk5
chr19-45734581-45735081	3.52356	9.03633e-23	2.80134e-20	Mir3084-1
chr2-102035328-102035828	4.52356	9.03633e-23	2.80134e-20	Ldlrad3
chr2-113476367-113476867	4.52356	9.03633e-23	2.80134e-20	Fmn1
chr2-132198077-132198577	3.52356	9.03633e-23	2.80134e-20	Tmem230
chr2-6162544-6163044	4.52356	9.03633e-23	2.80134e-20	Gm10857
chr2-60003578-60004078	4.52356	9.03633e-23	2.80134e-20	Baz2b
chr3-122510835-122511335	3.52356	9.03633e-23	2.80134e-20	Bcar3
chr3-122511772-122512272	4.52356	9.03633e-23	2.80134e-20	Bcar3
chr3-129225342-129225842	4.52356	9.03633e-23	2.80134e-20	Pitx2
chr3-75952857-75953357	4.52356	9.03633e-23	2.80134e-20	Golim4
chr3-79879060-79879560	4.52356	9.03633e-23	2.80134e-20	Fam198b
chr3-84257869-84258369	2.45943	8.29159e-23	2.80134e-20	Trim2
chr4-108841915-108842415	4.52356	9.03633e-23	2.80134e-20	Txndc12
chr4-114646789-114647289	4.52356	9.03633e-23	2.80134e-20	Trabd2b
chr4-126762536-126763036	3.52356	9.03633e-23	2.80134e-20	AU040320
chr4-40387154-40387654	4.52356	9.03633e-23	2.80134e-20	4930509K18Rik
chr5-90936607-90937107	4.52356	9.03633e-23	2.80134e-20	Mthfd2l
chr5-19617962-19618462	4.52356	9.03633e-23	2.80134e-20	Magi2
chr5-114689929-114690429	3.52356	9.03633e-23	2.80134e-20	Gltp
chr5-137940907-137941407	4.52356	9.03633e-23	2.80134e-20	Gjc3
chr5-26464199-26464699	4.52356	9.03633e-23	2.80134e-20	4930584F24Rik
chr5-144507042-144507542	4.52356	9.03633e-23	2.80134e-20	Nptx2
chr5-5117074-5117574	4.52356	9.03633e-23	2.80134e-20	Cdk14
chr5-30755314-30755814	3.52356	9.03633e-23	2.80134e-20	Dpysl5
chr5-64065573-64066073	3.52356	9.03633e-23	2.80134e-20	5830416I19Rik
chr5-65767744-65768244	3.52356	9.03633e-23	2.80134e-20	N4bp2
chr5-74702007-74702507	4.52356	9.03633e-23	2.80134e-20	Lnx1
chr5-76816020-76816520	4.52356	9.03633e-23	2.80134e-20	C530008M17Rik
chr6-91533303-91533803	3.52356	9.03633e-23	2.80134e-20	Lsm3
chr6-99019698-99020198	4.52356	9.03633e-23	2.80134e-20	Foxp1
chr6-117106609-117107109	4.52356	9.03633e-23	2.80134e-20	Cxcl12
chr6-53978095-53978595	3.52356	9.03633e-23	2.80134e-20	Cpvl
chr6-56099439-56099939	4.52356	9.03633e-23	2.80134e-20	Pde1c
chr6-66910435-66910935	4.52356	9.03633e-23	2.80134e-20	Gng12
chr7-101870530-101871030	4.52356	9.03633e-23	2.80134e-20	Folr1
chr7-124500440-124500940	3.52356	9.03633e-23	2.80134e-20	Hs3st4
chr7-28540428-28540928	4.52356	9.03633e-23	2.80134e-20	Sycn
chr7-45420119-45420619	3.52356	9.03633e-23	2.80134e-20	Lhb
chr7-67168759-67169259	3.52356	9.03633e-23	2.80134e-20	Adamts17
chr8-119668373-119668873	3.52356	9.03633e-23	2.80134e-20	Wfdc1
chr8-13199286-13199786	3.52356	9.03633e-23	2.80134e-20	Grtp1
chr8-61475244-61475744	4.52356	9.03633e-23	2.80134e-20	Cbr4
chr9-70046189-70046689	3.52356	9.03633e-23	2.80134e-20	Gcnt3
chr9-78115560-78116060	3.52356	9.03633e-23	2.80134e-20	Ick
chr9-122815115-122815615	4.52356	9.03633e-23	2.80134e-20	Tcaim
chr9-28319728-28320228	4.52356	9.03633e-23	2.80134e-20	Opcml
chr9-56564021-56564521	4.52356	9.03633e-23	2.80134e-20	Lingo1
chr9-57278974-57279474	3.52356	9.03633e-23	2.80134e-20	1700017B05Rik
chr9-59353174-59353674	3.52356	9.03633e-23	2.80134e-20	Bbs4
chr9-64520241-64520741	4.52356	9.03633e-23	2.80134e-20	Megf11
chr12-91685902-91686402	3	1.81719e-22	5.58698e-20	Ston2
chr14-16447623-16448123	3	1.81719e-22	5.58698e-20	Rarb
chr17-68288727-68289227	3	1.81719e-22	5.58698e-20	L3mbtl4
chr18-64077522-64078022	3	1.81719e-22	5.58698e-20	Wdr7
chr2-174660290-174660790	3	1.81719e-22	5.58698e-20	Zfp831
chr6-50731081-50731581	3	1.81719e-22	5.58698e-20	C530044C16Rik
chr7-46459671-46460171	3	1.81719e-22	5.58698e-20	Sergef
chr8-34472801-34473301	3	1.81719e-22	5.58698e-20	B930018H19Rik
chr1-16234882-16235382	3.22239	1.8538e-22	5.60137e-20	Stau2
chr1-77468876-77469376	3.22239	1.8538e-22	5.60137e-20	Epha4
chr10-117791993-117792493	3.22239	1.8538e-22	5.60137e-20	Nup107
chr11-105589132-105589632	3.22239	1.8538e-22	5.60137e-20	Tanc2
chr11-118515372-118515872	3.22239	1.8538e-22	5.60137e-20	Rbfox3
chr11-43565706-43566206	3.22239	1.8538e-22	5.60137e-20	Ccnjl
chr15-36900467-36900967	3.22239	1.8538e-22	5.60137e-20	Zfp706
chr19-53511514-53512014	3.22239	1.8538e-22	5.60137e-20	Mir3084-1
chr2-103581588-103582088	3.22239	1.8538e-22	5.60137e-20	Abtb2
chr4-144892183-144892683	3.22239	1.8538e-22	5.60137e-20	Dhrs3
chr5-113448241-113448741	3.22239	1.8538e-22	5.60137e-20	Wscd2
chr5-30242374-30242874	3.22239	1.8538e-22	5.60137e-20	Selenoi
chr6-49027961-49028461	3.22239	1.8538e-22	5.60137e-20	Gpnmb
chr7-82866885-82867385	3.22239	1.8538e-22	5.60137e-20	Mex3b
chr7-109600623-109601123	3.22239	1.8538e-22	5.60137e-20	St5
chr8-120475493-120475993	3.22239	1.8538e-22	5.60137e-20	Gse1
chr8-27387436-27387936	3.22239	1.8538e-22	5.60137e-20	Chrnb3
chr8-122635775-122636275	2.35364	1.88779e-22	5.69831e-20	Cbfa2t3
chr1-82815810-82816310	2.66297	4.55247e-22	1.37278e-19	Agfg1
chr16-37389359-37389859	2.80735	4.72346e-22	1.41433e-19	Stxbp5l
chr17-35341954-35342454	2.80735	4.72346e-22	1.41433e-19	Ddx39b
chr17-45515180-45515680	2.80735	4.72346e-22	1.41433e-19	Aars2
chr2-130638195-130638695	2.80735	4.72346e-22	1.41433e-19	Lzts3
chr4-118516731-118517231	2.80735	4.72346e-22	1.41433e-19	2610528J11Rik
chr7-117090907-117091407	2.80735	4.72346e-22	1.41433e-19	Xylt1
chr7-120875121-120875621	2.80735	4.72346e-22	1.41433e-19	Eef2k
chr6-127335411-127335911	2.42626	7.67388e-22	2.29545e-19	Gm38404
chr10-75852727-75853227	2.32193	1.63169e-21	4.87103e-19	Mif
chr19-8966701-8967201	2.32193	1.63169e-21	4.87103e-19	Eef1g
chr11-88670527-88671027	-4.45943	2.42996e-21	6.37362e-19	Msi2
chr14-60587046-60587546	-4.45943	2.42996e-21	6.37362e-19	Spata13
chr1-118650166-118650666	4.45943	2.42996e-21	6.37362e-19	Tfcp2l1
chr1-120083125-120083625	3.45943	2.42996e-21	6.37362e-19	Tmem37
chr1-155994410-155994910	4.45943	2.42996e-21	6.37362e-19	Tor1aip1
chr1-170886664-170887164	4.45943	2.42996e-21	6.37362e-19	Dusp12
chr1-174185037-174185537	4.45943	2.42996e-21	6.37362e-19	Spta1
chr1-180422464-180422964	3.45943	2.42996e-21	6.37362e-19	Itpkb
chr1-185308888-185309388	3.45943	2.42996e-21	6.37362e-19	Iars2
chr1-192392213-192392713	4.45943	2.42996e-21	6.37362e-19	Kcnh1
chr1-9380832-9381332	4.45943	2.42996e-21	6.37362e-19	Sntg1
chr1-74962410-74962910	4.45943	2.42996e-21	6.37362e-19	Nhej1
chr1-77475948-77476448	4.45943	2.42996e-21	6.37362e-19	Epha4
chr1-86470679-86471179	3.45943	2.42996e-21	6.37362e-19	Tex44
chr10-81095138-81095638	4.45943	2.42996e-21	6.37362e-19	Creb3l3
chr10-81401653-81402153	3.45943	2.42996e-21	6.37362e-19	Nfic
chr10-89483668-89484168	4.45943	2.42996e-21	6.37362e-19	Nr1h4
chr10-96804315-96804815	3.45943	2.42996e-21	6.37362e-19	Btg1
chr10-99902644-99903144	4.45943	2.42996e-21	6.37362e-19	Kitl
chr10-111458603-111459103	4.45943	2.42996e-21	6.37362e-19	Nap1l1
chr10-117614031-117614531	3.45943	2.42996e-21	6.37362e-19	Cpm
chr10-120821778-120822278	4.45943	2.42996e-21	6.37362e-19	Msrb3
chr10-32925999-32926499	4.45943	2.42996e-21	6.37362e-19	Nkain2
chr10-44111908-44112408	4.45943	2.42996e-21	6.37362e-19	Speer5-ps1
chr10-44493870-44494370	3.45943	2.42996e-21	6.37362e-19	Prdm1
chr10-44862068-44862568	3.45943	2.42996e-21	6.37362e-19	Prep
chr11-79112464-79112964	4.45943	2.42996e-21	6.37362e-19	Ksr1
chr11-79293871-79294371	3.45943	2.42996e-21	6.37362e-19	Wsb1
chr11-80808479-80808979	3.45943	2.42996e-21	6.37362e-19	Tmem98
chr11-83869089-83869589	3.45943	2.42996e-21	6.37362e-19	Hnf1b
chr11-4882752-4883252	2.51457	2.32559e-21	6.37362e-19	Nipsnap1
chr11-58801786-58802286	3.45943	2.42996e-21	6.37362e-19	Fam183b
chr12-99815173-99815673	3.45943	2.42996e-21	6.37362e-19	Efcab11
chr12-101107744-101108244	4.45943	2.42996e-21	6.37362e-19	D130020L05Rik
chr12-108622329-108622829	4.45943	2.42996e-21	6.37362e-19	Evl
chr12-76500827-76501327	4.45943	2.42996e-21	6.37362e-19	Mir5135
chr13-72210066-72210566	3.45943	2.42996e-21	6.37362e-19	Irx1
chr13-74914093-74914593	4.45943	2.42996e-21	6.37362e-19	Cast
chr13-77171224-77171724	4.45943	2.42996e-21	6.37362e-19	2210408I21Rik
chr13-95326831-95327331	3.45943	2.42996e-21	6.37362e-19	Zbed3
chr13-98651314-98651814	3.45943	2.42996e-21	6.37362e-19	Tmem174
chr13-111142656-111143156	4.45943	2.42996e-21	6.37362e-19	3110015C05Rik
chr13-111193904-111194404	4.45943	2.42996e-21	6.37362e-19	3110015C05Rik
chr13-34827993-34828493	4.45943	2.42996e-21	6.37362e-19	Prpf4b
chr13-42276821-42277321	4.45943	2.42996e-21	6.37362e-19	Edn1
chr13-63951872-63952372	4.45943	2.42996e-21	6.37362e-19	Ercc6l2
chr14-26578665-26579165	3.45943	2.42996e-21	6.37362e-19	Dennd6a
chr14-54714603-54715103	3.45943	2.42996e-21	6.37362e-19	Cebpe
chr14-64935937-64936437	4.45943	2.42996e-21	6.37362e-19	Hmbox1
chr15-101975991-101976491	4.45943	2.42996e-21	6.37362e-19	Krt8
chr15-32190375-32190875	4.45943	2.42996e-21	6.37362e-19	Tas2r119
chr15-62644746-62645246	3.45943	2.42996e-21	6.37362e-19	Pvt1
chr15-77742967-77743467	4.45943	2.42996e-21	6.37362e-19	Apol8
chr16-91701807-91702307	3.45943	2.42996e-21	6.37362e-19	Gm10785
chr16-93546274-93546774	4.45943	2.42996e-21	6.37362e-19	Setd4
chr16-93917622-93918122	4.45943	2.42996e-21	6.37362e-19	Cldn14
chr16-17146670-17147170	3.45943	2.42996e-21	6.37362e-19	Ccdc116
chr16-27387726-27388226	3.45943	2.42996e-21	6.37362e-19	Ccdc50
chr16-48826389-48826889	3.45943	2.42996e-21	6.37362e-19	Retnlb
chr17-69062294-69062794	3.45943	2.42996e-21	6.37362e-19	Epb41l3
chr17-83375762-83376262	4.45943	2.42996e-21	6.37362e-19	Eml4
chr17-87523599-87524099	4.45943	2.42996e-21	6.37362e-19	Calm2
chr17-88511071-88511571	3.45943	2.42996e-21	6.37362e-19	Ppp1r21
chr17-12337130-12337630	3.45943	2.42996e-21	6.37362e-19	4732491K20Rik
chr17-3295058-3295558	3.45943	2.42996e-21	6.37362e-19	Tiam2
chr17-30911416-30911916	3.45943	2.42996e-21	6.37362e-19	Glp1r
chr17-31129486-31129986	3.45943	2.42996e-21	6.37362e-19	Tff3
chr17-31133659-31134159	3.45943	2.42996e-21	6.37362e-19	Tff3
chr17-35048151-35048651	3.45943	2.42996e-21	6.37362e-19	Msh5
chr17-48971277-48971777	3.45943	2.42996e-21	6.37362e-19	Lrfn2
chr18-25678560-25679060	4.45943	2.42996e-21	6.37362e-19	Celf4
chr18-36687209-36687709	4.45943	2.42996e-21	6.37362e-19	E230025N22Rik
chr18-57386166-57386666	4.45943	2.42996e-21	6.37362e-19	Prrc1
chr18-73830250-73830750	4.45943	2.42996e-21	6.37362e-19	Me2
chr19-15056439-15056939	3.45943	2.42996e-21	6.37362e-19	Tle4
chr19-5560515-5561015	2.51457	2.32559e-21	6.37362e-19	Ovol1
chr2-70682264-70682764	4.45943	2.42996e-21	6.37362e-19	Gorasp2
chr2-11278839-11279339	4.45943	2.42996e-21	6.37362e-19	Prkcq
chr2-83733861-83734361	4.45943	2.42996e-21	6.37362e-19	Itgav
chr2-109992634-109993134	4.45943	2.42996e-21	6.37362e-19	Lgr4
chr2-122783694-122784194	4.45943	2.42996e-21	6.37362e-19	Sqor
chr2-147967758-147968258	4.45943	2.42996e-21	6.37362e-19	Foxa2
chr2-157990098-157990598	3.45943	2.42996e-21	6.37362e-19	Tti1
chr2-159763119-159763619	3.45943	2.42996e-21	6.37362e-19	4933416E03Rik
chr2-170086459-170086959	4.45943	2.42996e-21	6.37362e-19	A630075F10Rik
chr2-51825120-51825620	4.45943	2.42996e-21	6.37362e-19	Gm13490
chr3-100857105-100857605	3.45943	2.42996e-21	6.37362e-19	Vtcn1
chr3-103808715-103809215	3.45943	2.42996e-21	6.37362e-19	Dclre1b
chr3-121946669-121947169	3.45943	2.42996e-21	6.37362e-19	Arhgap29
chr3-3645566-3646066	4.45943	2.42996e-21	6.37362e-19	Hnf4g
chr3-158386770-158387270	3.45943	2.42996e-21	6.37362e-19	Lrrc7
chr4-127440739-127441239	4.45943	2.42996e-21	6.37362e-19	Gjb5
chr4-131481699-131482199	3.45943	2.42996e-21	6.37362e-19	Ptpru
chr4-134061948-134062448	4.45943	2.42996e-21	6.37362e-19	Crybg2
chr4-136852029-136852529	4.45943	2.42996e-21	6.37362e-19	Ephb2
chr4-142053204-142053704	3.45943	2.42996e-21	6.37362e-19	Tmem51
chr4-149170504-149171004	4.45943	2.42996e-21	6.37362e-19	Pgd
chr4-45320371-45320871	3.45943	2.42996e-21	6.37362e-19	Exosc3
chr4-46633537-46634037	3.45943	2.42996e-21	6.37362e-19	Tbc1d2
chr4-59452584-59453084	3.45943	2.42996e-21	6.37362e-19	Susd1
chr4-63625499-63625999	4.45943	2.42996e-21	6.37362e-19	Tex48
chr4-11757879-11758379	3.45943	2.42996e-21	6.37362e-19	Cdh17
chr5-99541968-99542468	3.45943	2.42996e-21	6.37362e-19	A930011G23Rik
chr5-111179121-111179621	4.45943	2.42996e-21	6.37362e-19	Ttc28
chr5-113878752-113879252	3.45943	2.42996e-21	6.37362e-19	Coro1c
chr5-113918751-113919251	4.45943	2.42996e-21	6.37362e-19	Coro1c
chr5-131838048-131838548	4.45943	2.42996e-21	6.37362e-19	Auts2
chr5-138846374-138846874	4.45943	2.42996e-21	6.37362e-19	Gm5294
chr5-5370257-5370757	4.45943	2.42996e-21	6.37362e-19	Cdk14
chr5-31254477-31254977	4.45943	2.42996e-21	6.37362e-19	Ift172
chr5-38116996-38117496	3.45943	2.42996e-21	6.37362e-19	Stx18
chr5-66004140-66004640	2.51457	2.32559e-21	6.37362e-19	9130230L23Rik
chr5-72791653-72792153	3.45943	2.42996e-21	6.37362e-19	Tec
chr5-73355312-73355812	4.45943	2.42996e-21	6.37362e-19	Ociad2
chr6-18076477-18076977	3.45943	2.42996e-21	6.37362e-19	Asz1
chr6-99019169-99019669	4.45943	2.42996e-21	6.37362e-19	Foxp1
chr6-101215421-101215921	4.45943	2.42996e-21	6.37362e-19	Pdzrn3
chr6-137131320-137131820	4.45943	2.42996e-21	6.37362e-19	Rerg
chr6-149118840-149119340	4.45943	2.42996e-21	6.37362e-19	Dennd5b
chr6-52160839-52161339	4.45943	2.42996e-21	6.37362e-19	Hotairm1
chr6-86487310-86487810	2.51457	2.32559e-21	6.37362e-19	2310040G24Rik
chr7-117097591-117098091	4.45943	2.42996e-21	6.37362e-19	Xylt1
chr7-142593625-142594125	4.45943	2.42996e-21	6.37362e-19	H19
chr7-70514533-70515033	4.45943	2.42996e-21	6.37362e-19	B130024G19Rik
chr8-112724891-112725391	4.45943	2.42996e-21	6.37362e-19	Cntnap4
chr8-115561490-115561990	4.45943	2.42996e-21	6.37362e-19	Maf
chr8-22757413-22757913	3.45943	2.42996e-21	6.37362e-19	Plat
chr8-26854482-26854982	3.45943	2.42996e-21	6.37362e-19	2310008N11Rik
chr8-8335595-8336095	4.45943	2.42996e-21	6.37362e-19	Efnb2
chr8-45356087-45356587	4.45943	2.42996e-21	6.37362e-19	Fam149a
chr8-46409230-46409730	3.45943	2.42996e-21	6.37362e-19	Acsl1
chr8-64843939-64844439	4.45943	2.42996e-21	6.37362e-19	Klhl2
chr8-10866801-10867301	4.45943	2.42996e-21	6.37362e-19	B930025P03Rik
chr9-120826276-120826776	4.45943	2.42996e-21	6.37362e-19	1700020M21Rik
chr9-56243835-56244335	4.45943	2.42996e-21	6.37362e-19	Peak1
chr9-15245254-15245754	4.45943	2.42996e-21	6.37362e-19	Vstm5
chr9-64577061-64577561	4.45943	2.42996e-21	6.37362e-19	Megf11
chrX-99154384-99154884	3.45943	2.42996e-21	6.37362e-19	Efnb1
chr1-155438483-155438983	2.9542	2.50442e-21	6.53446e-19	Xpr1
chr1-61135987-61136487	2.9542	2.50442e-21	6.53446e-19	Ctla4
chr13-59668620-59669120	2.9542	2.50442e-21	6.53446e-19	Golm1
chr16-24057009-24057509	2.9542	2.50442e-21	6.53446e-19	Bcl6
chr2-27416164-27416664	2.9542	2.50442e-21	6.53446e-19	Vav2
chr3-144849512-144850012	2.9542	2.50442e-21	6.53446e-19	Clca3b
chr10-24741711-24742211	2.15528	3.13574e-21	8.17451e-19	Enpp1
chr1-137142104-137142604	3.16993	3.21021e-21	8.26034e-19	Nr5a2
chr1-42741749-42742249	3.16993	3.21021e-21	8.26034e-19	Dalir
chr10-117575979-117576479	3.16993	3.21021e-21	8.26034e-19	Cpm
chr13-68597633-68598133	3.16993	3.21021e-21	8.26034e-19	1700001L19Rik
chr14-99851601-99852101	3.16993	3.21021e-21	8.26034e-19	Klf12
chr16-37956630-37957130	3.16993	3.21021e-21	8.26034e-19	Gpr156
chr17-6743776-6744276	3.16993	3.21021e-21	8.26034e-19	Ezr
chr19-4817108-4817608	3.16993	3.21021e-21	8.26034e-19	Gm21992
chr4-57297948-57298448	3.16993	3.21021e-21	8.26034e-19	Ptpn3
chr5-131897954-131898454	3.16993	3.21021e-21	8.26034e-19	Auts2
chr7-126126502-126127002	3.16993	3.21021e-21	8.26034e-19	Xpo6
chr7-127276548-127277048	3.16993	3.21021e-21	8.26034e-19	Zfp553
chr7-25296559-25297059	3.16993	3.21021e-21	8.26034e-19	Pafah1b3
chr7-37815017-37815517	3.16993	3.21021e-21	8.26034e-19	Zfp536
chr8-14800105-14800605	3.16993	3.21021e-21	8.26034e-19	Dlgap2
chr17-48005007-48005507	2.62449	4.76247e-21	1.22124e-18	1700122O11Rik
chr19-41837861-41838361	2.62449	4.76247e-21	1.22124e-18	Mir3084-1
chr2-148005086-148005586	2.62449	4.76247e-21	1.22124e-18	Foxa2
chr2-158080488-158080988	2.62449	4.76247e-21	1.22124e-18	2010009K17Rik
chr1-20863726-20864226	2.76553	5.50971e-21	1.4032e-18	6720483E21Rik
chr1-170575901-170576401	2.76553	5.50971e-21	1.4032e-18	Nos1ap
chr13-101753589-101754089	2.76553	5.50971e-21	1.4032e-18	Pik3r1
chr15-26501287-26501787	2.76553	5.50971e-21	1.4032e-18	Fbxl7
chr17-46645013-46645513	2.76553	5.50971e-21	1.4032e-18	Klc4
chr4-139179815-139180315	2.76553	5.50971e-21	1.4032e-18	Gm16287
chr6-51720642-51721142	2.76553	5.50971e-21	1.4032e-18	Snx10
chr9-48860406-48860906	2.76553	5.50971e-21	1.4032e-18	Zbtb16
chr6-88048914-88049414	2.39232	6.84087e-21	1.74073e-18	Rab7
chr11-112722855-112723355	-1.67807	1.23943e-20	3.15119e-18	BC006965
chr14-24650769-24651269	2.28951	1.35932e-20	3.45305e-18	Rps24
chr17-83222683-83223183	1.94753	1.44357e-20	3.66395e-18	Pkdcc
chr11-87697088-87697588	2.20163	2.01424e-20	5.10367e-18	Rnf43
chr7-4684750-4685250	2.20163	2.01424e-20	5.10367e-18	Hspbp1
chr1-34120521-34121021	2.47805	2.17515e-20	5.48343e-18	Dst
chr10-115816989-115817489	2.47805	2.17515e-20	5.48343e-18	Tspan8
chr19-5529661-5530161	2.47805	2.17515e-20	5.48343e-18	Ovol1
chr5-24266312-24266812	2.47805	2.17515e-20	5.48343e-18	Kcnh2
chr7-122067095-122067595	2.47805	2.17515e-20	5.48343e-18	Ubfd1
chr9-45203884-45204384	2.47805	2.17515e-20	5.48343e-18	Tmprss4
chr3-88177838-88178338	2.12553	2.3746e-20	5.98118e-18	1700113A16Rik
chr1-187999981-188000481	2.90689	3.30074e-20	8.23055e-18	Esrrg
chr1-64797562-64798062	2.90689	3.30074e-20	8.23055e-18	Plekhm3
chr10-19531415-19531915	2.90689	3.30074e-20	8.23055e-18	Gm33104
chr15-95794663-95795163	2.90689	3.30074e-20	8.23055e-18	Ano6
chr15-102235320-102235820	2.90689	3.30074e-20	8.23055e-18	Rarg
chr15-67083015-67083515	2.90689	3.30074e-20	8.23055e-18	St3gal1
chr17-35051679-35052179	2.90689	3.30074e-20	8.23055e-18	Clic1
chr19-5845719-5846219	2.90689	3.30074e-20	8.23055e-18	Neat1
chr2-50186690-50187190	2.90689	3.30074e-20	8.23055e-18	Lypd6
chr5-14198618-14199118	2.90689	3.30074e-20	8.23055e-18	Sema3e
chr7-4844876-4845376	2.90689	3.30074e-20	8.23055e-18	Isoc2b
chr9-80157739-80158239	2.90689	3.30074e-20	8.23055e-18	Myo6
chr10-62413501-62414001	2.58496	4.7857e-20	1.18639e-17	Hkdc1
chr15-99664647-99665147	2.58496	4.7857e-20	1.18639e-17	Asic1
chr18-38207711-38208211	2.58496	4.7857e-20	1.18639e-17	Pcdh1
chr18-56468877-56469377	2.58496	4.7857e-20	1.18639e-17	Gramd3
chr4-114357352-114357852	2.58496	4.7857e-20	1.18639e-17	Trabd2b
chr4-135752668-135753168	2.58496	4.7857e-20	1.18639e-17	Il22ra1
chr8-96868498-96868998	2.58496	4.7857e-20	1.18639e-17	Got2
chr1-167273731-167274231	3.11548	5.29286e-20	1.27502e-17	Uck2
chr1-38930771-38931271	3.11548	5.29286e-20	1.27502e-17	Nms
chr10-117575453-117575953	3.11548	5.29286e-20	1.27502e-17	Cpm
chr10-51571207-51571707	3.11548	5.29286e-20	1.27502e-17	Fam162b
chr11-108148963-108149463	3.11548	5.29286e-20	1.27502e-17	Prkca
chr11-36832787-36833287	3.11548	5.29286e-20	1.27502e-17	Tenm2
chr13-98016844-98017344	3.11548	5.29286e-20	1.27502e-17	Arhgef28
chr13-59835965-59836465	3.11548	5.29286e-20	1.27502e-17	Tut7
chr13-60601327-60601827	3.11548	5.29286e-20	1.27502e-17	Dapk1
chr14-55795718-55796218	3.11548	5.29286e-20	1.27502e-17	Ripk3
chr14-55882035-55882535	3.11548	5.29286e-20	1.27502e-17	Cbln3
chr14-58168878-58169378	3.11548	5.29286e-20	1.27502e-17	Fgf9
chr15-103281132-103281632	3.11548	5.29286e-20	1.27502e-17	Copz1
chr16-18187061-18187561	3.11548	5.29286e-20	1.27502e-17	4933432I09Rik
chr17-84879134-84879634	3.11548	5.29286e-20	1.27502e-17	1110020A21Rik
chr17-27839278-27839778	3.11548	5.29286e-20	1.27502e-17	Snrpc
chr18-38203654-38204154	3.11548	5.29286e-20	1.27502e-17	Pcdh1
chr19-23894372-23894872	3.11548	5.29286e-20	1.27502e-17	Apba1
chr19-29475194-29475694	3.11548	5.29286e-20	1.27502e-17	Mir3084-1
chr19-5050540-5051040	3.11548	5.29286e-20	1.27502e-17	Rin1
chr2-166111691-166112191	3.11548	5.29286e-20	1.27502e-17	Sulf2
chr2-181525482-181525982	3.11548	5.29286e-20	1.27502e-17	Dnajc5
chr4-116672616-116673116	3.11548	5.29286e-20	1.27502e-17	AV051173
chr4-44028418-44028918	3.11548	5.29286e-20	1.27502e-17	Clta
chr4-63071656-63072156	3.11548	5.29286e-20	1.27502e-17	Zfp618
chr5-119086007-119086507	3.11548	5.29286e-20	1.27502e-17	1700081H04Rik
chr5-36726375-36726875	3.11548	5.29286e-20	1.27502e-17	Bloc1s4
chr7-144747734-144748234	3.11548	5.29286e-20	1.27502e-17	Ano1
chr7-28069553-28070053	3.11548	5.29286e-20	1.27502e-17	Fcgbp
chr7-28969992-28970492	3.11548	5.29286e-20	1.27502e-17	Eif3k
chr7-30803950-30804450	3.11548	5.29286e-20	1.27502e-17	Krtdap
chr8-84356409-84356909	3.11548	5.29286e-20	1.27502e-17	Cacna1a
chr8-122988979-122989479	3.11548	5.29286e-20	1.27502e-17	Ankrd11
chr8-22025256-22025756	3.11548	5.29286e-20	1.27502e-17	Atp7b
chr9-114810791-114811291	3.11548	5.29286e-20	1.27502e-17	Cmtm8
chr11-110985929-110986429	-4.39232	6.17081e-20	1.30426e-17	Kcnj16
chr4-139587751-139588251	-3.39232	6.17081e-20	1.30426e-17	Iffo2
chr1-127531136-127531636	2.72247	6.16133e-20	1.30426e-17	Tmem163
chr1-137141308-137141808	4.39232	6.17081e-20	1.30426e-17	Nr5a2
chr1-155777648-155778148	2.72247	6.16133e-20	1.30426e-17	Qsox1
chr1-157000962-157001462	3.39232	6.17081e-20	1.30426e-17	Ralgps2
chr1-168230096-168230596	4.39232	6.17081e-20	1.30426e-17	Pbx1
chr1-169919239-169919739	3.39232	6.17081e-20	1.30426e-17	Ccdc190
chr1-171716066-171716566	4.39232	6.17081e-20	1.30426e-17	Cd48
chr1-34851532-34852032	4.39232	6.17081e-20	1.30426e-17	Plekhb2
chr1-39695124-39695624	3.39232	6.17081e-20	1.30426e-17	Rfx8
chr1-59580144-59580644	3.39232	6.17081e-20	1.30426e-17	Gm973
chr1-82188747-82189247	4.39232	6.17081e-20	1.30426e-17	Irs1
chr1-88645601-88646101	3.39232	6.17081e-20	1.30426e-17	Arl4c
chr10-13856419-13856919	3.39232	6.17081e-20	1.30426e-17	Aig1
chr10-98593854-98594354	4.39232	6.17081e-20	1.30426e-17	Gm8633
chr10-115505631-115506131	3.39232	6.17081e-20	1.30426e-17	Lgr5
chr10-119135121-119135621	3.39232	6.17081e-20	1.30426e-17	1700064J06Rik
chr10-128400285-128400785	2.72247	6.16133e-20	1.30426e-17	Slc39a5
chr10-130224983-130225483	3.39232	6.17081e-20	1.30426e-17	Olfr827
chr10-44997926-44998426	4.39232	6.17081e-20	1.30426e-17	Prep
chr10-62412867-62413367	2.72247	6.16133e-20	1.30426e-17	Hkdc1
chr11-68500857-68501357	4.39232	6.17081e-20	1.30426e-17	Pik3r6
chr11-75957356-75957856	3.39232	6.17081e-20	1.30426e-17	Rph3al
chr11-84827474-84827974	3.39232	6.17081e-20	1.30426e-17	Dhrs11
chr11-100159555-100160055	4.39232	6.17081e-20	1.30426e-17	Krt19
chr11-109933163-109933663	4.39232	6.17081e-20	1.30426e-17	Abca8b
chr11-116333742-116334242	4.39232	6.17081e-20	1.30426e-17	Foxj1
chr11-118068834-118069334	3.39232	6.17081e-20	1.30426e-17	Dnah17
chr11-20791300-20791800	4.39232	6.17081e-20	1.30426e-17	Lgalsl
chr11-54866960-54867460	3.39232	6.17081e-20	1.30426e-17	Hint1
chr11-59187676-59188176	3.39232	6.17081e-20	1.30426e-17	Guk1
chr12-100474885-100475385	4.39232	6.17081e-20	1.30426e-17	Ttc7b
chr12-108558215-108558715	4.39232	6.17081e-20	1.30426e-17	Evl
chr12-21144574-21145074	3.39232	6.17081e-20	1.30426e-17	Asap2
chr12-21166021-21166521	3.39232	6.17081e-20	1.30426e-17	Asap2
chr12-44281487-44281987	3.39232	6.17081e-20	1.30426e-17	Pnpla8
chr12-57615101-57615601	3.39232	6.17081e-20	1.30426e-17	Ttc6
chr12-78911625-78912125	4.39232	6.17081e-20	1.30426e-17	Plek2
chr12-79663368-79663868	4.39232	6.17081e-20	1.30426e-17	Rad51b
chr12-82122763-82123263	3.39232	6.17081e-20	1.30426e-17	Sipa1l1
chr13-101760843-101761343	3.39232	6.17081e-20	1.30426e-17	Pik3r1
chr13-111818500-111819000	3.39232	6.17081e-20	1.30426e-17	Map3k1
chr13-31181552-31182052	4.39232	6.17081e-20	1.30426e-17	4930401O12Rik
chr13-32053584-32054084	3.39232	6.17081e-20	1.30426e-17	Gmds
chr13-48958552-48959052	3.39232	6.17081e-20	1.30426e-17	Fam120a
chr14-99535742-99536242	3.39232	6.17081e-20	1.30426e-17	Klf5
chr14-118613654-118614154	3.39232	6.17081e-20	1.30426e-17	Abcc4
chr14-20208314-20208814	2.35755	5.87185e-20	1.30426e-17	Kcnk5
chr14-21808495-21808995	3.39232	6.17081e-20	1.30426e-17	Samd8
chr14-23785797-23786297	4.39232	6.17081e-20	1.30426e-17	Kcnma1
chr14-24081832-24082332	3.39232	6.17081e-20	1.30426e-17	Mir7210
chr14-25466370-25466870	3.39232	6.17081e-20	1.30426e-17	Zmiz1
chr14-37110009-37110509	4.39232	6.17081e-20	1.30426e-17	2610528A11Rik
chr14-55162115-55162615	4.39232	6.17081e-20	1.30426e-17	Jph4
chr14-67176087-67176587	3.39232	6.17081e-20	1.30426e-17	Ebf2
chr15-21566609-21567109	4.39232	6.17081e-20	1.30426e-17	Cdh12
chr15-101952659-101953159	3.39232	6.17081e-20	1.30426e-17	Krt78
chr15-35183451-35183951	3.39232	6.17081e-20	1.30426e-17	Stk3
chr15-58598867-58599367	4.39232	6.17081e-20	1.30426e-17	Fam91a1
chr15-73140116-73140616	4.39232	6.17081e-20	1.30426e-17	Ago2
chr15-77474753-77475253	4.39232	6.17081e-20	1.30426e-17	Apol10a
chr15-79044805-79045305	2.72247	6.16133e-20	1.30426e-17	Galr3
chr15-81139976-81140476	4.39232	6.17081e-20	1.30426e-17	Mkl1
chr16-93910908-93911408	2.72247	6.16133e-20	1.30426e-17	Chaf1b
chr16-22697949-22698449	3.39232	6.17081e-20	1.30426e-17	Dgkg
chr16-29774829-29775329	3.39232	6.17081e-20	1.30426e-17	Opa1
chr16-31464912-31465412	4.39232	6.17081e-20	1.30426e-17	Bdh1
chr16-31663507-31664007	2.35755	5.87185e-20	1.30426e-17	Dlg1
chr16-32484455-32484955	4.39232	6.17081e-20	1.30426e-17	Slc51a
chr16-32745795-32746295	3.39232	6.17081e-20	1.30426e-17	Muc4
chr16-34924824-34925324	4.39232	6.17081e-20	1.30426e-17	Mylk
chr16-50785353-50785853	4.39232	6.17081e-20	1.30426e-17	1700116B05Rik
chr17-68280853-68281353	4.39232	6.17081e-20	1.30426e-17	L3mbtl4
chr17-71823838-71824338	4.39232	6.17081e-20	1.30426e-17	Clip4
chr17-83376782-83377282	4.39232	6.17081e-20	1.30426e-17	Eml4
chr17-84161090-84161590	3.39232	6.17081e-20	1.30426e-17	Zfp36l2
chr17-91238616-91239116	4.39232	6.17081e-20	1.30426e-17	Nrxn1
chr17-4991660-4992160	3.39232	6.17081e-20	1.30426e-17	Arid1b
chr17-24848609-24849109	3.39232	6.17081e-20	1.30426e-17	Fahd1
chr17-27564469-27564969	3.39232	6.17081e-20	1.30426e-17	AI413582
chr17-30117998-30118498	3.39232	6.17081e-20	1.30426e-17	Zfand3
chr17-30158577-30159077	4.39232	6.17081e-20	1.30426e-17	Zfand3
chr17-47138122-47138622	4.39232	6.17081e-20	1.30426e-17	Trerf1
chr17-48418068-48418568	3.39232	6.17081e-20	1.30426e-17	Apobec2
chr18-86695146-86695646	3.39232	6.17081e-20	1.30426e-17	Cbln2
chr18-7665941-7666441	3.39232	6.17081e-20	1.30426e-17	Mpp7
chr18-57648112-57648612	4.39232	6.17081e-20	1.30426e-17	Ccdc192
chr18-64335135-64335635	4.39232	6.17081e-20	1.30426e-17	Onecut2
chr18-64466564-64467064	3.39232	6.17081e-20	1.30426e-17	Fech
chr18-64902377-64902877	4.39232	6.17081e-20	1.30426e-17	Nedd4l
chr18-74927671-74928171	4.39232	6.17081e-20	1.30426e-17	Lipg
chr19-4046715-4047215	4.39232	6.17081e-20	1.30426e-17	Gstp2
chr19-29216055-29216555	4.39232	6.17081e-20	1.30426e-17	Mir3084-1
chr2-74257327-74257827	3.39232	6.17081e-20	1.30426e-17	4930441J16Rik
chr2-16983620-16984120	4.39232	6.17081e-20	1.30426e-17	4930515L03Rik
chr2-120482714-120483214	2.72247	6.16133e-20	1.30426e-17	Capn3
chr2-122772581-122773081	4.39232	6.17081e-20	1.30426e-17	Sqor
chr2-135029250-135029750	3.39232	6.17081e-20	1.30426e-17	Plcb1
chr2-168280917-168281417	4.39232	6.17081e-20	1.30426e-17	Kcng1
chr2-180343005-180343505	4.39232	6.17081e-20	1.30426e-17	Gata5
chr2-30718962-30719462	2.72247	6.16133e-20	1.30426e-17	Mir3089
chr2-6378817-6379317	3.39232	6.17081e-20	1.30426e-17	Usp6nl
chr2-66598088-66598588	3.39232	6.17081e-20	1.30426e-17	Scn9a
chr3-101211884-101212384	3.39232	6.17081e-20	1.30426e-17	Cd2
chr3-107768521-107769021	3.39232	6.17081e-20	1.30426e-17	Csf1
chr3-139084189-139084689	3.39232	6.17081e-20	1.30426e-17	Rap1gds1
chr3-52043892-52044392	4.39232	6.17081e-20	1.30426e-17	Maml3
chr3-54358357-54358857	3.39232	6.17081e-20	1.30426e-17	Postn
chr3-58882974-58883474	3.39232	6.17081e-20	1.30426e-17	Clrn1
chr3-87982762-87983262	4.39232	6.17081e-20	1.30426e-17	Nes
chr4-106582622-106583122	3.39232	6.17081e-20	1.30426e-17	Dhcr24
chr4-117708635-117709135	4.39232	6.17081e-20	1.30426e-17	Dmap1
chr4-118254887-118255387	4.39232	6.17081e-20	1.30426e-17	Ptprf
chr4-120170402-120170902	4.39232	6.17081e-20	1.30426e-17	Edn2
chr4-128597850-128598350	4.39232	6.17081e-20	1.30426e-17	Zscan20
chr4-130664006-130664506	3.39232	6.17081e-20	1.30426e-17	Pum1
chr4-135547926-135548426	3.39232	6.17081e-20	1.30426e-17	Grhl3
chr4-138554922-138555422	3.39232	6.17081e-20	1.30426e-17	Vwa5b1
chr4-139004029-139004529	4.39232	6.17081e-20	1.30426e-17	Tmco4
chr4-139791087-139791587	4.39232	6.17081e-20	1.30426e-17	Pax7
chr4-8217947-8218447	4.39232	6.17081e-20	1.30426e-17	Car8
chr4-53595440-53595940	3.39232	6.17081e-20	1.30426e-17	Slc44a1
chr4-99817020-99817520	2.72247	6.16133e-20	1.30426e-17	Itgb3bp
chr4-100196261-100196761	3.39232	6.17081e-20	1.30426e-17	Ror1
chr5-92138153-92138653	3.39232	6.17081e-20	1.30426e-17	Uso1
chr5-111217816-111218316	4.39232	6.17081e-20	1.30426e-17	Ttc28
chr5-116667850-116668350	4.39232	6.17081e-20	1.30426e-17	Srrm4
chr5-119201303-119201803	3.39232	6.17081e-20	1.30426e-17	Gm7538
chr5-120228903-120229403	2.72247	6.16133e-20	1.30426e-17	Rbm19
chr5-149585155-149585655	4.39232	6.17081e-20	1.30426e-17	Wdr95
chr6-18096125-18096625	4.39232	6.17081e-20	1.30426e-17	Asz1
chr6-126921060-126921560	4.39232	6.17081e-20	1.30426e-17	Dyrk4
chr6-140278727-140279227	4.39232	6.17081e-20	1.30426e-17	Plekha5
chr6-141293404-141293904	4.39232	6.17081e-20	1.30426e-17	Pde3a
chr6-6997167-6997667	3.39232	6.17081e-20	1.30426e-17	Sdhaf3
chr6-48433205-48433705	4.39232	6.17081e-20	1.30426e-17	Zfp467
chr6-83795543-83796043	3.39232	6.17081e-20	1.30426e-17	Nagk
chr6-87031244-87031744	3.39232	6.17081e-20	1.30426e-17	Nfu1
chr6-87571786-87572286	4.39232	6.17081e-20	1.30426e-17	Prokr1
chr7-89522139-89522639	3.39232	6.17081e-20	1.30426e-17	Prss23
chr7-18884358-18884858	4.39232	6.17081e-20	1.30426e-17	Pglyrp1
chr7-98957118-98957618	4.39232	6.17081e-20	1.30426e-17	Uvrag
chr7-128913920-128914420	4.39232	6.17081e-20	1.30426e-17	Sec23ip
chr7-137192133-137192633	4.39232	6.17081e-20	1.30426e-17	Ebf3
chr7-138365693-138366193	4.39232	6.17081e-20	1.30426e-17	Tcerg1l
chr7-25179248-25179748	3.39232	6.17081e-20	1.30426e-17	D930028M14Rik
chr7-25281718-25282218	2.35755	5.87185e-20	1.30426e-17	Cic
chr7-25878691-25879191	3.39232	6.17081e-20	1.30426e-17	Cyp2b10
chr7-29391627-29392127	4.39232	6.17081e-20	1.30426e-17	Sipa1l3
chr7-29988990-29989490	4.39232	6.17081e-20	1.30426e-17	Zfp568
chr7-35372477-35372977	2.72247	6.16133e-20	1.30426e-17	Rhpn2
chr7-71374045-71374545	4.39232	6.17081e-20	1.30426e-17	4930441H08Rik
chr8-12697720-12698220	4.39232	6.17081e-20	1.30426e-17	Gm15348
chr8-113821110-113821610	3.39232	6.17081e-20	1.30426e-17	Adamts18
chr8-115560882-115561382	4.39232	6.17081e-20	1.30426e-17	Maf
chr8-26507675-26508175	4.39232	6.17081e-20	1.30426e-17	2310008N11Rik
chr8-44456207-44456707	3.39232	6.17081e-20	1.30426e-17	Fat1
chr8-48655612-48656112	4.39232	6.17081e-20	1.30426e-17	Tenm3
chr8-56622556-56623056	3.39232	6.17081e-20	1.30426e-17	Fbxo8
chr8-75549225-75549725	4.39232	6.17081e-20	1.30426e-17	Iqcm
chr9-78532332-78532832	3.39232	6.17081e-20	1.30426e-17	Slc17a5
chr9-7624131-7624631	4.39232	6.17081e-20	1.30426e-17	Mmp20
chr9-110732505-110733005	2.35755	5.87185e-20	1.30426e-17	Pth1r
chr9-121111404-121111904	3.39232	6.17081e-20	1.30426e-17	Ulk4
chr9-122956629-122957129	4.39232	6.17081e-20	1.30426e-17	Kif15
chr9-32234701-32235201	4.39232	6.17081e-20	1.30426e-17	Arhgap32
chr9-33837964-33838464	4.39232	6.17081e-20	1.30426e-17	7630403G23Rik
chr9-51995184-51995684	4.39232	6.17081e-20	1.30426e-17	Gm6981
chr9-54571092-54571592	3.39232	6.17081e-20	1.30426e-17	Cib2
chr9-61904140-61904640	3.39232	6.17081e-20	1.30426e-17	Rplp1
chr9-63726997-63727497	4.39232	6.17081e-20	1.30426e-17	Smad3
chr9-64198916-64199416	4.39232	6.17081e-20	1.30426e-17	Map2k1
chr14-101840319-101840819	2.25634	1.09114e-19	2.3046e-17	Lmo7
chr13-9011511-9012011	1.77052	1.27818e-19	2.69773e-17	Gtpbp4
chr11-76476889-76477389	2.16993	1.53376e-19	3.23487e-17	Abr
chr10-121510090-121510590	2.44057	1.95635e-19	4.11741e-17	Rassf3
chr17-71088013-71088513	2.44057	1.95635e-19	4.11741e-17	Myom1
chr7-133011229-133011729	2.44057	1.95635e-19	4.11741e-17	Ctbp2
chr1-42388201-42388701	2.85798	4.15626e-19	8.66187e-17	Pantr1
chr11-76483072-76483572	2.85798	4.15626e-19	8.66187e-17	Abr
chr12-57444268-57444768	2.85798	4.15626e-19	8.66187e-17	Mipol1
chr13-55831091-55831591	2.85798	4.15626e-19	8.66187e-17	Pitx1
chr15-80191542-80192042	2.85798	4.15626e-19	8.66187e-17	Mgat3
chr19-47508681-47509181	2.85798	4.15626e-19	8.66187e-17	Mir3084-1
chr2-119744091-119744591	2.85798	4.15626e-19	8.66187e-17	Itpka
chr2-173171481-173171981	2.85798	4.15626e-19	8.66187e-17	Pck1
chr4-114986285-114986785	2.85798	4.15626e-19	8.66187e-17	Cmpk1
chr4-154348380-154348880	2.85798	4.15626e-19	8.66187e-17	Prdm16
chr5-131573406-131573906	2.85798	4.15626e-19	8.66187e-17	Auts2
chr5-28563307-28563807	2.85798	4.15626e-19	8.66187e-17	9530036O11Rik
chr5-73103484-73103984	2.85798	4.15626e-19	8.66187e-17	Fryl
chr7-114231827-114232327	2.85798	4.15626e-19	8.66187e-17	Copb1
chr15-36374758-36375258	2.54432	4.61675e-19	9.60143e-17	Rnf19a
chr5-114718968-114719468	2.54432	4.61675e-19	9.60143e-17	Tchp
chr6-49148747-49149247	2.54432	4.61675e-19	9.60143e-17	Igf2bp3
chr3-104796391-104796891	2.32193	4.8511e-19	1.00748e-16	Mov10
chr7-66309184-66309684	2.32193	4.8511e-19	1.00748e-16	Lrrk1
chr1-135265741-135266241	2.67807	6.60052e-19	1.3632e-16	Rnpep
chr11-84513270-84513770	2.67807	6.60052e-19	1.3632e-16	Aatf
chr11-99489250-99489750	2.67807	6.60052e-19	1.3632e-16	Krt23
chr12-76081460-76081960	2.67807	6.60052e-19	1.3632e-16	Syne2
chr13-100543019-100543519	2.67807	6.60052e-19	1.3632e-16	Ocln
chr19-6262942-6263442	2.67807	6.60052e-19	1.3632e-16	Atg2a
chr9-35175794-35176294	2.67807	6.60052e-19	1.3632e-16	Dcps
chr9-61583650-61584150	2.67807	6.60052e-19	1.3632e-16	Tle3
chr1-166130085-166130585	3.05889	8.29779e-19	1.67886e-16	Gpa33
chr1-64097710-64098210	3.05889	8.29779e-19	1.67886e-16	Klf7
chr10-13883302-13883802	3.05889	8.29779e-19	1.67886e-16	Gm32172
chr11-77317973-77318473	3.05889	8.29779e-19	1.67886e-16	Ssh2
chr11-97576157-97576657	3.05889	8.29779e-19	1.67886e-16	Srcin1
chr11-102218709-102219209	3.05889	8.29779e-19	1.67886e-16	Hdac5
chr11-60726491-60726991	3.05889	8.29779e-19	1.67886e-16	Flii
chr13-86111362-86111862	3.05889	8.29779e-19	1.67886e-16	Cox7c
chr13-8516180-8516680	3.05889	8.29779e-19	1.67886e-16	Adarb2
chr13-58058281-58058781	3.05889	8.29779e-19	1.67886e-16	Klhl3
chr16-97522081-97522581	3.05889	8.29779e-19	1.67886e-16	Mx2
chr18-63852574-63853074	3.05889	8.29779e-19	1.67886e-16	Wdr7
chr2-109578961-109579461	3.05889	8.29779e-19	1.67886e-16	Bdnf
chr2-151572309-151572809	3.05889	8.29779e-19	1.67886e-16	Sdcbp2
chr2-173152687-173153187	3.05889	8.29779e-19	1.67886e-16	Pck1
chr3-85348195-85348695	3.05889	8.29779e-19	1.67886e-16	Arfip1
chr4-117311778-117312278	3.05889	8.29779e-19	1.67886e-16	Rnf220
chr4-154414872-154415372	3.05889	8.29779e-19	1.67886e-16	Prdm16
chr4-46597447-46597947	3.05889	8.29779e-19	1.67886e-16	Coro2a
chr5-117593201-117593701	3.05889	8.29779e-19	1.67886e-16	Ksr2
chr5-131789487-131789987	3.05889	8.29779e-19	1.67886e-16	Auts2
chr5-30850115-30850615	3.05889	8.29779e-19	1.67886e-16	Mapre3
chr5-73330921-73331421	3.05889	8.29779e-19	1.67886e-16	Ociad2
chr6-54231767-54232267	3.05889	8.29779e-19	1.67886e-16	Chn2
chr7-129664135-129664635	3.05889	8.29779e-19	1.67886e-16	Wdr11
chr7-45677538-45678038	3.05889	8.29779e-19	1.67886e-16	Sec1
chr8-110022725-110023225	3.05889	8.29779e-19	1.67886e-16	Chst4
chr8-122313399-122313899	3.05889	8.29779e-19	1.67886e-16	Zfpm1
chr8-34806356-34806856	3.05889	8.29779e-19	1.67886e-16	Dusp4
chr9-114851692-114852192	3.05889	8.29779e-19	1.67886e-16	Cmtm8
chr3-121646638-121647138	2.22239	8.43686e-19	1.70584e-16	A730020M07Rik
chr11-112808132-112808632	2.1375	1.1257e-18	2.27142e-16	Gm11681
chr2-11777360-11777860	2.1375	1.1257e-18	2.27142e-16	Fbh1
chr4-142174114-142174614	2.1375	1.1257e-18	2.27142e-16	Kazn
chr11-86969179-86969679	-3.32193	1.47673e-18	2.61057e-16	Ypel2
chr15-87715230-87715730	-4.32193	1.47673e-18	2.61057e-16	Fam19a5
chr6-101473156-101473656	-4.32193	1.47673e-18	2.61057e-16	Pdzrn3
chr7-115371118-115371618	-4.32193	1.47673e-18	2.61057e-16	Sox6
chr7-73196844-73197344	-3.32193	1.47673e-18	2.61057e-16	Gm6567
chr1-93373564-93374064	3.32193	1.47673e-18	2.61057e-16	Ano7
chr1-94510542-94511042	4.32193	1.47673e-18	2.61057e-16	4930440C22Rik
chr1-130631985-130632485	4.32193	1.47673e-18	2.61057e-16	Zp3r
chr1-130840900-130841400	4.32193	1.47673e-18	2.61057e-16	Pigr
chr1-132062000-132062500	4.32193	1.47673e-18	2.61057e-16	Mfsd4a
chr1-133237000-133237500	3.32193	1.47673e-18	2.61057e-16	Plekha6
chr1-135250666-135251166	4.32193	1.47673e-18	2.61057e-16	Elf3
chr1-142157387-142157887	4.32193	1.47673e-18	2.61057e-16	Cdc73
chr1-155013619-155014119	4.32193	1.47673e-18	2.61057e-16	Gm9530
chr1-156667354-156667854	4.32193	1.47673e-18	2.61057e-16	Tor3a
chr1-157073436-157073936	3.32193	1.47673e-18	2.61057e-16	Tex35
chr1-31363959-31364459	4.32193	1.47673e-18	2.61057e-16	Gm4850
chr1-180561095-180561595	4.32193	1.47673e-18	2.61057e-16	Parp1
chr1-182528186-182528686	4.32193	1.47673e-18	2.61057e-16	Capn2
chr1-184275807-184276307	3.32193	1.47673e-18	2.61057e-16	Dusp10
chr1-36476439-36476939	4.32193	1.47673e-18	2.61057e-16	Cnnm4
chr1-36577200-36577700	4.32193	1.47673e-18	2.61057e-16	Fam178b
chr1-9547809-9548309	3.32193	1.47673e-18	2.61057e-16	Adhfe1
chr1-43139528-43140028	3.32193	1.47673e-18	2.61057e-16	Fhl2
chr1-10123975-10124475	4.32193	1.47673e-18	2.61057e-16	Cspp1
chr1-59669850-59670350	3.32193	1.47673e-18	2.61057e-16	Sumo1
chr1-60566875-60567375	3.32193	1.47673e-18	2.61057e-16	Raph1
chr1-64105041-64105541	4.32193	1.47673e-18	2.61057e-16	Klf7
chr1-12990902-12991402	3.32193	1.47673e-18	2.61057e-16	Slco5a1
chr1-70449395-70449895	4.32193	1.47673e-18	2.61057e-16	Spag16
chr1-87779090-87779590	4.32193	1.47673e-18	2.61057e-16	Atg16l1
chr1-88670745-88671245	4.32193	1.47673e-18	2.61057e-16	Arl4c
chr10-80245573-80246073	3.32193	1.47673e-18	2.61057e-16	Mum1
chr10-81393334-81393834	3.32193	1.47673e-18	2.61057e-16	Smim24
chr10-88354600-88355100	3.32193	1.47673e-18	2.61057e-16	Dram1
chr10-89432732-89433232	3.32193	1.47673e-18	2.61057e-16	Gas2l3
chr10-94545471-94545971	4.32193	1.47673e-18	2.61057e-16	Tmcc3
chr10-99114150-99114650	3.32193	1.47673e-18	2.61057e-16	Poc1b
chr10-101889911-101890411	4.32193	1.47673e-18	2.61057e-16	Mgat4c
chr10-111073267-111073767	3.32193	1.47673e-18	2.61057e-16	Zdhhc17
chr10-111545575-111546075	4.32193	1.47673e-18	2.61057e-16	Phlda1
chr10-122274861-122275361	4.32193	1.47673e-18	2.61057e-16	Gm4489
chr10-127704427-127704927	3.32193	1.47673e-18	2.61057e-16	Myo1a
chr10-26220695-26221195	4.32193	1.47673e-18	2.61057e-16	Samd3
chr10-6022564-6023064	3.32193	1.47673e-18	2.61057e-16	Rgs17
chr10-3976176-3976676	3.32193	1.47673e-18	2.61057e-16	Mthfd1l
chr11-76474377-76474877	3.32193	1.47673e-18	2.61057e-16	Abr
chr11-79217043-79217543	4.32193	1.47673e-18	2.61057e-16	Wsb1
chr11-79654388-79654888	3.32193	1.47673e-18	2.61057e-16	Rab11fip4
chr11-88334805-88335305	3.32193	1.47673e-18	2.61057e-16	Msi2
chr11-94775001-94775501	4.32193	1.47673e-18	2.61057e-16	Tmem92
chr11-95130476-95130976	3.32193	1.47673e-18	2.61057e-16	Dlx3
chr11-96340960-96341460	3.32193	1.47673e-18	2.61057e-16	Hoxb3
chr11-101673129-101673629	4.32193	1.47673e-18	2.61057e-16	Arl4d
chr11-103094464-103094964	3.32193	1.47673e-18	2.61057e-16	Plcd3
chr11-104310346-104310846	3.32193	1.47673e-18	2.61057e-16	Mapt
chr11-108528030-108528530	3.32193	1.47673e-18	2.61057e-16	Cep112
chr11-110942740-110943240	3.32193	1.47673e-18	2.61057e-16	Kcnj16
chr11-113366650-113367150	3.32193	1.47673e-18	2.61057e-16	Slc39a11
chr11-114317661-114318161	3.32193	1.47673e-18	2.61057e-16	4932435O22Rik
chr11-117415473-117415973	4.32193	1.47673e-18	2.61057e-16	Gm11729
chr11-119836295-119836795	4.32193	1.47673e-18	2.61057e-16	Rptor
chr11-39953847-39954347	4.32193	1.47673e-18	2.61057e-16	4930553C11Rik
chr11-49107668-49108168	3.32193	1.47673e-18	2.61057e-16	Ifi47
chr11-54802567-54803067	4.32193	1.47673e-18	2.61057e-16	Cdc42se2
chr11-58380384-58380884	4.32193	1.47673e-18	2.61057e-16	Lypd8
chr12-87026177-87026677	3.32193	1.47673e-18	2.61057e-16	Tmem63c
chr12-103598320-103598820	4.32193	1.47673e-18	2.61057e-16	Ppp4r4
chr12-104882468-104882968	4.32193	1.47673e-18	2.61057e-16	Clmn
chr12-109069022-109069522	4.32193	1.47673e-18	2.61057e-16	Begain
chr12-112117681-112118181	3.32193	1.47673e-18	2.61057e-16	Aspg
chr12-17184483-17184983	3.32193	1.47673e-18	2.61057e-16	Kcnf1
chr12-80654472-80654972	4.32193	1.47673e-18	2.61057e-16	Slc39a9
chr12-85785440-85785940	3.32193	1.47673e-18	2.61057e-16	Flvcr2
chr13-100518095-100518595	4.32193	1.47673e-18	2.61057e-16	Ocln
chr13-101095006-101095506	4.32193	1.47673e-18	2.61057e-16	5930438M14Rik
chr13-110562826-110563326	3.32193	1.47673e-18	2.61057e-16	Plk2
chr13-118307089-118307589	4.32193	1.47673e-18	2.61057e-16	Mrps30
chr13-28958261-28958761	3.32193	1.47673e-18	2.61057e-16	Sox4
chr13-31567587-31568087	4.32193	1.47673e-18	2.61057e-16	1700018A04Rik
chr13-55959289-55959789	4.32193	1.47673e-18	2.61057e-16	H2afy
chr13-70825168-70825668	4.32193	1.47673e-18	2.61057e-16	Adamts16
chr14-75197641-75198141	3.32193	1.47673e-18	2.61057e-16	Lcp1
chr14-57392258-57392758	3.32193	1.47673e-18	2.61057e-16	Cryl1
chr14-72171852-72172352	4.32193	1.47673e-18	2.61057e-16	4930434J06Rik
chr15-82664427-82664927	4.32193	1.47673e-18	2.61057e-16	Cyp2d13
chr15-83106436-83106936	4.32193	1.47673e-18	2.61057e-16	Serhl
chr15-95774595-95775095	4.32193	1.47673e-18	2.61057e-16	Ano6
chr15-101320688-101321188	4.32193	1.47673e-18	2.61057e-16	6030408B16Rik
chr15-30060975-30061475	4.32193	1.47673e-18	2.61057e-16	Ctnnd2
chr15-35265954-35266454	4.32193	1.47673e-18	2.61057e-16	Osr2
chr15-35663981-35664481	3.32193	1.47673e-18	2.61057e-16	Vps13b
chr15-49665082-49665582	4.32193	1.47673e-18	2.61057e-16	Csmd3
chr15-59830863-59831363	3.32193	1.47673e-18	2.61057e-16	Gm19510
chr16-92070441-92070941	4.32193	1.47673e-18	2.61057e-16	Mrps6
chr16-30397254-30397754	3.32193	1.47673e-18	2.61057e-16	Atp13a3
chr16-31359506-31360006	4.32193	1.47673e-18	2.61057e-16	Apod
chr16-35911401-35911901	3.32193	1.47673e-18	2.61057e-16	Dtx3l
chr16-35968318-35968818	4.32193	1.47673e-18	2.61057e-16	Parp9
chr16-38135404-38135904	4.32193	1.47673e-18	2.61057e-16	Gsk3b
chr16-8951373-8951873	4.32193	1.47673e-18	2.61057e-16	1810013L24Rik
chr17-78273780-78274280	4.32193	1.47673e-18	2.61057e-16	Crim1
chr17-80002218-80002718	3.32193	1.47673e-18	2.61057e-16	Hnrnpll
chr17-81627699-81628199	3.32193	1.47673e-18	2.61057e-16	Slc8a1
chr17-83734429-83734929	4.32193	1.47673e-18	2.61057e-16	Mta3
chr17-24687294-24687794	3.32193	1.47673e-18	2.61057e-16	Syngr3
chr17-28556537-28557037	3.32193	1.47673e-18	2.61057e-16	Clps
chr17-30912737-30913237	3.32193	1.47673e-18	2.61057e-16	Glp1r
chr18-88752111-88752611	4.32193	1.47673e-18	2.61057e-16	Socs6
chr18-36403115-36403615	3.32193	1.47673e-18	2.61057e-16	Pfdn1
chr18-49986770-49987270	4.32193	1.47673e-18	2.61057e-16	Tnfaip8
chr18-50002664-50003164	3.32193	1.47673e-18	2.61057e-16	Tnfaip8
chr18-10945411-10945911	3.32193	1.47673e-18	2.61057e-16	1010001N08Rik
chr19-3986240-3986740	3.32193	1.47673e-18	2.61057e-16	Acy3
chr19-21051768-21052268	3.32193	1.47673e-18	2.61057e-16	4930554I06Rik
chr19-47860359-47860859	3.32193	1.47673e-18	2.61057e-16	Mir3084-1
chr19-57473247-57473747	3.32193	1.47673e-18	2.61057e-16	Mir3084-1
chr2-10673709-10674209	4.32193	1.47673e-18	2.61057e-16	Sfmbt2
chr2-72416421-72416921	3.32193	1.47673e-18	2.61057e-16	Map3k20
chr2-15526185-15526685	3.32193	1.47673e-18	2.61057e-16	Malrd1
chr2-118896251-118896751	3.32193	1.47673e-18	2.61057e-16	Bahd1
chr2-156871020-156871520	4.32193	1.47673e-18	2.61057e-16	Rab5if
chr2-160619887-160620387	3.32193	1.47673e-18	2.61057e-16	Top1
chr2-163284816-163285316	4.32193	1.47673e-18	2.61057e-16	Tox2
chr2-164558945-164559445	4.32193	1.47673e-18	2.61057e-16	Gm14317
chr2-165964102-165964602	3.32193	1.47673e-18	2.61057e-16	Ncoa3
chr2-167790622-167791122	3.32193	1.47673e-18	2.61057e-16	A530013C23Rik
chr2-173266242-173266742	4.32193	1.47673e-18	2.61057e-16	Pmepa1
chr2-180573513-180574013	4.32193	1.47673e-18	2.61057e-16	Mrgbp
chr2-49813909-49814409	3.32193	1.47673e-18	2.61057e-16	Lypd6b
chr2-60654751-60655251	3.32193	1.47673e-18	2.61057e-16	Itgb6
chr3-117873210-117873710	4.32193	1.47673e-18	2.61057e-16	Snx7
chr3-126611661-126612161	3.32193	1.47673e-18	2.61057e-16	Camk2d
chr3-126860366-126860866	3.32193	1.47673e-18	2.61057e-16	Camk2d
chr3-35350420-35350920	4.32193	1.47673e-18	2.61057e-16	Gm6639
chr4-117330726-117331226	3.32193	1.47673e-18	2.61057e-16	Rnf220
chr4-132945992-132946492	3.32193	1.47673e-18	2.61057e-16	Fam76a
chr4-137476272-137476772	3.32193	1.47673e-18	2.61057e-16	Hspg2
chr4-137650858-137651358	3.32193	1.47673e-18	2.61057e-16	Usp48
chr4-137801119-137801619	3.32193	1.47673e-18	2.61057e-16	Alpl
chr4-138968658-138969158	3.32193	1.47673e-18	2.61057e-16	Rnf186
chr4-154471806-154472306	3.32193	1.47673e-18	2.61057e-16	Prdm16
chr4-40312283-40312783	4.32193	1.47673e-18	2.61057e-16	4930509K18Rik
chr4-75819283-75819783	3.32193	1.47673e-18	2.61057e-16	Ptprd
chr4-78784644-78785144	3.32193	1.47673e-18	2.61057e-16	A430085M09Rik
chr5-92292015-92292515	4.32193	1.47673e-18	2.61057e-16	Sdad1
chr5-99099635-99100135	3.32193	1.47673e-18	2.61057e-16	Prkg2
chr5-115257194-115257694	4.32193	1.47673e-18	2.61057e-16	Rnf10
chr5-119686127-119686627	3.32193	1.47673e-18	2.61057e-16	Tbx3os2
chr5-121251235-121251735	4.32193	1.47673e-18	2.61057e-16	Hectd4
chr5-122781741-122782241	3.32193	1.47673e-18	2.61057e-16	Camkk2
chr5-132067667-132068167	4.32193	1.47673e-18	2.61057e-16	Auts2
chr5-139174142-139174642	4.32193	1.47673e-18	2.61057e-16	Dnaaf5
chr5-140514714-140515214	4.32193	1.47673e-18	2.61057e-16	Chst12
chr5-27421094-27421594	4.32193	1.47673e-18	2.61057e-16	Dpp6
chr5-147267383-147267883	4.32193	1.47673e-18	2.61057e-16	Plut
chr5-28399661-28400161	4.32193	1.47673e-18	2.61057e-16	Rbm33
chr5-7862960-7863460	4.32193	1.47673e-18	2.61057e-16	Steap4
chr5-67400941-67401441	4.32193	1.47673e-18	2.61057e-16	Bend4
chr5-76797941-76798441	3.32193	1.47673e-18	2.61057e-16	C530008M17Rik
chr5-87568772-87569272	3.32193	1.47673e-18	2.61057e-16	Sult1d1
chr6-143918387-143918887	4.32193	1.47673e-18	2.61057e-16	Sox5
chr6-148374072-148374572	3.32193	1.47673e-18	2.61057e-16	Tmtc1
chr6-38923825-38924325	4.32193	1.47673e-18	2.61057e-16	Tbxas1
chr6-74920082-74920582	4.32193	1.47673e-18	2.61057e-16	1700065L07Rik
chr6-12813708-12814208	3.32193	1.47673e-18	2.61057e-16	Thsd7a
chr6-83422190-83422690	4.32193	1.47673e-18	2.61057e-16	Tet3
chr7-79316212-79316712	4.32193	1.47673e-18	2.61057e-16	Abhd2
chr7-84532784-84533284	4.32193	1.47673e-18	2.61057e-16	Gm2115
chr7-100401846-100402346	4.32193	1.47673e-18	2.61057e-16	C2cd3
chr7-110211107-110211607	4.32193	1.47673e-18	2.61057e-16	Swap70
chr7-4167065-4167565	4.32193	1.47673e-18	2.61057e-16	Cdc42ep5
chr7-112274814-112275314	3.32193	1.47673e-18	2.61057e-16	Mical2
chr7-118627903-118628403	3.32193	1.47673e-18	2.61057e-16	Tmc5
chr7-143057655-143058155	4.32193	1.47673e-18	2.61057e-16	Cd81
chr7-28067084-28067584	4.32193	1.47673e-18	2.61057e-16	Fcgbp
chr7-38029937-38030437	4.32193	1.47673e-18	2.61057e-16	Uri1
chr7-43634420-43634920	4.32193	1.47673e-18	2.61057e-16	Ceacam18
chr7-44179263-44179763	3.32193	1.47673e-18	2.61057e-16	Klk1b24
chr7-45601854-45602354	4.32193	1.47673e-18	2.61057e-16	Fgf21
chr7-67681391-67681891	3.32193	1.47673e-18	2.61057e-16	Ttc23
chr8-88117579-88118079	4.32193	1.47673e-18	2.61057e-16	Gm2716
chr8-88119017-88119517	3.32193	1.47673e-18	2.61057e-16	Cnep1r1
chr8-90064588-90065088	3.32193	1.47673e-18	2.61057e-16	Tox3
chr8-106191622-106192122	4.32193	1.47673e-18	2.61057e-16	Slc7a6
chr8-106584990-106585490	3.32193	1.47673e-18	2.61057e-16	1110028F18Rik
chr8-120335620-120336120	3.32193	1.47673e-18	2.61057e-16	A330074K22Rik
chr8-125786786-125787286	4.32193	1.47673e-18	2.61057e-16	Pcnx2
chr8-127309302-127309802	3.32193	1.47673e-18	2.61057e-16	Pard3
chr8-128473826-128474326	4.32193	1.47673e-18	2.61057e-16	Nrp1
chr8-14579737-14580237	4.32193	1.47673e-18	2.61057e-16	Dlgap2
chr8-26967499-26967999	4.32193	1.47673e-18	2.61057e-16	Zfp703
chr8-29223806-29224306	3.32193	1.47673e-18	2.61057e-16	Unc5d
chr8-9069869-9070369	4.32193	1.47673e-18	2.61057e-16	4933430N04Rik
chr8-60759026-60759526	4.32193	1.47673e-18	2.61057e-16	Mfap3l
chr8-61682851-61683351	4.32193	1.47673e-18	2.61057e-16	Palld
chr8-74872910-74873410	4.32193	1.47673e-18	2.61057e-16	Isx
chr8-83214928-83215428	3.32193	1.47673e-18	2.61057e-16	Tbc1d9
chr9-65512474-65512974	3.32193	1.47673e-18	2.61057e-16	Spg21
chr9-65679195-65679695	3.32193	1.47673e-18	2.61057e-16	Oaz2
chr9-70973233-70973733	4.32193	1.47673e-18	2.61057e-16	Lipc
chr9-21989222-21989722	3.32193	1.47673e-18	2.61057e-16	Rgl3
chr9-108094895-108095395	3.32193	1.47673e-18	2.61057e-16	Apeh
chr9-119083958-119084458	3.32193	1.47673e-18	2.61057e-16	Plcd1
chr9-124113686-124114186	4.32193	1.47673e-18	2.61057e-16	Ccr2
chr9-50853912-50854412	3.32193	1.47673e-18	2.61057e-16	Ppp2r1b
chr9-14743839-14744339	3.32193	1.47673e-18	2.61057e-16	Piwil4
chr9-62374260-62374760	3.32193	1.47673e-18	2.61057e-16	Anp32a
chrX-96455123-96455623	4.32193	1.47673e-18	2.61057e-16	Hsf3
chr10-44458505-44459005	2.4021	1.69118e-18	2.9826e-16	Prdm1
chr17-29049984-29050484	2.4021	1.69118e-18	2.9826e-16	Srsf3
chr6-50372973-50373473	2.4021	1.69118e-18	2.9826e-16	Osbpl3
chr7-45720851-45721351	2.4021	1.69118e-18	2.9826e-16	Fam83e
chr11-112784263-112784763	1.29373	1.69953e-18	2.99555e-16	Sox9
chr2-30807552-30808052	1.82103	2.54409e-18	4.4815e-16	Ntmt1
chr18-64339702-64340202	2.2854	3.85591e-18	6.78831e-16	Onecut2
chr11-86580379-86580879	2.5025	4.27299e-18	7.50045e-16	Vmp1
chr13-97240867-97241367	2.5025	4.27299e-18	7.50045e-16	Enc1
chr16-37389910-37390410	2.5025	4.27299e-18	7.50045e-16	Stxbp5l
chr19-41577508-41578008	2.5025	4.27299e-18	7.50045e-16	Mir3084-1
chr8-122432716-122433216	2.5025	4.27299e-18	7.50045e-16	Cyba
chr1-169921831-169922331	2.80735	4.99505e-18	8.68608e-16	Ccdc190
chr11-70614943-70615443	2.80735	4.99505e-18	8.68608e-16	Chrne
chr12-35966060-35966560	2.80735	4.99505e-18	8.68608e-16	Agr3
chr13-55510599-55511099	2.80735	4.99505e-18	8.68608e-16	Pdlim7
chr16-87818191-87818691	2.80735	4.99505e-18	8.68608e-16	Grik1
chr2-104858929-104859429	2.80735	4.99505e-18	8.68608e-16	Prrg4
chr2-22105109-22105609	2.80735	4.99505e-18	8.68608e-16	Myo3a
chr4-135744755-135745255	2.80735	4.99505e-18	8.68608e-16	Il22ra1
chr4-141879940-141880440	2.80735	4.99505e-18	8.68608e-16	Efhd2
chr5-74136792-74137292	2.80735	4.99505e-18	8.68608e-16	Dancr
chr6-115333254-115333754	2.80735	4.99505e-18	8.68608e-16	Pparg
chr6-115538923-115539423	2.80735	4.99505e-18	8.68608e-16	Tsen2
chr6-52158161-52158661	2.80735	4.99505e-18	8.68608e-16	Hoxa1
chr7-114199406-114199906	2.80735	4.99505e-18	8.68608e-16	Copb1
chr8-12911921-12912421	2.80735	4.99505e-18	8.68608e-16	Mcf2l
chr9-107377962-107378462	2.80735	4.99505e-18	8.68608e-16	Cacna2d2
chr10-19591559-19592059	1.91427	5.76716e-18	1.00229e-15	Ifngr1
chr15-80159245-80159745	2.18763	6.28156e-18	1.08915e-15	Tab1
chr19-4097051-4097551	2.18763	6.28156e-18	1.08915e-15	Cdk2ap2
chr8-117334000-117334500	2.18763	6.28156e-18	1.08915e-15	Cmip
chr9-115356724-115357224	2.18763	6.28156e-18	1.08915e-15	4930428G15Rik
chr10-25314098-25314598	2.63227	6.7685e-18	1.16545e-15	Akap7
chr11-112855987-112856487	2.63227	6.7685e-18	1.16545e-15	1700012H19Rik
chr11-117154005-117154505	2.63227	6.7685e-18	1.16545e-15	Sec14l1
chr12-101025335-101025835	2.63227	6.7685e-18	1.16545e-15	Ccdc88c
chr18-35661957-35662457	2.63227	6.7685e-18	1.16545e-15	Spata24
chr3-9833821-9834321	2.63227	6.7685e-18	1.16545e-15	Pag1
chr4-126803457-126803957	2.63227	6.7685e-18	1.16545e-15	AU040320
chr4-154359712-154360212	2.63227	6.7685e-18	1.16545e-15	Prdm16
chr5-146676398-146676898	2.63227	6.7685e-18	1.16545e-15	Usp12
chr6-100538042-100538542	2.63227	6.7685e-18	1.16545e-15	1700049E22Rik
chr7-80024454-80024954	2.63227	6.7685e-18	1.16545e-15	Zfp710
chr9-120601620-120602120	2.63227	6.7685e-18	1.16545e-15	5830454E08Rik
chr13-46043469-46043969	2.10434	7.96133e-18	1.37005e-15	Atxn1
chr11-112710986-112711486	-3	1.23516e-17	2.07526e-15	BC006965
chr15-59634780-59635280	-3	1.23516e-17	2.07526e-15	Trib1
chr3-98081470-98081970	-3	1.23516e-17	2.07526e-15	Notch2
chr8-112985107-112985607	-3	1.23516e-17	2.07526e-15	Gm10280
chr1-128602008-128602508	3	1.23516e-17	2.07526e-15	Cxcr4
chr1-194660385-194660885	3	1.23516e-17	2.07526e-15	Plxna2
chr1-64956597-64957097	3	1.23516e-17	2.07526e-15	Plekhm3
chr10-19119247-19119747	3	1.23516e-17	2.07526e-15	Gm20139
chr10-40328117-40328617	3	1.23516e-17	2.07526e-15	Cdk19
chr10-44913746-44914246	3	1.23516e-17	2.07526e-15	Prep
chr10-79820749-79821249	3	1.23516e-17	2.07526e-15	Palm
chr11-121085124-121085624	3	1.23516e-17	2.07526e-15	Sectm1a
chr11-65788131-65788631	3	1.23516e-17	2.07526e-15	Map2k4
chr12-35981703-35982203	3	1.23516e-17	2.07526e-15	Agr2
chr12-75771326-75771826	3	1.23516e-17	2.07526e-15	Sgpp1
chr13-94990492-94990992	3	1.23516e-17	2.07526e-15	Wdr41
chr13-21454200-21454700	3	1.23516e-17	2.07526e-15	Zscan26
chr14-110754872-110755372	3	1.23516e-17	2.07526e-15	Slitrk6
chr14-47877077-47877577	3	1.23516e-17	2.07526e-15	4930447J18Rik
chr18-78432058-78432558	3	1.23516e-17	2.07526e-15	Slc14a2
chr18-84082177-84082677	3	1.23516e-17	2.07526e-15	Tshz1
chr18-64655050-64655550	3	1.23516e-17	2.07526e-15	Atp8b1
chr19-42170254-42170754	3	1.23516e-17	2.07526e-15	Mir3084-1
chr19-47431484-47431984	3	1.23516e-17	2.07526e-15	Mir3084-1
chr19-55732966-55733466	3	1.23516e-17	2.07526e-15	Mir3084-1
chr2-69135564-69136064	3	1.23516e-17	2.07526e-15	Nostrin
chr2-91281260-91281760	3	1.23516e-17	2.07526e-15	1110051M20Rik
chr2-170655424-170655924	3	1.23516e-17	2.07526e-15	4930470P17Rik
chr2-25395588-25396088	3	1.23516e-17	2.07526e-15	Entpd2
chr2-35696398-35696898	3	1.23516e-17	2.07526e-15	Dab2ip
chr3-131504514-131505014	3	1.23516e-17	2.07526e-15	Papss1
chr3-52033810-52034310	3	1.23516e-17	2.07526e-15	Maml3
chr3-85246103-85246603	3	1.23516e-17	2.07526e-15	Arfip1
chr4-108878882-108879382	3	1.23516e-17	2.07526e-15	Rab3b
chr4-89128015-89128515	3	1.23516e-17	2.07526e-15	Gm12602
chr5-116031117-116031617	3	1.23516e-17	2.07526e-15	Prkab1
chr5-37050727-37051227	3	1.23516e-17	2.07526e-15	Jakmip1
chr5-74062175-74062675	3	1.23516e-17	2.07526e-15	Usp46
chr6-18096774-18097274	3	1.23516e-17	2.07526e-15	Asz1
chr6-114800289-114800789	3	1.23516e-17	2.07526e-15	Atg7
chr7-45708082-45708582	3	1.23516e-17	2.07526e-15	Dbp
chr8-125741797-125742297	3	1.23516e-17	2.07526e-15	Ntpcr
chr4-154293839-154294339	2.36257	1.4044e-17	2.35564e-15	Arhgef16
chr5-75377297-75377797	2.36257	1.4044e-17	2.35564e-15	Pdgfra
chr7-89720239-89720739	2.36257	1.4044e-17	2.35564e-15	Me3
chr10-77229565-77230065	-4.24793	3.32245e-17	4.84049e-15	Gm10941
chr12-117107074-117107574	-4.24793	3.32245e-17	4.84049e-15	Ptprn2
chr7-118827911-118828411	-4.24793	3.32245e-17	4.84049e-15	Vps35l
chr9-121711414-121711914	-4.24793	3.32245e-17	4.84049e-15	Ss18l2
chr1-90969234-90969734	3.24793	3.32245e-17	4.84049e-15	Rab17
chr1-93703409-93703909	3.24793	3.32245e-17	4.84049e-15	Thap4
chr1-108592677-108593177	4.24793	3.32245e-17	4.84049e-15	D830032E09Rik
chr1-115699761-115700261	3.24793	3.32245e-17	4.84049e-15	Cntnap5a
chr1-128658744-128659244	3.24793	3.32245e-17	4.84049e-15	Cxcr4
chr1-135183360-135183860	3.24793	3.32245e-17	4.84049e-15	Gpr37l1
chr1-146659310-146659810	4.24793	3.32245e-17	4.84049e-15	Brinp3
chr1-155097248-155097748	4.24793	3.32245e-17	4.84049e-15	Ier5
chr1-164321426-164321926	3.24793	3.32245e-17	4.84049e-15	Nme7
chr1-193382362-193382862	3.24793	3.32245e-17	4.84049e-15	Camk1g
chr1-9298325-9298825	4.24793	3.32245e-17	4.84049e-15	Sntg1
chr1-39573811-39574311	4.24793	3.32245e-17	4.84049e-15	Rnf149
chr1-40656985-40657485	3.24793	3.32245e-17	4.84049e-15	Slc9a2
chr1-50045743-50046243	4.24793	3.32245e-17	4.84049e-15	C230029F24Rik
chr1-62705659-62706159	4.24793	3.32245e-17	4.84049e-15	Nrp2
chr1-87773335-87773835	4.24793	3.32245e-17	4.84049e-15	Atg16l1
chr1-88684254-88684754	4.24793	3.32245e-17	4.84049e-15	Arl4c
chr10-82974614-82975114	3.24793	3.32245e-17	4.84049e-15	Chst11
chr10-86777379-86777879	4.24793	3.32245e-17	4.84049e-15	Nt5dc3
chr10-99117766-99118266	3.24793	3.32245e-17	4.84049e-15	Poc1b
chr10-108113310-108113810	3.24793	3.32245e-17	4.84049e-15	Ppp1r12a
chr10-111652993-111653493	4.24793	3.32245e-17	4.84049e-15	4933440J02Rik
chr10-17408173-17408673	4.24793	3.32245e-17	4.84049e-15	Gm20125
chr10-17521867-17522367	4.24793	3.32245e-17	4.84049e-15	Cited2
chr10-118803889-118804389	4.24793	3.32245e-17	4.84049e-15	Dyrk2
chr10-119024351-119024851	3.24793	3.32245e-17	4.84049e-15	1700064J06Rik
chr10-18507994-18508494	4.24793	3.32245e-17	4.84049e-15	Nhsl1
chr10-128579312-128579812	4.24793	3.32245e-17	4.84049e-15	Erbb3
chr10-19526218-19526718	3.24793	3.32245e-17	4.84049e-15	Gm33104
chr10-28228078-28228578	4.24793	3.32245e-17	4.84049e-15	Ptprk
chr10-40077526-40078026	3.24793	3.32245e-17	4.84049e-15	Slc16a10
chr10-42973775-42974275	4.24793	3.32245e-17	4.84049e-15	Scml4
chr10-44110480-44110980	3.24793	3.32245e-17	4.84049e-15	Speer5-ps1
chr10-3217065-3217565	4.24793	3.32245e-17	4.84049e-15	H60c
chr10-60270937-60271437	4.24793	3.32245e-17	4.84049e-15	Psap
chr10-8518653-8519153	3.24793	3.32245e-17	4.84049e-15	Ust
chr10-70185613-70186113	4.24793	3.32245e-17	4.84049e-15	Ccdc6
chr11-69936210-69936710	3.24793	3.32245e-17	4.84049e-15	Ybx2
chr11-70668611-70669111	1.38702	2.98821e-17	4.84049e-15	Spag7
chr11-76489326-76489826	4.24793	3.32245e-17	4.84049e-15	Abr
chr11-78825176-78825676	3.24793	3.32245e-17	4.84049e-15	Lyrm9
chr11-86739011-86739511	4.24793	3.32245e-17	4.84049e-15	Cltc
chr11-9727848-9728348	4.24793	3.32245e-17	4.84049e-15	Abca13
chr11-93064806-93065306	4.24793	3.32245e-17	4.84049e-15	Car10
chr11-95074634-95075134	4.24793	3.32245e-17	4.84049e-15	Itga3
chr11-16800562-16801062	4.24793	3.32245e-17	4.84049e-15	Egfr
chr11-108365127-108365627	4.24793	3.32245e-17	4.84049e-15	Prkca
chr11-108906771-108907271	4.24793	3.32245e-17	4.84049e-15	Axin2
chr11-119137465-119137965	3.24793	3.32245e-17	4.84049e-15	Tbc1d16
chr11-22735041-22735541	3.24793	3.32245e-17	4.84049e-15	B3gnt2
chr11-23124349-23124849	3.24793	3.32245e-17	4.84049e-15	1700061J23Rik
chr11-35964120-35964620	3.24793	3.32245e-17	4.84049e-15	Wwc1
chr11-66408659-66409159	4.24793	3.32245e-17	4.84049e-15	Shisa6
chr11-66960639-66961139	4.24793	3.32245e-17	4.84049e-15	Tmem238l
chr12-17665918-17666418	3.24793	3.32245e-17	4.84049e-15	Hpcal1
chr12-24866485-24866985	3.24793	3.32245e-17	4.84049e-15	Mboat2
chr12-27496883-27497383	4.24793	3.32245e-17	4.84049e-15	Sox11
chr12-36523491-36523991	4.24793	3.32245e-17	4.84049e-15	Ispd
chr12-49107370-49107870	4.24793	3.32245e-17	4.84049e-15	Foxg1
chr12-57572285-57572785	3.24793	3.32245e-17	4.84049e-15	Ttc6
chr12-59198663-59199163	4.24793	3.32245e-17	4.84049e-15	Fbxo33
chr12-75855004-75855504	3.24793	3.32245e-17	4.84049e-15	Syne2
chr12-83708130-83708630	4.24793	3.32245e-17	4.84049e-15	Psen1
chr13-98699268-98699768	3.24793	3.32245e-17	4.84049e-15	Tmem171
chr13-98818141-98818641	3.24793	3.32245e-17	4.84049e-15	Fcho2
chr13-101914793-101915293	3.24793	3.32245e-17	4.84049e-15	Pik3r1
chr13-110450437-110450937	4.24793	3.32245e-17	4.84049e-15	Plk2
chr13-42308740-42309240	3.24793	3.32245e-17	4.84049e-15	Edn1
chr13-51853176-51853676	3.24793	3.32245e-17	4.84049e-15	Gadd45g
chr13-11549096-11549596	3.24793	3.32245e-17	4.84049e-15	Ryr2
chr14-16841793-16842293	3.24793	3.32245e-17	4.84049e-15	Rarb
chr14-76032530-76033030	3.24793	3.32245e-17	4.84049e-15	Gtf2f2
chr14-99301378-99301878	3.24793	3.32245e-17	4.84049e-15	Klf5
chr14-99856169-99856669	4.24793	3.32245e-17	4.84049e-15	Klf12
chr14-110415358-110415858	3.24793	3.32245e-17	4.84049e-15	Slitrk6
chr14-110416575-110417075	4.24793	3.32245e-17	4.84049e-15	Slitrk6
chr14-118510065-118510565	3.24793	3.32245e-17	4.84049e-15	Abcc4
chr14-122943145-122943645	4.24793	3.32245e-17	4.84049e-15	Tmtc4
chr14-22091164-22091664	4.24793	3.32245e-17	4.84049e-15	Lrmda
chr14-23114792-23115292	4.24793	3.32245e-17	4.84049e-15	Gm10248
chr14-26662004-26662504	4.24793	3.32245e-17	4.84049e-15	Pde12
chr14-28359443-28359943	3.24793	3.32245e-17	4.84049e-15	Erc2
chr14-31421052-31421552	3.24793	3.32245e-17	4.84049e-15	Sh3bp5
chr14-32164147-32164647	3.24793	3.32245e-17	4.84049e-15	Ncoa4
chr14-32986610-32987110	4.24793	3.32245e-17	4.84049e-15	Wdfy4
chr14-63270669-63271169	4.24793	3.32245e-17	4.84049e-15	Gata4
chr14-64872307-64872807	3.24793	3.32245e-17	4.84049e-15	Hmbox1
chr14-15906323-15906823	4.24793	3.32245e-17	4.84049e-15	Oxsm
chr15-12549905-12550405	3.24793	3.32245e-17	4.84049e-15	Pdzd2
chr15-90622065-90622565	4.24793	3.32245e-17	4.84049e-15	Cpne8
chr15-93807917-93808417	3.24793	3.32245e-17	4.84049e-15	9430014N10Rik
chr15-96698649-96699149	3.24793	3.32245e-17	4.84049e-15	Slc38a2
chr15-30779831-30780331	4.24793	3.32245e-17	4.84049e-15	Ctnnd2
chr15-36614859-36615359	3.24793	3.32245e-17	4.84049e-15	Pabpc1
chr15-36960297-36960797	3.24793	3.32245e-17	4.84049e-15	Zfp706
chr15-37432641-37433141	3.24793	3.32245e-17	4.84049e-15	Ncald
chr15-58389096-58389596	4.24793	3.32245e-17	4.84049e-15	Anxa13
chr15-63710277-63710777	4.24793	3.32245e-17	4.84049e-15	Gsdmc
chr15-67017626-67018126	4.24793	3.32245e-17	4.84049e-15	Ndrg1
chr16-95668590-95669090	3.24793	3.32245e-17	4.84049e-15	Ets2
chr16-30243944-30244444	3.24793	3.32245e-17	4.84049e-15	Cpn2
chr16-33306532-33307032	4.24793	3.32245e-17	4.84049e-15	Snx4
chr16-33989104-33989604	3.24793	3.32245e-17	4.84049e-15	Kalrn
chr16-63650753-63651253	4.24793	3.32245e-17	4.84049e-15	Epha3
chr17-72937508-72938008	4.24793	3.32245e-17	4.84049e-15	Lbh
chr17-73942122-73942622	3.24793	3.32245e-17	4.84049e-15	Xdh
chr17-78261626-78262126	3.24793	3.32245e-17	4.84049e-15	Crim1
chr17-31101380-31101880	4.24793	3.32245e-17	4.84049e-15	Abcg1
chr17-36799766-36800266	4.24793	3.32245e-17	4.84049e-15	H2-M10.6
chr17-43987501-43988001	3.24793	3.32245e-17	4.84049e-15	Rcan2
chr17-48433912-48434412	3.24793	3.32245e-17	4.84049e-15	Apobec2
chr17-48458080-48458580	4.24793	3.32245e-17	4.84049e-15	Unc5cl
chr17-48767320-48767820	3.24793	3.32245e-17	4.84049e-15	Lrfn2
chr18-14402604-14403104	3.24793	3.32245e-17	4.84049e-15	8430422H06Rik
chr18-34777102-34777602	3.24793	3.32245e-17	4.84049e-15	Kdm3b
chr18-38208247-38208747	3.24793	3.32245e-17	4.84049e-15	Pcdh1
chr18-55889501-55890001	3.24793	3.32245e-17	4.84049e-15	Gramd3
chr18-61275833-61276333	4.24793	3.32245e-17	4.84049e-15	Pde6a
chr18-61421687-61422187	3.24793	3.32245e-17	4.84049e-15	Ppargc1b
chr18-64332184-64332684	3.24793	3.32245e-17	4.84049e-15	Onecut2
chr18-75389332-75389832	3.24793	3.32245e-17	4.84049e-15	Smad7
chr19-4074657-4075157	4.24793	3.32245e-17	4.84049e-15	Cabp2
chr19-25347310-25347810	4.24793	3.32245e-17	4.84049e-15	Mir3084-1
chr19-34208925-34209425	4.24793	3.32245e-17	4.84049e-15	Mir3084-1
chr19-36408632-36409132	3.24793	3.32245e-17	4.84049e-15	Mir3084-1
chr19-42980454-42980954	4.24793	3.32245e-17	4.84049e-15	Mir3084-1
chr19-44982425-44982925	4.24793	3.32245e-17	4.84049e-15	Mir3084-1
chr19-53127945-53128445	3.24793	3.32245e-17	4.84049e-15	Mir3084-1
chr19-53321019-53321519	3.24793	3.32245e-17	4.84049e-15	Mir3084-1
chr19-53427784-53428284	3.24793	3.32245e-17	4.84049e-15	Mir3084-1
chr19-56391588-56392088	3.24793	3.32245e-17	4.84049e-15	Mir3084-1
chr19-57546455-57546955	3.24793	3.32245e-17	4.84049e-15	Mir3084-1
chr2-69134377-69134877	4.24793	3.32245e-17	4.84049e-15	Nostrin
chr2-11520743-11521243	3.24793	3.32245e-17	4.84049e-15	Pfkfb3
chr2-80888441-80888941	4.24793	3.32245e-17	4.84049e-15	Nup35
chr2-83251086-83251586	3.24793	3.32245e-17	4.84049e-15	Zc3h15
chr2-14620893-14621393	3.24793	3.32245e-17	4.84049e-15	Cacnb2
chr2-113397569-113398069	4.24793	3.32245e-17	4.84049e-15	Fmn1
chr2-113674818-113675318	4.24793	3.32245e-17	4.84049e-15	Fmn1
chr2-118116072-118116572	3.24793	3.32245e-17	4.84049e-15	Thbs1
chr2-122765675-122766175	3.24793	3.32245e-17	4.84049e-15	Sqor
chr2-143838634-143839134	3.24793	3.32245e-17	4.84049e-15	Bfsp1
chr2-163073265-163073765	4.24793	3.32245e-17	4.84049e-15	Mybl2
chr2-163546858-163547358	3.24793	3.32245e-17	4.84049e-15	Hnf4a
chr2-173276306-173276806	3.24793	3.32245e-17	4.84049e-15	Pmepa1
chr2-6071468-6071968	4.24793	3.32245e-17	4.84049e-15	Upf2
chr2-49764470-49764970	4.24793	3.32245e-17	4.84049e-15	Kif5c
chr2-52720379-52720879	3.24793	3.32245e-17	4.84049e-15	Stam2
chr2-52748700-52749200	4.24793	3.32245e-17	4.84049e-15	Stam2
chr3-103783203-103783703	4.24793	3.32245e-17	4.84049e-15	Hipk1
chr3-107206628-107207128	4.24793	3.32245e-17	4.84049e-15	Cym
chr3-107873468-107873968	3.24793	3.32245e-17	4.84049e-15	Eps8l3
chr3-108026004-108026504	4.24793	3.32245e-17	4.84049e-15	Gstm1
chr3-110458847-110459347	4.24793	3.32245e-17	4.84049e-15	Prmt6
chr3-122888226-122888726	3.24793	3.32245e-17	4.84049e-15	4933405D12Rik
chr3-8006271-8006771	4.24793	3.32245e-17	4.84049e-15	1700010I02Rik
chr3-135845813-135846313	4.24793	3.32245e-17	4.84049e-15	Slc39a8
chr3-144143982-144144482	3.24793	3.32245e-17	4.84049e-15	Lmo4
chr3-28263908-28264408	3.24793	3.32245e-17	4.84049e-15	Tnik
chr3-8975064-8975564	4.24793	3.32245e-17	4.84049e-15	Tpd52
chr3-52090389-52090889	4.24793	3.32245e-17	4.84049e-15	Maml3
chr3-84253353-84253853	4.24793	3.32245e-17	4.84049e-15	Trim2
chr3-87761395-87761895	4.24793	3.32245e-17	4.84049e-15	Pear1
chr3-17844446-17844946	4.24793	3.32245e-17	4.84049e-15	Mir124-2hg
chr3-89378460-89378960	2.24793	2.9474e-17	4.84049e-15	Zbtb7b
chr4-119157788-119158288	3.24793	3.32245e-17	4.84049e-15	Zfp691
chr4-122935703-122936203	3.24793	3.32245e-17	4.84049e-15	Mfsd2a
chr4-128997189-128997689	4.24793	3.32245e-17	4.84049e-15	Ak2
chr4-130168187-130168687	2.24793	2.9474e-17	4.84049e-15	Tinagl1
chr4-131362899-131363399	3.24793	3.32245e-17	4.84049e-15	A930031H19Rik
chr4-131672619-131673119	4.24793	3.32245e-17	4.84049e-15	Ptpru
chr4-135661398-135661898	4.24793	3.32245e-17	4.84049e-15	Ifnlr1
chr4-136302420-136302920	4.24793	3.32245e-17	4.84049e-15	Hnrnpr
chr4-137381206-137381706	3.24793	3.32245e-17	4.84049e-15	Cela3a
chr4-138333041-138333541	3.24793	3.32245e-17	4.84049e-15	Cda
chr4-139019460-139019960	4.24793	3.32245e-17	4.84049e-15	Tmco4
chr4-139185715-139186215	4.24793	3.32245e-17	4.84049e-15	Gm16287
chr4-149796794-149797294	4.24793	3.32245e-17	4.84049e-15	Slc25a33
chr4-7220406-7220906	4.24793	3.32245e-17	4.84049e-15	Tox
chr4-53631126-53631626	3.24793	3.32245e-17	4.84049e-15	Fsd1l
chr4-55604893-55605393	4.24793	3.32245e-17	4.84049e-15	Klf4
chr5-97996381-97996881	4.24793	3.32245e-17	4.84049e-15	Antxr2
chr5-100775788-100776288	3.24793	3.32245e-17	4.84049e-15	Helq
chr5-103863655-103864155	4.24793	3.32245e-17	4.84049e-15	Klhl8
chr5-114972092-114972592	3.24793	3.32245e-17	4.84049e-15	Hnf1a
chr5-115155677-115156177	3.24793	3.32245e-17	4.84049e-15	Mlec
chr5-118332149-118332649	3.24793	3.32245e-17	4.84049e-15	2410131K14Rik
chr5-118458990-118459490	3.24793	3.32245e-17	4.84049e-15	Med13l
chr5-118459491-118459991	3.24793	3.32245e-17	4.84049e-15	Med13l
chr5-118877300-118877800	4.24793	3.32245e-17	4.84049e-15	4930413E15Rik
chr5-131722777-131723277	4.24793	3.32245e-17	4.84049e-15	Auts2
chr5-137289616-137290116	4.24793	3.32245e-17	4.84049e-15	Ache
chr5-139331687-139332187	3.24793	3.32245e-17	4.84049e-15	Cox19
chr5-5283950-5284450	4.24793	3.32245e-17	4.84049e-15	Cdk14
chr5-37088687-37089187	4.24793	3.32245e-17	4.84049e-15	Jakmip1
chr5-65718255-65718755	4.24793	3.32245e-17	4.84049e-15	Pds5a
chr5-73329133-73329633	3.24793	3.32245e-17	4.84049e-15	Ociad2
chr5-73344179-73344679	4.24793	3.32245e-17	4.84049e-15	Ociad2
chr5-76705594-76706094	3.24793	3.32245e-17	4.84049e-15	Cep135
chr6-91536305-91536805	3.24793	3.32245e-17	4.84049e-15	Lsm3
chr6-93223936-93224436	3.24793	3.32245e-17	4.84049e-15	9530026P05Rik
chr6-96250360-96250860	4.24793	3.32245e-17	4.84049e-15	Fam19a1
chr6-97409698-97410198	3.24793	3.32245e-17	4.84049e-15	Frmd4b
chr6-99677326-99677826	4.24793	3.32245e-17	4.84049e-15	Eif4e3
chr6-114423272-114423772	3.24793	3.32245e-17	4.84049e-15	Hrh1
chr6-121027292-121027792	4.24793	3.32245e-17	4.84049e-15	Mical3
chr6-121177019-121177519	4.24793	3.32245e-17	4.84049e-15	Pex26
chr6-135250220-135250720	4.24793	3.32245e-17	4.84049e-15	Gsg1
chr6-28464529-28465029	3.24793	3.32245e-17	4.84049e-15	Pax4
chr6-142757100-142757600	4.24793	3.32245e-17	4.84049e-15	Cmas
chr6-149134644-149135144	3.24793	3.32245e-17	4.84049e-15	Etfbkmt
chr6-47332870-47333370	4.24793	3.32245e-17	4.84049e-15	Cntnap2
chr6-49113806-49114306	4.24793	3.32245e-17	4.84049e-15	Igf2bp3
chr6-52682012-52682512	4.24793	3.32245e-17	4.84049e-15	Tax1bp1
chr6-8752804-8753304	3.24793	3.32245e-17	4.84049e-15	Ica1
chr6-71661281-71661781	4.24793	3.32245e-17	4.84049e-15	Kdm3a
[truncated: 58,010 more rows]
